# Supplementary material for: A Large-Scale, Higher-Level, Molecular Phylogenetic Study of the Insect Order Lepidoptera (Moths and Butterflies)
Source: PLoS One. 2013 Mar 12;8(3):e58568. doi: 10.1371/journal.pone.0058568 (PMC3595289; doi:10.1371/journal.pone.0058568)
Supplement: Table S3 — List of specimens sampled, Leptree voucher identification numbers, and gene information, including GenBank numbers. (XLS) [file pone.0058568.s005.xls]

## Sheet: Specimens sampled & Genbank  #s
Table S3. List of specimens sampled, LepTree voucher identification numbers, and gene information, including GenBank numbers.
orig1	Order	Superfamily	Family	Subfamily	Tribe	Genus	species	Leptree Accession no.2	Code name3	# genes tried4	BP seq. yield5	D	109fin6	192fin	197fin	262fin	265fin	268fin	3007fin	3017fin	3070fin	40fin	42fin	8028fin	8091fin	acc	CAD	DDC	enolase	period	wg	D7
28	Lepidoptera	Bombycoidea	Eupterotidae	Eupterotinae		Apha	aequalis	AYK-04-2506	Aaeq	26	18025		GU575551	GU575630	GU575665	GU575704		GU575784	GU575896	GU575935	GU576010	GU575423	GU575459	GU576047	GU576086	GU576127	EU032628, EU032629	EU032765, EU032766	EU032890	EU032945	EU033047
15	Lepidoptera	Tineoidea	Tineidae	Acrolophinae		Amydria	brevipennella	DRD-01-0005	Abre	8	6989		JQ787673				JQ788054	JQ788974	JQ786229							JQ789855	JQ784283		JQ789308
26	Lepidoptera	Pyraloidea	Pyralidae	Epipaschiinae		Accinctapubes	albifasciata	05-srnp-46779	Acal	19	12024				JQ783953	JQ784915		JQ788975	JQ786230		JQ783354	JQ787097		JQ787387	JQ783656	JQ789856
23	Lepidoptera	Gelechioidea	Peleopodidae			Acria	ceramitis	AYK-04-5621	Acer	19	14470		JQ787674	JQ790255	JQ783954	JQ784916	JQ788055	JQ788976	JQ786232	JQ788679	JQ783355	JQ787098	JQ788432	JQ787388	JQ783657	JQ789857	JQ784285	JQ785655	JQ789309	JQ785259	JQ786655
25	Lepidoptera	Papilionoidea	Nymphalidae	Apaturinae		Asterocampa	celtis	TPF-89-0011	Acly	19	12991		JQ787675	JQ790256	JQ783955	JQ784917	JQ788056	JQ788977	JQ786233	JQ788680		JQ787099	JQ788433	JQ787389		JQ789858
21	Lepidoptera	Zygaenoidea	Dalceridae			Acraga	coa	MEE-98-0040	Acoa	19	13490		JQ787676		JQ783956	JQ784918	JQ788057	JQ788978	JQ786234	JQ788681	JQ783356	JQ787100	JQ788434	JQ787390	JQ783658	JQ789859	JQ784287	JQ785657	JQ789311		JQ786657
29	Lepidoptera	Geometroidea	Uraniidae	Microniinae		Acropteris	sparsaria	LS-06-0060	Acro	19	8110					JQ784919		JQ788979	JQ786235					JQ787391
22	Lepidoptera	Pterophoroidea	Pterophoridae	Agdistinae		Agdistis	americana	NB-06-0144	Adam	19	13091		JQ787677	JQ790257	JQ783957	JQ784920	JQ788058	JQ788980	JQ786236	JQ788682		JQ787101	JQ788435	JQ787392	JQ783659	JQ789860	JQ784288	JQ785658	JQ789312	JQ785261	JQ786658
19	Lepidoptera	Tortricoidea	Tortricidae	Tortricinae	Cochylini	Aethes	promptana	JWB-05-0018	Aesp	19	12285		JQ787678		JQ783958	JQ784921	JQ788059	JQ788981	JQ786237	JQ788683	JQ783357	JQ787102		JQ787393	JQ783660	JQ789861
17	Lepidoptera	Yponomeutoidea	Heliodinidae			Aetole	tripunctella	TH-08-6088	Aetr	19	13461		JQ787679	JQ790258	JQ783959	JQ784922	JQ788060		JQ786238	JQ788684	JQ783358	JQ787103	JQ788436	JQ787394	JQ783661	JQ789862	JQ784290	JQ785660	JQ789314	JQ785263	JQ786660
28	Lepidoptera	Bombycoidea	Brahmaeidae			Acanthobrahmaea	europaea	RSP-95-0990	Aeuro	26	17904		JQ787680	JQ790259	JQ783960	JQ784923	JQ788061	JQ788982	JQ786239	JQ788685	JQ783359	JQ787104	JQ788437	JQ787395	JQ783662	JQ789863
30	Lepidoptera	Noctuoidea	Erebidae	Arctiinae	Syntomini	Amata	fortunei	AYK-04-5607	Afor	19	13114		JQ787681	JQ790260	JQ783961	JQ784924	JQ788062		JQ786240	JQ788686		JQ787105	JQ788438	JQ787396	JQ783663	JQ789864	JQ784291	JQ785661	JQ789315	JQ785264	JQ786661
22	Lepidoptera	Pterophoroidea	Pterophoridae	Macropiratinae		Agdistopis	sinhala	LS-06-0059	Agdi	19	12591		JQ787682		JQ783962	JQ784925	JQ788063	JQ788983		JQ788687	JQ783360	JQ787106	JQ788439	JQ787397	JQ783664	JQ789866	JQ784292		JQ789316	JQ785265	JQ786662
16	Lepidoptera	Gracillarioidea	Roeslerstammiidae			Agriothera	elaeocarpophaga	DRD-01-0143	Agel	19	11715		JN124844	x	JN124875	JN124886	JN124899	JN124921	JN124936	JN124971	JN124984	JN124822	JN124834	JN124996	JN125007	JN125019	JN125048	x	JN125133	x	x
30	Lepidoptera	Noctuoidea	Noctuidae	Noctuinae	Noctuini	Agrotis	ipsilon	AM-93-0451	Agip	19	14067		JQ787683	JQ790261	JQ783963	JQ784926	JQ788064	JQ788984	JQ786242	JQ788688		JQ787108	JQ788440	JQ787398	JQ783665	JQ789867	JQ784293	JQ785662	JQ789317	JQ785266	JQ786663
23	Lepidoptera	Gelechioidea	Elachistidae	Depressariinae		Agonopterix	alstroemeriana	JWB-06-0048	Agpt	19	12728		JQ787684	JQ790262	JQ783964	JQ784927	JQ788065	JQ788985	JQ786243	JQ788689	JQ783361	JQ787109		JQ787399	JQ783666	JQ789868	JQ784294		JQ789318	JQ785267	JQ786664
32	Trichoptera	Hydroptiloidea	Glossosomatidae			Agapetus	sp.	JBA-08-0111	Agus	5	5339																JQ784296	JQ785664	JQ789320	JQ785269
29	Lepidoptera	Geometroidea	Geometridae	Alsophilinae		Alsophila	pometaria	CWM-06-1013	Ahpt	19	13069		JQ787685		JQ783965	JQ784928	JQ788066	JQ788986	JQ786244	JQ788690	JQ783362	JQ787110		JQ787400	JQ783667		JQ784297	JQ785665	JQ789321	JQ785270	JQ786665
21	Lepidoptera	Cossoidea	Cossidae			Archaeoses	pentasema	AZ-07-2112	Ahss	19	13170		JQ787686		JQ783966	JQ784929	JQ788067		JQ786245	JQ788691	JQ783363	JQ787111	JQ788441		JQ783668	JQ789869	JQ784298	JQ785666	JQ789322	JQ785271	JQ786666
21	Lepidoptera	Zygaenoidea	Aididae			Aidos	osorius	MEE-98-0043	Aios	19	10725		JQ787687			JQ784930	JQ788068	JQ788987	JQ786246	JQ788692	JQ783364	JQ787112		JQ787401		JQ789870
21	Lepidoptera	Cossoidea	Brachodidae	Brachodinae		Miscera	sp.	AK-142	AK142	5	4956	D															JQ784274	JQ785645	JQ789300		JQ786649	D
11	Lepidoptera	Nepticuloidea	Opostegidae			Gen. nov.	sp.	AK-154	AK154	19	9115		JQ787670	JQ790254	JQ783952	JQ784914	JQ788051	JQ788971	JQ786226		JQ783353	JQ787096			JQ783655	JQ789852	JQ784275	JQ785646			JQ786650
22	Lepidoptera	Alucitoidea	Alucitidae			Alucita	sp.	JBA-05-0004	Alsp	26	16283		GU575553	GU575632	GU575667	GU575706	GU575746	GU575786	GU575898		GU576012	GU575425	GU575461	GU576049	GU576088	GU576129	GQ283509	GQ283596	GQ283673	GQ283756	GQ283825
26	Lepidoptera	Pyraloidea	Pyralidae	Phycitinae		Ambesa	laetella	RR-98-1191	Ambe	19	13252		JQ787689		JQ783967	JQ784931	JQ788070	JQ788989	JQ786248	JQ788693	JQ783365	JQ787113	JQ788442	JQ787402	JQ783669		JQ784307	JQ785674	JQ789330	JQ785278	JQ786672
21	Lepidoptera	Cossoidea	Castniidae	Castniinae	Castniini	Amauta	cacica	DHJ-02-2377	Amca	26	15460		GU575554		GU575668	GU575707	GU575747		GU575899		GU576013	GU575426	GU575462	GU576050	GU576089	GU576130	GQ283510	GQ283597	GQ283674	GQ283757	GQ283826
23	Lepidoptera	Gelechioidea	Autostichidae	Autostichinae		Autosticha	modicella	JCS-06-0175	Amod	19	14570		JQ787691	JQ790263	JQ783968	JQ784932	JQ788071	JQ788990	JQ786250	JQ788694	JQ783366	JQ787114	JQ788443	JQ787403	JQ783670	JQ789872	JQ784309	JQ785675	JQ789331	JQ785279	JQ786673
23	Lepidoptera	Gelechioidea	Gelechiidae	Anomologinae	Aristoteliini	Aristotelia	mesotenebrella	JCS-06-0169	Amst	19	14353		JQ787692	JQ790264	JQ783969	JQ784933	JQ788072	JQ788991	JQ786251	JQ788695	JQ783367	JQ787115	JQ788444	JQ787404	JQ783671	JQ789873	JQ784311	JQ785677	JQ789333	JQ785281	JQ786675
16	Lepidoptera	Gracillarioidea	Gracillariidae			Phyllonorycter	aberrans	DRD-01-0010	Anab	19	6454		JQ787693						JQ786252							JQ789874	JQ784312	JQ785678	JQ789334
19	Lepidoptera	Tortricoidea	Tortricidae	Olethreutinae	Enarmoniini	Ancylis	sparulana	JBA-06-0014	Ancy	19	11374		JQ787694		JQ783970	JQ784934		JQ788992	JQ786253	JQ788696	JQ783368		JQ788445	JQ787405		JQ789875	JQ784313	JQ785679	JQ789335	JQ785282
20	Lepidoptera	Choreutoidea	Choreutidae	Choreutinae		Anthophila	fabriciania	JR39-BE4	Anfa	19	13123		JQ787695		JQ783971	JQ784935	JQ788073	JQ788993	JQ786254		JQ783369	JQ787116	JQ788446	JQ787406	JQ783672	JQ789876	JQ784314	JQ785680	JQ789336	JQ785283	JQ786676
12	Lepidoptera	Andesianoidea	Andesianidae			Andesiana	lamellata	AYK-04-0536-27	Anla	19	12265		JQ787696		JQ783972	JQ784936	JQ788074	JQ788994	JQ786255		JQ783370	JQ787117	JQ788447		JQ783673	JQ789877	JQ784315		JQ789337	JQ785284	JQ786677
22	Lepidoptera	Pterophoroidea	Pterophoridae	Pterophorinae		Anstenoptilia	marmarodactyla	NB-06-0002	Anma	19	11391		JQ787697		JQ783973	JQ784937	JQ788075		JQ786256	JQ788697		JQ787118	JQ788448	JQ787407	JQ783674	JQ789878	JQ784316	JQ785681	JQ789338		JQ786678
19	Lepidoptera	Tortricoidea	Tortricidae	Tortricinae	Atteriini	Anacrusis	piriferana	05-srnp-03861	Anne	19	10564		JQ787698			JQ784938			JQ786257	JQ788698	JQ783371	JQ787119			JQ783675	JQ789879
21	Lepidoptera	Zygaenoidea	Lacturidae			Anticrates	phaedima	AZ-07-2775	Anph	5	6079																JQ784318	JQ785683	JQ789340	JQ785286	JQ786680
29	Lepidoptera	Geometroidea	Geometridae	Archiearinae		Archiearis	parthenias	NH-06-0806	Apar	26	11603		GU575555	GU575633		GU575708	GU575748	GU575787	GU575900	GU575937				GU576051	GU576090	GU576131	EU032642, EU032643	EU032778	EU032895		EU033057
28	Lepidoptera	Bombycoidea	Saturniidae	Saturniinae		Antheraea	paukstadtorum		Apauk	26	14678		JQ787700	JQ790265	JQ783974	JQ784939	JQ788077	JQ788996	JQ786259	JQ788699	JQ783372	JQ787120	JQ788449	JQ787408	JQ783676	JQ789881		JQ785685		JQ785287	JQ786681
26	Lepidoptera	Pyraloidea	Pyralidae	Chrysauginae		Polyterpnes	polyrrhoda	AZ-07-2643	Aphy	19	8131		JQ787701	JQ790266	JQ783975	JQ784940	JQ788078	JQ788997	JQ786260	JQ788700	JQ783373	JQ787121	JQ788450	JQ787409	JQ783677	JQ789882
2	Lepidoptera	Agathiphagoidea	Agathiphagidae			Agathiphaga	queenslandensis	EN-91-0001	Aquen	19	12229		JQ787702	JQ790267	JQ783976	JQ784941	JQ788079	JQ788998	JQ786261	JQ788701	JQ783374	JQ787122	JQ788451	JQ787410	JQ783678	JQ789883	JQ784321		JQ789343
15	Lepidoptera	Tineoidea	Tineidae	Acrolophinae		Acrolophus	arcanellus	DRD-06-1339	Arca	19	8721		JQ787703	JQ790268	JQ783977	JQ784942	JQ788080	JQ788999	JQ786262	JQ788702		JQ787123		JQ787411		JQ789884		JQ785687	JQ789344		JQ786683
23	Lepidoptera	Gelechioidea	Elachistidae	Stenomatinae		Antaeotricha	renselariana	05-srnp-05145	Aren	19	7312					JQ784943			JQ786263	JQ788703	JQ783375						JQ784323	JQ785689	JQ789346		JQ786685
19	Lepidoptera	Tortricoidea	Tortricidae	Tortricinae	Archipini	Argyrotaenia	alliselana	CWM-94-0262	Arga	26	17812		GU575556	GU575634	GU575669	GU575709	GU575749	GU575788	GU575901		GU576014		GU575463	GU576052	GU576091	GU576132	GQ283512	GQ283599	GQ283676	GQ283759	GQ283828
23	Lepidoptera	Gelechioidea	Gelechiidae	Gelechiinae	Gelechiini	Aroga	trialbomaculella	CWM-94-0264	Arot	19	13004		JQ787704	JQ790269	JQ783978	JQ784944	JQ788081	JQ789000	JQ786264	JQ788704			JQ788452	JQ787412	JQ783679	JQ789885	JQ784324	JQ785690	JQ789347	JQ785290	JQ786686
15	Lepidoptera	Tineoidea	Psychidae	Arrhenophaninae		Arrhenophanes	sp.	DRD-01-0063	Arrp	19	9348		JQ787705		JQ783979		JQ788082	JQ789001	JQ786265		JQ783376		JQ788453		JQ783680	JQ789886	JQ784325	JQ785691	JQ789348
17	Lepidoptera	Yponomeutoidea	Glyphipterigidae	Acrolepiinae		Acrolepiopsis	sapporensis	JCS-06-0177	Asap	19	12593		JQ787706	JQ790270	JQ783980	JQ784945	JQ788083	JQ789002	JQ786266	JQ788705	JQ783377	JQ787124	JQ788454	JQ787413	JQ783681		JQ784326		JQ789349	JQ785291
23	Lepidoptera	Gelechioidea	Elachistidae	Aeolanthinae		Aeolanthes	semiostrina	JCS-06-0112	Asem	19	13096		JQ787707	JQ790271	JQ783981	JQ784946	JQ788084		JQ786267	JQ788706	JQ783378	JQ787125	JQ788455	JQ787414	JQ783682	JQ789887	JQ784327	JQ785692	JQ789350		JQ786687
28	Lepidoptera	Bombycoidea	Apatelodidae			Apatelodes	torrefacta	CWM-96-0560	Ator	26	15265																EU032647	EU032783		EU032957	EU033061
17	Lepidoptera	Yponomeutoidea	Attevidae			Atteva	aurea	JWB-05-0041	Atpu2	26	16250		GU575557	GU575635	GU575670	GU575710	GU575750		GU575902	GU575938	GU576015	GU575427	GU575464	GU576053	GU576092	GU576133	GQ283513	GQ283600	GQ283677	GQ283760	GQ283829
12	Lepidoptera	Adeloidea	Adelidae	Adelinae		Adela	trigrapha	TPF-92-1219	Atr5	19	11875		JQ787708	JQ790272	JQ783982	JQ784947	JQ788085	JQ789003		JQ788707	JQ783379	JQ787126	JQ788456		JQ783683	JQ789888	JQ784331	JQ785695	JQ789353
14	Lepidoptera	Tischerioidea	Tisheriidae			Astrotischeria	sp. nov.	KN-06-3423	Atth	19	9620		JQ787710	JQ790273	JQ783983	JQ784948	JQ788087	JQ789005	JQ786269	JQ788708					JQ783684	JQ789890	JQ784334		JQ789356
19	Lepidoptera	Tortricoidea	Tortricidae	Chlidanotinae	Chlidanotini	Auratonota	dispersa	KN-06-3410	Audi	19	13719		JQ787711	JQ790274	JQ783984	JQ784949	JQ788088	JQ789006	JQ786270	JQ788709	JQ783380	JQ787127	JQ788457	JQ787415	JQ783685	JQ789891	JQ784335	JQ785698	JQ789357		JQ786691
5	Lepidoptera	Acanthopteroctetoidea	Acanthopteroctetidae			Acanthopteroctetes	unifascia	TPF-92-1209	Aun2	19	13853		JQ787712	JQ790275	JQ783985	JQ784950	JQ788089	JQ789007		JQ788710	JQ783381	JQ787128	JQ788458	JQ787416	JQ783686	JQ789892	JQ784337	JQ785700	JQ789359	JQ785296
7	Lepidoptera	Neopseustoidea	Neopseustidae			Apoplania	valdiviana	LP-92-0245	Avld	5	3639																JQ784338	JQ785701
12	Lepidoptera	Adeloidea	Heliozelidae			Antispila	voraginella	DLW-92-0106	Avog	19	13294		JQ787713	JQ790276	JQ783986	JQ784951	JQ788090	JQ789008	JQ786271	JQ788711	JQ783382	JQ787129	JQ788459	JQ787417	JQ783687	JQ789893	JQ784339	JQ785702	JQ789360		JQ786693
31	Lepidoptera	Cimelioidea	Cimeliidae			Axia	margarita	JBA-01-0051	Axsp	26	16922		GU575558	GU575636	GU575671	GU575711	GU575751	GU575789	GU575903	GU575939	GU576016	GU575428		GU576054	GU576093	GU576134	GQ283514	GQ283601	GQ283678	EU032960	GQ283830
15	Lepidoptera	Tineoidea	Tineidae	Acrolophinae		Amydria	tenuivalva	DRD-06-5017-1	Ayte	19	10830		JQ787714		JQ783987		JQ788091	JQ789009		JQ788712	JQ783383	JQ787130		JQ787418		JQ789894	JQ784341	JQ785704	JQ789362	JQ785298
23	Lepidoptera	Gelechioidea	Gelechiidae	Gelechiinae		Stenolechia	bathrodyas	SWC-06-0210	Ayth	19	10603		JQ787715		JQ783988	JQ784952	JQ788092	JQ789010	JQ786272	JQ788713			JQ788460	JQ787419	JQ783688	JQ789895	JQ784342	JQ785705			JQ786694
13	Lepidoptera	Palaephatoidea	Palaephatidae			Azaleodes	sp.	AZ-07-2759	Azal	19	12566		JQ787716		JQ783989	JQ784953	JQ788093	JQ789011	JQ786273	JQ788714	JQ783384	JQ787131	JQ788461		JQ783689	JQ789896	JQ784343	JQ785706	JQ789363		JQ786695
23	Lepidoptera	Gelechioidea	Elachistidae	Depressariinae		Bibarrambla	allenella	LS-06-0168	Ball	19	10973		JQ787717	JQ790277	JQ783990	JQ784954	JQ788094	JQ789012	JQ786274	JQ788715	JQ783385	JQ787132	JQ788462	JQ787420	JQ783690	JQ789897		JQ785709	JQ789364		JQ786696
19	Lepidoptera	Tortricoidea	Tortricidae	Olethreutinae	Eucosmini	Epiblema	abruptana	KTP-94-0521	Basp	19	14527		JQ787718	JQ790278	JQ783991	JQ784955	JQ788095	JQ789013	JQ786275	JQ788716	JQ783386	JQ787133	JQ788463	JQ787421	JQ783691	JQ789898
29	Lepidoptera	Geometroidea	Geometridae	Ennominae	Boarmiini	Biston	betularia	CWM-94-0127	Bbet	19	12064		JQ787720	JQ790280		JQ784957	JQ788097	JQ789015	JQ786277	JQ788718	JQ783388	JQ787135		JQ787423		JQ789900
24	Lepidoptera	Immoidea	Immidae			Birthana	cleis	MFB-06-0101	Bcle	19	9357			JQ790281	JQ783993	JQ784958	JQ788098	JQ789016	JQ786278	JQ788719	JQ783389		JQ788464	JQ787424			JQ784347		JQ789366		JQ786698
27	Lepidoptera	Mimallonoidea	Mimallonidae			Bedosia	turgida	VOB-01-0010	Bedg2	8	8034		JQ787721				JQ788099	JQ789017	JQ786279							JQ789901	JQ784348	JQ785710	JQ789367
28	Lepidoptera	Bombycoidea	Bombycidae	Bombycinae		Bombyx	mori	UNK-90-0062-3	Bmor1 / 2	26	18384																EU032656	EU032793	EU032900	EU032965	EU033069
32	Trichoptera	Phryganeoidea	Brachycentridae			Brachycentrus	nigrisoma	TPF-92-2001	Bni2	19	12478		JQ787723		JQ783994	JQ784959	JQ788100	JQ789019	JQ786281	JQ788720	JQ783390	JQ787136	JQ788465	JQ787425	JQ783692	JQ789902	JQ784355	JQ785717	JQ789373
19	Lepidoptera	Tortricoidea	Tortricidae	Tortricinae	Euliini	Bonagota	sp.	JBA-05-0019	Bogo	19	9645				JQ783995	JQ784960	JQ788101		JQ786282		JQ783391	JQ787137		JQ787426		JQ789903	JQ784356	JQ785718	JQ789374	JQ785305
20	Lepidoptera	Choreutoidea	Choreutidae	Brenthiinae		Brenthia	sp.	JR120-LS3	Bren	19	12999			JQ790282	JQ783996	JQ784961	JQ788102	JQ789020	JQ786283	JQ788721	JQ783392		JQ788466		JQ783693	JQ789904	JQ784359	JQ785721	JQ789377	JQ785308	JQ786702
30	Lepidoptera	Noctuoidea	Nolidae	Bleninae		Blenina	senex	AYK-04-5172	Bsex	19	13550		JQ787724	JQ790283		JQ784962	JQ788103		JQ786284	JQ788722	JQ783393	JQ787138	JQ788467	JQ787427	JQ783694	JQ789905	JQ784361	JQ785723	JQ789379	JQ785310	JQ786704
17	Lepidoptera	Yponomeutoidea	Bedelliidae			Bedellia	somnulentella	DRD-01-0150	Bsmu	19	14375		JQ787725	JQ790284	JQ783997	JQ784963	JQ788104	JQ789021	JQ786285	JQ788723	JQ783394	JQ787139	JQ788468	JQ787428	JQ783695	JQ789906	JQ784362	JQ785724	JQ789380	JQ785311	JQ786705
16	Lepidoptera	Gracillarioidea	Bucculatricidae			Bucculatrix	sp.	DRD-05-0270	Bucc	19	11533		x	JN124864	JN124876	JN124887	JN124901	x	JN124940	JN124972	x	JN124823	JN124835	JN124997	JN125008	JN125020	JN125053	JN125091	JN125135	x	JN125199
24	Lepidoptera	Carposinoidea	Carposinidae			Carposina	fernaldana	JWB-08-0100	Cafd	19	12408		JQ787730	JQ790285	JQ783998	JQ784964	JQ788111		JQ786291	JQ788724	JQ783395	JQ787141	JQ788469		JQ783696	JQ789913	JQ784370	JQ785732	JQ789388		JQ786706
16	Lepidoptera	Gracillarioidea	Gracillariidae	Lithocolletinae		Cameraria	gautheriella	DRD-01-0113v	Caga	19	12627		JN124845	JN124865	JN124877	JN124888	JN124902	JN124923	JN124941	JN124973	JN124985	JN124824	JN124836	JN124998	JN125009	JN125021	JN125054	x	JN125136	x	JN125200
19	Lepidoptera	Tortricoidea	Tortricidae	Tortricinae	Cnephasiini	Cnephasia	alfacarana	JBA-08-0044	Calfa	19	11534		JQ787731	JQ790286	JQ783999	JQ784965	JQ788112	JQ789027	JQ786292		JQ783396	JQ787143		JQ787429	JQ783697	JQ789914	JQ784372	JQ785734	JQ789389
26	Lepidoptera	Pyraloidea	Crambidae	Crambinae		Catoptria	oregonica	RR-98-1176	Caor	19	12960		JQ787732	JQ790287	JQ784000	JQ784966	JQ788113	JQ789028	JQ786293	JQ788725	JQ783397				JQ783698	JQ789915
30	Lepidoptera	Noctuoidea	Erebidae	Erebinae	Catocalini	Catocala	ultronia	CWM-93-0435	Caul	19	13654		JQ787733	JQ790288	JQ784001	JQ784967	JQ788115	JQ789030	JQ786295	JQ788726		JQ787144	JQ788470	JQ787430	JQ783699	JQ789917	JQ784376	JQ785737	JQ789392	JQ785314	JQ786708
30	Lepidoptera	Noctuoidea	Notodontidae	Dudusinae		Crinodes	besckei	DHJ-02-2285	Cbes	19	14157		JQ787734	JQ790289	JQ784002	JQ784968	JQ788116	JQ789031	JQ786296	JQ788727	JQ783398	JQ787145	JQ788471	JQ787431		JQ789918	JQ784377	JQ785738	JQ789393	JQ785315	JQ786709
16	Lepidoptera	Gracillarioidea	Gracillariidae	Gracillariinae		Caloptilia	bimaculatella	DRD-05-0248	Cbim	26	17059		GU575559	GU575637	GU575672	GU575712	GU575752	GU575790	GU575904	GU575940	GU576017	GU575429	GU575465	GU576055	GU576094	GU576135	GQ283517	GQ283604	GQ283681		GQ283833
28	Lepidoptera	Bombycoidea	Anthelidae	Anthelinae		Chelepteryx	collesi	MJM-97-0329	Ccol	26	16527		GU575560	GU575638	GU575673	GU575713	GU575753	GU575791	GU575905	GU575941	GU576018	GU575430		GU576056	GU576095	GU576136	EU032657	EU032794	EU032901	EU032966	EU033070
16	Lepidoptera	Gracillarioidea	Gracillariidae	Gracillariinae		Callisto	denticulella	AYK-08-8214	Cdel	19	14683		JQ787735	JQ790290	JQ784003	JQ784969	JQ788117	JQ789032	JQ786297	JQ788728	JQ783399	JQ787146	JQ788472	JQ787432	JQ783700	JQ789919	JQ784381	JQ785742	JQ789397	JQ785320	JQ786712
12	Lepidoptera	Adeloidea	Cecidosidae			Cecidoses	eremita	GSB-08-3001	Cecid	19	11875		JQ787737		JQ784004	JQ784970	JQ788119	JQ789033	JQ786299		JQ783400	JQ787147	JQ788473		JQ783701	JQ789921	JQ784384	JQ785745	JQ789400		JQ786714
19	Lepidoptera	Tortricoidea	Tortricidae	Tortricinae	Ceracini	Cerace	sp.	LCS-06-0005	Cera	19	10207		JQ787738		JQ784005	JQ784971	JQ788120	JQ789034	JQ786300		JQ783401	JQ787148	JQ788474	JQ787433	JQ783702	JQ789922		JQ785746	JQ789401	JQ785322
25	Lepidoptera	Papilionoidea	Hesperiidae	Hesperiinae		Calpodes	ethlius	05-srnp-59316	Cet	19	9308		JQ787739	JQ790291		JQ784972	JQ788121		JQ786301				JQ788475	JQ787434		JQ789923	JQ784385	JQ785747	JQ789402		JQ786715
25	Lepidoptera	Papilionoidea	Pieridae	Coliadinae		Colias	eurytheme	AV-91-ceur	Ceur	19	13726		JQ787740	JQ790292	JQ784006	JQ784973	JQ788122	JQ789035	JQ786302	JQ788729	JQ783402	JQ787149		JQ787435	JQ783703	JQ789924
30	Lepidoptera	Noctuoidea	Erebidae	Arctiinae	Ctenuchini	Cisseps	fulvicollis	AM-93-0003	Cfu2	19	14322		JQ787742	JQ790293	JQ784007	JQ784974		JQ789037	JQ786304	JQ788730	JQ783403	JQ787150	JQ788476	JQ787436	JQ783704	JQ789926
23	Lepidoptera	Gelechioidea	Elachistidae	Elachistinae		Cosmiotes	illectella	SWC-05-0101	Cill	19	9447		JQ787744			JQ784975		JQ789039	JQ786308	JQ788731			JQ788477		JQ783705	JQ789930	JQ784394		JQ789410		JQ786720
19	Lepidoptera	Tortricoidea	Tortricidae	Tortricinae	Tortricini	Acleris	semipurpurana	JWB-06-0031	Cler	19	12156		JQ787745		JQ784008	JQ784976	JQ788126	JQ789040	JQ786309	JQ788732	JQ783405		JQ788478	JQ787437		JQ789931	JQ784396	JQ785756	JQ789412	JQ785329	JQ786722
23	Lepidoptera	Gelechioidea	Coleophoridae	Coleophorinae		Coleophora	cratipennella	KTP-94-0520	Clph	19	13386		JQ787746	JQ790294	JQ784009	JQ784977	JQ788127	JQ789041	JQ786310	JQ788733	JQ783406		JQ788479		JQ783706	JQ789932	JQ784398	JQ785758	JQ789414	JQ785331	JQ786724
29	Lepidoptera	Geometroidea	Geometridae	Geometrinae	Nemoriini	Chlorosea	margaretaria	RR 98 1152	Cmar	19	14800		JQ787747	JQ790295	JQ784010	JQ784978	JQ788128	JQ789042	JQ786311	JQ788734	JQ783407	JQ787151	JQ788480	JQ787438	JQ783707	JQ789933
28	Lepidoptera	Lasiocampoidea	Lasiocampidae	Chionopsychinae		Chionopsyche	montana	AZ-06-0100	Cmtn	19	13613		JQ787748	JQ790296	JQ784011	JQ784979	JQ788129	JQ789043	JQ786312	JQ788735	JQ783408	JQ787152		JQ787439	JQ783708	JQ789934	JQ784400	JQ785760	JQ789415	JQ785332	JQ786726
23	Lepidoptera	Gelechioidea	Blastobasidae			Blastobasidae gen.	sp.	JWB-05-0044	Cole	26	16490			GU575639	GU575674	GU575714		GU575792	GU575906	GU575942	GU576019	GU575431	GU575466		GU576096	GU576137	GQ283521	GQ283608	GQ283685	GQ283766	GQ283837
15	Lepidoptera	Tineoidea	Eriocottidae	Compsocteninae		Compsoctena	sp. nov.	MF-06-3006	Comp	19	11631		JQ787752		JQ784012	JQ784980	JQ788133	JQ789047	JQ786316	JQ788736	JQ783409	JQ787153	JQ788481	JQ787440	JQ783709	JQ789938	JQ784405		JQ789420		JQ786728
29	Lepidoptera	Geometroidea	Sematuridae	Sematurinae		Coronidia	orithea	05-srnp-19273	Cooh	19	8307		JQ787753	JQ790297			JQ788134		JQ786317			JQ787154		JQ787441			JQ784406	JQ785765	JQ789421	JQ785334
24	Lepidoptera	Carposinoidea	Copromorphidae			Copromorphidae gen.	sp.	MF-06-3003	Copro	19	12863		JQ787754	JQ790298	JQ784013	JQ784981	JQ788135	JQ789048	JQ786318	JQ788737	JQ783410		JQ788482	JQ787442	JQ783710	JQ789939	JQ784407		JQ789422	JQ785335	JQ786729
15	Lepidoptera	Tineoidea	Tineidae	Myrmecozelinae		Cephimallota	chasanica	JCS-06-0149	Cosa	5	6315																JQ784409	JQ785767	JQ789424	JQ785337	JQ786731
21	Lepidoptera	Cossoidea	Cossidae	Cossulinae		Spinulata	maruga	BL-08-0116	Cosla	5	6395																JQ784410	JQ785768	JQ789425	JQ785338	JQ786732
23	Lepidoptera	Gelechioidea	Cosmopterigidae	Cosmopteriginae		Cosmopterix	sp.	JWB-05-0014	Cosm	19	11220		JQ787755		JQ784014	JQ784982	JQ788136	JQ789049	JQ786319	JQ788738	JQ783411			JQ787443		JQ789940	JQ784411	JQ785769	JQ789426	JQ785339	JQ786733
21	Lepidoptera	Cossoidea	Cossidae	Cossinae		Cossus	sp.	AYK-04-0833-06	Coss	19	14117		JQ787756	JQ790299	JQ784015	JQ784983	JQ788137		JQ786320	JQ788739	JQ783412	JQ787155	JQ788483	JQ787444	JQ783711	JQ789941	JQ784412	JQ785770	JQ789427	JQ785340	JQ786734
26	Lepidoptera	Pyraloidea	Crambidae	Midilinae		Cacographis	osteolalis	MAS-91-0407-1	Coste	19	12450		JQ787757		JQ784016	JQ784984	JQ788138		JQ786321	JQ788740	JQ783413	JQ787156	JQ788484	JQ787445	JQ783712	JQ789942	JQ784413		JQ789428	JQ785341	JQ786735
28	Lepidoptera	Bombycoidea	Eupterotidae	Panacelinae		Cotana	serranotata	AZ-06-0059	Cotan	19	13500		JQ787758	JQ790300	JQ784017	JQ784985		JQ789050	JQ786322	JQ788741	JQ783414	JQ787157	JQ788485	JQ787446	JQ783713		JQ784414	JQ785771	JQ789429	JQ785342	JQ786736
29	Lepidoptera	Geometroidea	Geometridae	Ennominae	Campaeini	Campaea	perlata	JCR-94-0143	Cper	19	12372		JQ787759		JQ784018	JQ784986	JQ788139	JQ789051	JQ786323	JQ788742			JQ788486	JQ787447	JQ783714	JQ789943
19	Lepidoptera	Tortricoidea	Tortricidae	Olethreutinae	Grapholitini	Cydia	pomonella	JG-96-0004	Cpo	26	18542		JQ787760	JQ790301	JQ784019	JQ784987	JQ788140	JQ789052	JQ786324	JQ788743	JQ783415	JQ787158	JQ788487	JQ787448	JQ783715	JQ789944
23	Lepidoptera	Gelechioidea	Gelechiidae	Gelechiinae	Gnorimoschemini	Caryocolum	pulatella	SWC-07-2047	Cpua	8	5900		JQ787761				JQ788141		JQ786325							JQ789945	JQ784420	JQ785776	JQ789435
23	Lepidoptera	Gelechioidea	incertae sedis			Gelechioidea gen.	sp.	SJC-08-2119	CR19	8	7999		JQ787726				JQ788105	JQ789022	JQ786286							JQ789907	JQ784364	JQ785726	JQ789382
25	Lepidoptera	Papilionoidea	Hesperiidae	Coeliadinae		Coeliades	ramanatek	DCL-07-0011	Cram	19	7825	D			JQ784020		JQ788142		JQ786326		JQ783416	JQ787159			JQ783716	JQ789946	JQ784422	JQ785778			JQ786741	D
12	Lepidoptera	Adeloidea	Incurvariidae	Crinopteryginae		Crinopteryx	familiella	JCR-95-1102	Crin	19	11430		JQ787762	JQ790302	JQ784021	JQ784988	JQ788143	JQ789053	JQ786327	JQ788744	JQ783417		JQ788488	JQ787449		JQ789947	JQ784423	JQ785779	JQ789437		JQ786742
19	Lepidoptera	Tortricoidea	Tortricidae	Tortricinae	Archipini	Choristoneura	rosaceana	JWB-05-0024	Cros	19	13862		JQ787763	JQ790303	JQ784022	JQ784989	JQ788144	JQ789054	JQ786328		JQ783418	JQ787160	JQ788489	JQ787450	JQ783717	JQ789948	JQ784424	JQ785780	JQ789438	JQ785346	JQ786743
12	Lepidoptera	Adeloidea	Adelidae	Adelinae		Cauchas	simpliciella	TPF-92-xxxx	Csi	19	12770		JQ787764	JQ790304	JQ784023	JQ784990	JQ788146	JQ789056	JQ786330	JQ788745	JQ783419	JQ787161	JQ788490		JQ783718	JQ789950	JQ784427	JQ785783	JQ789441	JQ785348
21	Lepidoptera	Cossoidea	Cossidae	Cossinae		Culama	crepera	MJM-96-0288	Cucr	19	14446		JQ787766	JQ790305	JQ784024	JQ784991	JQ788148	JQ789058	JQ786332	JQ788746	JQ783420	JQ787162	JQ788491	JQ787451	JQ783719	JQ789952	JQ784433	JQ785789	JQ789446	JQ785353	JQ786748
25	Lepidoptera	Papilionoidea	Lycaenidae	Curetinae		Curetis	bulis stigmata	MWT-93-A028	Cure	19	13512		JQ787767	JQ790306	JQ784025	JQ784992	JQ788149	JQ789059	JQ786333	JQ788747		JQ787163	JQ788492	JQ787452	JQ783720	JQ789953	JQ784434	JQ785790	JQ789447	JQ785354	JQ786749
30	Lepidoptera	Noctuoidea	Noctuidae	Cuculliinae		Cucullia	convexipennis	EK-xx-0379	Cuvx	19	13934		JQ787768	JQ790307	JQ784026	JQ784993	JQ788150	JQ789060	JQ786334	JQ788748		JQ787164	JQ788493	JQ787453	JQ783721	JQ789954	JQ784435	JQ785791	JQ789448	JQ785355	JQ786750
28	Lepidoptera	Lasiocampoidea	Lasiocampidae	Chondrosteginae		Chondrostega	vandalicia	JBA-09-3002	Cvan	19	13620		JQ787769	JQ790309	JQ784028	JQ784995	JQ788152	JQ789062	JQ786336	JQ788750	JQ783422	JQ787166	JQ788495	JQ787455	JQ783723	JQ789956	JQ784437	JQ785793	JQ789450		JQ786751
21	Lepidoptera	Cossoidea	Cossidae	Cossinae		Chilecomadia	valdiviana	AYK-04-0538-02	Cvdv	19	10115		JQ787770	JQ790310	JQ784029	JQ784996	JQ788153		JQ786337		JQ783423		JQ788496	JQ787456	JQ783724	JQ789957	JQ784438	JQ785794	JQ789451		JQ786752
25	Lepidoptera	Papilionoidea	Hesperiidae	Pyrginae	Carcharodini	Cyclosemia	subcaerulea	05-srnp-42245	Cycs3	19	5948				JQ784030				JQ786338		JQ783424						JQ784440	JQ785796	JQ789453		JQ786754
21	Lepidoptera	Zygaenoidea	Cyclotornidae			Cyclotorna	sp.	AZ-07-2115	Cyna	5	6502																JQ784441	JQ785797	JQ789454	JQ785358	JQ786755
21	Lepidoptera	Zygaenoidea	Cyclotornidae			Cyclotorna	sp.	MJM-95-0126	Cysp	26	18952		GU575561	GU575640	GU575675	GU575715	GU575754	GU575793	GU575907	GU575943	GU576020	GU575432	GU575467	GU576057	GU576097	GU576138	GQ283524	GQ283610	GQ283688	GQ283768	GQ283840
31	Lepidoptera	Drepanoidea	Drepanidae	Cyclidiinae		Cyclidia	substigmaria modesta	AYK-04-0776-5	Cysu	19	12911		JQ787771	JQ790311	JQ784031	JQ784997		JQ789063	JQ786339	JQ788751	JQ783425	JQ787167		JQ787457		JQ789958
29	Lepidoptera	Geometroidea	Geometridae	Sterrhinae	Cosymbiini	Cyclophora	nanaria	RR 98 1138	Cytr	19	13964		JQ787772	JQ790312	JQ784032	JQ784998		JQ789064	JQ786340	JQ788752	JQ783426	JQ787168	JQ788497	JQ787458	JQ783725	JQ789959
27	Lepidoptera	Mimallonoidea	Mimallonidae			Druentia	alsa	VOB-00-8545	Dals	19	14786		JQ787773	JQ790313	JQ784033	JQ784999	JQ788154	JQ789065	JQ786341	JQ788753	JQ783427	JQ787169	JQ788498	JQ787459	JQ783726	JQ789960
25	Lepidoptera	Papilionoidea	Pieridae	Dismorphiinae		Dismorphia	amphiona	05-srnp-05463	Damp	19	10713				JQ784034	JQ785000	JQ788155	JQ789066	JQ786342	JQ788754	JQ783428				JQ783727		JQ784443	JQ785799	JQ789456	JQ785360	JQ786756
31	Lepidoptera	Drepanoidea	Drepanidae	Drepaninae		Drepana	arcuata	CWM-96-0579	Darcu	19	12017		JQ787774		JQ784035	JQ785001	JQ788156	JQ789067	JQ786343	JQ788755		JQ787170	JQ788499	JQ787460	JQ783728		JQ784444	JQ785800	JQ789457		JQ786757
19	Lepidoptera	Tortricoidea	Tortricidae	Tortricinae	Cnephasiini	Decodes	asapheus	NB-06-0003	Dasa	19	9546		JQ787775	JQ790314	JQ784036	JQ785002			JQ786344		JQ783429	JQ787171		JQ787461	JQ783729	JQ789961	JQ784445		JQ789458
28	Lepidoptera	Bombycoidea	Brahmaeidae			Dactyloceras	widenmani	AZ-07-3132	Dawi	19	14618		JQ787776	JQ790315	JQ784037	JQ785003	JQ788157	JQ789068	JQ786345	JQ788756	JQ783430	JQ787172	JQ788500	JQ787462	JQ783730	JQ789962	JQ784447	JQ785802	JQ789460	JQ785362	JQ786759
15	Lepidoptera	Tineoidea	Psychidae	Arrhenophaninae		Dysoptus	bilobus	DRD-06-1320	Dbil	19	9186		JQ787777		JQ784038	JQ785004	JQ788158		JQ786346		JQ783431	JQ787173			JQ783731	JQ789963	JQ784448	JQ785803	JQ789461	JQ785363
12	Lepidoptera	Adeloidea	Cecidosidae			Dicranoses	capsulifex	GSB-08-3002	Dcap	19	7032		JQ787778		JQ784039		JQ788159	JQ789069			JQ783432					JQ789964	JQ784449		JQ789462
23	Lepidoptera	Gelechioidea	Autostichidae	Deocloninae		Deoclona	yuccasella	OP-04-0131	Deoy	19	13664		JQ787779	JQ790316	JQ784040	JQ785005	JQ788160	JQ789070	JQ786347	JQ788757	JQ783433	JQ787174	JQ788501	JQ787463	JQ783732	JQ789965	JQ784452	JQ785806	JQ789465		JQ786760
23	Lepidoptera	Gelechioidea	Chimabachidae			Diurnea	fagella	MM-08-5965	Dfag	19	7455		JQ787780	JQ790317		JQ785006	JQ788161		JQ786348		JQ783434					JQ789966	JQ784453		JQ789466	JQ785366	JQ786761
4	Lepidoptera	Eriocranioidea	Eriocraniidae			Dyseriocrania	griseocapitella	TPF-94-0033	Dgr2	19	12505		JQ787781		JQ784041	JQ785007	JQ788162	JQ789071	JQ786349	JQ788758	JQ783435	JQ787175	JQ788502		JQ783733	JQ789967	JQ784454	JQ785807	JQ789467
17	Lepidoptera	Yponomeutoidea	Glyphipterigidae	Acrolepiinae		Digitivalva	hemiglypha	SWC-06-0204	Dhem	19	13090		JQ787782	JQ790318	JQ784042	JQ785008	JQ788163	JQ789072	JQ786350	JQ788759	JQ783436	JQ787176	JQ788503	JQ787464	JQ783734	JQ789968	JQ784455	JQ785808	JQ789468	JQ785367
17	Lepidoptera	Yponomeutoidea	Glyphipterigidae	Orthoteliinae		Doxophyrtis	hydrocosma	MM-09-1002	Dhyd	19	7618		JQ787783	JQ790319		JQ785009	JQ788164	JQ789073	JQ786351							JQ789969	JQ784456	JQ785809			JQ786762
29	Lepidoptera	Geometroidea	Geometridae	Desmobathrinae	Desmobathrini	Dichromodes	sp. "7"	MJM-96-0269	Dich	19	14767		JQ787784	JQ790320	JQ784043	JQ785010	JQ788165	JQ789074	JQ786352	JQ788760	JQ783437	JQ787177	JQ788504	JQ787465	JQ783735	JQ789970
17	Lepidoptera	Yponomeutoidea	Glyphipterigidae	Glyphipteryginae		Diploschizia	impigritella	JWB-05-0010	Dimp	19	13003		JQ787785	JQ790321	JQ784044	JQ785011	JQ788166		JQ786353	JQ788761	JQ783438	JQ787178	JQ788505	JQ787466	JQ783736	JQ789971	JQ784458	JQ785810	JQ789469	JQ785369
21	Lepidoptera	Zygaenoidea	Dalceridae			Dalcerides	ingenita	NM-93-0001	Ding2	26	17611		GU575562		GU575676	GU575716	GU575755	GU575794	GU575908	GU575944	GU576021	GU575433	GU575468	GU576058	GU576098	GU576139	GQ283528	GQ283614	GQ283692		GQ283843
30	Lepidoptera	Noctuoidea	Oenosandridae			Discophlebia	sp.	MJM 97 0321	Disc	19	14026		JQ787786	JQ790322	JQ784045	JQ785012	JQ788167	JQ789075	JQ786354	JQ788762	JQ783439	JQ787179		JQ787467	JQ783737	JQ789972
29	Lepidoptera	Geometroidea	Geometridae	Oenochrominae		Dinophalus	sp. cf. lechriomita	MJM 96 0229	Dlec	19	14377		JQ787787	JQ790323	JQ784046	JQ785013	JQ788168	JQ789076	JQ786355	JQ788763	JQ783440	JQ787180	JQ788506	JQ787468	JQ783738	JQ789973
26	Lepidoptera	Pyraloidea	Crambidae	Glaphyriinae		Dicymolomia	metalliferalis	RR-99-1228	Dmet	19	14424		JQ787788		JQ784047	JQ785014	JQ788169	JQ789077	JQ786356	JQ788764	JQ783441	JQ787181	JQ788507	JQ787469	JQ783739	JQ789974	JQ784460	JQ785812	JQ789470	JQ785370	JQ786765
31	Lepidoptera	Drepanoidea	Doidae			Doa	sp. "Janzen01"	05-srnp63414	Doa	19	13741		JQ787789		JQ784048	JQ785015	JQ788170	JQ789078	JQ786357	JQ788765	JQ783442		JQ788508	JQ787470	JQ783740	JQ789975
23	Lepidoptera	Gelechioidea	Oecophoridae	Deuterogoniinae		Deuterogonia	pudorina	JCS-06-0144	Dpd	19	13725		JQ787790	JQ790324	JQ784049	JQ785016	JQ788171	JQ789079	JQ786358	JQ788766	JQ783443	JQ787182		JQ787471	JQ783741	JQ789976	JQ784463	JQ785815	JQ789473	JQ785373	JQ786767
30	Lepidoptera	Noctuoidea	Notodontidae	Phalerinae		Datana	drexelii	AM-93-0431/v.044	Dpe2	19	14365		JQ787791	JQ790325		JQ785017	JQ788172	JQ789080	JQ786359	JQ788767	JQ783444	JQ787183	JQ788509	JQ787472	JQ783742	JQ789977	JQ784464	JQ785816	JQ789474	JQ785374	JQ786768
25	Lepidoptera	Papilionoidea	Nymphalidae	Danainae	Danaini	Danaus	plexippus	05-srnp-05455	Dplex	19	6113		JQ787792			JQ785018		JQ789081	JQ786360		JQ783445					JQ789978	JQ784465	JQ785817			JQ786769
23	Lepidoptera	Gelechioidea	Gelechiidae	Dichomeridinae	Dichomeridini	Dichomeris	punctidiscella	CWM-94-0259	Dpunc	19	13811		JQ787793	JQ790326	JQ784050	JQ785019	JQ788173	JQ789082	JQ786361	JQ788768	JQ783446		JQ788510	JQ787473	JQ783743	JQ789979	JQ784467	JQ785819	JQ789476	JQ785375	JQ786770
25	Lepidoptera	Papilionoidea	Nymphalidae	Biblidinae		Dynamine	sosthenes	06-srnp-32108	Dsos	19	8457			JQ790327	JQ784051						JQ783447	JQ787184			JQ783744		JQ784472	JQ785823	JQ789481		JQ786774
21	Lepidoptera	Zygaenoidea	Dalceridae			Acraga	philetera	DRD-05-0220	Dsp	26	17750		GU575563		GU575677	GU575717	GU575756	GU575795	GU575909	GU575945	GU576022	GU575434	GU575469	GU576059	GU576099	GU576140	GQ283532	GQ283618	GQ283696	GQ283775	GQ283846
21	Lepidoptera	Cossoidea	Dudgeoneidae			Dudgeonea	sp.	AZ-07-2001	Dudg	19	6193	D					JQ788175		JQ786363		JQ783448	JQ787185				JQ789981	JQ784473	JQ785824		JQ785378	JQ786775	D
25	Lepidoptera	Thyridoidea	Thyrididae	Thyridinae		Dysodia	sp. "Janzen06"	05-srnp-01091	Dyso	19	7504					JQ785020	JQ788176		JQ786364							JQ789982
9	Lepidoptera	Hepialoidea	Hepialidae			Elhamma	australasiae	MJM-97-0319	Eate	19	10630		JQ787794	JQ790328	JQ784052	JQ785021	JQ788177		JQ786365	JQ788769	JQ783449	JQ787186	JQ788511		JQ783745		JQ784477		JQ789484
29	Lepidoptera	Geometroidea	Geometridae	Larentiinae	Larentiini	Earophila	badiata	AH-07-3746	Ebdt	8	7675		JQ787795				JQ788178	JQ789084	JQ786366							JQ789983	JQ784478	JQ785827	JQ789485
21	Lepidoptera	Zygaenoidea	Limacodidae	Limacodinae		Euclea	delphinii	AM-94-0275	Edel3	26	18752		GU575564	GU575641	GU575678	GU575718	GU575757	GU575796	GU575910	GU575946	GU576023	GU575435	GU575470	GU576060	GU576100	GU576141	GQ283534	GQ283620	GQ283698	GQ283777	GQ283848
15	Lepidoptera	Tineoidea	Tineidae	Perissomasticinae		Edosa	sp.	MJM-96-0281	Edos	19	13779		JQ787797	JQ790329	JQ784053	JQ785022	JQ788180	JQ789085	JQ786368	JQ788770		JQ787187	JQ788512	JQ787474	JQ783746	JQ789985	JQ784481	JQ785830	JQ789488	JQ785381	JQ786780
27	Lepidoptera	Mimallonoidea	Mimallonidae			Euphaneta	divisa	VOB-00-0462	Edvs3	19	6112		JQ787798		JQ784054		JQ788181				JQ783450			JQ787475			JQ784482	JQ785831			JQ786781
21	Lepidoptera	Cossoidea	Cossidae	Zeuzerinae		Endoxyla	encalypti	MJM-97-0302	Eeny	19	12784		JQ787799	JQ790330	JQ784055	JQ785023	JQ788182	JQ789086	JQ786369	JQ788771	JQ783451	JQ787188	JQ788513	JQ787476	JQ783747		JQ784483	JQ785832		JQ785382	JQ786782
23	Lepidoptera	Gelechioidea	Elachistidae	Ethmiinae		Ethmia	eupostica	MJM-96-0277	Eeu	26	17844		GU575565	GU575642	GU575679	GU575719	GU575758	GU575797	GU575911	GU575947	GU576024	GU575436	GU575471	GU576061	GU576101	GU576142	GQ283535	GQ283621	GQ283699	GQ283778	GQ283849
29	Lepidoptera	Geometroidea	Epicopeiidae			Epicopeia	hainesii	AYK 04 5730	Ehai	19	14292		JQ787800	JQ790331	JQ784056	JQ785024	JQ788183	JQ789087	JQ786370		JQ783452	JQ787189	JQ788514	JQ787477	JQ783748	JQ789986
16	Lepidoptera	Gracillarioidea	Gracillariidae	Oecophyllembiinae		Eumetriochroa	hederae	AK-08-8111	Ehdr	19	13578		x	JN124867	JN124879	JN124890	JN124908	JN124928	JN124950	JN124975	JN124987	JN124826	JN124838	JN125000	JN125011	JN125030	JN125065	JN125096	JN125144	JN125193	JN125202
19	Lepidoptera	Tortricoidea	Tortricidae	Olethreutinae	Endotheniini	Endothenia	hebesana	JWB-05-0009	Eheb	19	7720					JQ785025	JQ788184			JQ788772	JQ783453			JQ787478	JQ783749	JQ789987	JQ784488	JQ785837	JQ789492		JQ786787
27	Lepidoptera	Mimallonoidea	Mimallonidae			Eadmuna	sp. "Janzen01"	05-srnp-34295	Ejzn	19	11171		JQ787801	JQ790332		JQ785026	JQ788185		JQ786371	JQ788773	JQ783454	JQ787191		JQ787479		JQ789988	JQ784490	JQ785839	JQ789494		JQ786789
17	Lepidoptera	Yponomeutoidea	Heliodinidae			Epicroesa	metalliferalis	LS-06-0061	Emet	19	11629		JQ787802	JQ790333	JQ784057	JQ785027	JQ788186	JQ789088	JQ786372	JQ788774	JQ783455	JQ787192		JQ787480		JQ789989	JQ784492		JQ789495	JQ785387	JQ786791
22	Lepidoptera	Pterophoroidea	Pterophoridae	Pterophorinae		Emmelina	monodactyla	CWM-07-5001	Emon	26	17953		GU575566	GU575643	GU575680	GU575720	GU575759	GU575798	GU575912	GU575948	GU576025	GU575437	GU575472	GU576062	GU576102	GU576143	GQ283536	GQ283622	GQ283700	GQ283779	GQ283850
10	Lepidoptera	Nepticuloidea	Nepticulidae	Nepticulinae	Nepticulini	Enteucha	acetosae	EVN-06-11274	Enac	19	13754		JQ787803	JQ790334	JQ784058	JQ785028	JQ788188	JQ789090	JQ786373		JQ783456	JQ787193	JQ788515		JQ783750	JQ789990	JQ784497	JQ785845	JQ789499	JQ785391	JQ786794
21	Lepidoptera	Zygaenoidea	Epipyropidae	Epipyropinae		Epipomponia	nawai	AYK-04-5615	Enaw	19	11972		JQ787804	JQ790335	JQ784059	JQ785029	JQ788189	JQ789091	JQ786374	JQ788775	JQ783457		JQ788516	JQ787481	JQ783751	JQ789991	JQ784498	JQ785846			JQ786795
23	Lepidoptera	Gelechioidea	Elachistidae	Hypertrophinae		Eupselia	carpocapsella	MJM-96-0291	Epca	19	9424		JQ787805	JQ790336	JQ784060	JQ785030	JQ788190	JQ789092	JQ786375	JQ788776	JQ783458		JQ788517		JQ783752	JQ789992		JQ785847	JQ789500
22	Lepidoptera	Epermenioidea	Epermeniidae			Epermenia	chaerophyllella	DCL-07-0006	Epchh	19	13850		JQ787806	JQ790337	JQ784061	JQ785031	JQ788191	JQ789093	JQ786376	JQ788777	JQ783459	JQ787194	JQ788518	JQ787482	JQ783753	JQ789993	JQ784499	JQ785848	JQ789501		JQ786796
16	Lepidoptera	Gracillarioidea	Gracillariidae	Gracillariinae		Epicephala	relictella	JCS-06-0172	Epic	19	9685		JN124850	JN124868	x	JN124891	JN124909	JN124929	x	JN124976	JN124988	JN124827	x	x	x	JN125031	JN125066	x	JN125145	x	JN125203
22	Lepidoptera	Epermenioidea	Epermeniidae			Epermenia	sp.	AxK-08-0604	Epmn	5	2434	D															JQ784502	JQ785851			JQ786798	D
10	Lepidoptera	Nepticuloidea	Nepticulidae	Nepticulinae		Ectoedemia	populella	DLW-90-0033	Epo2	19	12578		JQ787807	JQ790338	JQ784062	JQ785032	JQ788192	JQ789094	JQ786377	JQ788778	JQ783460	JQ787196	JQ788519	JQ787483	JQ783754	JQ789994	JQ784503		JQ789504		JQ786799
1	Lepidoptera	Micropterigoidea	Micropterigidae			Epimartyria	pardella	DRD-08-4201	Eppd	5	3560																JQ784504	JQ785852
4	Lepidoptera	Eriocranioidea	Eriocraniidae			Eriocraniella	aurosparsella	TPF-92-1310	Erau	19	10896		JQ787808		JQ784063	JQ785033	JQ788193	JQ789095	JQ786378		JQ783461	JQ787197	JQ788520		JQ783755	JQ789995	JQ784506		JQ789506
30	Lepidoptera	Noctuoidea	Nolidae	Eariadinae		Earias	roseifera	AYK-04-0824-07	Erof	19	13431		JQ787809	JQ790339	JQ784064	JQ785034	JQ788194	JQ789096	JQ786379	JQ788779	JQ783462		JQ788521	JQ787484		JQ789996	JQ784508	JQ785854	JQ789507	JQ785395	JQ786802
15	Lepidoptera	Tineoidea	Eriocottidae	Eriocottinae		Eriocottis	sp. nov.	JBA-08-0046	Ersn	8	5812		JQ787810				JQ788195		JQ786380								JQ784509	JQ785855	JQ789508
30	Lepidoptera	Noctuoidea	Erebidae	Calpinae		Eudocima	salaminia	AYK-07-7601	Esal	19	13091		JQ787811	JQ790340	JQ784065	JQ785035	JQ788196		JQ786382	JQ788780	JQ783463	JQ787198	JQ788522	JQ787485	JQ783756	JQ789997	JQ784511	JQ785856	JQ789509		JQ786803
4	Lepidoptera	Eriocranioidea	Eriocraniidae			Eriocrania	semipurpurella	UNK-92-0100	Ese2	19	12170		JQ787812	JQ790341	JQ784066	JQ785036	JQ788197	JQ789098	JQ786383		JQ783464	JQ787199			JQ783757	JQ789998	JQ784512	JQ785857	JQ789510	JQ785396
22	Lepidoptera	Epermenioidea	Epermeniidae			Epermenia	sinjovi	JCS-08-1020	Esji	8	6193		JQ787813						JQ786384							JQ789999	JQ784513	JQ785858	JQ789511
21	Lepidoptera	Zygaenoidea	Epipyropidae			Fulgoraecia	exigua	DM-xx-0832	Esp2	26	12687		GU575567		GU575681	GU575721	GU575760	GU575799	GU575913	GU575949	GU576026		GU575473	GU576063	GU576103	GU576144	GQ283537				GQ283851
26	Lepidoptera	Pyraloidea	Crambidae	Evergestinae		Evergestis	funalis	RR-98-1157	Esub	19	14354		JQ787814	JQ790342	JQ784067	JQ785037	JQ788198	JQ789099	JQ786385	JQ788781	JQ783465	JQ787200	JQ788523	JQ787486	JQ783758		JQ784514	JQ785859	JQ789512	JQ785397	JQ786804
19	Lepidoptera	Tortricoidea	Tortricidae	Tortricinae	Cochylini	Eugnosta	busckana	NB-06-0041	Etbk	19	10069		JQ787815		JQ784068	JQ785038	JQ788199				JQ783466		JQ788524	JQ787487	JQ783759	JQ790000	JQ784515	JQ785860	JQ789513	JQ785398
23	Lepidoptera	Gelechioidea	Elachistidae	Elachistinae		Elachista	tengstromi	MM-08-5412	Eten	19	9860		JQ787816	JQ790343	JQ784069	JQ785039	JQ788200		JQ786386	JQ788782	JQ783467				JQ783760	JQ790001	JQ784516		JQ789514		JQ786805
23	Lepidoptera	Gelechioidea	Gelechiidae	Dichomeridinae	Chelariini	Encolapta	tegulifera	JCS-06-0124	Etgf	5	5727																JQ784517	JQ785861	JQ789515		JQ786806
21	Lepidoptera	Zygaenoidea	Zygaenidae	Chalcosiinae		Eterusia	aedea	AYK-04-0788-04	Etsp	26	15531		GU575567		GU575681	GU575721	GU575760	GU575799	GU575913	GU575949	GU576026		GU575473	GU576063	GU576103	GU576144	GQ283538		GQ283701		GQ283852
19	Lepidoptera	Tortricoidea	Tortricidae	Olethreutinae	Enarmoniini	Episimus	tyrius	JWB-05-0011	Etyr	5	6508																JQ784518	JQ785862	JQ789516	JQ785399	JQ786807
29	Lepidoptera	Geometroidea	Geometridae	Larentiinae	Eupitheciini	Eupithecia	acutipennis	NB-06-0044	Euac	19	8361		JQ787817		JQ784070	JQ785040			JQ786387	JQ788783	JQ783468			JQ787488	JQ783761	JQ790002
19	Lepidoptera	Tortricoidea	Tortricidae	Olethreutinae	Eucosmini	Eucosma	picrodelta	MF-06-3012	Eucm	19	12658		JQ787818	JQ790344	JQ784071	JQ785041	JQ788201		JQ786388	JQ788784	JQ783469		JQ788525	JQ787489	JQ783762	JQ790003	JQ784520	JQ785864	JQ789517	JQ785400
15	Lepidoptera	Tineoidea	Tineidae	Meessiinae		Eudarcia	simulaticella	DRD-06-1326	Euds	19	11974		JQ787820	JQ790345	JQ784072	JQ785042	JQ788203		JQ786390	JQ788785	JQ783470	JQ787201	JQ788526	JQ787490	JQ783763	JQ790005	JQ784522	JQ785866			JQ786809
25	Lepidoptera	Papilionoidea	Papilionidae	Papilioninae	Graphiini	Eurytides	branchus	DHJ-02-2433	Euryt	19	10423		JQ787821			JQ785043	JQ788204		JQ786391	JQ788786	JQ783471	JQ787202		JQ787491	JQ783764	JQ790006
19	Lepidoptera	Tortricoidea	Tortricidae	Olethreutinae	Eucosmini	Pelochrista	zomonana	JWB-05-0037	Eusp	19	13407		JQ787822	JQ790346	JQ784073	JQ785044		JQ789101	JQ786392	JQ788787	JQ783472		JQ788527	JQ787492	JQ783765	JQ790007
19	Lepidoptera	Tortricoidea	Tortricidae	Tortricinae	Euliini	Eulia	ministrana	JWB-08-0111	Eutr	19	12559		JQ787823	JQ790347	JQ784074	JQ785045	JQ788205		JQ786393	JQ788788	JQ783474	JQ787203	JQ788528	JQ787494	JQ783766	JQ790008	JQ784525	JQ785868	JQ789520		JQ786812
28	Lepidoptera	Bombycoidea	Endromidae			Endromis	versicolora	RSP-95-1008	Eversicol	26	15021
15	Lepidoptera	Tineoidea	Tineidae	Acrolophinae		Exoncotis	umbraticella	DRD-06-1317	Exum	8	7983		JQ787824				JQ788206	JQ789102	JQ786394							JQ790009	JQ784528	JQ785871	JQ789522
15	Lepidoptera	Tineoidea	Tineidae	Erechthiinae		Erechthias	zebrina	DRD-05-0256	Ezeb	19	10472		JQ787825			JQ785046	JQ788207	JQ789103	JQ786395	JQ788789				JQ787495		JQ790010	JQ784532	JQ785875	JQ789526	JQ785404	JQ786818
23	Lepidoptera	Gelechioidea	Elachistidae	Depressariinae		Filinota	brunniceps	KN-06-0579	Fbrn	19	12444		JQ787826		JQ784075	JQ785047	JQ788208		JQ786396	JQ788790		JQ787204	JQ788529	JQ787496	JQ783767	JQ790011	JQ784533	JQ785876	JQ789527	JQ785405	JQ786819
30	Lepidoptera	Noctuoidea	Notodontidae	Notodontinae	Dicranurini	Furcula	cinerea	AM-93-0430	Fci2	19	14579		JQ787827	JQ790348	JQ784076	JQ785048	JQ788209	JQ789104	JQ786397	JQ788791	JQ783475	JQ787205	JQ788530	JQ787497	JQ783768	JQ790012	JQ784534	JQ785877	JQ789528	JQ785406	JQ786820
10	Lepidoptera	Nepticuloidea	Nepticulidae	Nepticulinae		Fomoria	hypericella	DLW-95-0102	Fhyp	8	7662		JQ787828				JQ788210	JQ789105	JQ786398							JQ790013	JQ784537	JQ785880	JQ789531
26	Lepidoptera	Pyraloidea	Pyralidae	Pyralinae		Gauna	aegulsalis	MJM-97-0311	Gaeg	19	12944		JQ787829	JQ790349	JQ784077	JQ785049		JQ789106	JQ786399	JQ788792	JQ783476	JQ787206		JQ787498		JQ790014
9	Lepidoptera	Hepialoidea	Hepialidae			Gazoryctra	mathewi	DRD-06-0280	Gazm	19	5458				JQ784078	JQ785050		JQ789107	JQ786400				JQ788531		JQ783769	JQ790015			JQ789535
19	Lepidoptera	Tortricoidea	Tortricidae	Olethreutinae	Grapholitini	Grapholita	delineana	AYK-04-5609	Gdel	19	13025		JQ787830	JQ790350	JQ784079	JQ785051	JQ788211		JQ786401	JQ788793	JQ783477	JQ787207		JQ787499	JQ783770	JQ790016	JQ784541	JQ785884	JQ789536	JQ785412	JQ786826
25	Lepidoptera	Thyridoidea	Thyrididae	Thyridinae		Glanychus	insolitus	AYK-04-1279-6	Gilt	19	12603		JQ787831	JQ790351	JQ784080	JQ785052	JQ788212	JQ789108	JQ786402	JQ788794		JQ787208		JQ787500		JQ790017	JQ784543	JQ785886	JQ789538	JQ785414	JQ786828
17	Lepidoptera	Yponomeutoidea	Glyphipterigidae	Glyphipteryginae		Glyphipterix	sp.	KN-06-0535	Glpx	19	9515		JQ787832	JQ790352	JQ784081	JQ785053	JQ788213		JQ786403	JQ788795	JQ783478	JQ787209				JQ790018	JQ784544	JQ785887
21	Lepidoptera	Cossoidea	Cossidae	Hypoptinae		Givira	mucidus	AYK-06-7130	Gmuc	19	12859		JQ787833	JQ790353	JQ784082	JQ785054	JQ788214	JQ789109	JQ786404	JQ788796	JQ783479	JQ787210		JQ787501	JQ783771	JQ790019	JQ784546	JQ785889		JQ785416	JQ786830
23	Lepidoptera	Gelechioidea	Autostichidae	Symmocinae		Galagete	protozona	PS-05-2001	Gprot2	19	13948		JQ787834	JQ790354	JQ784083	JQ785055	JQ788215	JQ789110	JQ786405	JQ788797	JQ783480	JQ787211	JQ788532	JQ787502	JQ783772	JQ790020	JQ784549	JQ785892	JQ789542	JQ785418	JQ786833
30	Lepidoptera	Noctuoidea	Notodontidae	Notodontinae		Gluphisia	septentrionis	CWM-94-0297	Gsep	19	14167		JQ787835	JQ790355	JQ784084	JQ785056	JQ788216	JQ789111	JQ786406	JQ788798		JQ787212	JQ788533	JQ787503	JQ783773	JQ790021
23	Lepidoptera	Calliduloidea	Callidulidae	Griveaudiinae		Griveaudia	vieui	DCL-07-0002	Gvii	19	9684	D	JQ787836			JQ785057	JQ788218		JQ786408		JQ783481	JQ787213		JQ787504	JQ783774	JQ790023	JQ784551	JQ785894			JQ786834	D
30	Lepidoptera	Noctuoidea	Euteliidae			Gyrtona	sp.	IJK-94-1014	Gyrt	19	13591		JQ787837	JQ790356	JQ784085	JQ785058	JQ788219		JQ786409	JQ788799	JQ783482	JQ787214	JQ788534	JQ787505	JQ783775	JQ790024	JQ784552	JQ785895	JQ789544	JQ785419	JQ786835
12	Lepidoptera	Adeloidea	Heliozelidae			Heliozela	aesella	TH-08-6163	Haes	8	6304		JQ787838					JQ789113	JQ786410							JQ790025	JQ784554	JQ785897	JQ789546
22	Lepidoptera	Galacticoidea	Galacticidae			Homadaula	anisocentra	JWB-05-0026	Hani	19	13150				JQ784086	JQ785059	JQ788220	JQ789114	JQ786411	JQ788800	JQ783483		JQ788535	JQ787506	JQ783776	JQ790026	JQ784556	JQ785899	JQ789548	JQ785421	JQ786838
15	Lepidoptera	Tineoidea	Tineidae	Hapsiferinae		Hapsifera	sp.	DA-05-0010	Haps	19	10528		JQ787839		JQ784087	JQ785060	JQ788221	JQ789115	JQ786412		JQ783484	JQ787215		JQ787507	JQ783777	JQ790027	JQ784559	JQ785902	JQ789550
31	Lepidoptera	Drepanoidea	Drepanidae	Thyatirinae		Habrosyne	pyritoides	AYK-04-5353	Hbpy	5	6731																JQ784562	JQ785905	JQ789553	JQ785425	JQ786843
25	Lepidoptera	Papilionoidea	Nymphalidae	Heliconiinae	Heliconiini	Heliconius	sara	05-srnp-06959	Heli3	19	8071		JQ787840		JQ784088		JQ788222			JQ788801		JQ787216		JQ787508	JQ783778	JQ790028	JQ784565	JQ785908			JQ786845
29	Lepidoptera	Geometroidea	Geometridae	Ennominae	Nacophorini	Hasodima	elegans	AH-07-0028	Hens	8	6453							JQ789116	JQ786413								JQ784566	JQ785909	JQ789556
26	Lepidoptera	Pyraloidea	Pyralidae	Pyralinae		Hypsopygia	olinalis	AM-93-0021	Heol	19	14808		JQ787841	JQ790357	JQ784089	JQ785061	JQ788223	JQ789117	JQ786414	JQ788802	JQ783485	JQ787217	JQ788536	JQ787509	JQ783779	JQ790029	JQ784567	JQ785910	JQ789557	JQ785429	JQ786846
21	Lepidoptera	Zygaenoidea	Epipyropidae			Heteropsyche	sp.	AZ-07-2117	Heter	19	11541		JQ787842	JQ790358	JQ784090	JQ785062	JQ788224	JQ789118	JQ786415	JQ788803	JQ783486		JQ788537	JQ787510	JQ783780	JQ790030	JQ784568	JQ785911			JQ786847
20	Lepidoptera	Choreutoidea	Choreutidae			Hemerophila	felis	DRD-05-0218	Hfel	26	18480		GU575569	GU575644	GU575683	GU575723	GU575762	GU575801	GU575915	GU575951		GU575439	GU575475	GU576065	GU576105	GU576146	GQ283543	GQ283626	GQ283705	GQ283784	GQ283857
24	Lepidoptera	Hyblaeoidea	Hyblaeidae			Hyblaea	ibidias	AZ-06-0176	Hibd	19	13595			JQ790359	JQ784091	JQ785063	JQ788225	JQ789119	JQ786416	JQ788804	JQ783487	JQ787218	JQ788538		JQ783781	JQ790031	JQ784571	JQ785914	JQ789559	JQ785431	JQ786850
23	Lepidoptera	Gelechioidea	Stathmopodidae			Hieromantis	kurokoi	JCS-06-0157	Hiku	19	12788		JQ787843	JQ790360		JQ785064	JQ788226	JQ789120	JQ786417	JQ788805	JQ783488	JQ787219	JQ788539	JQ787511	JQ783782	JQ790032	JQ784572	JQ785915	JQ789560	JQ785432
19	Lepidoptera	Tortricoidea	Tortricidae	Chlidanotinae	Hilarographini	Hilarographa	undetermined	KN06-1107	Hila	19	11202		JQ787844	JQ790361	JQ784092	JQ785065	JQ788227	JQ789121	JQ786418	JQ788806	JQ783489	JQ787220	JQ788540		JQ783783	JQ790033		JQ785916	JQ789561	JQ785433
21	Lepidoptera	Zygaenoidea	Himantopteridae			Himantopteridae gen.	sp.	MM-08-9144	Hima	19	6072	D	JQ787845	JQ790362	JQ784093	JQ785066					JQ783490			JQ787512		JQ790034	JQ784573				JQ786851	D
19	Lepidoptera	Tortricoidea	Tortricidae	Chlidanotinae	Polyorthini	Histura	perseavora	KN-06-1057	Hist	19	13605		JQ787846	JQ790363	JQ784094	JQ785067	JQ788228	JQ789122	JQ786419		JQ783491	JQ787221	JQ788541	JQ787513	JQ783784	JQ790035	JQ784574	JQ785917	JQ789562	JQ785434	JQ786852
23	Lepidoptera	Gelechioidea	Batrachedridae	Batrachedrinae		Batrachedra	sp.	BL-08-0110-1	Hlch	19	14539		JQ787847	JQ790364	JQ784095	JQ785068	JQ788229	JQ789123	JQ786420	JQ788807	JQ783492	JQ787222	JQ788542	JQ787514	JQ783785	JQ790036	JQ784575	JQ785918	JQ789563	JQ785435	JQ786853
28	Lepidoptera	Bombycoidea	Sphingidae	Macroglossinae		Hyles	lineata	RSP-96-0929	Hlin	26	12925
23	Lepidoptera	Calliduloidea	Callidulidae	Pterothysaninae		Helicomitra	pulchra	DCL-07-0003	Hlpu	19	4366	D							JQ786421		JQ783493						JQ784576	JQ785919			JQ786854	D
22	Lepidoptera	incertae sedis				Heliocosma	melanotypa	MJM-96-0274	Hmnt	19	14182		JQ787848	JQ790365	JQ784096	JQ785069	JQ788230	JQ789124	JQ786422	JQ788808		JQ787223	JQ788543	JQ787515	JQ783786	JQ790037	JQ784578	JQ785921	JQ789565	JQ785437	JQ786856
29	Lepidoptera	Geometroidea	Sematuridae	Sematurinae		Homidiana	sp.	KN-06-1049	Hodn	19	14873		JQ787850	JQ790366	JQ784097	JQ785070	JQ788231	JQ789125	JQ786424	JQ788809	JQ783494	JQ787224	JQ788544	JQ787516	JQ783787	JQ790039	JQ784581	JQ785924	JQ789567	JQ785439	JQ786858
25	Lepidoptera	Papilionoidea	Hesperiidae	Heteropterinae		Hovala	sp. "1"	DCL-07-0014	Hova	19	6541								JQ786425		JQ783495	JQ787225			JQ783788	JQ790040	JQ784583	JQ785926			JQ786860
23	Lepidoptera	Gelechioidea	Elachistidae	Hypertrophinae		Hypertropha	tortriciformis	MJM-96-0240	Hptr	19	14185		JQ787851	JQ790367	JQ784098	JQ785071	JQ788232	JQ789126	JQ786426	JQ788810	JQ783496	JQ787226	JQ788545		JQ783789	JQ790041	JQ784584	JQ785927	JQ789569	JQ785441	JQ786861
29	Lepidoptera	Geometroidea	Geometridae	Sterrhinae	Timandrini	Haematopis	grataria	AM-94-0358	Hrgi	19	13169		JQ787852		JQ784099	JQ785072		JQ789127	JQ786427	JQ788811	JQ783497	JQ787227		JQ787517	JQ783790	JQ790042	JQ784585	JQ785928	JQ789570	JQ785442	JQ786862
28	Lepidoptera	Bombycoidea	Eupterotidae	Janinae		Hoplojana	sp. cf. rhodoptera	AZ-07-3144	Hrhd	19	14818		JQ787853	JQ790368	JQ784100	JQ785073	JQ788233	JQ789128	JQ786428	JQ788812	JQ783498	JQ787228	JQ788546	JQ787518	JQ783791	JQ790043	JQ784586	JQ785929	JQ789571	JQ785443	JQ786863
28	Lepidoptera	Lasiocampoidea	Lasiocampidae	Lasiocampinae		Heteropacha	rileyana	RSP-96-0003-1	Hril	5	5596																EU032690	EU032823	EU032912, EU032913	EU032990	EU033094
25	Lepidoptera	Papilionoidea	Hesperiidae	Coeliadinae		Hasora	chromus	MFB-07-003	Hsch	19	7396				JQ784101	JQ785074			JQ786429	JQ788813	JQ783499			JQ787519	JQ783792	JQ790044	JQ784587	JQ785930			JQ786864
3	Lepidoptera	Heterobathmioidea	Heterobathmiidae			Heterobathmia	pseuderiocrania	TPF-93-0100	Hsp2	19	13523		JQ787854		JQ784102	JQ785075	JQ788234	JQ789129	JQ786430	JQ788814	JQ783500	JQ787229	JQ788547		JQ783793	JQ790045	JQ784588	JQ785931	JQ789572	JQ785444
23	Lepidoptera	Gelechioidea	Lecithoceridae	Lecithocerinae		Homaloxestis	croceata	SWC-06-0243	Htce	5	6511																JQ784589	JQ785932	JQ789573	JQ785445	JQ786865
19	Lepidoptera	Tortricoidea	Tortricidae	Chlidanotinae	Chlidanotini	Heppnerographa	tricesimana	KN-06-1076	Htmn	19	13774		JQ787855		JQ784103	JQ785076	JQ788235	JQ789130	JQ786431	JQ788815	JQ783501	JQ787230	JQ788548	JQ787520	JQ783794	JQ790046	JQ784590	JQ785933	JQ789574	JQ785446
23	Lepidoptera	Gelechioidea	Cosmopterigidae	Cosmopteriginae		Hyposmocoma	turdella	DR-08-C1C-3	Htur	19	11079		JQ787856	JQ790369	JQ784104	JQ785077	JQ788236		JQ786432			JQ787231		JQ787521	JQ783795	JQ790047	JQ784591	JQ785934	JQ789575	JQ785447	JQ786866
29	Lepidoptera	Geometroidea	Geometridae	Geometrinae	Pseudoterpnini	Hypobapta	xenomorpha	MJM 96 0284	Hxen	19	12481		JQ787857	JQ790370	JQ784105	JQ785078	JQ788237		JQ786433	JQ788816	JQ783502			JQ787522	JQ783796	JQ790048
15	Lepidoptera	Tineoidea	Tineidae	Meessiinae		Hybroma	servulella	DRD-07-0289	Hybs	19	13569		JQ787858	JQ790371	JQ784106	JQ785079	JQ788238	JQ789131	JQ786434	JQ788817		JQ787232	JQ788549		JQ783797	JQ790049	JQ784592	JQ785935	JQ789576	JQ785448	JQ786867
24	Lepidoptera	Hyblaeoidea	Hyblaeidae			Hyblaea	firmamentum	LS-06-0069	Hyfm	19	13572		JQ787859	JQ790372	JQ784107	JQ785080	JQ788239	JQ789132		JQ788818	JQ783503	JQ787233	JQ788550		JQ783798	JQ790050
30	Lepidoptera	Noctuoidea	Erebidae	Arctiinae	Lithosiini	Hypoprepia	miniata	RFD-93-0437	Hymi	19	13753		JQ787860	JQ790373	JQ784108	JQ785081	JQ788240	JQ789133	JQ786435	JQ788819		JQ787234	JQ788551	JQ787523	JQ783799	JQ790051	JQ784593	JQ785936	JQ789577	JQ785449	JQ786868
32	Trichoptera	Hydropsychoidea	Hydropsychidae			Hydropsyche	sp.	JBA-08-0108-1	Hysy	5	4759																JQ784594	JQ785937	JQ789578
30	Lepidoptera	Noctuoidea	Noctuidae	Heliothinae		Helicoverpa	zea	RWP-94-0187	Hzea	19	11572		JQ787861	JQ790374	JQ784109	JQ785082		JQ789134	JQ786436	JQ788820			JQ788552	JQ787524			JQ784595	JQ785938	JQ789579	JQ785450	JQ786869
29	Lepidoptera	Geometroidea	Geometridae	Sterrhinae	Sterrhini	Idaea	dismissaria	RR-98-1137	Idms	19	14390		JQ787862	JQ790375	JQ784110	JQ785083	JQ788241	JQ789135	JQ786437	JQ788821	JQ783504	JQ787235	JQ788553	JQ787525	JQ783800		JQ784598	JQ785941	JQ789582	JQ785453	JQ786872
23	Lepidoptera	Gelechioidea	Xyloryctidae	Xyloryctinae		Illidgea	sp.	MJM-97-0312	Illg	19	13881		JQ787863	JQ790376	JQ784111	JQ785084	JQ788242	JQ789136	JQ786438	JQ788822	JQ783505	JQ787236	JQ788554	JQ787526	JQ783801	JQ790052	JQ784599	JQ785942	JQ789583	JQ785454	JQ786873
24	Lepidoptera	Immoidea	Immidae			Immidae gen. “Janzen01”	sp. "Janzen01"	05-srnp-55998	Imja	5	4427																JQ784601	JQ785944	JQ789585		JQ786875
24	Lepidoptera	Immoidea	Immidae			Imma	tetrascia	MJM-95-0169	Imsp	26	17953		JQ787864		JQ784112	JQ785085	JQ788243	JQ789137	JQ786439	JQ788823	JQ783506		JQ788555	JQ787527	JQ783802	JQ790053	JQ784603	JQ785945	JQ789587	JQ785457	JQ786877
30	Lepidoptera	Noctuoidea	Nolidae	Collomeninae		Iscadia	producta	05-srnp-07372	Ipdt	19	13819				JQ784113	JQ785086	JQ788244	JQ789138	JQ786440	JQ788824	JQ783507	JQ787237	JQ788556	JQ787528	JQ783803	JQ790054	JQ784604	JQ785946	JQ789588	JQ785458	JQ786878
28	Lepidoptera	Bombycoidea	Saturniidae	Cercophaninae		Janiodes	laverna	KLW-03-2869	Jcer	26	18236
28	Lepidoptera	Bombycoidea	Eupterotidae	Janinae		Jana	palliatella	DCL-07-0005	Jpta	19	13777		JQ787865	JQ790377	JQ784114	JQ785087	JQ788245	JQ789139	JQ786441		JQ783508	JQ787238	JQ788557	JQ787529	JQ783804	JQ790055	JQ784607	JQ785949	JQ789591	JQ785460	JQ786880
15	Lepidoptera	Tineoidea	Psychidae	Naryciinae		Kearfottia	albifasciella	DRD-01-0002	Kalb	19	13502		JQ787866	JQ790378	JQ784115	JQ785088	JQ788246	JQ789140	JQ786442	JQ788825	JQ783509	JQ787239	JQ788558	JQ787530	JQ783805	JQ790056	JQ784608	JQ785950	JQ789592	JQ785461
9	Lepidoptera	Hepialoidea	Hepialidae			Korscheltellus	gracilis	DLW-90-0011-1	Kgr13	19	12935		JQ787867	JQ790379	JQ784116	JQ785089	JQ788247	JQ789141	JQ786443	JQ788826	JQ783510	JQ787240	JQ788559		JQ783806	JQ790057	JQ784609	JQ785951	JQ789593
25	Lepidoptera	Papilionoidea	Pieridae	Coliadinae		Kricogonia	lyside	SW-07-0026	Klyd3	19	12852		JQ787868	JQ790380		JQ785090		JQ789142	JQ786444	JQ788827	JQ783511	JQ787241		JQ787531	JQ783807	JQ790058	JQ784610	JQ785952	JQ789594	JQ785462	JQ786881
22	Lepidoptera	incertae sedis	Douglasiidae			Klimeschia	transversella	DRD-01-0017	Ktr	19	13492		JN124851	JN124869	JN124880	JN124892	JN124911	JN124930	JN124955	JN124977	JN124989	JN124828	JN124839	JN125001	JN125012	JN125033	JN125071	x	JN125147	JN125194	JN125204
21	Lepidoptera	Zygaenoidea	Lacturidae			Lacturidae gen.	sp.	JWB-05-0043	Lact	26	18640		GU575571	GU575646	GU575685	GU575725	GU575764	GU575803	GU575917	GU575953	GU576028	GU575441	GU575477	GU576067	GU576107	GU576148	GQ283546	GQ283629	GQ283708	GQ283787	GQ283860
12	Lepidoptera	Adeloidea	Prodoxidae	Lamproniinae		Lampronia	aenescens	OP-89-0001	Laenes2	19	10189		JQ787870	JQ790381		JQ785091	JQ788249	JQ789143	JQ786446	JQ788828	JQ783512	JQ787243	JQ788560	JQ787532	JQ783808	JQ790060		JQ785955	JQ789597		JQ786883
27	Lepidoptera	Mimallonoidea	Mimallonidae			Lacosoma	chiridota	JKA-95-0013	Lch2	26	15150		GU575572	GU575647	GU575686	GU575726	GU575765	GU575804	GU575918	GU575954		GU575442		GU576068	GU576108	GU576149		EU032832	EU032915	EU032996	EU033099
21	Lepidoptera	Zygaenoidea	Megalopygidae			Lagoa	crispata	UNK-95-1001	Lcr2	26	17119		GU575573	GU575648	GU575687	GU575727	GU575766	GU575805	GU575919	GU575955	GU576029		GU575478	GU576069	GU576109	GU576150	GQ283547	GQ283630	GQ283709	GQ283788	GQ283861
30	Lepidoptera	Noctuoidea	Erebidae	Lymantriinae	Lymantriini	Lymantria	dispar	UNK-93-0047	Ldi	19	13335		JQ787871	JQ790382	JQ784117	JQ785092	JQ788250	JQ789144	JQ786447	JQ788829	JQ783513	JQ787244	JQ788561	JQ787533	JQ783809	JQ790061
28	Lepidoptera	Bombycoidea	Brahmaeidae			Lemonia	dumi	RSP-96-0623	Ldumi2	26	16980
21	Lepidoptera	Cossoidea	Metarbelidae			Lebedodes	cossula	SEM-06-2522	Lebe	19	13543		JQ787872	JQ790383	JQ784118	JQ785093	JQ788251		JQ786448		JQ783514	JQ787245	JQ788562	JQ787534	JQ783810	JQ790062	JQ784616	JQ785958	JQ789599	JQ785465	JQ786887
23	Lepidoptera	Gelechioidea	Lecithoceridae	Lecithocerinae		Lecithocera	cheristis	KTP-06-0113-1	Leci	19	14320		JQ787873	JQ790384	JQ784119	JQ785094	JQ788252	JQ789145	JQ786449	JQ788830	JQ783515	JQ787246	JQ788563	JQ787535	JQ783811	JQ790063	JQ784617	JQ785959	JQ789600	JQ785466	JQ786888
17	Lepidoptera	Yponomeutoidea	Lyonetiidae	Cemiostominae		Leucoptera	coffeella	CWM-07-2322	Leuco	19	8630		JQ787874	JQ790385	JQ784120	JQ785095	JQ788253		JQ786450	JQ788831	JQ783516				JQ783812	JQ790064	JQ784618		JQ789601
25	Lepidoptera	Papilionoidea	Nymphalidae	Libythaeinae		Libytheana	carinenta bachmanii	AYK-01-0004	Lica	19	10713		JQ787875		JQ784121	JQ785096	JQ788254	JQ789146	JQ786451			JQ787247	JQ788564	JQ787536			JQ784620		JQ789603	JQ785468	JQ786890
25	Lepidoptera	Papilionoidea	Lycaenidae	Miletinae		Liphyra	brassolis	KD-94-T063	Liph	19	13119		JQ787876	JQ790386	JQ784122	JQ785097	JQ788255	JQ789147	JQ786452	JQ788832	JQ783517	JQ787248	JQ788565	JQ787537	JQ783813	JQ790065	JQ784622	JQ785962	JQ789605		JQ786892
21	Lepidoptera	Cossoidea	Cossidae	Hypoptinae		Langsdorfia	lunifera	kn06-1132	Llun	19	5559													JQ787538			JQ784623	JQ785963		JQ785470	JQ786893
23	Lepidoptera	Gelechioidea	Lypusidae			Lypusa	maurella	DRD-07-4102	Lmau	5	4954																JQ784624	JQ785964	JQ789607	JQ785471
6	Lepidoptera	Lophocoronoidea	Lophocoronidae			Lophocorona	astiptica	AZ-07-2003	Loas	19	12297		JQ787877	JQ790387	JQ784123	JQ785098		JQ789148	JQ786454	JQ788833	JQ783518	JQ787249	JQ788566	JQ787539	JQ783814	JQ790066	JQ784626	JQ785966		JQ785473
17	Lepidoptera	Yponomeutoidea	Lyonetiidae	Lyonetiinae		Lyonetia	prunifoliella	DRD-05-0253	Lpfe	19	9659		JQ787878		JQ784124	JQ785099	JQ788257	JQ789149	JQ786455	JQ788834				JQ787540	JQ783815	JQ790067	JQ784627		JQ789609	JQ785474
17	Lepidoptera	Yponomeutoidea	Glyphipterygidae	Glyphipteryginae		Lepidotarphius	perornatellus	SWC-07-2003	Lpts	19	14633		JQ787879	JQ790388	JQ784125	JQ785100	JQ788258	JQ789150	JQ786456	JQ788835	JQ783519	JQ787250	JQ788567	JQ787541	JQ783816	JQ790068	JQ784629	JQ785968	JQ789611	JQ785476	JQ786896
28	Lepidoptera	Lasiocampoidea	Lasiocampidae	Lasiocampinae	Lasiocampini	Lasiocampa	quercus	RSP-96-0862	Lquercus	26	18950		GU575574	GU575649	GU575688	GU575728	GU575767	GU575806	GU575920	GU575956	GU576030	GU575443	GU575479	GU576070	GU576110	GU576151	EU032700	EU032837	EU032916	EU033001	EU033103
23	Lepidoptera	Gelechioidea	Xyloryctidae	Xyloryctinae		Leistarcha	scitissimella	MJM-97-0314	Lsci	19	13076		JQ787880	JQ790389	JQ784126	JQ785101	JQ788259	JQ789151	JQ786457	JQ788836	JQ783520		JQ788568	JQ787542	JQ783817	JQ790069	JQ784630	JQ785969	JQ789612		JQ786897
21	Lepidoptera	Zygaenoidea	Lacturidae			Lactura	subfervens	05-srnp-63415	Lsub	19	12189		JQ787881	JQ790390	JQ784127	JQ785102	JQ788260	JQ789152	JQ786458	JQ788837	JQ783521	JQ787251	JQ788569	JQ787543	JQ783818	JQ790070
25	Lepidoptera	Thyridoidea	Thyrididae	Siculodinae		Rhodoneura	terminalis	05-srnp-30764	Lte	19	8034					JQ785103			JQ786459		JQ783522	JQ787252		JQ787544	JQ783819	JQ790071
29	Lepidoptera	Geometroidea	Uraniidae	Uraniinae		Lyssa	zampa	A-0581	Lza	19	13652		JQ787882	JQ790391	JQ784128	JQ785104		JQ789153	JQ786461	JQ788838	JQ783523	JQ787253	JQ788570	JQ787545	JQ783820	JQ790073
8	Lepidoptera	Mnesarchaeoidea	Mnesarchaeidae			Mnesarchaea	acuta	GWG-92-0102-2	Mac5	19	11829		JQ787883	JQ790392	JQ784129	JQ785105	JQ788261	JQ789154	JQ786462	JQ788839	JQ783524	JQ787254	JQ788571		JQ783821	JQ790074	JQ784634		JQ789616
26	Lepidoptera	Pyraloidea	Pyralidae	Galleriinae		Macrotheca	sp.	RR-98-1123	Macro	19	14174		JQ787884	JQ790393	JQ784130	JQ785106	JQ788262	JQ789155	JQ786463	JQ788840		JQ787255	JQ788572	JQ787546	JQ783822	JQ790075
28	Lepidoptera	Lasiocampoidea	Lasiocampidae	Lasiocampinae	Malacosomatini	Malacosoma	americanum	AM-94-0145	Mame2	26	12180
21	Lepidoptera	Zygaenoidea	Dalceridae			Minacraga	plata	06-srnp-22724	Mata	5	3591																JQ784636	JQ785973		JQ785480	JQ786900
10	Lepidoptera	Nepticuloidea	Nepticulidae			Manoneura	basidactyla	EJN-06-2526	Mbal	19	10017		JQ787885	JQ790394	JQ784131		JQ788263	JQ789156	JQ786464		JQ783525				JQ783823	JQ790076	JQ784637	JQ785974	JQ789618		JQ786901
15	Lepidoptera	Tineoidea	Tineidae	Meessiinae		Mea	bipunctella	DRD-06-1341	Mbtl	19	14247		JQ787886	JQ790395	JQ784132	JQ785107	JQ788264	JQ789157	JQ786465	JQ788841	JQ783526	JQ787256	JQ788573	JQ787547	JQ783824	JQ790077	JQ784638	JQ785975	JQ789619	JQ785481
1	Lepidoptera	Micropterigoidea	Micropterigidae			Micropterix	calthella	UNK-93-0072	Mca2	19	10241		JQ787887	JQ790396	JQ784133	JQ785108	JQ788265	JQ789158	JQ786466	JQ788842	JQ783527	JQ787257	JQ788574	JQ787548	JQ783825	JQ790078		JQ785976	JQ789620
28	Lepidoptera	Bombycoidea	Endromidae			Mirina	christophi	RXR-02-0511	Mchr	26	18074
23	Lepidoptera	Gelechioidea	Gelechiidae	Anomologinae	Anomologini	Monochroa	cleodoroides	SWC-07-2018	Mcls	19	10668		JQ787888	JQ790397	JQ784134		JQ788266		JQ786467	JQ788843				JQ787549		JQ790079	JQ784639	JQ785977	JQ789621	JQ785482	JQ786902
25	Lepidoptera	Papilionoidea	Hedylidae			Macrosoma	conifera	VOB-00-9811	Mcon	19	10775			JQ790398	JQ784135	JQ785109	JQ788267		JQ786468		JQ783528	JQ787258		JQ787550	JQ783826	JQ790080
21	Lepidoptera	Cossoidea	Sesiidae	Sesiinae	Melittiini	Melittia	cucurbitae	TPF-94-1106	Mcuc2	26	18847		GU575575	GU575650	GU575689	GU575729	GU575768	GU575807	GU575921		GU576031	GU575444	GU575480	GU576071	GU576111	GU576152	GQ283553	GQ283635	GQ283715	GQ283793	GQ283867
21	Lepidoptera	Zygaenoidea	Megalopygidae			Mesoscia	dyari	MEE-05-0050	Mdyi	19	13512		JQ787889	JQ790399	JQ784136	JQ785110		JQ789159	JQ786469		JQ783529	JQ787259	JQ788575	JQ787551	JQ783827	JQ790081	JQ784642	JQ785980	JQ789623	JQ785484	JQ786904
29	Lepidoptera	Geometroidea	Uraniidae	Epipleminae		Metorthocheilus	emarginatus	LS-06-0067	Meem	19	12019				JQ784137	JQ785111	JQ788268	JQ789160	JQ786470	JQ788844	JQ783530			JQ787552	JQ783828	JQ790082	JQ784643	JQ785981	JQ789624	JQ785485	JQ786905
24	Lepidoptera	Carposinoidea	Carposinidae			Meridarchis	excisa	SWC-07-2002	Merid	19	14428		JQ787890	JQ790400	JQ784138	JQ785112	JQ788269	JQ789161	JQ786471	JQ788845	JQ783531	JQ787260	JQ788576	JQ787553	JQ783829	JQ790083	JQ784644	JQ785982	JQ789625	JQ785486	JQ786906
26	Lepidoptera	Pyraloidea	Pyralidae	Chrysauginae		Monoloxis	flavicinctalis	05-srnp-24832	Mfla	19	13786		JQ787891		JQ784139	JQ785113	JQ788270	JQ789162	JQ786473	JQ788846		JQ787261	JQ788577	JQ787554	JQ783830	JQ790084
21	Lepidoptera	Zygaenoidea	Megalopygidae			Megalopyge	lapena	MEE-05-0004	Mglp	19	14003		JQ787892	JQ790401	JQ784140	JQ785114	JQ788271	JQ789163	JQ786474	JQ788847		JQ787262	JQ788578	JQ787555	JQ783831	JQ790085	JQ784647	JQ785985	JQ789626	JQ785487	JQ786908
1	Lepidoptera	Micropterigoidea	Micropterigidae			Micropterigidae gen. nov.	sp. nov.	DRD-05-0255-5	Micr	19	7367		JQ787893		JQ784141		JQ788272	JQ789164			JQ783532			JQ787556	JQ783832	JQ790086	JQ784651
22	Lepidoptera	incertae sedis	Millieriidae			Millieria	dolosalis	JR144-SL3	Mido	19	12602		JQ787894	JQ790402	JQ784142	JQ785115	JQ788273		JQ786475	JQ788848	JQ783533		JQ788579	JQ787557	JQ783833	JQ790087	JQ784652	JQ785990	JQ789631	JQ785490	JQ786913
30	Lepidoptera	Noctuoidea	Erebidae	Hypenodinae		Micronoctua	karsholti	MF-06-0146	Mka	19	12994		JQ787895		JQ784143	JQ785116	JQ788274	JQ789165	JQ786477	JQ788849	JQ783534	JQ787263		JQ787558		JQ790088
31	Lepidoptera	Drepanoidea	Drepanidae	Drepaninae		Macrauzata	maxima	AYK 04 5709	Mmax	19	13382		JQ787896		JQ784144	JQ785117	JQ788275	JQ789166	JQ786478	JQ788850		JQ787264	JQ788580	JQ787559	JQ783834	JQ790089	JQ784655	JQ785992	JQ789632	JQ785491
30	Lepidoptera	Noctuoidea	Nolidae	Nolinae		Meganola	phylla	CWM-93-0434	Mmi1	19	13749		JQ787897	JQ790403	JQ784145	JQ785118		JQ789167	JQ786479	JQ788851	JQ783535	JQ787265	JQ788581	JQ787560		JQ790090
21	Lepidoptera	Cossoidea	Metarbelidae			Metarbela	naumanni	WM-08-4004	Mnau	19	3141						JQ788276				JQ783536						JQ784658				JQ786917
15	Lepidoptera	Tineoidea	Tineidae	Scardiinae		Moraphaga	bucephala	DRD-01-0144	Mobu	19	11925		JQ787898		JQ784146	JQ785119	JQ788277			JQ788852	JQ783537	JQ787266			JQ783835	JQ790091	JQ784659	JQ785995	JQ789634	JQ785492	JQ786918
15	Lepidoptera	Tineoidea	Tineidae	Myrmecozelinae		Myrmecozela	ochracella	DRD-07-4103	Moch	19	14173		JQ787899	JQ790404	JQ784147	JQ785120	JQ788278	JQ789168	JQ786480	JQ788853	JQ783538	JQ787267	JQ788582	JQ787561	JQ783836	JQ790092	JQ784660	JQ785996	JQ789635	JQ785493	JQ786919
15	Lepidoptera	Tineoidea	Tineidae	Myrmecozelinae		Moerarchis	inconcisella	MJM-97-0307	Moin	19	11730		JQ787900	JQ790405		JQ785121	JQ788279	JQ789169	JQ786481	JQ788854	JQ783539	JQ787268		JQ787562	JQ783837	JQ790093	JQ784662	JQ785998	JQ789636		JQ786921
23	Lepidoptera	Gelechioidea	Momphidae			Mompha	cephalonthiella	DLW-90-0014	Mom	19	13685		JQ787901	JQ790406	JQ784148	JQ785122	JQ788280		JQ786482	JQ788855	JQ783540	JQ787269	JQ788583		JQ783838	JQ790094	JQ784663	JQ785999	JQ789637	JQ785494	JQ786922
23	Lepidoptera	Gelechioidea	Momphidae			Mompha	sp. nov.	KN-06-0002	Momph	5	5755																JQ784664	JQ786000	JQ789638	JQ785495	JQ786923
25	Lepidoptera	Thyridoidea	Thyrididae	Siculodinae		Microsca	paullula	05-srnp-07402	Mpll3	19	10456		JQ787902	JQ790407	JQ784149	JQ785123		JQ789170	JQ786483	JQ788856	JQ783541	JQ787270		JQ787563		JQ790095	JQ784665		JQ789639		JQ786924
23	Lepidoptera	Gelechioidea	Autostichidae			Autostchidae gen.	sp.	KTP-06-0114-1	Mqrc	19	13747		JQ787903	JQ790408		JQ785124	JQ788281	JQ789171	JQ786484	JQ788857	JQ783542	JQ787271	JQ788584	JQ787564		JQ790096	JQ784667	JQ786001	JQ789641	JQ785496	JQ786926
28	Lepidoptera	Bombycoidea	Sphingidae	Sphinginae		Manduca	sexta	MM-03-2154	Mqui	26	15555
28	Lepidoptera	Lasiocampoidea	Lasiocampidae	Lasiocampinae	Lasiocampini	Macrothylacia	rubi	RSP-xx-0840	Mrubi	5	6696																EU032708	EU032842	EU032923	EU033006	EU033110
31	Lepidoptera	Drepanoidea	Drepanidae	Drepaninae	Drepanini	Macrocilix	mysticata	AYK-04-0978-07	Msys	19	13549		JQ787904	JQ790409	JQ784150	JQ785125	JQ788282	JQ789172	JQ786485	JQ788858	JQ783543	JQ787272	JQ788585	JQ787565	JQ783839	JQ790097	JQ784669	JQ786003	JQ789643		JQ786928
26	Lepidoptera	Pyraloidea	Crambidae	Musotiminae		Neurophyseta	conantia	MAS-91-0601	Muso	19	14415		JQ787905	JQ790410		JQ785126	JQ788283	JQ789173	JQ786486	JQ788859	JQ783544	JQ787273	JQ788586	JQ787566	JQ783840	JQ790098	JQ784670	JQ786004	JQ789644	JQ785498	JQ786929
28	Lepidoptera	Bombycoidea	Anthelidae	Munychryiinae		Munychryia	senicula	AZ-06-0052	Muyc	19	14128		JQ787906	JQ790411	JQ784151	JQ785127	JQ788284	JQ789174	JQ786487	JQ788860	JQ783545		JQ788587	JQ787567	JQ783841	JQ790099	JQ784671	JQ786005	JQ789645	JQ785499	JQ786930
25	Lepidoptera	Papilionoidea	Hesperiidae	Pyrrhopyginae		Mysoria	ambigua	DHJ-02-2459	Myam	19	4136		JQ787907		JQ784152	JQ785128			JQ786488								JQ784672				JQ786931
15	Lepidoptera	Tineoidea	Psychidae	Naryciinae	Naryciini	Narycia	duplicella	DRD-01-0035	Nard	19	6940		JQ787908	JQ790412		JQ785129	JQ788285		JQ786489		JQ783546			JQ787568	JQ783842		JQ784673	JQ786006	JQ789646
26	Lepidoptera	Pyraloidea	Crambidae	Noordinae		Noorda	blitealis	WM-08-4009	Nblt	19	12042		JQ787909	JQ790413	JQ784153	JQ785130	JQ788286		JQ786490	JQ788861		JQ787274	JQ788588	JQ787569		JQ790100	JQ784674	JQ786007	JQ789647	JQ785500	JQ786932
15	Lepidoptera	Tineoidea	Tineidae	Nemapogoninae		Nemapogon	cloacella	DRD-01-0015	Nclo	19	11219		JQ787910	JQ790414	JQ784154		JQ788287		JQ786491	JQ788862	JQ783547	JQ787275			JQ783843	JQ790101	JQ784675	JQ786008	JQ789648		JQ786933
12	Lepidoptera	Adeloidea	Adelidae	Adelinae		Nemophora	sp.	JCS-06-0140	Nemo	19	11110		JQ787911		JQ784155	JQ785131	JQ788288		JQ786492		JQ783548		JQ788589	JQ787570	JQ783844	JQ790102	JQ784676	JQ786009	JQ789649		JQ786934
28	Lepidoptera	Bombycoidea	Anthelidae	Anthelinae		Nataxa	flavescens	MJM-96-0289	Nfla	26	18143
26	Lepidoptera	Pyraloidea	Crambidae	Wurthiinae		Niphopyralis	chionesis	AZ-07-2642	Niph	19	14528		JQ787912	JQ790415	JQ784156	JQ785132	JQ788289	JQ789175	JQ786493	JQ788863	JQ783549	JQ787276	JQ788590	JQ787571	JQ783845	JQ790103	JQ784682	JQ786015	JQ789654	JQ785504	JQ786937
7	Lepidoptera	Neopseustoidea	Neopseustidae			Neopseustis	meyricki	LS-06-0068	Nmec	19	9118		JQ787913	JQ790416	JQ784157	JQ785133	JQ788290	JQ789176	JQ786494	JQ788864	JQ783550	JQ787277	JQ788591	JQ787572	JQ783846	JQ790104				JQ785506
12	Lepidoptera	Adeloidea	Adelidae	Nematopogoninae		Nematopogon	magnus	MM-08-0005	Nmgs	19	11293		JQ787914		JQ784158	JQ785134	JQ788291	JQ789177	JQ786495	JQ788865	JQ783551	JQ787278			JQ783847	JQ790105	JQ784684		JQ789656	JQ785507
21	Lepidoptera	Zygaenoidea	Megalopygidae			Norape	tener	MEE-05-0020	Nora	5	5657																JQ784686	JQ786018	JQ789658	JQ785508	JQ786940
29	Lepidoptera	Geometroidea	Sematuridae	Sematurinae		Sematura	luna	RWH-96-0877	Nothsp	19	14399		JQ787915	JQ790417	JQ784159	JQ785135	JQ788292	JQ789178	JQ786496	JQ788866	JQ783552	JQ787279	JQ788592	JQ787573	JQ783848	JQ790106
30	Lepidoptera	Noctuoidea	Nolidae	Chloephorinae		Negeta	signata	AYK-04-0515	Nsig	19	14828		JQ787916	JQ790418	JQ784160	JQ785136	JQ788293	JQ789179	JQ786497	JQ788867	JQ783553	JQ787280	JQ788593	JQ787574	JQ783849	JQ790107	JQ784687	JQ786019	JQ789659	JQ785509	JQ786941
23	Lepidoptera	Gelechioidea	Blastobasidae			Neoblastobasis	spiniharpella	JCS-06-0126	Nspin	19	9047			JQ790419	JQ784161	JQ785137	JQ788294		JQ786498	JQ788868						JQ790108	JQ784688	JQ786020	JQ789660		JQ786942
21	Lepidoptera	Zygaenoidea	Megalopygidae			Podalia	contigua	06-SRNP-43001	Octg	5	4808																JQ784692	JQ786024	JQ789664	JQ785513	JQ786945
23	Lepidoptera	Gelechioidea	Lecithoceridae	Oditinae		Odites	leucostola	AYK-04-5610	Odle	19	14145		JQ787917	JQ790420	JQ784162	JQ785138	JQ788295	JQ789180	JQ786499	JQ788869	JQ783554		JQ788594	JQ787575	JQ783850	JQ790109	JQ784694	JQ786026	JQ789666	JQ785514	JQ786947
9	Lepidoptera	Hepialoidea	Hepialidae			Oxycanus	diremptus	MJM-97-0331	Odrp	19	12327		JQ787918	JQ790421	JQ784163	JQ785139	JQ788296	JQ789181		JQ788870	JQ783555	JQ787281	JQ788595		JQ783851	JQ790110	JQ784695	JQ786027	JQ789667
29	Lepidoptera	Geometroidea	Geometridae	Ennominae	Lithinini	Odontothera	sp. "valdiviata AH01"	AH-07-0046	Odsp	8	7521		JQ787919				JQ788297	JQ789182	JQ786500								JQ784696	JQ786028	JQ789668
30	Lepidoptera	Noctuoidea	Oenosandridae			Oenosandra	boisduvalii	AZ-06-0157	Oeno	19	13203		JQ787920	JQ790422	JQ784164	JQ785140	JQ788298	JQ789183	JQ786501	JQ788871	JQ783556	JQ787282	JQ788596	JQ787576		JQ790111	JQ784698	JQ786030	JQ789670		JQ786949
28	Lepidoptera	Bombycoidea	Endromidae	Prismostictinae		Obertheuria	formosibia	AYK-04-0824-1	Ofo	26	16114
19	Lepidoptera	Tortricoidea	Tortricidae	Olethreutinae	Olethreutini	Olethreutes	fasciatana	JWB-05-0003	Olfa	19	13337		JQ787921	JQ790423	JQ784165	JQ785141	JQ788299	JQ789184	JQ786502	JQ788872	JQ783557		JQ788597		JQ783852	JQ790112	JQ784701	JQ786033	JQ789673	JQ785517
28	Lepidoptera	Bombycoidea	Saturniidae	Oxyteninae		Oxytenis	modestia	DHJ-02-2470	Omod	26	10116
29	Lepidoptera	Geometroidea	Geometridae	Larentiinae	Xanthorhoini	Orthonama	obstipata	RR-98-0917	Onst	19	14067		JQ787922	JQ790424	JQ784166	JQ785142	JQ788300	JQ789185	JQ786503	JQ788873	JQ783558		JQ788598	JQ787577	JQ783853	JQ790113
17	Lepidoptera	Yponomeutoidea	Yponomeutidae	Yponomeutinae		Cedestis	subfasciella	MM-08-5451	Opin1	8	7262		JQ787923				JQ788301		JQ786504							JQ790114	JQ784702	JQ786034	JQ789674
11	Lepidoptera	Nepticuloidea	Opostegidae			Gen. nov.	sp.	AxK-08-0603	Opns	8	2201	D							JQ786505								JQ784703					D
15	Lepidoptera	Tineoidea	Psychidae	Oiketicinae	Oreopsychini	Oreopsyche	tenella	DRD-01-0057	Oreo	19	7827		JQ787924		JQ784167				JQ786506		JQ783559	JQ787283			JQ783854	JQ790115	JQ784704		JQ789675
31	Lepidoptera	Drepanoidea	Drepanidae	Drepaninae	Oretini	Oreta	rosea	CWM-95-0466	Oros	19	14452		JQ787925	JQ790425	JQ784168	JQ785143	JQ788302	JQ789186	JQ786507	JQ788874	JQ783560	JQ787284	JQ788599	JQ787578	JQ783855	JQ790116
17	Lepidoptera	Yponomeutoidea	Glyphipterigidae	Orthoteliinae		Orthotelia	sparganella	JCS-09-0112	Ospa	19	12515		JQ787926	JQ790426	JQ784169	JQ785144	JQ788303	JQ789187	JQ786508	JQ788875	JQ783561	JQ787285	JQ788600	JQ787579		JQ790117	JQ784707	JQ786037	JQ789678		JQ786953
15	Lepidoptera	Tineoidea	Tineidae	Hieroxestinae		Opogona	thiadelia	DRD-01-0147	Othi	19	13047		JQ787927		JQ784170	JQ785145	JQ788304	JQ789188	JQ786509	JQ788876			JQ788601	JQ787580	JQ783856	JQ790118	JQ784708	JQ786038	JQ789679	JQ785520	JQ786954
9	Lepidoptera	Hepialoidea	Palaeosetidae			Ogygioses	sp.	LS-06-0058	Ound	19	9449		JQ787928	JQ790427	JQ784171	JQ785146		JQ789189	JQ786510	JQ788877		JQ787286	JQ788602		JQ783857	JQ790119		JQ786039	JQ789680	JQ785521
17	Lepidoptera	Yponomeutoidea	Ypsolophidae	Ochsenheimeriinae		Ochsenheimeria	urella	MM-08-0008	Oure	19	13366		JQ787929	JQ790428	JQ784172	JQ785147	JQ788305		JQ786511	JQ788878	JQ783562	JQ787287	JQ788603	JQ787581	JQ783858	JQ790120	JQ784709	JQ786040	JQ789681	JQ785522	JQ786955
4	Lepidoptera	Eriocranioidea	Eriocraniidae			Eriocraniidae gen.	sp.	TPF-90-0006	Pacer	19	12045		JQ787930		JQ784173	JQ785148	JQ788306		JQ786512	JQ788879	JQ783563	JQ787288	JQ788604	JQ787582	JQ783859	JQ790121	JQ784712		JQ789684	JQ785525
23	Lepidoptera	Gelechioidea	Cosmopterigidae	Antequerinae		Pancalia	schwartzella	SWC-07-2001	Panla	5	5363																JQ784713	JQ786042		JQ785526	JQ786957
19	Lepidoptera	Tortricoidea	Tortricidae	Olethreutinae	Microcorsini	Cryptaspasma	sp.	MSH-07-2001	Pasma	19	14614		JQ787931	JQ790429	JQ784174	JQ785149	JQ788307	JQ789190	JQ786513	JQ788880	JQ783564	JQ787289	JQ788605	JQ787583	JQ783860	JQ790122	JQ784715	JQ786044	JQ789686	JQ785528	JQ786959
19	Lepidoptera	Tortricoidea	Tortricidae	Tortricinae	Phricanthini	Phricanthes	asperana	RS-06-0101	Pasp	19	10938			JQ790430	JQ784175	JQ785150	JQ788308	JQ789191	JQ786514	JQ788881	JQ783565	JQ787290	JQ788606			JQ790123	JQ784716	JQ786045	JQ789687
21	Lepidoptera	Cossoidea	Castniidae	Castniinae	Castniini	Paysandisia	archon	JBA-05-0069	Pays	19	13037		JQ787932	JQ790431	JQ784176	JQ785151	JQ788309	JQ789192	JQ786515		JQ783566	JQ787291		JQ787584	JQ783861	JQ790124	JQ784717	JQ786046	JQ789688	JQ785529	JQ786960
28	Lepidoptera	Bombycoidea	Phiditiidae			Phiditia	sp.	RWH-96-0916	PBO	26	12668																EU032726	EU032856			EU033123
21	Lepidoptera	Cossoidea	Brachodidae	Pseudocossinae		Pseudocossus	boisduvalii	DCL-07-0004	Pbod	19	4230	D	JQ787934						JQ786517		JQ783567			JQ787585			JQ784719				JQ786961	D
12	Lepidoptera	Adeloidea	Incurvariidae			Perthida	sp. "Canberra"	EVN-06-11849	Pcan	19	8851		JQ787935			JQ785152	JQ788311	JQ789194	JQ786518		JQ783568	JQ787292			JQ783862	JQ790126	JQ784720		JQ789690
1	Lepidoptera	Micropterigoidea	Micropterigidae			Palaeomicra	chalcophanes	GWG-92-0151	Pccc	19	11053		JQ787936		JQ784177	JQ785153	JQ788312	JQ789195	JQ786519	JQ788882	JQ783569	JQ787293	JQ788607		JQ783863	JQ790127	JQ784721	JQ786047
15	Lepidoptera	Tineoidea	Tineidae			Paraptica	concinerata	WM-08-4002	Pcoci	19	10700				JQ784178	JQ785154	JQ788313	JQ789196	JQ786520		JQ783570	JQ787294		JQ787586	JQ783864	JQ790128	JQ784722	JQ786048	JQ789691		JQ786962
26	Lepidoptera	Pyraloidea	Crambidae	Acentropinae		Petrophila	confusalis	RR-98-1148	Pcon	19	14836		JQ787937	JQ790432	JQ784179	JQ785155	JQ788314	JQ789197	JQ786521	JQ788883	JQ783571	JQ787295	JQ788608	JQ787587	JQ783865	JQ790129
15	Lepidoptera	Tineoidea	Psychidae	Psychinae		Psyche	crassiorella	DRD-06-1334	Pcra	19	3000					JQ785156	JQ788315				JQ783572					JQ790130	JQ784724
32	Trichoptera	Hydropsychoidea	Polycentropodidae			Plectrocnemia	conspersa	JBA-08-0112	Pctb	5	5341																JQ784726	JQ786050	JQ789693	JQ785530
31	Lepidoptera	Drepanoidea	Drepanidae	Thyatirinae		Pseudothyatira	cymatophoroides	CWM-94-0380	Pcym	19	14082		JQ787938	JQ790433	JQ784180	JQ785157	JQ788316	JQ789198	JQ786523	JQ788884		JQ787296	JQ788609	JQ787588	JQ783866	JQ790131
15	Lepidoptera	Tineoidea	Psychidae	Pseudarbelinae		Pseudarbela	sp. nov.	DCL-07-0001	Pdba	19	8823	D	JQ787939	JQ790434			JQ788317		JQ786524		JQ783573	JQ787297			JQ783867	JQ790132	JQ784727	JQ786051		JQ785531		D
21	Lepidoptera	Zygaenoidea	Limacodidae	Limacodinae		Prolimacodes	badia	AM-93-0028	Pdbi	19	14317		JQ787940	JQ790435	JQ784181	JQ785158	JQ788318	JQ789199	JQ786525	JQ788885	JQ783574	JQ787298	JQ788610	JQ787589	JQ783868	JQ790133	JQ784728	JQ786052	JQ789694	JQ785532	JQ786964
10	Lepidoptera	Nepticuloidea	Nepticulidae	Pectinivalvinae		Pectinivalva	sp. "B"	AZ-06-2037	Pect	19	9946		JQ787941	JQ790436	JQ784182	JQ785159	JQ788319	JQ789200	JQ786526	JQ788886	JQ783575	JQ787299	JQ788611		JQ783869	JQ790134		JQ786055	JQ789697		JQ786967
25	Lepidoptera	Papilionoidea	Lycaenidae	Poritiinae		Poritia	erycinoides	MWT-93-B007	Pedy	8	5839							JQ789201									JQ784731	JQ786056	JQ789698
15	Lepidoptera	Tineoidea	Tineidae	Perissomasticinae		Perissomastix	sp. "1"	MF-06-3005	Peri	19	11901		JQ787942	JQ790437	JQ784183	JQ785160	JQ788320	JQ789202	JQ786527	JQ788887	JQ783576	JQ787300		JQ787590	JQ783870	JQ790135	JQ784732	JQ786057			JQ786968
28	Lepidoptera	Bombycoidea	Endromidae	Prismostictinae		Prismosticta	fenestrata	AYK-04-0824-9	Pfene	26	15891																EU032731, EU032732	EU032861	EU032930	EU033021	EU033128
25	Lepidoptera	Thyridoidea	Thyrididae	Striglininae		Pentina	flammans	05-srnp-03426	Pfla	19	9600		JQ787943	JQ790438	JQ784184	JQ785161		JQ789203	JQ786528		JQ783577			JQ787591		JQ790136
21	Lepidoptera	Cossoidea	Cossidae	Hypoptinae		Philiodoron	frater	AYK-04-0542-12	Pfoc	19	14137		JQ787944	JQ790439	JQ784185	JQ785162	JQ788321	JQ789204	JQ786529	JQ788888	JQ783578		JQ788612	JQ787592	JQ783871	JQ790137	JQ784733	JQ786058	JQ789699	JQ785534	JQ786969
17	Lepidoptera	Yponomeutoidea	Glyphipterigidae	Orthoteliinae		Proditrix	gahniae	MM-09-1003	Pgah	19	11868		JQ787945	JQ790440	JQ784186	JQ785163	JQ788322	JQ789205	JQ786530		JQ783579	JQ787301			JQ783872	JQ790138	JQ784734	JQ786059	JQ789700		JQ786970
23	Lepidoptera	Gelechioidea	Gelechiidae	Anomologinae	Pexicopiini	Pectinophora	gossypiella	BT-06-3360-1	Pgos	19	14034		JQ787946	JQ790441	JQ784187	JQ785164	JQ788323	JQ789206	JQ786531	JQ788889	JQ783580	JQ787302		JQ787593	JQ783873	JQ790139	JQ784736	JQ786061	JQ789702	JQ785535	JQ786971
21	Lepidoptera	Zygaenoidea	Zygaenidae	Phaudinae		Phauda	mimica	LS-06-0055	Phau	19	13669		JQ787947	JQ790442	JQ784188	JQ785165	JQ788324	JQ789207	JQ786532	JQ788890	JQ783581	JQ787303	JQ788613	JQ787594	JQ783874	JQ790140	JQ784737	JQ786062	JQ789703	JQ785536	JQ786972
16	Lepidoptera	Gracillarioidea	Gracillariidae	Phyllocnistinae		Phyllocnistis	citrella	JBA-06-0025	Phcn	19	13773		JN124857	JN124870	JN124881	JN124893	JN124914	JN124932	x	JN124978	JN124990	JN124829	JN124840	JN125002	JN125013	JN125038	JN125078	JN125101	JN125152	JN125195	JN125205
30	Lepidoptera	Noctuoidea	Erebidae	Scolecocampinae		Phobolosia	anfracta	RR-95-0103	Phfr	19	13438		JQ787948	JQ790443	JQ784189	JQ785166	JQ788325	JQ789208	JQ786533	JQ788891		JQ787305	JQ788614	JQ787595	JQ783875	JQ790141	JQ784738	JQ786063	JQ789704	JQ785537	JQ786973
21	Lepidoptera	Zygaenoidea	Limacodidae	Limacodinae		Phobetron	hipparchia	05-srnp-61560	Phih	19	12636		JQ787949	JQ790444	JQ784190	JQ785167	JQ788326	JQ789209		JQ788892		JQ787306	JQ788615	JQ787596		JQ790142	JQ784739	JQ786064	JQ789705	JQ785538	JQ786974
21	Lepidoptera	Cossoidea	Sesiidae	Tinthiinae	Pennisetiini	Pennisetia	hylaeiformis	MM-08-0001	Phms	19	13901		JQ787950	JQ790445	JQ784191	JQ785168	JQ788327	JQ789210	JQ786534	JQ788893	JQ783582	JQ787307	JQ788616	JQ787597	JQ783876	JQ790143	JQ784740	JQ786065	JQ789706	JQ785539	JQ786975
16	Lepidoptera	Gracillarioidea	Gracillariidae	Lithocolletinae		Phyllonorycter	pomonella	TPF-89-1114	Phyl	19	11756		Phyl/Pns	JN124858	JN124871	JN124882	JN124894	JN124915	x	JN124961	JN124979	JN124991	JN124830	JN124841	JN125003	x	JN125014	JN125079	JN125039	JN125153	x
19	Lepidoptera	Tortricoidea	Tortricidae	Tortricinae	Sparganothini	Platynota	ideausalis	JWB-05-0029	Pida2	26	18449		GU575576	GU575651	GU575690	GU575730	GU575769	GU575808	GU575922		GU576032	GU575445	GU575481	GU576072	GU576112	GU576153	GQ283566	GQ283645	GQ283727	GQ283802	GQ283880
26	Lepidoptera	Pyraloidea	Pyralidae	Phycitinae		Plodia	interpunctella	RFD-96-1255	Pin	19	14885		JQ787951	JQ790446	JQ784192	JQ785169	JQ788328	JQ789211	JQ786535	JQ788894	JQ783583	JQ787309	JQ788617	JQ787598	JQ783877	JQ790144
25	Lepidoptera	Papilionoidea	Papilionidae	Papilioninae	Troidini	Parides	iphidamas	05-srnp-63425	Piph3	19	10483		JQ787952	JQ790447	JQ784193	JQ785170	JQ788329		JQ786536	JQ788895		JQ787310		JQ787599		JQ790145	JQ784742	JQ786067		JQ785540	JQ786977
23	Lepidoptera	Gelechioidea	Oecophoridae	Oecophorinae		Promalactis	jezonica	KTP-06-0105	Pjez	19	10459		JQ787953	JQ790448	JQ784194	JQ785171	JQ788330		JQ786537	JQ788896				JQ787600		JQ790146	JQ784744	JQ786069	JQ789709	JQ785542
30	Lepidoptera	Noctuoidea	Noctuidae	Noctuinae	Caradrinini	Caradrina	meralis	RR-96-0224	Platc	19	14130		JQ787954	JQ790449	JQ784195	JQ785172	JQ788331	JQ789212	JQ786538	JQ788897		JQ787311	JQ788618	JQ787601	JQ783878	JQ790147	JQ784745	JQ786070	JQ789710	JQ785543	JQ786979
22	Lepidoptera	Pterophoroidea	Pterophoridae	Pterophorinae		Platyptilia	ignifera	AYK-04-5601	Plty	19	11192		JQ787955	JQ790450	JQ784196	JQ785173		JQ789213	JQ786540	JQ788898		JQ787312	JQ788619	JQ787602	JQ783879	JQ790148	JQ784746	JQ786071		JQ785544	JQ786980
29	Lepidoptera	Geometroidea	Epicopeiidae			Psychostrophia	melangaria	AYK 04 5216	Pmel	19	11656			JQ790451	JQ784197	JQ785174	JQ788332		JQ786541		JQ783584	JQ787313		JQ787603	JQ783880
16	Lepidoptera	Gracillarioidea	Gracillariidae	Phyllocnistinae		Phyllocnistis	longipalpus	DRD-05-0244	Pmgl	19	11838		JN124859	JN124872	JN124883	JN124895	JN124916	x	JN124963	JN124980	JN124992	JN124831	x	JN125004	JN125015	JN125041	JN125081	x	JN125154	JN125196	JN125207
28	Lepidoptera	Bombycoidea	Sphingidae	Smerinthinae		Paonias	myops	MCN-03-1796	Pmyo	26	16850
28	Lepidoptera	Bombycoidea	Eupterotidae	Panacelinae		Panacela	sp.	AZ-06-0093	Pncla	19	13385		JQ787957	JQ790452	JQ784198	JQ785175	JQ788334	JQ789215	JQ786543	JQ788899	JQ783585	JQ787315		JQ787604	JQ783881	JQ790150	JQ784752	JQ786075	JQ789713	JQ785549	JQ786985
26	Lepidoptera	Pyraloidea	Crambidae	Pyraustinae		Pyrausta	zonalis	RR-98-1141	Pnex	19	12372		JQ787958		JQ784199	JQ785176	JQ788335	JQ789216	JQ786544	JQ788900		JQ787316			JQ783882	JQ790151	JQ784753	JQ786076	JQ789714	JQ785550	JQ786986
21	Lepidoptera	Zygaenoidea	Limacodidae	Limacodinae		Pantoctenia	prasina	MF-05-0084	Pntp	19	12170		JQ787959		JQ784200	JQ785177	JQ788336	JQ789217	JQ786545	JQ788901	JQ783586	JQ787317		JQ787605	JQ783883	JQ790152	JQ784755	JQ786078		JQ785552	JQ786988
20	Lepidoptera	Choreutoidea	Choreutidae	Choreutinae		Prochoreutis	sp.	AYK-04-5618	Poeu	19	13749		JQ787960	JQ790453	JQ784201	JQ785178	JQ788337	JQ789218	JQ786546	JQ788902	JQ783587	JQ787318	JQ788620	JQ787606			JQ784757	JQ786080	JQ789716	JQ785554	JQ786990
9	Lepidoptera	Hepialoidea	Hepialidae			Phymatopus	hectoides	TPF-92-1306	Pohd	19	12126		JQ787961	JQ790454	JQ784202	JQ785179	JQ788338	JQ789219	JQ786547	JQ788903	JQ783588	JQ787319	JQ788621		JQ783884	JQ790153	JQ784758	JQ786081	JQ789717
21	Lepidoptera	Zygaenoidea	Zygaenidae	Procridinae		Pollanisus	apicalis	MJM-97-0296	Posp	26	16254		GU575577	GU575652	GU575691	GU575731	GU575770	GU575809	GU575923		GU576033	GU575446	GU575482		GU576113	GU576154	GQ283569	GQ283648	GQ283730	GQ283804	GQ283883
21	Lepidoptera	Cossoidea	Cossidae	Zeuzerinae		Psychogena	personalis	RFD-96-0967B	Ppls	19	14600		JQ787964	JQ790455	JQ784203	JQ785180	JQ788341	JQ789221	JQ786551	JQ788904	JQ783589	JQ787320	JQ788622	JQ787607	JQ783885	JQ790157	JQ784763	JQ786084	JQ789721	JQ785556	JQ786992
28	Lepidoptera	Lasiocampoidea	Lasiocampidae	Poecilocampinae		Poecilocampa	populi	IJK-05-0001	Ppop	26	17608		JQ787965	JQ790456	JQ784204	JQ785181	JQ788342		JQ786552		JQ783590	JQ787321			JQ783886	JQ790158	JQ784764	JQ786085		JQ785557	JQ786993
24	Lepidoptera	Carposinoidea	Copromorphidae			Phycomorpha	prasinochroa	MM-08-7656	Ppra	19	10187		JQ787966	JQ790457	JQ784205	JQ785182	JQ788343	JQ789222	JQ786553	JQ788905	JQ783591	JQ787322	JQ788623	JQ787608	JQ783887	JQ790159
26	Lepidoptera	Pyraloidea	Crambidae	Spilomelinae		Phaeodropsis	alitemeralis	MAS-91-0122	Ppy122	19	14480		JQ787967		JQ784206	JQ785183	JQ788344	JQ789223	JQ786554	JQ788906	JQ783592	JQ787323	JQ788624	JQ787609	JQ783888	JQ790160		JQ786086	JQ789722
12	Lepidoptera	Adeloidea	Prodoxidae	Prodoxinae		Prodoxus	decipiens	TPF-91-0034	Pqu	19	13372		JQ787968	JQ790458	JQ784207	JQ785184	JQ788345	JQ789224	JQ786555	JQ788907	JQ783593	JQ787324			JQ783889	JQ790161	JQ784765	JQ786087			JQ786994
11	Lepidoptera	Nepticuloidea	Opostegidae	Oposteginae		Opostega	quadristrigella	DLW-95-0105	Pquadr2	19	12021		JQ787969	JQ790459	JQ784208	JQ785185	JQ788346	JQ789225	JQ786556	JQ788908	JQ783594	JQ787325		JQ787610	JQ783890	JQ790162
25	Lepidoptera	Papilionoidea	Pieridae	Pierinae		Pieris	rapae	JWB-06-0001	Prap	19	14013		JQ787970	JQ790460	JQ784209	JQ785186	JQ788347	JQ789226	JQ786557	JQ788909	JQ783595		JQ788625	JQ787611	JQ783891	JQ790163	JQ784768	JQ786090	JQ789725	JQ785560	JQ786997
16	Lepidoptera	Gracillarioidea	Gracillariidae	Gracillariinae		Parectopa	robiniella	DRD-01-0009	Prbn	19	10337		JN124860	JN124873	JN124884	JN124896	JN124918	JN124933	JN124965	x	JN124993	x	x	x	JN125016	JN125043	JN125083	JN125102	JN125155	x	x
23	Lepidoptera	Gelechioidea	Elachistidae			Psilocorsis	reflexella	CWM-94-0267	Prfx	19	14132		JQ787970	JQ790460	JQ784209	JQ785186	JQ788347	JQ789226	JQ786557	JQ788909	JQ783595		JQ788625	JQ787611	JQ783891	JQ790163	JQ784768	JQ786090	JQ789725	JQ785560	JQ786997
21	Lepidoptera	Cossoidea	Cossidae	Cossinae		Prionoxystus	robiniae	CWM-94-0351	Prob2	26	18954		GU575579	GU575654	GU575693	GU575733	GU575772	GU575811	GU575925		GU576035	GU575448	GU575483	GU576074	GU576115	GU576156	GQ283573	GQ283652	GQ283734	GQ283806	GQ283887
9	Lepidoptera	Hepialoidea	Prototheoridae			Prototheora	sp.	HG-09-2002	Proto	19	4026			JQ790461	JQ784210						JQ783596					JQ790165	JQ784771	JQ786093
17	Lepidoptera	Yponomeutoidea	Praydidae			Prays	fraxinella	JBA-06-0101	Pryo	19	12761		JQ787972	JQ790462	JQ784211	JQ785187	JQ788349		JQ786559	JQ788910	JQ783597	JQ787326	JQ788626	JQ787612	JQ783892	JQ790166	JQ784772	JQ786094	JQ789728		JQ786999
15	Lepidoptera	Tineoidea	Tineidae	Hieroxestinae		Psecadiodes	aspersus	DRD-01-0149	Psasp	19	12860		JQ787973		JQ784212	JQ785188	JQ788350			JQ788911	JQ783598	JQ787327	JQ788627	JQ787613	JQ783893	JQ790167	JQ784773	JQ786095	JQ789729	JQ785561	JQ787000
30	Lepidoptera	Noctuoidea	Erebidae	Hypeninae		Hypena	scabra	RWP-93-1001	Psc2	19	14241		JQ787974	JQ790463	JQ784213	JQ785189	JQ788351	JQ789228	JQ786560	JQ788912	JQ783599	JQ787328	JQ788628		JQ783894	JQ790168
30	Lepidoptera	Noctuoidea	Noctuidae	Noctuinae	Leucaniini	Mythimna	unipuncta	RWP-87-0438-2	Psdl	19	14103		JQ787975	JQ790464	JQ784214	JQ785190	JQ788352	JQ789229	JQ786561	JQ788913		JQ787329	JQ788629	JQ787614	JQ783895	JQ790169	JQ784774	JQ786096	JQ789730	JQ785562	JQ787001
26	Lepidoptera	Pyraloidea	Crambidae	Schoenobiinae		Rupela	albina	MAS-91-0209	Psh29	19	13758		JQ787976	JQ790465	JQ784215	JQ785191	JQ788353		JQ786562	JQ788914	JQ783600	JQ787330	JQ788630	JQ787615	JQ783896	JQ790170
21	Lepidoptera	Zygaenoidea	Zygaenidae	Zygaeninae		Pryeria	sinica	JWB-05-0045	Psin	26	18714		GU575580	GU575655	GU575694	GU575734	GU575773	GU575812	GU575926		GU576036	GU575449	GU575484	GU576075	GU576116	GU576157	GQ283576	GQ283654	GQ283737	GQ283808	GQ283890
21	Lepidoptera	Cossoidea	Sesiidae	Sesiinae	Synanthedonini	Podosesia	syringae	TPF-94-1103	Psy2	26	19198		GU575581	GU575656	GU575695	GU575735	GU575774	GU575813	GU575927		GU576037	GU575450	GU575485	GU576076	GU576117	GU576158	GQ283577	GQ283655	GQ283738	GQ283809	GQ283891
25	Lepidoptera	Papilionoidea	Pieridae	Pseudopontiinae		Pseudopontia	paradoxa	AV-92-0002	Ptdx	19	12871		JQ787978	JQ790466	JQ784216	JQ785192	JQ788355	JQ789231	JQ786564	JQ788915	JQ783601		JQ788631	JQ787616	JQ783897	JQ790172	JQ784778	JQ786099	JQ789733		JQ787003
23	Lepidoptera	Calliduloidea	Callidulidae	Pterothysaninae		Pterothysana	laticilia	AZ-07-2027	Pter	19	7109	D	JQ787980	JQ790467	JQ784217	JQ785193	JQ788357	JQ789233	JQ786566	JQ788916		JQ787331	JQ788632		JQ783898	JQ790174						D
23	Lepidoptera	Calliduloidea	Callidulidae	Callidulinae		Pterodecta	felderi	AYK 04 5717	Ptfe	19	14865		JQ787981	JQ790468	JQ784218	JQ785194	JQ788358	JQ789234	JQ786567	JQ788917	JQ783602	JQ787332	JQ788633	JQ787617	JQ783899	JQ790175
25	Lepidoptera	Papilionoidea	Nymphalidae	Nymphalinae		Phyciodes	phaon	AV-91-0087	Ptha	19	14286		JQ787982	JQ790469	JQ784219	JQ785195	JQ788359	JQ789235	JQ786568	JQ788918	JQ783603	JQ787333	JQ788634	JQ787618	JQ783900	JQ790176
13	Lepidoptera	Palaephatoidea	Palaephatidae			Palaephatus	luteolus	LP-92-0137	Ptus	5	4289																JQ784781		JQ789736	JQ785565	JQ787005
13	Lepidoptera	Palaephatoidea	Palaephatidae			Ptyssoptera	sp.	ESN-94-0177	Ptys	19	13133		JQ787983		JQ784220	JQ785196	JQ788360	JQ789236	JQ786569	JQ788919	JQ783604	JQ787334	JQ788635	JQ787619	JQ783901	JQ790177	JQ784782	JQ786102	JQ789737		JQ787006
24	Lepidoptera	incertae sedis				Pseudurgis	sp.	WM-08-4001	Purg	19	5665			JQ790470			JQ788361		JQ786570		JQ783605					JQ790178	JQ784785	JQ786105			JQ787009
15	Lepidoptera	Tineoidea	Tineidae	Tineinae		Phereoeca	uterella	DRD-05-0252	Putr	8	4971		JQ787984				JQ788362	JQ789237									JQ784786	JQ786106
19	Lepidoptera	Tortricoidea	Tortricidae	Chlidanotinae	Polyorthini	Pseudatteria	volcanica	06-SRNP-2203	Pvol	19	11637		JQ787985	JQ790471	JQ784221	JQ785197	JQ788364	JQ789239	JQ786572		JQ783606	JQ787335		JQ787620	JQ783902	JQ790179	JQ784788	JQ786108	JQ789741		JQ787010
17	Lepidoptera	Yponomeutoidea	Plutellidae	Plutellinae		Plutella	xylostella	JWB-05-0013	Pxy	19	12419		JQ787987		JQ784222	JQ785198	JQ788366	JQ789242	JQ786575	JQ788920	JQ783607	JQ787336	JQ788636	JQ787621		JQ790181	JQ784791	JQ786110	JQ789743	JQ785568
15	Lepidoptera	Tineoidea	Tineidae	Hieroxestinae		Pyloetis	mimosae	DRD-01-0148	Pymi	19	12257		JQ787988	JQ790472	JQ784223	JQ785199	JQ788367	JQ789243	JQ786577	JQ788921		JQ787337	JQ788637	JQ787622		JQ790182	JQ784794	JQ786112	JQ789745		JQ787012
28	Lepidoptera	Bombycoidea	Bombycidae	Epiinae		Quentalia	chromana	DHJ-02-2407	Quid	26	12947
23	Lepidoptera	Gelechioidea	Lecithoceridae			Rhyzosthene	falciformis	JCS-06-0155	Rfal	5	6524																JQ784798	JQ786116	JQ789749	JQ785572	JQ787016
23	Lepidoptera	Gelechioidea	Scythrididae			Rhamphura	sp.	LS-06-0169	Rham	19	14856		JQ787989	JQ790473	JQ784224	JQ785200	JQ788368	JQ789244	JQ786578	JQ788922	JQ783608	JQ787338	JQ788638	JQ787623	JQ783903	JQ790183	JQ784799	JQ786117	JQ789750	JQ785573	JQ787017
32	Trichoptera	Rhyacophiloidea	Rhyacophilidae			Rhyacophila	dorsalis	JBA-08-0110	Rhmd	5	3610																JQ784800	JQ786118
30	Lepidoptera	Noctuoidea	Erebidae	Rivulinae		Rivula	propinqualis	CWM-96-0957	Rpro3	19	14830		JQ787990	JQ790474	JQ784225	JQ785201	JQ788369	JQ789245	JQ786579	JQ788923	JQ783609	JQ787339	JQ788639	JQ787624	JQ783904	JQ790184	JQ784802	JQ786120	JQ789751	JQ785574	JQ787019
16	Lepidoptera	Gracillarioidea	Roeslerstammiidae			Roeslerstammia	pronubella	DRD-01-0142	Rstm	19	12307		JN124861	x	JN124885	JN124897	JN124920	x	JN124968	JN124981	JN124994	JN124832	JN124842	JN125005	JN125017	JN125044	JN125086	JN125104	JN125157	x	JN125208
15	Lepidoptera	Tineoidea	Tineidae	Scardiinae		Scardiella	approximatella	DRD-01-0003	Sapp	19	12362		JQ787992	JQ790475	JQ784226	JQ785202	JQ788371	JQ789247		JQ788924		JQ787341		JQ787625	JQ783905	JQ790186	JQ784808	JQ786125	JQ789756	JQ785578	JQ787023
15	Lepidoptera	Tineoidea	Psychidae	Scoriodytinae		Scoriodyta	suttonensis	DRD-06-0281	Scdy	19	11248		JQ787993	JQ790476			JQ788372	JQ789248	JQ786582	JQ788925		JQ787342		JQ787626	JQ783906	JQ790187	JQ784811	JQ786128	JQ789759	JQ785580
22	Lepidoptera	Schreckensteinioidea	Schreckensteiniidae			Schreckensteinia	sp. "2"	DA-03-3355-2	Schrk	5	5577																JQ784812	JQ786129	JQ789760	JQ785581	JQ787026
29	Lepidoptera	Geometroidea	Geometridae	Sterrhinae	Scopulini	Scopula	limboundata	CWM 94 0285	Scli	19	14801		JQ787994	JQ790477	JQ784227	JQ785203	JQ788373	JQ789249	JQ786583	JQ788926	JQ783610	JQ787343	JQ788640	JQ787627	JQ783907	JQ790188
26	Lepidoptera	Pyraloidea	Crambidae	Scopariinae		Eudonia	spenceri	RR 98 1146	Scsp	19	14351		JQ787995	JQ790478	JQ784228	JQ785204	JQ788374	JQ789250	JQ786584	JQ788927	JQ783611	JQ787344	JQ788641	JQ787628	JQ783908	JQ790189
23	Lepidoptera	Gelechioidea	Stathmopodidae			Stathmopodidae gen.	sp.	DA-03-3355	ScspSC	26	18471		JQ787996	JQ790479	JQ784229	JQ785205	JQ788375	JQ789251	JQ786585	JQ788928	JQ783612	JQ787345	JQ788642	JQ787629	JQ783909	JQ790190
30	Lepidoptera	Noctuoidea	Notodontidae	Pygaerinae		Spatalia	doerriesi	AYK-04-2513	Sdoe	19	14655		JQ787997	JQ790480	JQ784230	JQ785206	JQ788376	JQ789252	JQ786586	JQ788929	JQ783613	JQ787346	JQ788643	JQ787630	JQ783910	JQ790191	JQ784814	JQ786131	JQ789762	JQ785583	JQ787027
29	Lepidoptera	Geometroidea	Uraniidae	Epipleminae		Syngria	druidaria	VOB-00-9803	Sdru	19	13089				JQ784231	JQ785207	JQ788377	JQ789253	JQ786587	JQ788930	JQ783614	JQ787347	JQ788644	JQ787631	JQ783911	JQ790192
32	Trichoptera	Sericostomatoidea	Sericostomatidae			Sericostoma	sp.	JBA-08-0116-1	Seic	5	5759																JQ784815	JQ786132	JQ789763	JQ785584
23	Lepidoptera	Gelechioidea	Gelechiidae	Gelechiinae		Friseria	cockerelli	DRD-05-0262	Seto	19	13691		JQ787998		JQ784232	JQ785208	JQ788378		JQ786588	JQ788931	JQ783615	JQ787348	JQ788645	JQ787632	JQ783912	JQ790193	JQ784818	JQ786135	JQ789766	JQ785587	JQ787029
25	Lepidoptera	Papilionoidea	Lycaenidae	Theclinae		Strymon	eurytulus	AYK-04-0543-11	Seur2	19	12420		JQ787999	JQ790481	JQ784233	JQ785209	JQ788379		JQ786589		JQ783616	JQ787349	JQ788646	JQ787633	JQ783913	JQ790194	JQ784819	JQ786136	JQ789767		JQ787030
30	Lepidoptera	Noctuoidea	Noctuidae	Noctuinae s.l.		Spodoptera	frugiperda	JN-92-0194	Sfr	26	18584		GU575582	GU575657	GU575696	GU575736	GU575775	GU575814	GU575928		GU576038	GU575451	GU575486	GU576077	GU576118	GU576159	EU032750, EU032751	EU032877	EU032939	EU033037	EU033145
23	Lepidoptera	Gelechioidea	Scythrididae			Scythris	immaculatella	LS-06-0164	Simm	19	14588		JQ788000	JQ790482	JQ784234	JQ785210	JQ788380	JQ789254	JQ786590	JQ788932	JQ783617	JQ787350	JQ788647	JQ787634	JQ783914	JQ790195	JQ784821	JQ786138	JQ789769	JQ785588	JQ787031
26	Lepidoptera	Pyraloidea	Crambidae	Schoenobiinae		Scirpophaga	incertulas	MAS 92 1003	Sin	19	14154		JQ788001	JQ790483	JQ784235	JQ785211	JQ788381	JQ789255	JQ786591	JQ788933		JQ787351	JQ788648	JQ787635	JQ783915	JQ790196
22	Lepidoptera	Schreckensteinioidea	Schreckensteiniidae			Schreckensteinia	sp.	KN-06-3401	Sktn	19	13828		JQ788002	JQ790484	JQ784236	JQ785212	JQ788382	JQ789256	JQ786593	JQ788934	JQ783618	JQ787352	JQ788649	JQ787636	JQ783916	JQ790198	JQ784825	JQ786142	JQ789772	JQ785591	JQ787034
24	Lepidoptera	Carposinoidea	Carposinidae			Sosineura	mimica	MJM-96-0292	Smim2	19	14877		JQ788003	JQ790485	JQ784237	JQ785213	JQ788383	JQ789257	JQ786594	JQ788935	JQ783619	JQ787353	JQ788650	JQ787637	JQ783917	JQ790199
28	Lepidoptera	Bombycoidea	Saturniidae	Saturniinae		Saturnia	naessigi	NK-94-1026	Snaes	26	17201
21	Lepidoptera	Cossoidea	Castniidae	Castniinae	Synemonini	Synemon	plana	MJM-97-0322	Spla	26	19163		GU575583	GU575658	GU575697	GU575737	GU575776	GU575815	GU575929		GU576039	GU575452	GU575487	GU576078	GU576119	GU576160	GQ283583	GQ283661	GQ283743	GQ283814	GQ283897
16	Lepidoptera	Gracillarioidea	Gracillariidae	Gracillariinae		Spulerina	dissotoma	AYK-04-5630	Sput	19	11852		JN124862	JN124874	x	JN124898	x	x	JN124969	JN124982	JN124995	JN124833	JN124843	JN125006	JN125018	JN125045	JN125087	x	JN125158	JN125197	JN125209
19	Lepidoptera	Tortricoidea	Tortricidae	Tortricinae	Sparganothini	Sparganothis	reticulatana	JWB-06-0020	Srtc	19	10821		JQ788004	JQ790486	JQ784238	JQ785214	JQ788384		JQ786595	JQ788936				JQ787638	JQ783918	JQ790200	JQ784828	JQ786145	JQ789775	JQ785594	JQ787037
25	Lepidoptera	Thyridoidea	Thyrididae	Striglininae		Striglina	suzukii	AYK-06-7230	Sski	19	14348		JQ788005	JQ790487	JQ784239	JQ785215	JQ788385	JQ789258	JQ786596	JQ788937	JQ783620	JQ787355	JQ788651	JQ787639	JQ783919	JQ790201	JQ784830	JQ786147	JQ789777	JQ785596	JQ787039
10	Lepidoptera	Nepticuloidea	Nepticulidae	Nepticulinae	Nepticulini	Stigmella	anomalella	EVN-06-11295	Stan	19	10672		JQ788006	JQ790488		JQ785216	JQ788386	JQ789259	JQ786597	JQ788938		JQ787356	JQ788652		JQ783920	JQ790202	JQ784832	JQ786149
23	Lepidoptera	Gelechioidea	Stathmopodidae			Stathmopoda	melanochra	MJM-97-0301	Stmp	19	14527		JQ788007	JQ790489	JQ784240	JQ785217	JQ788387	JQ789260	JQ786598	JQ788939	JQ783621	JQ787357	JQ788653	JQ787640	JQ783921	JQ790203	JQ784834	JQ786151	JQ789780	JQ785598	JQ787042
26	Lepidoptera	Pyraloidea	Crambidae	Odontiinae		Syntonarcha	iriastis	AZ-07-2650	Stna	19	11976		JQ788008		JQ784241	JQ785218	JQ788388		JQ786599	JQ788940	JQ783622	JQ787358	JQ788654	JQ787641	JQ783922	JQ790204	JQ784835		JQ789781	JQ785599
23	Lepidoptera	Gelechioidea	Elachistidae	Stenomatinae		Stenoma	patens	05-srnp-04076	Stpa	19	6066				JQ784242	JQ785219			JQ786600		JQ783623						JQ784836	JQ786152	JQ789782		JQ787043
21	Lepidoptera	Zygaenoidea	Limacodidae	Chrysopolominae		Strigivenifera	venata	SEM-06-5643	Svta	19	14848		JQ788009	JQ790490	JQ784243	JQ785220	JQ788389	JQ789261	JQ786601	JQ788941	JQ783624	JQ787359	JQ788655	JQ787642	JQ783923	JQ790205	JQ784838	JQ786154	JQ789784	JQ785601	JQ787045
21	Lepidoptera	Cossoidea	Brachodidae	Brachodinae		Synechodes	coniophora	AxK-08-0602	Syco	8	3275	D							JQ786603								JQ784840	JQ786156				D
21	Lepidoptera	Cossoidea	Sesiidae	Sesiinae	Synanthedonini	Synanthedon	exitiosa	JWB-06-0047	Syex	19	14318		JQ788011	JQ790491	JQ784244	JQ785221	JQ788390	JQ789263	JQ786604	JQ788942	JQ783625	JQ787360	JQ788656	JQ787643	JQ783924	JQ790207	JQ784841	JQ786157	JQ789786	JQ785602	JQ787046
17	Lepidoptera	Yponomeutoidea	Yponomeutidae	Scythropiinae		Scythropia	crataegella	MM-08-6730	Sytg	19	8201		JQ788012	JQ790492	JQ784245	JQ785222				JQ788943	JQ783626	JQ787361			JQ783925	JQ790208	JQ784843	JQ786159	JQ789788
1	Lepidoptera	Micropterigoidea	Micropterigidae			Sabatinca	zonodoxa	GWG-93-0105	Szo2	19	9008		JQ788013		JQ784246	JQ785223	JQ788391	JQ789264	JQ786605		JQ783627	JQ787362	JQ788657	JQ787644	JQ783926	JQ790209		JQ786160	JQ789789
17	Lepidoptera	Yponomeutoidea	Yponomeutidae	Yponomeutinae		Thecobathra	anas	AYK-04-5640	Tan	19	13878			JQ790493	JQ784247	JQ785224	JQ788392	JQ789265	JQ786606	JQ788944	JQ783628	JQ787363	JQ788658	JQ787645	JQ783927	JQ790210	JQ784846	JQ786163	JQ789792	JQ785606	JQ787050
28	Lepidoptera	Bombycoidea	Carthaeidae			Carthaea	saturnioides	TB-03-2177	TB032177	26	15687																EU032756	EU032882		EU033041	EU033149
15	Lepidoptera	Tineoidea	Tineidae	Tineinae		Tineola	bisselliella	JG-96-0010	Tbi3	26	17572		GU575584	GU575659	GU575698	GU575738	GU575777	GU575816	GU575930		GU576040	GU575453	GU575488	GU576079	GU576120	GU576161	GQ283584	AF093188	GQ283744	GQ283815	GQ283898
30	Lepidoptera	Noctuoidea	Noctuidae	Pantheinae		Trichosea	champa	AYK-04-5234	Tchmp	19	12942		JQ788014	JQ790494	JQ784248	JQ785225	JQ788393	JQ789266	JQ786607	JQ788945		JQ787364	JQ788659	JQ787646	JQ783928	JQ790211	JQ784849	JQ786166	JQ789795		JQ787053
15	Lepidoptera	Tineoidea	Tineidae	Tineinae		Tinea	columbariella	EN-91-0006	Tco2	26	16612		GU575585	GU575660	GU575699	GU575739	GU575778	GU575817			GU576041	GU575454	GU575489	GU576080	GU576121	GU576162	GQ283585	GQ283662	GQ283745	GQ283816	GQ283899
15	Lepidoptera	Tineoidea	Psychidae	Oiketicinae		Thyridopteryx	ephemeraeformis	TPF-90-0022	Tep2	19	14839		JQ788015	JQ790495	JQ784249	JQ785226	JQ788394	JQ789268	JQ786609	JQ788946	JQ783629	JQ787365	JQ788660	JQ787647	JQ783929	JQ790213	JQ784852	JQ786168	JQ789798	JQ785610	JQ787055
12	Lepidoptera	Adeloidea	Prodoxidae	Lamproniinae		Tridentaforma	fuscoleuca	TPF-92-1304	Tfu2	19	12525		JQ788016	JQ790496	JQ784250	JQ785227	JQ788395	JQ789269	JQ786610	JQ788947	JQ783630		JQ788661	JQ787648	JQ783930	JQ790214	JQ784853	JQ786169	JQ789799		JQ787056
14	Lepidoptera	Tischerioidea	Tischeriidae			Tischeria	ekebladella	DRD-01-0019	Tgkb	19	8493		JQ788017		JQ784251	JQ785228	JQ788396		JQ786611		JQ783631				JQ783931	JQ790215	JQ784854	JQ786170			JQ787057
23	Lepidoptera	Gelechioidea	Elachistidae	Hypertrophinae		Thudaca	haplonota	AZ-07-2140	Thap	5	4718																JQ784855	JQ786171	JQ789800		JQ787058
14	Lepidoptera	Tischerioidea	Tischeriidae			Coptotriche	malifoliella	TPF-92-1307	Thcn	19	9117		JQ788018		JQ784252	JQ785229	JQ788397		JQ786612	JQ788948	JQ783632				JQ783932	JQ790216	JQ784856		JQ789801
21	Lepidoptera	Cossoidea	Castniidae	Castniinae	Castniini	Telchin	licus pauperata	BL-08-0101	Tlic	19	12867		JQ788019	JQ790497		JQ785230	JQ788398	JQ789270	JQ786613	JQ788949		JQ787367	JQ788662	JQ787649		JQ790217	JQ784861	JQ786175	JQ789805	JQ785612	JQ787062
20	Lepidoptera	Choreutoidea	Choreutidae	Choreutinae		Tebenna	micalis	JCS-06-0122	Tmic	19	12305		JQ788020		JQ784253	JQ785231	JQ788399	JQ789271	JQ786614	JQ788950	JQ783634			JQ787650	JQ783933	JQ790218	JQ784863	JQ786177	JQ789807	JQ785614	JQ787063
30	Lepidoptera	Noctuoidea	Noctuidae	Plusiinae		Trichoplusia	ni	JN-92-0192	Tni	19	13446		JQ788021	JQ790498	JQ784254	JQ785232	JQ788400	JQ789272	JQ786615	JQ788951		JQ787368	JQ788663	JQ787651	JQ783934	JQ790219
28	Lepidoptera	Lasiocampoidea	Lasiocampidae	Macromphaliinae		Tolype	notialis	KRH-94-2004	Tnot	26	15871		GU575586		GU575700	GU575740	GU575779	GU575818	GU575931		GU576042	GU575455		GU576081	GU576122	GU576163	EU032759	EU032884	EU032942		EU033151
20	Lepidoptera	Choreutoidea	Choreutidae	Choreutinae		Tortyra	sp.	kn-06-1115	Tort	19	13781		JQ788023			JQ785233	JQ788401	JQ789273	JQ786617	JQ788952	JQ783635	JQ787369	JQ788664	JQ787652	JQ783935	JQ790221	JQ784865	JQ786179	JQ789809	JQ785615	JQ787064
10	Lepidoptera	Nepticuloidea	Nepticulidae	Nepticulinae	Trifurculini	Trifurcula	pallidella	EVN-06-12076	Tpad	19	7699		JQ788024			JQ785234	JQ788402	JQ789274		JQ788953	JQ783636	JQ787370				JQ790222	JQ784866				JQ787065
15	Lepidoptera	Tineoidea	Tineidae	Tineinae		Trichophaga	tapetzella	DRD-01-0131-1	Tpgt	5	5157																JQ784867	JQ786180	JQ789810		JQ787066
30	Lepidoptera	Noctuoidea	Notodontidae	Thaumetopoeinae		Thaumatopoea	pityocampa	JBA-97-042	Tpit	19	10394					JQ785235		JQ789275			JQ783637	JQ787371		JQ787653	JQ783936	JQ790223	JQ784868	JQ786181	JQ789811	JQ785616	JQ787067
29	Lepidoptera	Geometroidea	Geometridae	Larentiinae	Trichopterygini	Trichopteryx	carpinata	AH-05-3644	Trca	19	14921		JQ788025	JQ790499	JQ784255	JQ785236	JQ788403	JQ789276	JQ786618	JQ788954	JQ783638	JQ787372	JQ788665	JQ787654	JQ783937	JQ790224
32	Trichoptera	Limnephiloidea	Limnephilidae	Limnephilini		Limnephilini gen.	sp.	JBA-08-0114	Trili	19	11932		JQ788026	JQ790500		JQ785237	JQ788404	JQ789277	JQ786619	JQ788955	JQ783639	JQ787373	JQ788666		JQ783938	JQ790225	JQ784872	JQ786185	JQ789815	JQ785620
9	Lepidoptera	Hepialoidea	Hepialidae			Trictena	argyrosticha	AZ-07-2201	Trta	19	12854		JQ788027	JQ790501	JQ784256	JQ785238	JQ788405	JQ789278	JQ786620	JQ788956	JQ783640	JQ787374	JQ788667		JQ783939	JQ790226	JQ784875	JQ786187	JQ789816
27	Lepidoptera	Mimallonoidea	Mimallonidae			Trogoptera	sp. "salvita DHJ02"	DHJ-02-2460	Tsav	26	15780		GU575587	GU575661		GU575741	GU575780	GU575819	GU575932		GU576043			GU576082	GU576123	GU576164	EU032760	EU032885	EU032943	EU033043	EU033152
31	Lepidoptera	Drepanoidea	Drepanidae	Thyatirinae		Tethea	consimilis	AYK-04-5374	Ttms	19	13361		JQ788028	JQ790502	JQ784257	JQ785239	JQ788406	JQ789279	JQ786621	JQ788957	JQ783641	JQ787375		JQ787655		JQ790227	JQ784876	JQ786188	JQ789817	JQ785622	JQ787072
15	Lepidoptera	Tineoidea	Psychidae	Typhoniinae		Typhonia	ciliaris	DRD-01-0059	Tycl	19	9088					JQ785240	JQ788407		JQ786622	JQ788958	JQ783642			JQ787656		JQ790228	JQ784878	JQ786190		JQ785623	JQ787074
23	Lepidoptera	Gelechioidea	Xyloryctidae	Xyloryctinae		Tymbophora	peltastis	MJM-97-0320	Tymb	19	14819		JQ788029	JQ790503	JQ784258	JQ785241	JQ788408	JQ789280	JQ786623	JQ788959	JQ783643	JQ787376	JQ788668	JQ787657	JQ783940	JQ790229	JQ784879	JQ786191	JQ789819	JQ785624	JQ787075
12	Lepidoptera	Adeloidea	Prodoxidae	Prodoxinae		Tegeticula	yuccasella	TPF-91-0074	Tyu2	19	13472		JQ788030	JQ790504	JQ784259	JQ785242	JQ788409	JQ789281	JQ786624	JQ788960	JQ783644	JQ787377	JQ788669	JQ787658	JQ783941	JQ790230	JQ784880	JQ786192	JQ789820
25	Lepidoptera	Papilionoidea	Hesperiidae	Eudaminae		Urbanus	doryssus	05-srnp-46521	Udo	19	12054		JQ788031	JQ790505	JQ784260	JQ785243	JQ788410	JQ789282	JQ786625	JQ788961	JQ783645			JQ787659		JQ790231
29	Lepidoptera	Geometroidea	Uraniidae	Uraniinae		Urapteroides	astheniata	AYK-04-1274-1	Uptd3	19	13329		JQ788032	JQ790506	JQ784261	JQ785244	JQ788411		JQ786626	JQ788962	JQ783646	JQ787378	JQ788670	JQ787660	JQ783942	JQ790232	JQ784881	JQ786193	JQ789821	JQ785625	JQ787076
18	Lepidoptera	Urodoidea	Urodidae			Urodus	decens	DA-03-3349	Ursp	26	17861		GU575588	GU575662	GU575701	GU575742	GU575781	GU575820			GU576044	GU575456	GU575490	GU576083	GU576124	GU576165	GQ283588	GQ283665	GQ283748	GQ283819	GQ283902
25	Lepidoptera	Papilionoidea	Nymphalidae	Nymphalinae		Vanessa	carye	AYK-04-0538-03	Vane	19	12859		JQ788033		JQ784262	JQ785245		JQ789283	JQ786627		JQ783647	JQ787379	JQ788671	JQ787661	JQ783943	JQ790233	JQ784884	JQ786196	JQ789823	JQ785628	JQ787079
21	Lepidoptera	Cossoidea	Sesiidae	Paranthreninae	Paranthrenini	Vitacea	polistiformis	CB-07-1005	Vipo	19	12583		JQ788034	JQ790507	JQ784263	JQ785246	JQ788412	JQ789284	JQ786628	JQ788963		JQ787380	JQ788672	JQ787662	JQ783944	JQ790234	JQ784885	JQ786197	JQ789824		JQ787080
12	Lepidoptera	Adeloidea	Incurvariidae			Vespina	quercivora	TPF-92-1301	Vqu2	19	11043		JQ788035		JQ784264	JQ785247	JQ788413	JQ789285	JQ786629	JQ788964	JQ783648		JQ788673	JQ787663	JQ783945	JQ790235	JQ784887	JQ786199	JQ789826
18	Lepidoptera	Urodoidea	Urodidae			Wockia	asperipunctella	MM-08-0022	Wasp	5	6396																JQ784888	JQ786200	JQ789827	JQ785630	JQ787082
23	Lepidoptera	Gelechioidea	Oecophoridae	Oecophorinae		Wingia	aurata	MJM-97-0295	Win	19	14108		JQ788036	JQ790508	JQ784265	JQ785248	JQ788414	JQ789286	JQ786630	JQ788965		JQ787381	JQ788674	JQ787664	JQ783946	JQ790236	JQ784889	JQ786201	JQ789828	JQ785631	JQ787083
32	Trichoptera	Philopotamoidea	Philopotamidae			Wormaldia	moesta	CWM-94-0226	Wmo2	19	12221		JQ788037	JQ790509	JQ784266	JQ785249	JQ788415	JQ789287	JQ786631	JQ788966	JQ783649				JQ783947	JQ790237	JQ784890	JQ786202	JQ789829	JQ785632
18	Lepidoptera	Urodoidea	Urodidae			Wockia	koreana	JCS-07-0084	Woc	8	6981		JQ788038				JQ788416	JQ789288	JQ786632							JQ790238	JQ784891		JQ789830
21	Lepidoptera	Cossoidea	Cossidae	Zeuzerinae		Xyleutes	mineus	AYK-04-1279-1	Xmns	19	12377		JQ788040	JQ790510	JQ784267	JQ785250	JQ788418	JQ789289		JQ788967	JQ783651	JQ787382		JQ787665	JQ783948	JQ790240	JQ784895	JQ786206	JQ789833	JQ785634	JQ787086
15	Lepidoptera	Tineoidea	Tineidae	Myrmecozelinae		Xystrologa	wielgusi	DRD-05-0263-1	Xwi	19	14842		JQ788041	JQ790511	JQ784268	JQ785251	JQ788419	JQ789290	JQ786635	JQ788968	JQ783652	JQ787383	JQ788675	JQ787666	JQ783949	JQ790241	JQ784896	JQ786207	JQ789834	JQ785635	JQ787087
17	Lepidoptera	Yponomeutoidea	Yponomeutidae	Yponomeutinae		Yponomeuta	multipunctella	JWB-06-0026	Ymul	19	11040		JQ788044		JQ784269	JQ785252	JQ788422	JQ789292	JQ786638	JQ788969	JQ783653	JQ787384	JQ788676	JQ787667	JQ783950	JQ790244		JQ786211	JQ789838	JQ785637
17	Lepidoptera	Yponomeutoidea	Ypsolophidae	Ypsolophinae		Ypsolopha	nigrimaculata	JCS-06-0102	Yni	19	13877		JQ788045	JQ790512	JQ784270	JQ785253	JQ788423	JQ789293	JQ786639	JQ788970		JQ787385	JQ788677	JQ787668	JQ783951	JQ790245	JQ784900	JQ786212	JQ789839	JQ785638	JQ787089
17	Lepidoptera	Yponomeutoidea	Yponomeutidae			Eucalantica	costaricae	DA-03-3364	Ysp	26	17105		GU575589	GU575663	GU575702	GU575743	GU575782	GU575821	GU575933		GU576045	GU575457	GU575491	GU576084	GU576125	GU576166	GQ283589	GQ283666	GQ283749		GQ283903
21	Lepidoptera	Cossoidea	Cossidae	Zeuzerinae		Zeuzera	coffeae	AYK-04-0786-2	Zcof	26	17969				JQ784271	JQ785254	JQ788427	JQ789295	JQ786643		JQ783654	JQ787386	JQ788678	JQ787669		JQ790249	JQ784908	JQ786220	JQ789847	JQ785643	JQ787094
21	Lepidoptera	Zygaenoidea	Zygaenidae	Zygaeninae		Zygaena	fausta	JBA-06-0024	Zgfa	19	12398		JQ784271	JQ785254	JQ788427	JQ789295	JQ786643		JQ783654	JQ787386	JQ788678	JQ787669		JQ784908	JQ786220	JQ785643	JQ790249	JQ789847	JQ787094
	1 orig, Numbers in this column are ordered such that their taxa approximately correspond to their order in the figure of Appendix 3 in Kristensen [7]. With a few exceptions (family definitions within Gelechioidea, retention of Sesioidea), the lepidopteran family/superfamily classification follows van Nieukerken et al.'s [1] modification of Kristensen [7], while the subfamily classification follow…
	2 Leptree Acccession no., Unique numbers are assigned to all specimens in the ATOLep collection (www.leptree.net/collection) currently at the University of Maryland.
	3 Code name, A unique code name assigned to each specimen extracted and sequenced in the Leptree project.
	4 # genes tried, Total number of genes for which we attempted to obtain sequence for this specimen, in the current study or previously published studies. Taxa sequenced for 26 genes were included in Cho et al. [6], but only 19 genes were used in the current study.
	5 BP seq. yield, Total amount of sequence obtained, summed over all 19 genes tried.
	6 This and the following 18 column headings represent PCR amplicon names for 19 genes sequenced in most taxa. The cells below are the corresponding GenBank numbers. GenBank numbers not given here for species of Bombycoidea and Lasiocampoidea may be found in Regier et al. [17] and Zwick et al. [8]. Empty cells for all other superfamilies in the present able indicate that no sequence was obtained.
	7 D, Indicates that the specimen had been dried, in air or silica gel, before being extracted.
