# Supplementary material for: A Large-Scale, Higher-Level, Molecular Phylogenetic Study of the Insect Order Lepidoptera (Moths and Butterflies)
Source: PLoS One. 2013 Mar 12;8(3):e58568. doi: 10.1371/journal.pone.0058568 (PMC3595289; doi:10.1371/journal.pone.0058568)
Supplement: Text S2 — Nexus-formatted tree file that encodes the topology (with branch lengths) of highest likelihood recovered in our analysis of the nt123 data set for 483 taxa and 19 genes with mask characters already excluded. The species codenames are identified by their complete genus-species names in Table S3. (TRE) [file pone.0058568.s009.tre]

#NEXUS

[This tree file encodes the topology of highest likelihood recovered in the nt123 analysis of the Leptree data set, 483 taxa, 19 genes with mask characters excluded. nt123 character coding. Note that this topology may very well not be the topology of highest likelihood.]
[Regier JC, Mitter C, Zwick A, Bazinet AL, Cummings MP, Kawahara A, Sohn J-C, Zwickl DJ, Cho S, Davis DR, Baixeras J, Brown J, Parr C, Weller S, Lees D, Mitter KT. 2013. A large-scale, higher-level molecular phylogenetic study of the insect order Lepidoptera (moths and butterflies). PLoS ONE. Accepted for publication in February 2013.]

begin trees;
translate
 1 AK142_SESI_BRAC,
 2 AK154_NEPT_OPOS,
 3 Aaeq_BOMB_EUPT_EUPT,
 4 Abre_TINE_ACRO,
 5 Acal_PYRA_PYRA_EPIP,
 6 Acer_GELE_PELE,
 7 Acly_PAPI_NYMP_APAT,
 8 Acoa_ZYGA_DALC,
 9 Acro_GEOM_URAN_MICR,
 10 Adam_PTER_PTER_AGDI,
 11 Aesp_TORT_TORT_TORT,
 12 Aetr_YPON_HELI,
 13 Aeuro_BOMB_BRAH,
 14 Afor_NOCT_ARCT_SYN,
 15 Agdi_PTER_PTER_MACR,
 16 Agel_GRAC_ROES,
 17 Agip_NOCT_NOCT_NOCT,
 18 Agpt_GELE_ELAC_DEPR,
 19 Agus_TRICHOPTERA,
 20 Ahpt_GEOM_GEOM_ALSO,
 21 Ahss_COSS_COSS,
 22 Aios_ZYGA_AIDI,
 23 Alsp_ALUC_ALUC,
 24 Ambe_PYRA_PYRA_PHYC,
 25 Amca_SESI_CAST,
 26 Amod_GELE_AUTO_AUTO,
 27 Amst_GELE_GELE_ANOM,
 28 Anab_GRAC_GRAC,
 29 Ancy_TORT_TORT_OLET,
 30 Anfa_CHOR_CHOR_CHOR,
 31 Anla_ANDE_ANDE,
 32 Anma_PTER_PTER_PTER,
 33 Anne_TORT_TORT_TORT,
 34 Anph_ZYGA_LACT,
 35 Apar_GEOM_GEOM_ARCH,
 36 Apauk_BOMB_SATU_SATU,
 37 Aphy_PYRA_CRAM_ODON,
 38 Aquen_AGAT_AGAT,
 39 Arca_TINE_ACRO,
 40 Aren_GELE_ELAC_STEN,
 41 Arga_TORT_TORT_TORT,
 42 Arot_GELE_GELE_GELE,
 43 Arrp_TINE_ARRH,
 44 Asap_YPON_ACRO,
 45 Asem_GELE_ELAC_AEOL,
 46 Ator_BOMB_APAT,
 47 Atpu2_YPON_YPON,
 48 Atr5_INCU_ADEL_ADEL,
 49 Atth_TISC_TISC,
 50 Audi_TORT_TORT_CHLI,
 51 Aun2_ACAN_ACAN,
 52 Avld_NEOP_NEOP,
 53 Avog_INCU_HELI,
 54 Axsp_CIME_CIME,
 55 Ayte_TINE_ACRO_closetoPtcu,
 56 Ayth_GELE_GELE,
 57 Azal_PALA_PALA,
 58 Ball_GELE_ELAC_DEPR,
 59 Basp_TORT_TORT_OLET,
 60 Bbet_GEOM_GEOM_ENNO,
 61 Bcle_IMMO_IMMI,
 62 Bedg2_MIMA_MIMA,
 63 Bmor1_BOMB_BOMB_BOMB,
 64 Bni2_TRICHOPTERA,
 65 Bogo_TORT_TORT_TORT,
 66 Bren_CHOR_CHOR_BREN,
 67 Bsex_NOCT_NOLI_BLEN,
 68 Bsmu_YPON_BEDE,
 69 Bucc_GRAC_BUCC,
 70 CR19_GELE_checkID,
 71 Cafd_COPR_CARP,
 72 Caga_GRAC_GRAC_LITH,
 73 Calfa_TORT_TORT_CNEP,
 74 Caor_PYRA_CRAM_CRAM,
 75 Caul_NOCT_NOCT_CATO,
 76 Cbes_NOCT_NOTO_DUDU,
 77 Cbim_GRAC_GRAC_GRAC,
 78 Ccol_BOMB_ANTH,
 79 Cdel_GRAC_GRAC_GRAC,
 80 Cecid_INCU_CECI,
 81 Cera_TORT_TORT_TORT,
 82 Cet_HESP_HESP_HESP,
 83 Ceur_PAPI_PIER_COLI,
 84 Cfu2_NOCT_ARCT_ARCT,
 85 Cill_GELE_ELAC_ELAC,
 86 Cler_TORT_TORT_TORT,
 87 Clph_GELE_COLE_COLE,
 88 Cmar_GEOM_GEOM_GEOM,
 89 Cmtn_LASI_LASI_CHIO,
 90 Cole_GELE_COSM_BIAS,
 91 Comp_TINE_ERIO_COMP,
 92 Cooh_GEOM_SEMA_SEMA,
 93 Copro_COPR_COPR,
 94 Cosa_TINE_TINE_MYRM,
 95 Cosla_COSS_COSS_COSS,
 96 Cosm_GELE_COSM_COSM,
 97 Coss_COSS_COSS_COSS,
 98 Coste_PYRA_CRAM_MIDI,
 99 Cotan_BOMB_EUPT,
 100 Cper_GEOM_GEOM_ENNO,
 101 Cpo_TORT_TORT_OLET,
 102 Cpua_GELE_GELE_GELE,
 103 Cram_HESP_HESP_COEL,
 104 Crin_INCU_CRIN,
 105 Cros_TORT_TORT_TORT,
 106 Csi_INCU_ADEL_ADEL,
 107 Cucr_COSS_COSS_COSS,
 108 Cure_PAPI_LYCA_CURE,
 109 Cuvx_NOCT_NOCT_CUCU,
 110 Cvan_LASI_LASI_CHON,
 111 Cvdv_COSS_COSS_COSS,
 112 Cycs3_HESP_HESP_PYRG,
 113 Cyna_ZYGA_CYCL,
 114 Cysp_ZYGA_CYCL,
 115 Cysu_DREP_DREP_CYCL,
 116 Cytr_GEOM_GEOM_STER,
 117 Dals_MIMA_MIMA,
 118 Damp_PAPI_PIER_DISM,
 119 Darcu_DREP_DREP_DREP,
 120 Dasa_TORT_TORT_TORT,
 121 Dawi_BOMB_BRAH,
 122 Dbil_TINE_ARRH,
 123 Dcap_INCU_CECI,
 124 Deoy_GELE_DEOC_DEOC,
 125 Dfag_GELE_CHIM,
 126 Dgr2_ERIO_ERIO,
 127 Dhem_YPON_ACRO,
 128 Dhyd_YPON_PLUT,
 129 Dich_GEOM_GEOM_DESM,
 130 Dimp_YPON_GLYP,
 131 Ding2_ZYGA_DALC,
 132 Disc_NOCT_OENO,
 133 Dlec_GEOM_GEOM_OENO,
 134 Dmet_PYRA_CRAM_GLAP,
 135 Doa_NOCT_DOID,
 136 Dpd_GELE_ELAC_DEUT,
 137 Dpe2_NOCT_NOTO_PHAL,
 138 Dplex_PAPI_NYMP_DANA,
 139 Dpunc_GELE_GELE_DICH,
 140 Dsos_PAPI_NYMP_BIBL,
 141 Dsp_ZYGA_DALC,
 142 Dudg_COSS_DUDG,
 143 Dyso_THYR_THYR_THYR,
 144 Eate_HEPI_HEPI,
 145 Ebdt_GEOM_GEOM_LARE,
 146 Edel3_ZYGA_LIMA_LIMA,
 147 Edos_TINE_TINE_PERI,
 148 Edvs3_MIMA_MIMA,
 149 Eeny_COSS_COSS_ZEUZ,
 150 Eeu_GELE_ELAC_ETHM,
 151 Ehai_DREP_EPIC,
 152 Ehdr_GRAC_GRAC,
 153 Eheb_TORT_TORT_OLET,
 154 Ejzn_MIMA_MIMA,
 155 Emet_YPON_HELI,
 156 Enac_NEPT_NEPT_NEPT,
 157 Enaw_ZYGA_EPIP_EPIP,
 158 Epca_GELE_ELAC_HYPE,
 159 Epchh_EPER_EPER,
 160 Epic_GRAC_GRAC_GRAC,
 161 Epmn_EPER_EPER,
 162 Epo2_NEPT_NEPT_NEPT,
 163 Eppd_MICR_MICR,
 164 Erau_ERIO_ERIO,
 165 Erof_NOCT_NOLI_EARI,
 166 Ersn_TINE_ERIO,
 167 Esal_NOCT_NOCT_CALP,
 168 Ese2_ERIO_ERIO,
 169 Esji_EPER_EPER,
 170 Esp2_ZYGA_EPIP,
 171 Esub_PYRA_CRAM_EVER,
 172 Etbk_TORT_TORT_TORT,
 173 Eten_GELE_ELAC_ELAC,
 174 Etgf_GELE_GELE_DICH,
 175 Etsp_ZYGA_ZYGA_CHAL,
 176 Etyr_TORT_TORT_OLET,
 177 Euac_GEOM_GEOM_LARE,
 178 Eucm_TORT_TORT_OLET,
 179 Euds_TINE_TINE_MEES,
 180 EurytMibr_PAPI_PAPI_PAPI,
 181 Eusp_TORT_TORT_OLET,
 182 Eutr_TORT_TORT_TORT,
 183 Eversicol_BOMB_ENDR,
 184 Exum_TINE_ACRO,
 185 Ezeb_TINE_TINE_EREC,
 186 Fbrn_GELE_ELAC_DEPR,
 187 Fci2_NOCT_NOTO_NOTO,
 188 Fhyp_NEPT_NEPT_NEPT,
 189 Gaeg_PYRA_PYRA_PYRA,
 190 Gazm_HEPI_HEPI,
 191 Gdel_TORT_TORT_OLET,
 192 Gilt_THYR_THYR_THYR,
 193 Glpx_YPON_GLYP_GLYP,
 194 Gmuc_COSS_COSS_HYPO,
 195 Gprot2_GELE_AUTO_SYMM,
 196 Gsep_NOCT_NOTO_NOTO,
 197 Gvii_CALL_CALL_GRIV,
 198 Gyrt_NOCT_NOCTquad_STIC,
 199 Haes_INCU_HELI,
 200 Hani_GALA_GALA,
 201 Haps_TINE_TINE_HAPS,
 202 Hbpy_DREP_DREP_THYA,
 203 HeinEmon_PTER_PTER_PTER,
 204 Heli3_PAPI_NYMP_HELI,
 205 Hens_GEOM_GEOM_ENNO,
 206 Heol_PYRA_PYRA_PYRA,
 207 Heter_ZYGA_EPIP,
 208 Hfel_CHOR_CHOR,
 209 Hibd_HYBL_HYBL,
 210 Hiku_GELE_OECO_STAT,
 211 Hila_TORT_TORT_CHLI,
 212 Hima_ZYGA_HIMA,
 213 Hist_TORT_TORT_CHLI,
 214 Hlch_GELE_BATR_BATR_sameasBatr,
 215 Hlin_BOMB_SPHI_MACR,
 216 Hlpu_CALL_CALL_PTER,
 217 Hmnt_TORT_HELI,
 218 Hodn_GEOM_SEMA_SEMA,
 219 Hova_HESP_HESP_HETE,
 220 Hptr_GELE_ELAC_HYPE,
 221 Hrgi_GEOM_GEOM_STER,
 222 Hrhd_BOMB_EUPT_JANI,
 223 Hril_LASI_LASI_LASI,
 224 Hsch_HESP_HESP_COEL,
 225 Hsp2_HETE_HETE,
 226 Htce_GELE_LECI_LECI,
 227 Htmn_TORT_TORT_CHLI,
 228 Htur_GELE_COSM,
 229 Hxen_GEOM_GEOM_GEOM,
 230 Hybs_TINE_TINE_MEES,
 231 Hyfm_HYBL_HYBL,
 232 Hymi_NOCT_ARCT_LITH,
 233 Hysy_TRICHOPTERA,
 234 Hzea_NOCT_NOCT_HELI,
 235 Idms_GEOM_GEOM_STER,
 236 Illg_GELE_XYLO_XYLO,
 237 Imja_IMMO_IMMI,
 238 Imsp_IMMO_IMMI,
 239 Ipdt_NOCT_NOLI_COLL,
 240 Jcer_BOMB_SATU_SATU,
 241 Jpta_BOMB_EUPT_JANI,
 242 Kalb_TINE_PSYC_NARY,
 243 Kgr13_HEPI_HEPI_HEPI,
 244 Klyd3_PAPI_PIER_COLI,
 245 Ktr_GRAC_DOUG,
 246 Lact_ZYGA_LACT_uncertainID,
 247 Laenes_INCU_PROD_LAMP,
 248 Lch2_MIMA_MIMA,
 249 Lcr2_ZYGA_MEGA_MEGA,
 250 Ldi_NOCT_LYMA_LYMA,
 251 Ldumi2_BOMB_BRAH_LEMO,
 252 Lebe_COSS_COSS_META,
 253 Leci_GELE_LECI_LECI,
 254 Leuco_YPON_LYON_CEMI,
 255 Lica_PAPI_NYMP_LIBY,
 256 Liph_PAPI_LYCA_MILE,
 257 Llun_COSS_COSS_HYPO,
 258 Lmau_TINE_LYPU,
 259 Loas_LOPH_LOPH,
 260 Lpfe_YPON_LYON_LYON,
 261 Lpts_YPON_GLYP_GLYP,
 262 Lquercus_LASI_LASI_LASI,
 263 Lsci_GELE_XYLO_XYLO,
 264 Lsub_ZYGA_LACT,
 265 Lte_THYR_THYR_SICU,
 266 Lza_GEOM_URAN_URAN,
 267 Mac5_MNES_MNES,
 268 Macro_PYRA_PYRA_GALL,
 269 Mame2_LASI_LASI_LASI,
 270 Mata_ZYGA_DALC,
 271 Mbal_NEPT_NEPT,
 272 Mbtl_TINE_TINE,
 273 Mca2_MICR_MICR,
 274 Mchr_BOMB_ENDR_MIRI,
 275 Mcls_GELE_GELE_ANOM,
 276 Mcon_HEDY_HEDY,
 277 Mcuc2_SESI_SESI_SESI,
 278 Mdyi_ZYGA_MEGA_TROS,
 279 Meem_GEOM_URAN_EPIP,
 280 Merid_COPR_CARP,
 281 Mfla_PYRA_PYRA_CHRY,
 282 Mglp_ZYGA_MEGA,
 283 Micr_MICR_MICR,
 284 Mido_CHOR_CHOR_MILLI,
 285 Mka_NOCT_MICR,
 286 Mmax_DREP_DREP_DREP,
 287 Mmi1_NOCT_NOLI_NOLI,
 288 Mnau_COSS_COSS_META,
 289 Mobu_TINE_TINE_SCAR,
 290 Moch_TINE_TINE_MYRM,
 291 Moin_TINE_TINE_MYRM,
 292 Mom_GELE_COLE_MOMP,
 293 Momph_GELE_COLE_MOMP,
 294 Mpll3_THYR_THRY_SICU,
 295 Mqrc_GELE_COSM_COSM,
 296 Mqui_BOMB_SPHI_SPHI,
 297 Mrubi_LASI_LASI_LASI,
 298 Msys_DREP_DREP_DREP,
 299 Muso_PYRA_CRAM_MUSO,
 300 Muyc_BOMB_ANTH_MUNY,
 301 Myam_HESP_HESP_PYRR,
 302 Nard_TINE_PSYC_NARY,
 303 Nblt_PYRA_CRAM_NOOR,
 304 Nclo_TINE_TINE_NEMA,
 305 Nemo_INCU_ADEL_ADEL,
 306 Nfla_BOMB_ANTH,
 307 Niph_PYRA_CRAM_WURT,
 308 Nmec_NEOP_NEOP,
 309 Nmgs_INCU_ADEL_NEMA,
 310 Nora_ZYGA_MEGA,
 311 Nothsp_GEOM_SEMA_SEMA,
 312 Nsig_NOCT_NOLI_CHLO,
 313 Nspin_GELE_COLE_BLAS,
 314 Octg_ZYGA_MEGA,
 315 Odle_GELE_LECI_ODIT,
 316 Odrp_HEPI_HEPI,
 317 Odsp_GEOM_GEOM_ENNO,
 318 Oeno_NOCT_OENO,
 319 Ofo_BOMB_ENDR_PRIS,
 320 Olfa_TORT_TORT_OLET,
 321 Omod_BOMB_SATU_OXYT,
 322 Onst_GEOM_GEOM_LARE,
 323 Opin1_YPON_YPON,
 324 Opns_NEPT_OPOS,
 325 Oreo_TINE_PSYC_OIKE,
 326 Oros_DREP_DREP_DREP,
 327 Ospa_YPON_GLYP_ORTH,
 328 Othi_TINE_TINE_HIER,
 329 Ound_HEPI_PALA,
 330 Oure_YPON_YPSO,
 331 PBO_BOMB_PHID,
 332 Pacer_ERIO_checkID,
 333 Panla_GELE_COSM_ANTE,
 334 Pasma_TORT_TORT_OLET,
 335 Pasp_TORT_TORT_TORT,
 336 Pays_SESI_CAST_CAST,
 337 Pbod_SESI_BRAC_PSEU,
 338 Pcan_INCU_INCU,
 339 Pccc_MICR_MICR,
 340 Pcoci_TINE_TINE,
 341 Pcon_PYRA_CRAM_NYMP,
 342 Pcra_TINE_PSYC_PSYC,
 343 Pctb_TRICHOPTERA,
 344 Pcym_DREP_DREP_DREP,
 345 PdbaPeud_TINE_PSYC_PSEU,
 346 Pdbi_ZYGA_LIMA_LIMA,
 347 Pect_NEPT_NEPT_PECT,
 348 Pedy_PAPI_LYCA_PORI,
 349 Peri_TINE_TINE_PERI,
 350 Pfene_BOMB_ENDR_PRIS,
 351 Pfla_THYR_THYR_STRI,
 352 Pfoc_COSS_COSS_HYPO,
 353 Pgah_YPON_PLUT,
 354 Pgos_GELE_GELE_PEXI,
 355 Phau_ZYGA_ZYGA_PHAU_problemID,
 356 Phcn_GRAC_GRAC_PHYL,
 357 Phfr_NOCT_NOCT_STRE,
 358 Phih_ZYGA_LIMA_LIMA,
 359 Phms_SESI_SESI_TINT,
 360 Phyl_GRAC_GRAC_LITH,
 361 Pida2_TORT_TORT_TORT,
 362 Pin_PYRA_PYRA_PHYC,
 363 Piph3_PAPI_PAPI_PAPI,
 364 Pjez_GELE_ELAC_STEN,
 365 Platc_NOCT_NOCT_NOCT,
 366 Plty_PTER_PTER_PTER,
 367 Pmel_DREP_EPIC,
 368 Pmgl_GRAC_GRAC_PHYL,
 369 Pmyo_BOMB_SPHI_SMER,
 370 Pncla_BOMB_EUPT_PANA,
 371 Pnex_PYRA_CRAM_PYRA,
 372 Pntp_ZYGA_LIMA_LIMA,
 373 Poeu_CHOR_CHOR_CHOR,
 374 Pohd_HEPI_HEPI,
 375 Posp_ZYGA_ZYGA_PROCmaybe,
 376 Ppls_COSS_COSS_ZEUZ,
 377 Ppop_LASI_LASI_POEC,
 378 Ppra_COPR_COPR,
 379 Ppy122_PYRA_CRAM_PYRA,
 380 Pqu_INCU_PROD_PROD,
 381 Pquadr2_NEPT_OPOS_OPOS,
 382 Prap_PAPI_PIER_PIER,
 383 Prbn_GRAC_GRAC_GRAC,
 384 Prfx_GELE_AMPH,
 385 Prob2_COSS_COSS_COSS,
 386 Proto_HEPI_PROT,
 387 Pryo_YPON_YPON_PRAY,
 388 Psasp_TINE_TINE_HIER,
 389 Psc2_NOCT_NOCT_HYPE,
 390 Psdl_NOCT_NOCT_NOCT,
 391 Psh29_PYRA_CRAM_SCHO,
 392 Psin_ZYGA_ZYGA_PHAU,
 393 Psy2_SESI_SESI_SESI,
 394 Ptdx_PAPI_PIER_PSEU,
 395 Pter_CALL_CALL,
 396 Ptfe_CALL_CALL_CALL,
 397 Ptha_PAPI_NYMP_NYMP,
 398 Ptus_PALA_PALA,
 399 Ptys_PALA_PALA,
 400 Purg_DItrysia,
 401 Putr_TINE_TINE_TINE,
 402 Pvol_TORT_TORT_CHLI,
 403 Pxy_YPON_PLUT,
 404 Pymi_TINE_TINE_HIER,
 405 Quid_BOMB_BOMB_EPII,
 406 Rfal_GELE_LECI,
 407 Rham_GELE_XYLO_SCYT,
 408 Rhmd_TRICHOPTERA,
 409 Rpro3_NOCT_NOCT_RIVU,
 410 Rstm_GRAC_ROES,
 411 Sapp_TINE_TINE_SCAR,
 412 Scdy_TINE_PSYC_SCOR,
 413 Schrk_SCHR_SCHR,
 414 Scli_GEOM_GEOM_STER,
 415 ScspSC_GELE_uncertainID,
 416 Scsp_PYRA_CRAM_SCOP,
 417 Sdoe_NOCT_NOTO_PYGA,
 418 Sdru_GEOM_URNA_EPIP,
 419 Seic_TRICHOPTERA,
 420 Seto_Ditrysia,
 421 Seur2_PAPI_LYCA_THEC,
 422 Sfr_NOCT_NOCT_NOCT,
 423 Simm_GELE_XYLO_SCYT,
 424 Sin_PYRA_CRAM_CYBA,
 425 Sktn_SCHR_SCHR,
 426 Smim2_COPR_CARP,
 427 Snaes_BOMB_SATU_SATU,
 428 Spla_SESI_CAST,
 429 Sput_GRAC_GRAC_GRAC,
 430 Srtc_TORT_TORT_TORT,
 431 Sski_THYR_THYR_STRI,
 432 Stan_NEPT_NEPT_NEPT,
 433 Stmp_GELE_OECO_STAT,
 434 Stna_PYRA_CRAM_ODON,
 435 Stpa_GELE_ELAC_STEN,
 436 Svta_ZYGA_LIMA_CHRY,
 437 Syco_SESI_BRAC,
 438 Syex_SESI_SESI_SESI,
 439 Sytg_YPON_YPON_SCYT,
 440 Szo2_MICR_MICR,
 441 TB032177_BOMB_CART,
 442 Tan_YPON_YPON_YPON,
 443 Tbi3_TINE_TINE_TINE,
 444 Tchmp_NOCT_NOCT_PANT,
 445 Tco2_TINE_TINE_TINE,
 446 Tep2_TINE_PSYC_OIKE,
 447 Tfu2_INCU_PROD_LAMP,
 448 Tgkb_TISC_TISC,
 449 Thap_GELE_ELAC_HYPE,
 450 Thcn_TISC_TISC,
 451 Tlic_SESI_CAST_CAST,
 452 Tmic_CHOR_CHOR_CHOR,
 453 Tni_NOCT_NOCT_PLUS,
 454 Tnot_LASI_LASI_MACR,
 455 Tort_CHOR_CHOR_CHOR,
 456 Tpad_NEPT_NEPT_NEPT,
 457 Tpgt_TINE_TINE_TINE,
 458 Tpit_NOCT_NOTO_THAU,
 459 Trca_GEOM_GEOM_LARE,
 460 Trili_TRICHOPTERA,
 461 Trta_HEPI_HEPI,
 462 Tsav_MIMA_MIMA,
 463 Ttms_DREP_DREP_THYA,
 464 Tycl_TINE_PSYC_TYPH,
 465 Tymb_GELE_XYLO_XYLO,
 466 Tyu2_INCU_PROD_PROD,
 467 Udo_HESP_HESP_PYRG,
 468 Uptd3_GEOM_URAN_URAN,
 469 Ursp_UROD_UROD,
 470 Vane_PAPI_NYMP_NYMP,
 471 Vipo_SESI_SESI_PARA,
 472 Vqu2_INCU_INCU,
 473 Wasp_UROD_UROD,
 474 Win_GELE_OECO_OECO,
 475 Wmo2_TRICHOPTERA,
 476 Woc_UROD_UROD,
 477 Xmns_COSS_COSS_ZEUZ,
 478 Xwi_TINE_TINE_MYRM,
 479 Ymul_YPON_YPON_YPON,
 480 Yni_YPON_YPSO_YPSO,
 481 Ysp_YPON_YPON,
 482 Zcof_COSS_COSS_ZEUZ,
 483 Zgfa_ZYGA_ZYGA_ZYGA;
  tree best1 = [&U][!GarliScore -2429912.231878][!GarliModel  r  2.15767 6.70970 1.78755 2.71200 8.75956 1.00000 e 0.29865 0.21499 0.18005 0.30630 a 0.64118 p 0.28772 ](((((25:0.01304290,451:0.02301361):0.01414199,336:0.03935821):0.06336180,428:0.10423303):0.11546660,((21:0.17075097,142:0.15175228):0.02922493,(((97:0.07935076,385:0.06462366):0.15563639,(111:0.13933042,107:0.16369430):0.02638497):0.02395475,(((((((392:0.21514886,483:0.17232613):0.06228470,(175:0.25140923,375:0.30675228):0.07869732):0.03234808,(34:0.25073110,(355:0.27423508,264:0.19897264):0.02329156):0.09633274):0.01114714,246:0.19632725):0.01400821,((372:0.18844858,(((346:0.13491655,358:0.16019008):0.07768098,146:0.22570774):0.07176084,(436:0.30559786,((131:0.12645659,(8:0.09853077,141:0.08828481):0.05700294):0.04357271,270:0.14957597):0.20939500):0.03012363):0.03101408):0.01534394,(212:0.40565922,(22:0.23752052,(278:0.17527067,(310:0.16372731,(314:0.09347847,(249:0.02806796,282:0.02727802):0.07739111):0.04855395):0.01801603):0.08480824):0.04142641):0.05399453):0.02109418):0.02592103,((((113:0.05050062,114:0.05158614):0.34702133,217:0.27091328):0.03513245,(((170:0.18118311,(157:0.19268683,207:0.19121166):0.03553917):0.23815651,359:0.38469217):0.03009429,(471:0.24195157,((393:0.01750481,438:0.02231478):0.26107549,277:0.24839232):0.02347141):0.04369679):0.02619041):0.01901475,(((((209:0.12848187,231:0.09790264):0.14520152,(396:0.24813771,(197:0.14902072,(216:0.04617210,395:0.06013571):0.08165517):0.05480551):0.06128948):0.02022851,((((71:0.14999423,(280:0.12009050,426:0.09190618):0.03601098):0.01779666,378:0.09104406):0.15940526,(93:0.26800249,15:0.33100857):0.03124310):0.02422908,(400:0.27353463,(((143:0.21547382,192:0.17387770):0.03822710,(431:0.26816062,351:0.20786940):0.02473367):0.01996744,(265:0.20753676,294:0.19738998):0.04951668):0.04523833):0.01283194):0.00825291):0.01007531,((180:0.22227030,363:0.24052049):0.14827867,((((82:0.16715578,((301:0.13275108,112:0.18706822):0.02130760,(467:0.12352570,219:0.18089176):0.01664187):0.01308647):0.03761142,(103:0.10471329,224:0.08688492):0.08683483):0.05651654,276:0.26344236):0.01904582,((((83:0.17722501,244:0.16129111):0.05211969,(394:0.27601350,382:0.27868116):0.03261524):0.02996211,118:0.29189923):0.07567180,((255:0.22069139,(((7:0.18741755,140:0.17894886):0.01940530,(397:0.17530189,470:0.13808877):0.04578829):0.04707257,(138:0.27314956,204:0.26656043):0.03737854):0.02796842):0.03960273,(108:0.19145572,((348:0.19798067,256:0.21180601):0.02797149,421:0.19117969):0.04070548):0.10726330):0.02147471):0.02667751):0.01328779):0.01923652):0.00968749,(((23:0.30640802,((((((85:0.19652108,173:0.15434013):0.10307980,87:0.20949675):0.03066861,(333:0.24343612,(96:0.19909666,228:0.22658259):0.03184525):0.05425987):0.00926716,(((70:0.17876095,174:0.20113290):0.03959378,354:0.15942847):0.02077747,(139:0.20188169,((27:0.19884599,275:0.20444649):0.05282994,(56:0.23215611,(420:0.16349522,(102:0.09733994,42:0.08038068):0.03995583):0.01937906):0.03395740):0.02227852):0.01653039):0.03160939):0.01241619,(((186:0.30481627,(40:0.16058657,435:0.13977461):0.11202498):0.02189936,150:0.21468682):0.02874792,((((384:0.17819359,(18:0.11063608,58:0.11784170):0.07863014):0.01814286,((449:0.11785925,(158:0.09335053,220:0.12428440):0.05676945):0.04080894,45:0.21572164):0.01410450):0.01777987,(((474:0.13758273,263:0.11975047):0.03687603,(136:0.17053281,364:0.13019049):0.04492493):0.01275276,(((((124:0.31211269,26:0.19532026):0.03804693,295:0.13295837):0.01619818,195:0.21782697):0.02813183,(236:0.07700264,465:0.06654267):0.07749808):0.01888568,(226:0.09732016,253:0.09174551):0.19990657):0.01703308):0.01873716):0.01008614,((6:0.26964849,(315:0.11719771,406:0.15329494):0.07632169):0.06521368,(125:0.16221586,258:0.20332571):0.02203121):0.01151415):0.00947853):0.01140595):0.01093076,(((90:0.08112109,313:0.08788317):0.16363769,((415:0.24035789,(210:0.18050001,433:0.15256866):0.01925543):0.06153294,(407:0.16242021,423:0.16980007):0.12116803):0.01616621):0.02477789,(214:0.24917885,(292:0.15271289,293:0.16552435):0.13228209):0.03143170):0.01593281):0.01026642):0.00910270,((((((16:0.09632337,410:0.11811783):0.15111802,(254:0.31038216,69:0.36518317):0.04850312):0.02565356,((((77:0.25143829,79:0.26295955):0.04551724,(((152:0.39303904,429:0.25731409):0.04303137,(356:0.17382663,368:0.16976584):0.29965964):0.02527217,(28:0.27130888,(72:0.20557747,360:0.19872994):0.06787659):0.08348562):0.01747255):0.01285453,(160:0.20369256,383:0.23552689):0.13832077):0.02644694,((((323:0.14347054,479:0.09677446):0.10019886,(481:0.24707826,442:0.22367326):0.03205683):0.03887617,((330:0.14274558,480:0.15050046):0.10278089,(403:0.21012043,(((130:0.15239729,(193:0.14814510,261:0.15620628):0.03674303):0.05690553,(44:0.08533417,127:0.06118122):0.11708604):0.01692193,((128:0.06463867,353:0.06731193):0.01905272,327:0.10439869):0.10167339):0.01797030):0.01867665):0.01822143):0.01591245,((47:0.34299504,((12:0.28374095,155:0.20711942):0.12451140,(439:0.28399674,68:0.30149257):0.04189639):0.02647564):0.03430488,(260:0.32909899,387:0.24950108):0.03112967):0.01288236):0.01848489):0.00748678):0.01420831,(((((345:0.25215810,(43:0.08409483,122:0.09626630):0.17934337):0.01873862,412:0.24363602):0.02915839,((302:0.19909390,242:0.27105652):0.05353039,((342:0.15552312,(446:0.10040392,325:0.09518873):0.06832571):0.04106546,464:0.13892066):0.10033861):0.03546321):0.10594770,(((55:0.29649824,((94:0.18422530,(184:0.20130040,(4:0.15882638,39:0.10992580):0.04069481):0.06910576):0.03191072,((290:0.20802809,(201:0.23632347,340:0.16435610):0.14399861):0.03849088,388:0.20744703):0.02641479):0.05414628):0.05113817,((((230:0.23042270,478:0.26716123):0.03414225,272:0.33663354):0.03418602,((304:0.32599909,(185:0.20860622,404:0.29257284):0.07263870):0.02835545,(((457:0.33726101,(401:0.19785941,(443:0.07747743,445:0.10526527):0.16569331):0.08107364):0.04988551,328:0.35186404):0.02383095,(291:0.36741475,(147:0.27929404,349:0.28160625):0.07623405):0.03781165):0.02515340):0.03306767):0.01465496,(289:0.19790818,411:0.27198351):0.15332253):0.01706553):0.04204607,((91:0.25080655,166:0.12574314):0.09860567,179:0.45944380):0.08183251):0.01735045):0.03134402,(398:0.34491384,(((57:0.22646611,399:0.22593883):0.12642512,((448:0.20752058,450:0.20661457):0.03827171,49:0.19648840):0.12489915):0.03432425,((31:0.34467040,(((((338:0.10514817,(472:0.17916156,104:0.17224100):0.02857425):0.03356925,((((48:0.02919427,106:0.04042626):0.05770423,305:0.12524991):0.05495040,309:0.15092135):0.02511652,(199:0.25920645,53:0.29890612):0.08043188):0.02958704):0.02575715,447:0.16680858):0.02882001,(247:0.19767464,(380:0.08518924,466:0.08257259):0.06295584):0.04706991):0.04078900,(80:0.22367073,123:0.32712180):0.15988164):0.03884932):0.02081873,(((381:0.20168092,(324:0.05704732,2:0.10447621):0.14434830):0.31475280,(((162:0.29637814,188:0.33876282):0.06620976,456:0.31579340):0.06597700,(347:0.27443608,(432:0.38275976,(156:0.29068954,271:0.25667347):0.13877803):0.02898286):0.04814466):0.07184087):0.16329922,((((126:0.14698579,168:0.12165478):0.03292929,(164:0.01689177,332:0.02711537):0.09538596):0.20058386,(51:0.43255912,308:0.36604401):0.06017602):0.02971054,((225:0.35835574,((38:0.43781306,((273:0.25704174,163:0.14693232):0.09265100,(283:0.31362249,(440:0.30209831,339:0.22547280):0.05278433):0.07266522):0.23651654):0.04860255,(19:0.31728085,((408:0.36984036,(((475:0.19701463,64:0.20340908):0.04990747,460:0.16994336):0.05269658,419:0.30534627):0.02377621):0.02446806,(343:0.31480310,233:0.35181956):0.16176849):0.03808608):0.14028663):0.05295389):0.04049865,((((329:0.19799579,((374:0.08574533,(243:0.05275302,(461:0.05690242,(144:0.06279507,316:0.05043419):0.00922202):0.01528862):0.00892049):0.04179833,(386:0.13536810,190:0.07289799):0.00906676):0.03775402):0.14855045,267:0.27595329):0.07954983,259:0.50349635):0.04477322,52:0.40187406):0.02711335):0.02263401):0.05450844):0.04069646):0.03029897):0.01701221):0.05447784):0.02877863):0.01912517,((((159:0.04123580,169:0.03959114):0.17470103,161:0.22077789):0.09696943,(284:0.31411368,(413:0.01368295,425:0.02740384):0.35685351):0.05553975):0.02239962,(((10:0.40366269,((32:0.11790053,366:0.19622126):0.19195168,203:0.22842396):0.04377605):0.04062296,(469:0.17153996,(473:0.04382402,476:0.06377764):0.14584725):0.14080090):0.01830405,(((30:0.16123388,(373:0.10546958,452:0.11117687):0.05859952):0.03287521,(208:0.20045902,455:0.17272453):0.05927791):0.08812969,66:0.35386204):0.07509027):0.01325087):0.01460236):0.01300464,((245:0.32476555,200:0.22042134):0.04339121,((237:0.17553608,(61:0.18453291,238:0.14297269):0.05127057):0.09565340,((((((176:0.12977035,(153:0.07460043,320:0.05536536):0.04014870):0.00837780,29:0.13919520):0.00746903,((101:0.08118145,191:0.10644618):0.04261691,((59:0.04464924,181:0.04402842):0.05520018,178:0.10083763):0.01424118):0.02066899):0.02355728,334:0.14291279):0.03127153,(335:0.20897010,((((182:0.08126311,65:0.08620752):0.02875191,(11:0.14198077,172:0.12154900):0.04444407):0.01145602,((120:0.07275371,73:0.07307404):0.02729088,86:0.13962861):0.01896134):0.00775747,(((41:0.06425533,105:0.07806564):0.06424905,81:0.12137124):0.02659150,(33:0.12470583,(361:0.09247475,430:0.07568265):0.06888636):0.01717991):0.01154159):0.01748934):0.01727159):0.04710635,(((50:0.12039445,227:0.13560579):0.05423658,211:0.20034515):0.04992349,(213:0.15401719,402:0.15417655):0.06813263):0.01681171):0.04020085):0.01275682):0.01072084):0.01340287):0.00923182,(((((5:0.22197397,(189:0.11389741,206:0.12307430):0.08541878):0.03167313,(24:0.13333389,362:0.15340822):0.08106241):0.02873541,((268:0.27146095,281:0.19395931):0.04583743,37:0.25011737):0.02481628):0.03463161,((371:0.17475141,(307:0.31076476,379:0.14280897):0.04108905):0.04245930,(((((424:0.27184466,98:0.17905996):0.02757800,(391:0.24244953,341:0.21895929):0.02950566):0.02306480,(416:0.13565472,74:0.16636678):0.03249255):0.01287793,299:0.31081199):0.02373906,(((303:0.15121692,171:0.18069115):0.02171755,134:0.21762034):0.01587006,434:0.17880850):0.01343661):0.01528381):0.04090323):0.01618232,(((((35:0.14944688,((((88:0.16798891,229:0.11260984):0.06880744,133:0.14812572):0.02101498,(((205:0.10413147,317:0.06666757):0.01777042,(100:0.10680973,20:0.06850414):0.02662053):0.01493056,60:0.20626343):0.02740110):0.01896127,129:0.20700097):0.01302317):0.02692451,(459:0.16406336,((322:0.15674461,145:0.11324259):0.01272117,177:0.21839299):0.02546279):0.09452957):0.01418785,((235:0.24152340,414:0.18303678):0.08458733,(116:0.14598373,221:0.21059232):0.04373109):0.02327299):0.02989671,((279:0.16654630,418:0.16109295):0.05535174,(9:0.19864004,(266:0.12296233,468:0.15531808):0.06314036):0.05845313):0.03713153):0.01772812,((((54:0.23913950,((((((262:0.08328301,297:0.11670205):0.02398325,223:0.12064102):0.02561024,269:0.20478496):0.06076341,(377:0.13445501,110:0.17110708):0.03527556):0.02189240,454:0.25700315):0.07530199,89:0.21304267):0.02794237):0.01531919,((46:0.29984529,((13:0.08149818,(121:0.15041858,251:0.06228434):0.02891316):0.12536226,((222:0.10375637,241:0.10440420):0.08927796,((99:0.08374293,370:0.06621013):0.12623584,3:0.20361773):0.05252670):0.07176408):0.02387546):0.04127957,(((350:0.15746496,(183:0.10423369,(319:0.13216266,274:0.10625956):0.01761905):0.01447056):0.03333815,((441:0.13898230,331:0.21329292):0.01988501,((78:0.09044761,306:0.11804665):0.06574370,300:0.15919897):0.06525744):0.01563720):0.02503201,(((321:0.23968289,(240:0.19484573,(36:0.09667895,427:0.07644267):0.10388492):0.03598419):0.07286848,(63:0.22349030,405:0.24469040):0.07338747):0.02153591,(215:0.13305643,(296:0.10245659,369:0.12461476):0.04785884):0.07562523):0.01810068):0.01423973):0.01499318):0.01572340,(((((119:0.13809547,298:0.12678501):0.04670542,286:0.16753673):0.01860020,326:0.23000030):0.06260585,(115:0.24129571,((202:0.01507948,344:0.01334849):0.07389779,463:0.08904636):0.10046141):0.03903673):0.02967516,((135:0.31480289,(117:0.11788610,((154:0.11391539,(462:0.11062628,248:0.12148101):0.01766423):0.00924280,(62:0.06791907,148:0.09577555):0.02964635):0.02141725):0.15191337):0.03945005,((311:0.07700210,(218:0.04460621,92:0.06403632):0.03187974):0.15281582,(151:0.14828911,367:0.11839308):0.06878341):0.02177040):0.01557913):0.00842852):0.01236550,((((76:0.15137164,196:0.20278492):0.02570604,(((137:0.11906206,458:0.15651236):0.02328690,187:0.16664373):0.01483934,417:0.17443098):0.03186372):0.02455494,(132:0.04524726,318:0.03803987):0.14457979):0.01409361,(((453:0.17118866,((((390:0.07864905,17:0.08706850):0.01246863,365:0.08991895):0.03444043,(422:0.14668748,234:0.11952191):0.01768701):0.03359742,(109:0.11554660,444:0.16458940):0.02340102):0.01449514):0.03669595,((67:0.13449220,165:0.17055633):0.05036790,(287:0.23743920,(312:0.19714730,239:0.16892646):0.01813479):0.01247658):0.04674496):0.01264276,(198:0.17404966,(389:0.15204967,(((232:0.16366612,(14:0.16450078,84:0.13044954):0.03334057):0.05825001,(((357:0.16110242,285:0.20601768):0.03315530,75:0.11197734):0.01371101,(409:0.19489835,250:0.24258967):0.02830385):0.01177176):0.01875536,167:0.15112013):0.01730661):0.04086195):0.01471757):0.03025937):0.03541505):0.01087009):0.01114896):0.00654986):0.01417812):0.01568796):0.01457921):0.01213938,((95:0.24036611,(337:0.21443372,(437:0.09446039,1:0.10753726):0.15235748):0.03598504):0.02037447,((376:0.09994139,((477:0.03787149,482:0.05773660):0.08317559,149:0.07371230):0.01612401):0.17385558,(252:0.16642952,288:0.18007813):0.07261914):0.01796775):0.01237871):0.01254701):0.01514165):0.01416606):0.12146300,(352:0.09194976,194:0.09421524):0.02100175,257:0.13142015);
END;
