# Supplementary material for: A Large-Scale, Higher-Level, Molecular Phylogenetic Study of the Insect Order Lepidoptera (Moths and Butterflies)
Source: PLoS One. 2013 Mar 12;8(3):e58568. doi: 10.1371/journal.pone.0058568 (PMC3595289; doi:10.1371/journal.pone.0058568)
Supplement: Text S3 — Nexus-formatted tree file that encodes the topology (with branch lengths) of highest likelihood recovered in our analysis of the nt123_degen1 data set for 483 taxa and 19 genes with mask characters already excluded. The species codenames are identified by their complete genus-species names in Table S3. (TRE) [file pone.0058568.s010.tre]

#NEXUS

[This tree file encodes the topology of highest likelihood recovered in the degen1 analysis of the Leptree data set, 483 taxa, 19 genes with mask characters excluded. nt123_degen1 character coding.]
[Regier JC, Mitter C, Zwick A, Bazinet AL, Cummings MP, Kawahara A, Sohn J-C, Zwickl DJ, Cho S, Davis DR, Baixeras J, Brown J, Parr C, Weller S, Lees D, Mitter KT. 2013. A large-scale, higher-level molecular phylogenetic study of the insect order Lepidoptera (moths and butterflies). PLoS ONE. Accepted for publication in February 2013.]

begin trees;
translate
 1 AK142_SESI_BRAC,
 2 AK154_NEPT_OPOS,
 3 Aaeq_BOMB_EUPT_EUPT,
 4 Abre_TINE_ACRO,
 5 Acal_PYRA_PYRA_EPIP,
 6 Acer_GELE_PELE,
 7 Acly_PAPI_NYMP_APAT,
 8 Acoa_ZYGA_DALC,
 9 Acro_GEOM_URAN_MICR,
 10 Adam_PTER_PTER_AGDI,
 11 Aesp_TORT_TORT_TORT,
 12 Aetr_YPON_HELI,
 13 Aeuro_BOMB_BRAH,
 14 Afor_NOCT_ARCT_SYN,
 15 Agdi_PTER_PTER_MACR,
 16 Agel_GRAC_ROES,
 17 Agip_NOCT_NOCT_NOCT,
 18 Agpt_GELE_ELAC_DEPR,
 19 Agus_TRICHOPTERA,
 20 Ahpt_GEOM_GEOM_ALSO,
 21 Ahss_COSS_COSS,
 22 Aios_ZYGA_AIDI,
 23 Alsp_ALUC_ALUC,
 24 Ambe_PYRA_PYRA_PHYC,
 25 Amca_SESI_CAST,
 26 Amod_GELE_AUTO_AUTO,
 27 Amst_GELE_GELE_ANOM,
 28 Anab_GRAC_GRAC,
 29 Ancy_TORT_TORT_OLET,
 30 Anfa_CHOR_CHOR_CHOR,
 31 Anla_ANDE_ANDE,
 32 Anma_PTER_PTER_PTER,
 33 Anne_TORT_TORT_TORT,
 34 Anph_ZYGA_LACT,
 35 Apar_GEOM_GEOM_ARCH,
 36 Apauk_BOMB_SATU_SATU,
 37 Aphy_PYRA_CRAM_ODON,
 38 Aquen_AGAT_AGAT,
 39 Arca_TINE_ACRO,
 40 Aren_GELE_ELAC_STEN,
 41 Arga_TORT_TORT_TORT,
 42 Arot_GELE_GELE_GELE,
 43 Arrp_TINE_ARRH,
 44 Asap_YPON_ACRO,
 45 Asem_GELE_ELAC_AEOL,
 46 Ator_BOMB_APAT,
 47 Atpu2_YPON_YPON,
 48 Atr5_INCU_ADEL_ADEL,
 49 Atth_TISC_TISC,
 50 Audi_TORT_TORT_CHLI,
 51 Aun2_ACAN_ACAN,
 52 Avld_NEOP_NEOP,
 53 Avog_INCU_HELI,
 54 Axsp_CIME_CIME,
 55 Ayte_TINE_ACRO_closetoPtcu,
 56 Ayth_GELE_GELE,
 57 Azal_PALA_PALA,
 58 Ball_GELE_ELAC_DEPR,
 59 Basp_TORT_TORT_OLET,
 60 Bbet_GEOM_GEOM_ENNO,
 61 Bcle_IMMO_IMMI,
 62 Bedg2_MIMA_MIMA,
 63 Bmor1_BOMB_BOMB_BOMB,
 64 Bni2_TRICHOPTERA,
 65 Bogo_TORT_TORT_TORT,
 66 Bren_CHOR_CHOR_BREN,
 67 Bsex_NOCT_NOLI_BLEN,
 68 Bsmu_YPON_BEDE,
 69 Bucc_GRAC_BUCC,
 70 CR19_GELE_checkID,
 71 Cafd_COPR_CARP,
 72 Caga_GRAC_GRAC_LITH,
 73 Calfa_TORT_TORT_CNEP,
 74 Caor_PYRA_CRAM_CRAM,
 75 Caul_NOCT_NOCT_CATO,
 76 Cbes_NOCT_NOTO_DUDU,
 77 Cbim_GRAC_GRAC_GRAC,
 78 Ccol_BOMB_ANTH,
 79 Cdel_GRAC_GRAC_GRAC,
 80 Cecid_INCU_CECI,
 81 Cera_TORT_TORT_TORT,
 82 Cet_HESP_HESP_HESP,
 83 Ceur_PAPI_PIER_COLI,
 84 Cfu2_NOCT_ARCT_ARCT,
 85 Cill_GELE_ELAC_ELAC,
 86 Cler_TORT_TORT_TORT,
 87 Clph_GELE_COLE_COLE,
 88 Cmar_GEOM_GEOM_GEOM,
 89 Cmtn_LASI_LASI_CHIO,
 90 Cole_GELE_COSM_BIAS,
 91 Comp_TINE_ERIO_COMP,
 92 Cooh_GEOM_SEMA_SEMA,
 93 Copro_COPR_COPR,
 94 Cosa_TINE_TINE_MYRM,
 95 Cosla_COSS_COSS_COSS,
 96 Cosm_GELE_COSM_COSM,
 97 Coss_COSS_COSS_COSS,
 98 Coste_PYRA_CRAM_MIDI,
 99 Cotan_BOMB_EUPT,
 100 Cper_GEOM_GEOM_ENNO,
 101 Cpo_TORT_TORT_OLET,
 102 Cpua_GELE_GELE_GELE,
 103 Cram_HESP_HESP_COEL,
 104 Crin_INCU_CRIN,
 105 Cros_TORT_TORT_TORT,
 106 Csi_INCU_ADEL_ADEL,
 107 Cucr_COSS_COSS_COSS,
 108 Cure_PAPI_LYCA_CURE,
 109 Cuvx_NOCT_NOCT_CUCU,
 110 Cvan_LASI_LASI_CHON,
 111 Cvdv_COSS_COSS_COSS,
 112 Cycs3_HESP_HESP_PYRG,
 113 Cyna_ZYGA_CYCL,
 114 Cysp_ZYGA_CYCL,
 115 Cysu_DREP_DREP_CYCL,
 116 Cytr_GEOM_GEOM_STER,
 117 Dals_MIMA_MIMA,
 118 Damp_PAPI_PIER_DISM,
 119 Darcu_DREP_DREP_DREP,
 120 Dasa_TORT_TORT_TORT,
 121 Dawi_BOMB_BRAH,
 122 Dbil_TINE_ARRH,
 123 Dcap_INCU_CECI,
 124 Deoy_GELE_DEOC_DEOC,
 125 Dfag_GELE_CHIM,
 126 Dgr2_ERIO_ERIO,
 127 Dhem_YPON_ACRO,
 128 Dhyd_YPON_PLUT,
 129 Dich_GEOM_GEOM_DESM,
 130 Dimp_YPON_GLYP,
 131 Ding2_ZYGA_DALC,
 132 Disc_NOCT_OENO,
 133 Dlec_GEOM_GEOM_OENO,
 134 Dmet_PYRA_CRAM_GLAP,
 135 Doa_NOCT_DOID,
 136 Dpd_GELE_ELAC_DEUT,
 137 Dpe2_NOCT_NOTO_PHAL,
 138 Dplex_PAPI_NYMP_DANA,
 139 Dpunc_GELE_GELE_DICH,
 140 Dsos_PAPI_NYMP_BIBL,
 141 Dsp_ZYGA_DALC,
 142 Dudg_COSS_DUDG,
 143 Dyso_THYR_THYR_THYR,
 144 Eate_HEPI_HEPI,
 145 Ebdt_GEOM_GEOM_LARE,
 146 Edel3_ZYGA_LIMA_LIMA,
 147 Edos_TINE_TINE_PERI,
 148 Edvs3_MIMA_MIMA,
 149 Eeny_COSS_COSS_ZEUZ,
 150 Eeu_GELE_ELAC_ETHM,
 151 Ehai_DREP_EPIC,
 152 Ehdr_GRAC_GRAC,
 153 Eheb_TORT_TORT_OLET,
 154 Ejzn_MIMA_MIMA,
 155 Emet_YPON_HELI,
 156 Enac_NEPT_NEPT_NEPT,
 157 Enaw_ZYGA_EPIP_EPIP,
 158 Epca_GELE_ELAC_HYPE,
 159 Epchh_EPER_EPER,
 160 Epic_GRAC_GRAC_GRAC,
 161 Epmn_EPER_EPER,
 162 Epo2_NEPT_NEPT_NEPT,
 163 Eppd_MICR_MICR,
 164 Erau_ERIO_ERIO,
 165 Erof_NOCT_NOLI_EARI,
 166 Ersn_TINE_ERIO,
 167 Esal_NOCT_NOCT_CALP,
 168 Ese2_ERIO_ERIO,
 169 Esji_EPER_EPER,
 170 Esp2_ZYGA_EPIP,
 171 Esub_PYRA_CRAM_EVER,
 172 Etbk_TORT_TORT_TORT,
 173 Eten_GELE_ELAC_ELAC,
 174 Etgf_GELE_GELE_DICH,
 175 Etsp_ZYGA_ZYGA_CHAL,
 176 Etyr_TORT_TORT_OLET,
 177 Euac_GEOM_GEOM_LARE,
 178 Eucm_TORT_TORT_OLET,
 179 Euds_TINE_TINE_MEES,
 180 EurytMibr_PAPI_PAPI_PAPI,
 181 Eusp_TORT_TORT_OLET,
 182 Eutr_TORT_TORT_TORT,
 183 Eversicol_BOMB_ENDR,
 184 Exum_TINE_ACRO,
 185 Ezeb_TINE_TINE_EREC,
 186 Fbrn_GELE_ELAC_DEPR,
 187 Fci2_NOCT_NOTO_NOTO,
 188 Fhyp_NEPT_NEPT_NEPT,
 189 Gaeg_PYRA_PYRA_PYRA,
 190 Gazm_HEPI_HEPI,
 191 Gdel_TORT_TORT_OLET,
 192 Gilt_THYR_THYR_THYR,
 193 Glpx_YPON_GLYP_GLYP,
 194 Gmuc_COSS_COSS_HYPO,
 195 Gprot2_GELE_AUTO_SYMM,
 196 Gsep_NOCT_NOTO_NOTO,
 197 Gvii_CALL_CALL_GRIV,
 198 Gyrt_NOCT_NOCTquad_STIC,
 199 Haes_INCU_HELI,
 200 Hani_GALA_GALA,
 201 Haps_TINE_TINE_HAPS,
 202 Hbpy_DREP_DREP_THYA,
 203 HeinEmon_PTER_PTER_PTER,
 204 Heli3_PAPI_NYMP_HELI,
 205 Hens_GEOM_GEOM_ENNO,
 206 Heol_PYRA_PYRA_PYRA,
 207 Heter_ZYGA_EPIP,
 208 Hfel_CHOR_CHOR,
 209 Hibd_HYBL_HYBL,
 210 Hiku_GELE_OECO_STAT,
 211 Hila_TORT_TORT_CHLI,
 212 Hima_ZYGA_HIMA,
 213 Hist_TORT_TORT_CHLI,
 214 Hlch_GELE_BATR_BATR_sameasBatr,
 215 Hlin_BOMB_SPHI_MACR,
 216 Hlpu_CALL_CALL_PTER,
 217 Hmnt_TORT_HELI,
 218 Hodn_GEOM_SEMA_SEMA,
 219 Hova_HESP_HESP_HETE,
 220 Hptr_GELE_ELAC_HYPE,
 221 Hrgi_GEOM_GEOM_STER,
 222 Hrhd_BOMB_EUPT_JANI,
 223 Hril_LASI_LASI_LASI,
 224 Hsch_HESP_HESP_COEL,
 225 Hsp2_HETE_HETE,
 226 Htce_GELE_LECI_LECI,
 227 Htmn_TORT_TORT_CHLI,
 228 Htur_GELE_COSM,
 229 Hxen_GEOM_GEOM_GEOM,
 230 Hybs_TINE_TINE_MEES,
 231 Hyfm_HYBL_HYBL,
 232 Hymi_NOCT_ARCT_LITH,
 233 Hysy_TRICHOPTERA,
 234 Hzea_NOCT_NOCT_HELI,
 235 Idms_GEOM_GEOM_STER,
 236 Illg_GELE_XYLO_XYLO,
 237 Imja_IMMO_IMMI,
 238 Imsp_IMMO_IMMI,
 239 Ipdt_NOCT_NOLI_COLL,
 240 Jcer_BOMB_SATU_SATU,
 241 Jpta_BOMB_EUPT_JANI,
 242 Kalb_TINE_PSYC_NARY,
 243 Kgr13_HEPI_HEPI_HEPI,
 244 Klyd3_PAPI_PIER_COLI,
 245 Ktr_GRAC_DOUG,
 246 Lact_ZYGA_LACT_uncertainID,
 247 Laenes_INCU_PROD_LAMP,
 248 Lch2_MIMA_MIMA,
 249 Lcr2_ZYGA_MEGA_MEGA,
 250 Ldi_NOCT_LYMA_LYMA,
 251 Ldumi2_BOMB_BRAH_LEMO,
 252 Lebe_COSS_COSS_META,
 253 Leci_GELE_LECI_LECI,
 254 Leuco_YPON_LYON_CEMI,
 255 Lica_PAPI_NYMP_LIBY,
 256 Liph_PAPI_LYCA_MILE,
 257 Llun_COSS_COSS_HYPO,
 258 Lmau_TINE_LYPU,
 259 Loas_LOPH_LOPH,
 260 Lpfe_YPON_LYON_LYON,
 261 Lpts_YPON_GLYP_GLYP,
 262 Lquercus_LASI_LASI_LASI,
 263 Lsci_GELE_XYLO_XYLO,
 264 Lsub_ZYGA_LACT,
 265 Lte_THYR_THYR_SICU,
 266 Lza_GEOM_URAN_URAN,
 267 Mac5_MNES_MNES,
 268 Macro_PYRA_PYRA_GALL,
 269 Mame2_LASI_LASI_LASI,
 270 Mata_ZYGA_DALC,
 271 Mbal_NEPT_NEPT,
 272 Mbtl_TINE_TINE,
 273 Mca2_MICR_MICR,
 274 Mchr_BOMB_ENDR_MIRI,
 275 Mcls_GELE_GELE_ANOM,
 276 Mcon_HEDY_HEDY,
 277 Mcuc2_SESI_SESI_SESI,
 278 Mdyi_ZYGA_MEGA_TROS,
 279 Meem_GEOM_URAN_EPIP,
 280 Merid_COPR_CARP,
 281 Mfla_PYRA_PYRA_CHRY,
 282 Mglp_ZYGA_MEGA,
 283 Micr_MICR_MICR,
 284 Mido_CHOR_CHOR_MILLI,
 285 Mka_NOCT_MICR,
 286 Mmax_DREP_DREP_DREP,
 287 Mmi1_NOCT_NOLI_NOLI,
 288 Mnau_COSS_COSS_META,
 289 Mobu_TINE_TINE_SCAR,
 290 Moch_TINE_TINE_MYRM,
 291 Moin_TINE_TINE_MYRM,
 292 Mom_GELE_COLE_MOMP,
 293 Momph_GELE_COLE_MOMP,
 294 Mpll3_THYR_THRY_SICU,
 295 Mqrc_GELE_COSM_COSM,
 296 Mqui_BOMB_SPHI_SPHI,
 297 Mrubi_LASI_LASI_LASI,
 298 Msys_DREP_DREP_DREP,
 299 Muso_PYRA_CRAM_MUSO,
 300 Muyc_BOMB_ANTH_MUNY,
 301 Myam_HESP_HESP_PYRR,
 302 Nard_TINE_PSYC_NARY,
 303 Nblt_PYRA_CRAM_NOOR,
 304 Nclo_TINE_TINE_NEMA,
 305 Nemo_INCU_ADEL_ADEL,
 306 Nfla_BOMB_ANTH,
 307 Niph_PYRA_CRAM_WURT,
 308 Nmec_NEOP_NEOP,
 309 Nmgs_INCU_ADEL_NEMA,
 310 Nora_ZYGA_MEGA,
 311 Nothsp_GEOM_SEMA_SEMA,
 312 Nsig_NOCT_NOLI_CHLO,
 313 Nspin_GELE_COLE_BLAS,
 314 Octg_ZYGA_MEGA,
 315 Odle_GELE_LECI_ODIT,
 316 Odrp_HEPI_HEPI,
 317 Odsp_GEOM_GEOM_ENNO,
 318 Oeno_NOCT_OENO,
 319 Ofo_BOMB_ENDR_PRIS,
 320 Olfa_TORT_TORT_OLET,
 321 Omod_BOMB_SATU_OXYT,
 322 Onst_GEOM_GEOM_LARE,
 323 Opin1_YPON_YPON,
 324 Opns_NEPT_OPOS,
 325 Oreo_TINE_PSYC_OIKE,
 326 Oros_DREP_DREP_DREP,
 327 Ospa_YPON_GLYP_ORTH,
 328 Othi_TINE_TINE_HIER,
 329 Ound_HEPI_PALA,
 330 Oure_YPON_YPSO,
 331 PBO_BOMB_PHID,
 332 Pacer_ERIO_checkID,
 333 Panla_GELE_COSM_ANTE,
 334 Pasma_TORT_TORT_OLET,
 335 Pasp_TORT_TORT_TORT,
 336 Pays_SESI_CAST_CAST,
 337 Pbod_SESI_BRAC_PSEU,
 338 Pcan_INCU_INCU,
 339 Pccc_MICR_MICR,
 340 Pcoci_TINE_TINE,
 341 Pcon_PYRA_CRAM_NYMP,
 342 Pcra_TINE_PSYC_PSYC,
 343 Pctb_TRICHOPTERA,
 344 Pcym_DREP_DREP_DREP,
 345 PdbaPeud_TINE_PSYC_PSEU,
 346 Pdbi_ZYGA_LIMA_LIMA,
 347 Pect_NEPT_NEPT_PECT,
 348 Pedy_PAPI_LYCA_PORI,
 349 Peri_TINE_TINE_PERI,
 350 Pfene_BOMB_ENDR_PRIS,
 351 Pfla_THYR_THYR_STRI,
 352 Pfoc_COSS_COSS_HYPO,
 353 Pgah_YPON_PLUT,
 354 Pgos_GELE_GELE_PEXI,
 355 Phau_ZYGA_ZYGA_PHAU_problemID,
 356 Phcn_GRAC_GRAC_PHYL,
 357 Phfr_NOCT_NOCT_STRE,
 358 Phih_ZYGA_LIMA_LIMA,
 359 Phms_SESI_SESI_TINT,
 360 Phyl_GRAC_GRAC_LITH,
 361 Pida2_TORT_TORT_TORT,
 362 Pin_PYRA_PYRA_PHYC,
 363 Piph3_PAPI_PAPI_PAPI,
 364 Pjez_GELE_ELAC_STEN,
 365 Platc_NOCT_NOCT_NOCT,
 366 Plty_PTER_PTER_PTER,
 367 Pmel_DREP_EPIC,
 368 Pmgl_GRAC_GRAC_PHYL,
 369 Pmyo_BOMB_SPHI_SMER,
 370 Pncla_BOMB_EUPT_PANA,
 371 Pnex_PYRA_CRAM_PYRA,
 372 Pntp_ZYGA_LIMA_LIMA,
 373 Poeu_CHOR_CHOR_CHOR,
 374 Pohd_HEPI_HEPI,
 375 Posp_ZYGA_ZYGA_PROCmaybe,
 376 Ppls_COSS_COSS_ZEUZ,
 377 Ppop_LASI_LASI_POEC,
 378 Ppra_COPR_COPR,
 379 Ppy122_PYRA_CRAM_PYRA,
 380 Pqu_INCU_PROD_PROD,
 381 Pquadr2_NEPT_OPOS_OPOS,
 382 Prap_PAPI_PIER_PIER,
 383 Prbn_GRAC_GRAC_GRAC,
 384 Prfx_GELE_AMPH,
 385 Prob2_COSS_COSS_COSS,
 386 Proto_HEPI_PROT,
 387 Pryo_YPON_YPON_PRAY,
 388 Psasp_TINE_TINE_HIER,
 389 Psc2_NOCT_NOCT_HYPE,
 390 Psdl_NOCT_NOCT_NOCT,
 391 Psh29_PYRA_CRAM_SCHO,
 392 Psin_ZYGA_ZYGA_PHAU,
 393 Psy2_SESI_SESI_SESI,
 394 Ptdx_PAPI_PIER_PSEU,
 395 Pter_CALL_CALL,
 396 Ptfe_CALL_CALL_CALL,
 397 Ptha_PAPI_NYMP_NYMP,
 398 Ptus_PALA_PALA,
 399 Ptys_PALA_PALA,
 400 Purg_DItrysia,
 401 Putr_TINE_TINE_TINE,
 402 Pvol_TORT_TORT_CHLI,
 403 Pxy_YPON_PLUT,
 404 Pymi_TINE_TINE_HIER,
 405 Quid_BOMB_BOMB_EPII,
 406 Rfal_GELE_LECI,
 407 Rham_GELE_XYLO_SCYT,
 408 Rhmd_TRICHOPTERA,
 409 Rpro3_NOCT_NOCT_RIVU,
 410 Rstm_GRAC_ROES,
 411 Sapp_TINE_TINE_SCAR,
 412 Scdy_TINE_PSYC_SCOR,
 413 Schrk_SCHR_SCHR,
 414 Scli_GEOM_GEOM_STER,
 415 ScspSC_GELE_uncertainID,
 416 Scsp_PYRA_CRAM_SCOP,
 417 Sdoe_NOCT_NOTO_PYGA,
 418 Sdru_GEOM_URNA_EPIP,
 419 Seic_TRICHOPTERA,
 420 Seto_Ditrysia,
 421 Seur2_PAPI_LYCA_THEC,
 422 Sfr_NOCT_NOCT_NOCT,
 423 Simm_GELE_XYLO_SCYT,
 424 Sin_PYRA_CRAM_CYBA,
 425 Sktn_SCHR_SCHR,
 426 Smim2_COPR_CARP,
 427 Snaes_BOMB_SATU_SATU,
 428 Spla_SESI_CAST,
 429 Sput_GRAC_GRAC_GRAC,
 430 Srtc_TORT_TORT_TORT,
 431 Sski_THYR_THYR_STRI,
 432 Stan_NEPT_NEPT_NEPT,
 433 Stmp_GELE_OECO_STAT,
 434 Stna_PYRA_CRAM_ODON,
 435 Stpa_GELE_ELAC_STEN,
 436 Svta_ZYGA_LIMA_CHRY,
 437 Syco_SESI_BRAC,
 438 Syex_SESI_SESI_SESI,
 439 Sytg_YPON_YPON_SCYT,
 440 Szo2_MICR_MICR,
 441 TB032177_BOMB_CART,
 442 Tan_YPON_YPON_YPON,
 443 Tbi3_TINE_TINE_TINE,
 444 Tchmp_NOCT_NOCT_PANT,
 445 Tco2_TINE_TINE_TINE,
 446 Tep2_TINE_PSYC_OIKE,
 447 Tfu2_INCU_PROD_LAMP,
 448 Tgkb_TISC_TISC,
 449 Thap_GELE_ELAC_HYPE,
 450 Thcn_TISC_TISC,
 451 Tlic_SESI_CAST_CAST,
 452 Tmic_CHOR_CHOR_CHOR,
 453 Tni_NOCT_NOCT_PLUS,
 454 Tnot_LASI_LASI_MACR,
 455 Tort_CHOR_CHOR_CHOR,
 456 Tpad_NEPT_NEPT_NEPT,
 457 Tpgt_TINE_TINE_TINE,
 458 Tpit_NOCT_NOTO_THAU,
 459 Trca_GEOM_GEOM_LARE,
 460 Trili_TRICHOPTERA,
 461 Trta_HEPI_HEPI,
 462 Tsav_MIMA_MIMA,
 463 Ttms_DREP_DREP_THYA,
 464 Tycl_TINE_PSYC_TYPH,
 465 Tymb_GELE_XYLO_XYLO,
 466 Tyu2_INCU_PROD_PROD,
 467 Udo_HESP_HESP_PYRG,
 468 Uptd3_GEOM_URAN_URAN,
 469 Ursp_UROD_UROD,
 470 Vane_PAPI_NYMP_NYMP,
 471 Vipo_SESI_SESI_PARA,
 472 Vqu2_INCU_INCU,
 473 Wasp_UROD_UROD,
 474 Win_GELE_OECO_OECO,
 475 Wmo2_TRICHOPTERA,
 476 Woc_UROD_UROD,
 477 Xmns_COSS_COSS_ZEUZ,
 478 Xwi_TINE_TINE_MYRM,
 479 Ymul_YPON_YPON_YPON,
 480 Yni_YPON_YPSO_YPSO,
 481 Ysp_YPON_YPON,
 482 Zcof_COSS_COSS_ZEUZ,
 483 Zgfa_ZYGA_ZYGA_ZYGA;
  tree best1 = [&U][!GarliScore -583898.838616][!GarliModel  M1 r  1.91355 2.87468 1.48080 2.50406 2.58185 1.00000 e 0.37537 0.16681 0.22408 0.23374 a 0.64936 p 0.45304 ](((((((((((25:0.00384889,451:0.00545354):0.00365509,336:0.01130347):0.01772759,428:0.02686250):0.02724243,((288:0.05453533,252:0.03701644):0.01752506,(257:0.03812000,(352:0.02414062,194:0.02199454):0.00377435):0.02824056):0.00354698):0.00274355,(((477:0.00882366,482:0.01858660):0.02024786,(149:0.02161552,376:0.03049922):0.00286642):0.03750694,((157:0.04227826,170:0.05788716):0.01147385,207:0.04737202):0.12542540):0.00596813):0.00275591,((142:0.04014503,21:0.04562358):0.00841032,(((97:0.02028493,385:0.02149019):0.03324094,(107:0.04318621,111:0.03960069):0.00920950):0.00723037,(95:0.05470298,((437:0.03719055,1:0.02969603):0.04032019,337:0.05875737):0.01018709):0.00776018):0.00285992):0.00132909):0.00353246,(359:0.11777430,(277:0.07008303,(471:0.05778667,(393:0.00551151,438:0.01013623):0.07313130):0.00668783):0.02076316):0.01692478):0.00274401,(113:0.01734681,114:0.01534776):0.12607725):0.00430064,((((264:0.04731620,(34:0.05377030,355:0.06133545):0.01075617):0.02704266,((375:0.10841288,175:0.05794672):0.02002892,(392:0.07668705,483:0.05068801):0.02498886):0.01801198):0.00534973,246:0.07230625):0.00498547,(((436:0.06922119,((346:0.02711643,358:0.03270135):0.01759736,146:0.06253443):0.01805018):0.00657847,(372:0.04645857,(270:0.07913228,((8:0.02219394,141:0.01593288):0.01284082,131:0.03010683):0.01616131):0.06855630):0.00718213):0.00411279,(212:0.12802725,((278:0.03302144,(((249:0.01021427,282:0.01352513):0.01523112,314:0.02825862):0.00983128,310:0.04748011):0.00328034):0.02339596,22:0.05430296):0.01059070):0.02069770):0.00569764):0.01471925):0.00421920,((217:0.08160404,200:0.08373199):0.01036987,((((((((361:0.01697398,430:0.01444743):0.01523818,((41:0.01935203,105:0.01943619):0.01873126,81:0.03514387):0.01039486):0.00310906,33:0.03285236):0.00370597,((86:0.05235241,(73:0.01864058,120:0.02186528):0.00835382):0.00590840,((11:0.03934887,172:0.03302861):0.01602004,(182:0.02490997,65:0.01686485):0.00419192):0.00334133):0.00325461):0.00897458,335:0.04567243):0.00506229,((((178:0.02676559,(101:0.01688275,191:0.02616695):0.01238853):0.00470323,(59:0.01659372,181:0.01108714):0.01434955):0.00976035,((153:0.01815963,320:0.01566141):0.01081468,(176:0.02433755,29:0.03295290):0.00201456):0.00364222):0.01013311,334:0.04473509):0.01089862):0.02452875,((50:0.02294669,227:0.03129282):0.02056777,211:0.04588607):0.02336838):0.00506428,(213:0.03196704,402:0.03791488):0.01960809):0.03339476):0.00475398):0.00326541,(((((10:0.10264219,((32:0.03122820,366:0.04614745):0.05605547,203:0.08354731):0.01951511):0.02268616,((180:0.04568663,363:0.05604468):0.04520446,(((103:0.02031009,224:0.02303587):0.03214412,(82:0.03725444,(467:0.02923724,(112:0.04239095,(219:0.04251106,301:0.03034821):0.00543680):0.00537295):0.00611891):0.01406353):0.02581504,(276:0.07540868,((118:0.06669652,((83:0.03082723,244:0.02924756):0.01624552,(394:0.09354793,382:0.05129819):0.01005209):0.00903484):0.02994132,((255:0.04939889,((((397:0.04286854,470:0.02881477):0.01001388,140:0.04262589):0.00507642,7:0.05574892):0.00762508,(138:0.08180911,204:0.06407664):0.00823156):0.00628671):0.00950598,(108:0.04582407,((348:0.06921881,421:0.05748086):0.00308695,256:0.05088247):0.00988732):0.05699094):0.00718142):0.00722806):0.00359049):0.00643762):0.00576537):0.00568562,((((431:0.06943367,(265:0.05120528,294:0.05055767):0.01970314):0.00799809,((351:0.04726366,143:0.04567585):0.00317118,192:0.04341591):0.00462785):0.01846877,400:0.08374761):0.00768640,((((209:0.02242421,231:0.01801999):0.03926658,15:0.11359784):0.00952921,(93:0.08779842,((197:0.03812928,(216:0.01819787,395:0.01929446):0.00747244):0.00882729,396:0.06796104):0.01802798):0.00519491):0.00254514,(23:0.09110653,((378:0.02278494,(71:0.04072627,(280:0.02168325,426:0.02245042):0.01083695):0.01061082):0.06026954,(161:0.06967903,(159:0.00909271,169:0.01034032):0.03906034):0.04622410):0.00832044):0.00572045):0.00198967):0.00321681):0.00407484,(((((((132:0.01490063,318:0.01442803):0.03863088,((196:0.04881550,76:0.02901837):0.00572105,(417:0.03885316,(187:0.04492763,(137:0.02638271,458:0.04961745):0.00650551):0.00441940):0.01054276):0.00668596):0.00456493,((((453:0.03900215,(444:0.03227724,109:0.02922115):0.00436967):0.00262700,(234:0.01588299,((365:0.01888903,(17:0.02014570,390:0.01719374):0.00433608):0.00949297,422:0.02193334):0.00299216):0.01261503):0.01319611,(198:0.05268026,((287:0.05081948,(239:0.03931365,312:0.04867868):0.00466187):0.00209055,(67:0.02221329,165:0.03986432):0.01754397):0.01360045):0.00310037):0.00480558,(((14:0.03715533,84:0.03567650):0.00890160,232:0.03480921):0.01093511,(409:0.06060213,((75:0.02425604,(357:0.04859226,285:0.04347761):0.00898071):0.00298546,(167:0.03336413,(389:0.04506265,250:0.06415600):0.00320585):0.00487318):0.00314438):0.00362018):0.01691536):0.01018023):0.01522862,((((269:0.04438358,(297:0.02630255,(223:0.03109179,262:0.01841040):0.00650836):0.00565753):0.01214851,((377:0.03626589,110:0.03719398):0.00409418,454:0.06297444):0.00324556):0.01548026,89:0.05609233):0.00940240,((((350:0.03745924,((319:0.03917390,274:0.03825591):0.00465335,183:0.02779454):0.00376350):0.00685082,((331:0.05138779,441:0.03246043):0.00515301,((78:0.02793308,306:0.03991819):0.01199854,300:0.04305182):0.01875101):0.00419760):0.00571388,((63:0.05360978,405:0.06658953):0.01779421,((215:0.02135515,(296:0.02020882,369:0.03351169):0.01333436):0.01997415,(((36:0.02252172,427:0.01663024):0.02360644,321:0.05435079):0.00521236,240:0.04148559):0.02405604):0.00392255):0.00440407):0.00847396,(((((99:0.02609275,370:0.02321877):0.04319904,3:0.04321451):0.01049181,(222:0.02403288,241:0.02535048):0.02486761):0.01126181,(13:0.02532572,(121:0.05294430,251:0.02159640):0.01188946):0.02922010):0.00461741,46:0.06360163):0.01400091):0.00761924):0.00405813):0.00400481,(((311:0.01265940,(92:0.01309784,218:0.01126298):0.00422257):0.05129311,(151:0.03992265,367:0.02853627):0.01865274):0.00585369,(((279:0.05138589,418:0.04355145):0.01826914,(9:0.04332521,(266:0.02245166,468:0.02784070):0.01374060):0.01130360):0.02120258,((35:0.05401628,(129:0.04264495,(133:0.03825572,((((205:0.03275084,317:0.02010721):0.00704993,60:0.05686073):0.00305522,(100:0.04969151,20:0.01898815):0.01004172):0.01145855,(88:0.04010922,229:0.03150156):0.02628077):0.00374651):0.00411616):0.00524403):0.01104292,((177:0.05035605,((322:0.03381036,145:0.02955296):0.00819506,459:0.04567042):0.00684017):0.04397940,((235:0.04422974,414:0.04829489):0.01470380,(116:0.05395623,221:0.04820114):0.02317115):0.00900732):0.00722122):0.01705767):0.00383711):0.00475097):0.00429371,(((((202:0.00634069,344:0.00364883):0.02131544,463:0.01579613):0.02944416,(((119:0.03746610,298:0.03502999):0.02048286,286:0.05347827):0.00732003,326:0.06050681):0.02148323):0.00647380,115:0.06264317):0.00800865,(54:0.05105737,(((62:0.01364593,(117:0.03267221,(154:0.02539244,(248:0.02072631,462:0.02553826):0.00445820):0.00356674):0.00250053):0.00301710,148:0.01978650):0.04336021,135:0.09021385):0.00925005):0.00394122):0.00234413):0.00554523,(((((189:0.03751737,206:0.03748537):0.02123846,5:0.04959068):0.00734080,(24:0.02418267,362:0.04330084):0.02406611):0.01253120,(37:0.04869171,(281:0.05921211,268:0.06756902):0.00903686):0.00241949):0.01182548,(((134:0.05736854,(303:0.02860033,171:0.05755706):0.00494856):0.00502305,(((98:0.04721874,((391:0.06523954,341:0.04671367):0.00759561,424:0.07004190):0.00274566):0.00509478,(299:0.08611783,(74:0.03919400,416:0.05087590):0.00815188):0.00456627):0.00611154,434:0.03101246):0.00507925):0.00612385,((307:0.08903940,379:0.04017956):0.01045051,371:0.05284844):0.01598508):0.02016316):0.00892779):0.00455441):0.00301803,(((258:0.06821399,(((125:0.06292702,(18:0.02415676,58:0.02633033):0.02488232):0.00830402,((449:0.02181055,(158:0.03243182,220:0.02971376):0.01615089):0.01557711,(384:0.05006121,45:0.04730158):0.00564126):0.00531219):0.00238339,((315:0.03779148,406:0.03172808):0.01506078,6:0.05469465):0.02128098):0.00258048):0.00335002,(((136:0.03983455,364:0.04493938):0.01264071,(263:0.03001861,474:0.03709305):0.00847196):0.00619988,(((236:0.01984916,465:0.01912837):0.01865401,(((26:0.03731528,195:0.05113160):0.00772138,295:0.03449554):0.00479682,124:0.07945717):0.00563232):0.00815251,(214:0.07739051,(226:0.02447248,253:0.02483409):0.04336612):0.00725883):0.00306718):0.00596076):0.00515530,(((87:0.07284849,((90:0.02093089,313:0.03351160):0.05636630,(((433:0.04844710,210:0.04668158):0.00670247,415:0.06205744):0.02118732,(407:0.04171298,423:0.05179240):0.05047349):0.00473226):0.01096826):0.00672661,((85:0.04629962,173:0.03499133):0.03757818,(292:0.02692685,293:0.04617299):0.05008807):0.00856401):0.00521468,(((40:0.03310262,435:0.02296594):0.03128922,150:0.06100128):0.00866591,((139:0.04773439,(354:0.04133949,((70:0.05945660,174:0.03473927):0.01099294,((56:0.06511404,((42:0.01824706,102:0.02365418):0.01604098,420:0.04167835):0.00608270):0.01520378,(27:0.05107624,275:0.07300360):0.01825495):0.01469321):0.00263408):0.00325360):0.01366998,(((96:0.05928381,228:0.04985108):0.01063357,333:0.04214178):0.01512162,186:0.08114215):0.00510462):0.00398803):0.00230528):0.00544919):0.01267621):0.00562895,((((469:0.04148226,(473:0.00827449,476:0.01588897):0.03272869):0.06371912,((((((55:0.09970492,((4:0.04661988,(184:0.03523029,39:0.01268629):0.00557085):0.02234800,94:0.05072819):0.00905630):0.00389516,(388:0.05238816,290:0.05740655):0.00740768):0.00688722,(201:0.06021616,340:0.03283331):0.03532617):0.01756710,((((((401:0.06657375,(443:0.02306652,445:0.02831393):0.02946538):0.03301015,457:0.12436242):0.01950473,304:0.10382400):0.00916749,(272:0.08187145,(478:0.07555250,230:0.06635093):0.00992993):0.00923148):0.00743595,(((289:0.05956165,411:0.04090496):0.06025487,(328:0.10404856,291:0.08763255):0.00861020):0.00679063,(185:0.04158698,404:0.07659541):0.03150507):0.00622196):0.00488875,(349:0.06525039,147:0.06635494):0.02281459):0.01066702):0.02221910,(((((242:0.06844938,302:0.07036052):0.00909949,(412:0.07644821,((43:0.02524755,122:0.02703906):0.08338888,345:0.07347628):0.01381893):0.01045553):0.01234904,((342:0.03349750,(325:0.02870385,446:0.02844835):0.01981054):0.01336863,464:0.04028677):0.03414774):0.04571872,((398:0.14330982,(((31:0.10517846,((80:0.09372931,123:0.16631759):0.07309213,(((((104:0.06185288,338:0.03729837):0.00676866,472:0.05335991):0.02176569,(((199:0.10511645,53:0.10414340):0.02354922,((48:0.01118718,106:0.01413135):0.02134543,305:0.04270252):0.03045482):0.01190108,309:0.06362116):0.01645852):0.01583034,447:0.06956095):0.01938596,(247:0.07373552,(380:0.03691171,466:0.03169077):0.02544786):0.02513098):0.01532092):0.03005825):0.00929635,((((456:0.09937546,(162:0.08974743,188:0.08497656):0.01374094):0.02011936,(347:0.06897839,((156:0.06290307,271:0.07824155):0.07472165,432:0.11921864):0.00780913):0.02122285):0.04632409,((324:0.02416365,2:0.01775070):0.04808407,381:0.06780803):0.10539968):0.06309941,((52:0.15047135,(308:0.15900234,51:0.15928417):0.00481039):0.02506731,((259:0.10478423,((386:0.05462697,(329:0.03828868,(((374:0.02708079,243:0.01871000):0.00300465,((144:0.02179726,316:0.01504158):0.00500445,461:0.01817157):0.00317109):0.01017076,190:0.03829894):0.00597247):0.00709607):0.04119542,267:0.10857783):0.05107393):0.02005647,((225:0.12609530,((19:0.13526921,((233:0.09117425,343:0.12693644):0.03231792,((((460:0.06374511,64:0.05126321):0.01323253,475:0.04514742):0.02458699,408:0.11327612):0.01025064,419:0.08017651):0.01758843):0.02237298):0.09437535,((((339:0.05985636,440:0.08264206):0.01466810,283:0.08389178):0.01825521,(163:0.04541800,273:0.07879328):0.02725006):0.13936128,38:0.17319480):0.02226461):0.02992805):0.01894205,((164:0.00347618,332:0.00756675):0.02760398,(168:0.02784798,126:0.03053047):0.00780981):0.11741782):0.00878697):0.00988943):0.03706169):0.02412423):0.02155292,(((49:0.09272180,450:0.08690645):0.01252099,448:0.06124325):0.08692663,(57:0.05745185,399:0.05866550):0.04923620):0.02429385):0.01060925):0.03422379,179:0.13506540):0.01431042):0.00996148,(91:0.04888893,166:0.06265324):0.04327389):0.00506187):0.02318308,((16:0.02504782,410:0.03376444):0.07330970,(((160:0.06859666,383:0.06795794):0.07081837,((((28:0.06909400,(72:0.05347415,360:0.04825091):0.03299439):0.04568440,(356:0.03824520,368:0.05417763):0.12700290):0.01233212,(152:0.13178996,429:0.08084349):0.01049152):0.00825110,(77:0.08109293,79:0.08205431):0.01740415):0.00759112):0.01481128,(((((479:0.03411778,323:0.02648914):0.04027489,481:0.07166484):0.00567970,442:0.06057545):0.02086614,(((((12:0.04160912,155:0.07105006):0.04699368,(68:0.10609455,439:0.09133829):0.01347162):0.00789246,(260:0.18857086,387:0.08672735):0.01418783):0.00680219,47:0.10144580):0.00615816,((330:0.04677639,480:0.03637680):0.03428689,(403:0.10605014,((327:0.03778617,(128:0.01507026,353:0.02178717):0.00640687):0.02404189,((44:0.02877550,127:0.02191521):0.05148877,((193:0.03818810,130:0.05335746):0.00610154,261:0.03328898):0.02884934):0.00848715):0.00902114):0.01491993):0.01307796):0.00341177):0.01274656,(69:0.11077233,254:0.12145359):0.01185060):0.00629235):0.00426163):0.01118587):0.00986005):0.00612857,((((30:0.04765975,(373:0.03656597,452:0.03283804):0.02010805):0.01804720,(208:0.03406115,455:0.04160109):0.00925951):0.03787433,66:0.08697591):0.03123738,((413:0.00576183,425:0.01867954):0.12264203,245:0.10918678):0.01586439):0.00479916):0.00504054,(((61:0.03591222,238:0.02054062):0.01735923,237:0.03274122):0.05599873,284:0.08565858):0.01271781):0.00490152);
END;
