# Supplementary material for: A Large-Scale, Higher-Level, Molecular Phylogenetic Study of the Insect Order Lepidoptera (Moths and Butterflies)
Source: PLoS One. 2013 Mar 12;8(3):e58568. doi: 10.1371/journal.pone.0058568 (PMC3595289; doi:10.1371/journal.pone.0058568)
Supplement: Dataset S1 — Nexus-formatted data set that includes nucleotide sequence data (nt123) for 483 taxa and 19 genes with the ambiguously aligned characters already excluded (14658 characters total). Sets of characters are defined and listed immediately after the data matrix. This data set can be degenerated using the degen1 script available at http://www.phylotools.com. The species codenames are identified by their complete genus-species names in Table S3. (NEX) [file pone.0058568.s011.nex]

#NEXUS

[Leptree data set. 483 taxa. 19 genes with mask characters excluded. Nt123 character coding.]
[Regier JC, Mitter C, Zwick A, Bazinet AL, Cummings MP, Kawahara A, Sohn J-C, Zwickl DJ, Cho S, Davis DR, Baixeras J, Brown J, Parr C, Weller S, Lees D, Mitter KT. 2013. A large-scale, higher-level molecular phylogenetic study of the insect order Lepidoptera (moths and butterflies). PLoS ONE. Accepted for publication in February 2013.]
[To convert this nt123 data set to nt123_degen1, use the latest degen1 script freely available at http://www.phylotools.com.]

Begin data;
	Dimensions ntax=483 nchar=14658;
	Format datatype=dna gap=-;
	Matrix
AK142_SESI_BRAC                ---------------------------------------------------------------------------------------------------------------------------------------------------------------------------------------------------------------------------------------------------------------------------------------------------------------------------------------------------------------------------------------------------------------------------------------------------------------------------------------------------------------------------------------------------------------------------------------------------------------------------------------------------------------------------------------------------------------------------------------------------------------------------------------------------------------------------------------------------------------------------------------------------------------------------------------------------------------------------------------------------------------------------------------------------------------------------------------------------------------------------------------------------------------------------------------------------------------------------------------------------------------------------------------------------------------------------------------------------------------------------------------------------------------------------------------------------------------------------------------------------------------------------------------------------------------------------------------------------------------------------------------------------------------------------------------------------------------------------------------------------------------------------------------------------------------------------------------------------------------------------------------------------------------------------------------------------------------------------------------------------------------------------------------------------------------------------------------------------------------------------------------------------------------------------------------------------------------------------------------------------------------------------------------------------------------------------------------------------------------------------------------------------------------------------------------------------------------------------------------------------------------------------------------------------------------------------------------------------------------------------------------------------------------------------------------------------------------------------------------------------------------------------------------------------------------------------------------------------------------------------------------------------------------------------------------------------------------------------------------------------------------------------------------------------------------------------------------------------------------------------------------------------------------------------------------------------------------------------------------------------------------------------------------------------------------------------------------------------------------------------------------------------------------------------------------------------------------------------------------------------------------------------------------------------------------------------------------------------------------------------------------------------------------------------------------------------------------------------------------------------------------------------------------------------------------------------------------------------------------------------------------------------------------------------------------------------------------------------------------------------------------------------------------------------------------------------------------------------------------------------------------------------------------------------------------------------------------------------------------------------------------------------------------------------------------------------------------------------------------------------------------------------------------------------------------------------------------------------------------------------------------------------------------------------------------------------------------------------------------------------------------------------------------------------------------------------------------------------------------------------------------------------------------------------------------------------------------------------------------------------------------------------------------------------------------------------------------------------------------------------------------------------------------------------------------------------------------------------------------------------------------------------------------------------------------------------------------------------------------------------------------------------------------------------------------------------------------------------------------------------------------------------------------------------------------------------------------------------------------------------------------------------------------------------------------------------------------------------------------------------------------------------------------------------------------------------------------------------------------------------------------------------------------------------------------------------------------------------------------------------------------------------------------------------------------------------------------------------------------------------------------------------------------------------------------------------------------------------------------------------------------------------------------------------------------------------------------------------------------------------------------------------------------------------------------------------------------------------------------------------------------------------------------------------------------------------------------------------------------------------------------------------------------------------------------------------------------------------------------------------------------------------------------------------------------------------------------------------------------------------------------------------------------------------------------------------------------------------------------------------------------------------------------------------------------------------------------------------------------------------------------------------------------------------------------------------------------------------------------------------------------------------------------------------------------------------------------------------------------------------------------------------------------------------------------------------------------------------------------------------------------------------------------------------------------------------------------------------------------------------------------------------------------------------------------------------------------------------------------------------------------------------------------------------------------------------------------------------------------------------------------------------------------------------------------------------------------------------------------------------------------------------------------------------------------------------------------------------------------------------------------------------------------------------------------------------------------------------------------------------------------------------------------------------------------------------------------------------------------------------------------------------------------------------------------------------------------------------------------------------------------------------------------------------------------------------GGATACCCGGAGTCCCTAACAGATCCGTCATACCGTGCTCAACTATTAGTTCTTACGTACCCCTTGATCGGCAATTATGGTGTCCCAGACGAGAAGGAATGTGACGAACATGGGTTACCCAGATGGTTCGAGTCTAATCGCATCTGGGCATCAGCCTTAATAGTTGGTGAAGTGAGCACAAGGGCATGTCACTGGCGTGCGCGACGATCACTAGGAGCATGGCTTGCTGCAAGTGGAGTACCTGGGCTTTGTGGCATCGACACAAGAGCATTAACCTGCCGCCTTCGAGAAGGCGTCACTTTAGGGCGCATCATTCAAGGAGTGCCTTCTGATCCAAATATCAGAAATCTAGTCTCCGAGGTGTCAACTAAGGAAACGAAAATATTTAACCATAATGGTGAAATCACCATTCTCGCAGTTGATTGTGGCTTAAAATACAACCAAATAAGATGTTTGGTAAAAAGAAACGCCAAAGTTATAGTGGTTCCATGGGATCAAAAATTTAGTCCGGACGATTACGACGGTCTGTTCGTCAGCAACGGTCCCGGTGATCCTGTGAAGTGCAGTGCCGTAGTTCACAATATAAAAGAAGTTATCGTGAAACCAGTATTTGGTATTTGTCTTGGACATCAACTTCTTTCAACTGCAATTGGTTGTAAAACATTCAAGATGAGTTATGGTAATCGTGGACATAATTTACCATGCACGCACAGTGGAACGGGGAGATGCTTTATGACATCTNNNNNNNNNNNNNNNNNNNNNNNNNNNNNNNNNNNNNNNNNNNNNNNNNNNNNNNNNNNNNNNNNNNNNNNNNNNNNNNNNNNNNNNNNNNNNNNNNNNNNNNNNNNNNNNNNNNNNNNNNNNNNNNNNNNNNNNNNNNNNNNNNNNNNNNNNNNNNNNNNNNNNNNNNNNNNNNNNNNNNNNNNNNNNNNNNNNNNNNNNNNNNNNNNNNNN---NNNNNNNNNNNNNNNNNNNNNNNNNNNNNNNNNNNNNNNNNNNNNNNNNNN------NNNNNNNNNNNNNNNNNNNNNNNNNNNNNNNNNNNNNNNNNNNNNNNNNNNNNNNNNNNNNNNNNNNNNNNNNNNNNNNNNNNNNNNNNNNNNNNNNNNNNNNNNNNNNNNNNNNNNNNNNNNNNNNNNNNNNNNNNNNNNNNNNNNNNNNNNNNNNNNNNNNNNNNNNNNNNNNNNNNNNNNNNNNNNNNNNNNNNNNNNNNNNNNNNNNNNNNNNNNNNNNNNNNNNNNNNNNNNNNNNNNNNNNNNNNNNNNNNNNNNNNNNNNNNNNNNNNNNNNNNNGTGGAGCTACAAAAATCTGGCGTATTTGAAAAATATAACGTAAATGTGCTAGGGACTCCAATTCAATCAATTATAGATACCGAGGATAGAAAAATCTTTGCAGAAAAAATTTACTCGATTGGTTACAAGGTTGCTCCTAGTGCTGCAGTGTCTTCAGTTGAAGAAGCTCTTACTGCAGCGAAGCAAATTGGATACCCAGTGATGGCACGTTCCGCTTTTTCTTTAGGAGGTTTGGGTTCAGGCTTTGCTAATAATCAAGAAGAACTAAAAGCACTTGCACATCAAGCTCTATCTCATTCTGATCAACTTATCATTGATAAGTCTTTAAAAGGTTGGAAAGAAGTCGAATATGAGGTTGTCAGAGATGCATACGATAATTGCATCACTGTATGTAATATGGAAAACTTGGATCCACTTGGAATTCATACAGGAGAATCAATAGTTGTTGCACCAAGTCAAACACTGTCTAACCGAGAATACTATATGCTGCGAAATACTGCCATAAAAGTCATTAAACATTTTGGTATTGTAGGCGAATGCAATATTCAATATGCTCTTAACCCACATTCAGAAGAATTTTATATTATAGAAGTTAATGCACGATTATCCAGAAGTTCAGCGTTGGCTAGTAAAGCTACAGGATATCCTCTTGCGTACGTAGCGGCGAAATTAGCTTTGGGTATTCCACTGCCTGAAATAAAAAATTCTGTTACTGGAGTAACTACCGCTTGCTTTGAACCAAGTTTAGATTATTGTGTTGTTAAGATACCTAGGTGGGATTTAGCTAAATTTGATAGAGTGAGTACGAAAATCGGCAGCTCTATGAAAAGTGTCGGTGAAGTTATGTCTATCGGAAGAAATTTTGAAGAAGCCTTTCAAAAAGCTTTACGAATGGTTGACGAAAATGTAAATGGGTTCGATCCCTACATTAAAGAAGTTAGTGAAGGTGAACTTCGTGAACCAACAGATAAGCGCATGTTTGTGTTAGCAGCAGCACTGAGACAAGGTTATACTGTAGAGGAAATCTATGAACTGACTAAAATAGATAAATGGTTTCTAGAAAAATTAAAACACATAATTGATAATTACAAGTATCTTATTAGTTTCGAAACACTAAAAAAGTCCAAGCAAATGGGATTTTCAGACAAACAAATAGCAGAAACCATAAAAAGTACCGAACTAGCTGTTAGAAAATTAAGAGAGGAATATAAAATTACTCCGTTTGTTAAACAAATAGACACAGTAGCGGCTGAATGGCCCGCATCTACAAATTACCTTTACCTCACTTATAATGCTATTACACATGATTTACAATTTCCAGGAGGATACGTCATGGTATTGGGATCAGGGGTGTACAGAATAGGCAGCTCTGTTGAGTTTGACTGGTGTGCAGTGAGTTGTCTCAGAGAATTAAGAAAATTAAACAAAAAAACTATTATGATCAATTATAATCCTGAAACCGTTAGTACTGATTATGATATGAGCGACAGAATGTATTTTGAAGAAATTTCTTTTGAAGTTGTAATGGACATTTATAATATTGAGCAACCACATGGCGTCATATTATCA---------------------------------------------------------------------------------------------------------------------------------------------------------------------------------------------------------------------------------------GCCAGTCCTGCATGTACCGAGTTAGAGGTGGTGATGCTAGATTGGTTGGGCCAGATGATTGGACTTCCAGACGAATTTCTGGCGCGGTCAGGTGGTGAAGCTGGAGGCGTCATCCAGGGAACCGCCAGTGAGGCAACCTTGGTTGCCCTACTCGGAGCTAAAGCTCGCATTATACAGCGAGTTAAAGAACAACATCCTGAATGGAGTGACACCGACATTCTTGATAAGCTTGTGGGATATTGCAATAAACAAGCCCATTCTTCAGTTGAACGAGCAGGACTTCTAGGAGGAGTGAAACTTCGAACGCTGAAGCCAGATAACCAAAGACGATTGCGTGGGGATATTTTGAAGGAGGCCATGGATGAAGATATCCGTAATGGACTGATTCCATTTTATGTTGTCGCTACTTTGGGGACGACTTCGTCTTGTACTTTCGATGCTCTCGATGAATTAGGAGACGTATGTTCATCATGCGATGTTTGGCTTCACGTGGACGCTGCATATGCTGGTTCCGCATTTATCTGTCCTGAATACCGTTACCTTATGAAGGGCATTGAAAAAGCGGACTCTTTCAACTTTAATCCTCATAAGTGGATGTTGGTGAATTTCGACTGTTCTGCTATGTGGTTGAAGCAACCTCGTTGGATTGTCGATGCGTTTAATGTAGATCCACTTTATTTAAAACATGATCAACAGGGGTCAGCTCCAGACTACCGTCACTGGCAAATCCCGCTTGGCCGCCGATTCAGAGCACTGAAGCTGTGGTTTGTATTAAGGCTCTACGGTGTGGAAAATCTTCAAAAACATATAAGAAAACACATTGCACTGGCTCATCTCTTTGAGAAACTGTGCACTTCTGACAACAGATTCGAATTATTCGAGGAGGTCACAATGGGTCTTGTGTGCTTCAGATTGAAGGGTAGTAACGAAATAAACGAAGAACTCCTCAGACGCATCAATGGTCGCGGTAAAATACATTTGGTTCCTTCCAAAATTGATGACGTCTATTTTTTAAGATTGGCGATTTGCTCTCGTTTTACCGAAGAAAATTTGGGCCTTTTCCGTGCCGCTGTACCATCTGGAGCCTCAACCGGTGTGCATGAAGCTCTTGAGCTTCGGGATAATGTCAAAGGAGAGTATCATGGCAAAGGTGTACGTACTGCTGTTAACAACATCAACACAATAATTGCACCTGAATTGCTTAAACAGAACCTTGATGTAACTCAGCAGAAAGAGATTGACCAGCTGATGCTCAATTTGGATGGCACAGAGAACAAGTCGAAACTTGGCGCCAATGCAATCCTTGGTGTATCATTGGCTATTGCCAAGGCTGGTGCTGCTAAGAAAGGTGTTCCCTTGTACAAACATTTGGCTGATTTGGCTGGCAATAGCAATATTGTCTTGCCGGTCCCTGCATTCAATGTCATCAACGGAGGCTCTCATGCTGGCAACAAGCTTGCTATGCAGGAATTCATGATTCTTCCTACTGGTGCTTCCTCCTTCAGTGAAGCAATGCGTATGGGTTCAGAGGTGTACCATCATCTAAAGAAAATTATTAAAGAGAAGTTTGGTTTGGACTCTACTGCCGTCGGCGATGAGGGTGGTTTTGCTCCTAATATCCAGAACAACAAAGATGCCCTCTTCCTCATCCAGGATGCGATCCAGCAGGCTGGTTATGCTGGCAAGATTGAAATTGGTATGGATGTGGCTGCATCAGAATTCTTCAAGAATGGAACTTATGACTTGGATTTCAAGAACCCGCAATCTAACGCGGCTGACTATTTGCCATCAGAGAAGTTAGCTGAAGTATACCTGGAGTTCATCAAGGAGTTCCCCTTGGTTTCCATTGAAGATCCATTCGACCAAGATGACTGGGCTGCTTGGGCCAGTCTTACATCCCGTACACCTATCCAAATTGTTGGAGATGATCTTACCGTCACAAATCCAAAGCGCATTGCAACTGCTGTAGAAAAGAAGGCTTGCAACTGCTTGTTGCTTAAAGTTAACCAGATTGGCAGTGTCACTGAGTCCATTGAGGCTCATTTGTTGGCCAAGAAGAATGGTTGGGGAACCATGGTCTCTCACAGGTCTGGAGAAACTGAAGACACTTTCATCGCCGACCTGGTAGTTGGTTTGTCTACTGGTCAAATCAAGACTGGTGCTCCATGCCGCTCTGAGCGCCTT---------------------------------------------------------------------------------------------------------------------------------------------------------------------------------------------------------------------------------------------------------------------------------------------------------------------------------------------------------------------------------------------------------------------------------------------------------------------------------------------------------------------------------------------------------------------------------------------------------------------------------------------------------------------------------------------------------------------------------------------------------------------------------------------------------------------------------------------------------------------------------------------------------TCGTGTACAGTGAAAACCTGCTGGATGCGGTTGCCCAGTTTTCGATCCGTGGGTGACGCTTTAAAAGACCGCTTCGATGGCGCTTCACGGGTCATGATGCACAATCCACCTACACAAAGAAATGACGCAGCCCCGCACAGAGTTCCGCGACGAGACCGGTACAGATTTCAGCTGAGGCCGCACAATCCAGATCACAAATCGCCTGGGGCCAAAGACCTTGTCTACTTGGAATCATCGCCAGGCTTTTGCGAGAAGAACCCACGGTTGGGCATCCCGGGTACACACGGGAGAGCCTGCAATGACACAAGTATCGGCGTCGACGGTTGCGACCTAATGTGTTGCGGCCGAGGCTACAGGACTGAAACCATGTTTGTCGTGGAACGGTGCAAC
AK154_NEPT_OPOS                TTAATATGTGAAGCTTATCATTTAATGAAGGATGCTCTGGGTATGTCTCAAGATGAAATGGCACAAACATTTGACGAGTGGAACAAAGGAGAATTGGACTCATTCTTGATTGAAATCACAAGGGATATTCTTAAATATAAAGAAAAC---GGTGATTACTTACTACCAAAGATACGTGACACAGCTGGACAAAAAGGTACAGGAAAATGGACTGGCATCGCAGCATTAGAATATGGAACACCAGTAACATTGATTGGCGAAGCTGTCTTTGCAAGATGTTTGAGTGCTCTTAAAGATGAGCGTGTGACGGCAAGTAAACAACTGCCAGGAGCACAAACCAAATATTCGGGTGATAGAAAAGTGTTTCTGGAACATTTGAAGGAAGCTTTGTACGCTAGTAAAATTATCTCTTATGCACAAGGATTCATGTTACTTAGAGAGGCAGCCAAGGTACACAATTGGAAGTTAAACTATGGCGGTATTGCATTAATGTGGCGTGGTGGTTGTATTATAAGGAGTGCTTTCCTTGGAAACATAAAGGATGCATTCACAAGAAATCCAAACCTTTCAAATCTCCTCCTAGATCCATTCTTTACTAAGGCTATAACAGAGTGTCACAATTCAATGAGACAAGTTGTCTCTCAGGCTGTACTTCATGGTGTTTCTATGCCAGCTTTCAGCACTGCCCTAGCTTTCTATGATGGCTATAGAACAGCCCAGTTGCCTGCTAACTTATTACAGGCCCAACGT------------------------------------------------------------------------------------------------------------------------------------------------------------------------------------------------------------------------------------------------------------------------------------------------------------------------------------------------------------------------------------------------------------------------------------------------------------------------------------------------------------------------------------------------------------------------------------------------------------------------------------------------------------------------------------------------------------------------------------------------------------------------------------------------------------------------------------------------------------------------CGTAAGGCATCTAACATGGGCTGGTTGAGTTTTACATTTGGTTTGGAGAGGAAGTTCAAAGCTTTGTGTTCACGTCTCGATGTTGTTAGAACACATCAACAACAGGAGAGCGCYAGGTTTCTTTCACATTTCAAAGGAGCATTTATTATTAAGGATAGTAAGAGAAATAAACGTTCACCAGTTGAGTTGTTTGAGCTGAGAAGTAATGGTTCAGTATTGGCTACCAGACTGGTACAAGTTCCTGCTGATTCAACTAGATTAAACAGCGCATTCTGCTACRTATTAAATGTGCCAATAGAAAGTGATACTGAATCAGCTATTGTTTATGTTTGGGTTGGTTCTAAGACATCACAAGATGAAGCAAGACTCATTGAACAGATTGCAGAGGATAAGTTTAATAATCCATGGGTCAGCTTGCAGGTTCTAAGTGAAGGTGAAGAGCCAGATAATTTCTTCTGGATGGCATTAGGTRGTCGTAAACCTTATGATGATAGTGCTGACTTTATGAATTATACAAGATTATTTAGATGTTCCAATGAGAAGGGTTACTTTACTATATCAGAGAAATGTACAGGTGGTGATTATACAACTACTGTTGAGGCATATGTACCTTCTAGTGGACGTGGTATACAGGGTGCAACAAGTCATCACTTAGGTCAGAACTTCTCAAAGATGTTTGATATAATATATGATGATCCTGAGACACAAGAGAAGAAATWTGTATTCCAGAACTCATGGGGTATTACTACTAGAATTATTGGTGTAATGATCTTAGTACACGGTGATGATCAAGGTCTTGTCCTCCCACCACGTGTTGCAAGTATACAAGTTATAGTAGTGCCATGCGGTATAGGTGTTAATACAAGTCAAGATGATAGAGATAAACTCAAGACATCCTGTACCAGTCTAGTTGGTGAATTAAACAAGGCCGATGTAAGGTGTGACGCTGACTTTAGAGATAATTACTCACCGGGGAGTAAAGCTCAAATAGCTGAAATCGTCAACAATTTGAAGTCTGCCACATTGGATGCTGATGTTGAGGTTGTTTTAGGAGTACCAACACTATATCTTGAATATGCAAGAGGTTTAATACCAGCAAATATTGGAGTAGCTGCACAGAATTGTTACAAAGTTGCTAAGGGTGCATTTACAGGTGAAATATCCCCCGATATGATAAAGGACGTCAACTGCAATTGGGTTATTCTTGGTCATTCAGAAAGGAGGACAATCTTTGGCGAGAGTGATGAACTGATTGCGGCTAAGGTTCAACACGCTTTGGAATCTGGTCTTAAAGTTATAGCGTGTATTGGGGAAACTCTTGAAGAACGCGAAGCCAACAAAACTGAAGAGGTGGTCTTCAGACAGTGCAGTGCTTTAAAGCCAGCAATCGGAAACAACTGGGCAAATGTTGTGTTAGCAAGACAACTAGAAGGTGAGATAGCTGAACAATGGCCTAAACTATTACCACTAGTTAAAGATATTATAAAGTTTGATATGAAACATTCAGCTGAGATACAGGCGTGTGATCTACTCATGGAGATTGATCAGTTAGACTTATTAACAGAACATATGGATCAGAGTAATTATGGCAGAGTCTGTTTGTATCTTATTGGTTGTGCGAGCTACGTTGTAGAGCCAGAATCAACACAAATACTGCAAGGTGTTCTTGATACGTATATTAAGTTTGGTGAACATTGTCGTGCTATGATTGTTGCCATGCAGCTCAATGATAAAACTAAGTGTGAACAGGTCTTTAATGCTTGTCCTGATTCTTTGATACGTAAGCAGTTGTGTTATATTCTGGCACGTCAGTTTATACCAATTGATGTTGATGATGAAGATTTAAGAGTTATATTATTGAATGCACATATTAATGATCATTATTTAAGTTTRGGACGAGAGTTRGGTGTGTATGATCCGATGGTACCTGATGCCGAATGTCTACGTGTTGTGTCAGAGATATTAGATTCATTAGATATAGGTAAATACGTTATTAAGATAAATCATAGAAGATTATTGGATGGTATGTTTGAAGTGTGCGGTGTACCTGCTGACAAGTTTAAGACTGCTTGCTCCACTGTTGATAAATTAGATAAGAGTCCATGGGAGGAAGTAAGAACCGAAATGATCAATGAGAAAGGCATTTCAGTTGAAGCAGCAGATAAAATAGGTGAATTTGTACGTCTCAATGGTAAAATGGATCTAGTTGAGAAACTTCTAACGGACCCAGTGCTAACAAAATCTAAAGCTTCCCTAGAAGGACTCGAGGGAATTAAATTATTGTTAAGCTATTGTAAGATTTATGGCCTTGAAGATAAGATTTTATTTGATTTGAGTTTGGCAAGAGGTTTACTGCGCTTCATAAAGAAAACGTTAAAGAATGATGCTGATGAAATTGTGACAGTACATAAAGGTGAACCAATGTCACTCTCCGCTGTCTTCAAGTCAATGAACCTAAGTCCTTTTGACTTGACAGTTGACATGTTGGATGTACATGCTGACCGCAACACATTTCATCGTTTTGACAAGTTCAATGCAAAATATAATCCAATTGGTGAAAGCAGATTACGTGAGGTATTTCTTAAAACAGATAACTATTTGAATGGAAAATATTTTGCTAGAATTATTAAGGAGGTGTCATTTGACCTTGAGGAGAGTAAATATCAAAACACAGAGTTGAGAATATCAATATATGGTAAAAGTAAAGATGAATGGGCAAAGCTTGCCAAGTGGGCCGTATTGCACGATGTTTATTCTGATAATGTTCGTTGGCTTATACAAATACCTAGGCTGTATGATATATTCAGATGTAATAAGATAATGAGTAATTTCCAAGAGATATTATCAAATATATTTGAACCATTATTTGAAGTGACTAATAATCCTAGCGCTAATGAAGATTTACACAAGTTTTTGACGTATGTGGTTGGGTTCGACAGCGTTGATGACGAGAGTAAACCAGAGAATCCAATGTTAGATATAGATGTTAAAACACCAGAACAATGGGACGATGAAGATAATCCACCATATGCATATTATTTATATTATATGTATGCTAATATAACAGTACTCAATCATTTTAGGAAGGAGCAGGGTCTAAATACATTTRTACTGCGTCCAACGTTGTGGTATTTATTCAGAGATAATCTACTTCCGAAGAAAACTAAGTTCATTGGATACGCTCGTACACATCAAACTATAGAAGAAGTCAAAGAAAAATGCGCGAAATACATGAAGATAAAACCCAATGAGGAAGATTTGTTCAATGAATTTTGGAGCTACAATAGTTATGTAGCTGGCAGCTATGACAAACGTAGAGATTTTGAACTATTGAATCAAGAAATTGAGAAATATGAAAGAGGTGCTGTATGTAATAGGTTATTCTATCTTGCATTGCCACCTTCAGTCTTTGAAGATGCTACTGTTAATATAAGAAATGCCTGCATAGCACTGAAAGGTTGGACTAGAATTATCATTGAAAAACCATTCGGTAGGGATGCTGAAAGCTCAAAAAAACTCAGTGATCACTTAGCAGGATTATTTAAAGAAGAACAGATTTATAGAATAGATCACTATCTTGGTAAAGAAATGGTGCAAAATCTCATGACTCTACGTTTTGCTAATAGAATTTTCGTTCCGAGTTGGAATAGAGAAAATATTGCATCTGTTTTAATATCATTTAAAGAACCTTTTGGTACTGAAGGTCGTGGAGGTTATTTCGATAGTTTTGGTATGATTCGT------------------------------------------------------------------------------------------------------------------------------------------------------------------------------------------------------------------------------------------------------------------------------------------------------------------------------------------------------------------------------------------------------------------------------------------------------------------------------------------------------------------------------------------------------------------------------------------------------------------GAAACAGGTCCTTGTGGTCCGTGCTCCGAGCTTCATTATGATAGAATTGGTGGTCGAGAGGCCGCACATCTCGTCAACATGGATGATCCGGACGTTTTGGAGATTTGGAATCTTGTGTTTATTCAGTTCAATCGTGAGAATGATGGAAGCCTTCGTCCTCTGCCTAAGAAACATATTGATTGTGGTCTTGGTTTAGAGAGATTAGTCTCTGTTATTCAAGATAAGCGTGCAAATTACGATACAGACTTCTTTATTCCTCTTTTTGAAGCTATTCAGAAAGGTACTGGTGCTAGACCTTACACAGGTAAGGTGGGTGAAGAAGATGTAGATGGAGTTGACATGGCATACAGAGTACTAGCTGATCATGCAAGAACATTAACTATAGCTCTCTCYGACGGTGGATGTCCAGATAACACTGGTCGTGGTTACGTTTTAAGACGTATTTTAAGAAGAGCAGTCAGATATGCTACTGAAAAGCTTAATGCAAAGCCTGGATTCTTTGCAACATTAGTTCATACTGTGATAGAATCACTAGGAGATACATTCCCTGAAATTAAACGAGATCCTCAGAATGTTATTGAAATWATCAACGAAGAGGAAATTCAATTTTTGAAAACACTCACGAGRGGTAGAAATCTATTGAATCGCACAATTACTAAACTGGCAAAGCAAGTACCAGGAGATGTTGCTTGGAGATTG------------------------------------------------------------------------------------------------------------------------------------------------------------------------------------------------------------------------------------------------------------------------------------------------------------------------------------GGAAGATACTCATTGTGGTCAGCAATTGGTCTATCGATTTCACTGTACGTTGGTTTTGAAAACTTTCAGAGTTTATTAGAAGGTGCCTTTTATATGGATAAACATTATACAACCGCACCACTTGATCAAAATGTGCCTGTTATTCTTGCATTACTAGGTATATGGTATTCTAACTTCCACGGTTCTGAGACACATGCATTACTGCCATATGATCAATACTTACACAGATTCGCAGCGTACTTTCAGCAGGGTGACATGGAGAGTAATGGTAAATATGTGACACGTGCCAGTGCAGAAGTTGAATATAATACAGGACCTATTGTATGGGGTGAACCAGGTACTAACGGACAACATGCATTCTATCAACTAATACATCAGGGTACAAGATTGATACCATGTGACTTCATAGCACCAGCACAAACACATAATCCAATATCAAATGGTATTCATCATAAAATATTACTGGCAAACTTTTTAGCACAGACTGAAGCGCTTATGACTGGAAAAACTGAACAGCAGGCTAAAGCTGAGTTGGAGAAATCGGGTATGGCTGCAGAGGCCGTTAAGAAAATATTACCACATAAAGTATTTAAAGGCAACCGACCAACTAACTCCATCATTGTTAAGAAAGTTTCTCCGTTCACACTCGGCACACTCATCGCTATGTCTGAGAATCCAAAGYTACCCGAGTTACTACACAGGAAGGGTGTAGCTTTCATTGGTCCACCTGAAAAGGCTATGTGGGCATTAGGAGATAAGATCGCTTCGTCTATTGTTGCACAGACTGCTGATATACCTACATTGCCTTGGAGTGGGAGTGGATTAAAGGCTGAATATAATAATAAGAAGATCAAAATATCAACGGACCTCTTCGCAAGAGGTTGTGTTACTTCACCAGAGGAGGGACTACAAGCAGCWAATAAAATTGGTTTTCCAATAATGATCAAAGCATCCGAGGGTGGCGGAGGTAAAGGTATCAGAAAGGTTGACAGTCCAGATGACTTTGCCAACTTATTCAGACAGGTCCAAGCTGAAGTACCAGGTTCACCGATATTYGTGATGAAGCTGGCTCGTTCAGCACGTCACTTAGAGGTACAACTGCTTGCAGATCAGTATGGTAACGCAATATCACTGTTTGGCAGGGACTGTTCCATACAAAGAAGACAT------------------------------------------------------------------------------------------------------------------------------------------------------------------------------------------------------------------------------------------------------------------------------------------------------------------------------------------------------------------------------------------------------------------------------------------------------------------------------------------------------------------------------------------------------------------------------------------------------------------------------------------------------------------------------------------------------------------------------------------------------------------------------------------------------------------------------------------------------------------------------------------------------------------------------------------------------------------------------------------------------------------------------------------------------------------------------------------------------------------------------------------------------------------------------------------------------------------------------------------------------------------------------------------------------------------------------------------------GTAGAACTATTCAGAGCTAAAATATTTGAAAAATATAATGTTAGTATCTTGGGCACTCCGATTCAATCTATAATTGACACAGAAGACAGGAAAATATTTTCAGAAAAAATACATWGTATTGGAGAAAAGGTAGCACCAAGTGCTGCAGTGTCATCAGTTGAAGAGGCACTAGAAGCAGCTAAACTTATTGGATATCCCGTGATGGCTAGAGCAGCATTTTCACTAGGCGGTCTCGGTTCTGGTTTCGCGAACGACGAAACCGAACTAAAAGCTCTAGCAAGAGCCGCTTTTACACATTCAAATCAATTGATTATTGATAAATCCTTAAAAGGCTGGAAAGAAGTAGAATATGAAGTAGTTAGAGATGCCTTTAACAATTGCATAACTGTCTGTAACATGGAAAACGTTGACCCACTGGGTATTCATACCGGAGAATCAATTGTAGTAGCACCTAGTCAAACTTTATCTAACCGTGAATATTATTTGCTACGAAAAACAGCCATCAAAGTTATTCAGCATTTTGGTGTTGTTGGAGAGTGTAATATACAGTATGCCTTAAGTCCGAATTCTGAAGAATTTTACATAATTGAAGTTAACGCTCGTCTTTCTAGAAGTTCGGCCTTAGCCAGCAAAGCAACAGGCTACCCTCTTGCTTATGTTGCAGCTAAATTAGCTTTAGGAAAACCACTTCCTGATATCAAAAACTCTGTGACTGGGGTAACAACTGCTTGTTTTGAGCCAAGTTTAGATTACTGTGTGGTTAAAGTTCCAAGATGGGATCTAGCTAAATTTAGTAGAGTAAGTACAAAAATAGGGAGCTCGATGAAAAGTGTGGGCGAAGTCATGGCYATTGGCAGGAAATTTGAGGAGGCATTCCAAAAAGCTTTGCGGATGGTTGATGAAAATGTTATTGGTTTTGATCCTTATAAGATGGCCGTAAATGAAGAGGAACTTAAGGAACCTACCGATAAAAGGATGTTTGTATTGGCAGCTGCTTTAAATTATGGTTATTCGTTAGATAAACTTCATGATTTGACCAAAATAGACAAATGGTTTTTACAAAAAATGAGAAACATTATACGACATTATAAAACAATTTTAAATTACACATCACTATTATCAGCAAAACAAATCGGTTTCTCAGATAAACAAATAGCTTCAGCCACTAACTGTACCGAGATAGTTATTAGACAATTGAGAGATCAATTTCGAATAAAACCAATAGTTAAACAAATAGACACTGTAGCAGGTGAGTGGCCAGCTGGAACAAACTACTTATATTTAACATACAATGGAAAACTGCACGATTTACATTTCGACGAAAAATATACCATGGTTATCGGTTCTGGTGTGTACAGAATAGGAAGCTCGGTAGAATTTGACTGGTGTGCTGTAAGCTGTTTAAGGGAGTTAAAATCTCTTGGAAGGAAAACCATTATGATCAATTATAATCCAGAAACAGTTAGTACAGACTATGATATGAGCGATCGGTTATACTTTGAAGAGATTACTTTTGAAGTGGTCATGGATATTTATGATATAGAGCAACCAGAAGGTGTGATTTTGTGT---------------------------------------------------------------------------------------------------------------------------------------------------------------------------------------------------------------------------------------TCCAGCCCTGCATGTACAGAGCTCGAGGTAGTTATGATGGATTGGCTAGGACAAATGCTGGATTTACCAGATGACTTCTTAGCAAGATCGGGTGGACCGGGTGGTGGGGTTATTCAGGGTACAGCGAGCGAAGCCACGTTAGTTGCACTTTTAGGTGCTAAAGCACGCGCTATTCAACAAATGAAACAGAAGGATCCGAACATAAGCGATATCGCCATTACAGAGAAGCTAGTTGGCTATTGTTCAGAACAAGCACACTCGAGCGTAGAGCGGGCTGGTCTATTAGGAGGAATACGTTTACGTCAACTACCTTGTGATGATAAAAGAAAACTTCGAGATGATGTTTTAAGGAAAGCCATCATAGAAGATAAAGCAAAAGGTCTCATCCCATTTTACGTTGTCGCTACACTGGGAACGACAAACTCTTGTGCATTTGATGCGCTGGACGAACTGAGCGATGTATGTGTCGAAGAAAATATTTGGCTGCACGTTGATGCTGCTTATGCTGGCGCAGCGTTCATTTGTCCAGAATTCAGATATTTGATGAAAGGTGTTCACAATGCAGATTCATTCAACTTTAATCCTCACAAATGGTTGCTGACGAACTTTGACTGTTCTGCCATGTGGTTGAAACAGCCGAGTTGGGTTGTTGATGCGTTCAACGTTGATCCAATTTATTTGAAACATGGACATCAAAGCTCTGCACCG---------------------------------------------------------------------------------------------------------------------------------------------------------------------------------------------------------------------------------------------------------------------------------------------------------------------------------------------------------------------------------------------------------------------------------------------------------------------------------------------------------------------------------------------------------------------------------------------------------------------------------------------------------------------------------------------------------------------------------------------------------------------------------------------------------------------------------------------------------------------------------------------------------------------------------------------------------------------------------------------------------------------------------------------------------------------------------------------------------------------------------------------------------------------------------------------------------------------------------------------------------------------------------------------------------------------------------------------------------------------------------------------------------------------------------------------------------------------------------------------------------------------------------------------------------------------------------------------------------------------------------------------------------------------------------------------------------------------------------------------------------------------------------------------------------------------------------------------------------------------------------------------------------------------------------------------------------------------------------------------------------------------------------------------------------------------------------------------------------------------------------------------------------------------------------------------------------------------------------------------------------------------------------------------------------------------------------------------------------------------------------------------------------------------------------------------TCGTGTACGGTAAAGACATGCTGGATGAAGCTACCCGACTTCAGAGCTGTCGGTGACGCACTCAAGGACAAATTCGACGGCGCATCTAAAGTTATGATGCCGAATGCTTCACCACCAAGGAATGACGGAACACCGAACAGAATACCAAGGAGGGACAGGTATTCATTTAGATTGCGACCGAGTAATCCAGAACATAAAGCACCAGCTGCTAAAGATCTAGTTTACCTTGACCCATCACCAGGTTTCTGCGAGAGAAACCCACGTTTGGGTATCCCAGGTACTCATGGGAGGGCGTGTAAYGATACAAGTATCGGTGTTGATGGCTGTGAYCTTATGTGTTGCGGTAGGGGTTACAGGACCAGTACTAAGATTGTTGTGGAAAGGTGCGCA
Aaeq_BOMB_EUPT_EUPT            CTTATTTGTGAAGCATACCATTTGATGAAGGATGTAGTTGGTTTGGAACAAGGGGAGATGGCTGATGTATTTGATGATTGGAATAAAGGCGAGCTAGATTCATTCCTAATTGAAATTACCAGAGATATTTTAAAGTTTAAGGATACAGATGGTAAATATTTACTACCAAAGATACGAGATACTGCAGGCCAAAAAGGAACTGGYAAATGGACAGGCATTAGCGCCTTAGAACTGGGCGTCCCTGTAACACTCATTGGTGAAGCTGTGTTTGCACGGTGTTTGTCGGCACTGAAAGAGGAGCGTGTAAAATCAAGCACAAATCTGCCTGGCTCATCAACCAGTTATAAGGGTGATAAGAAGGAATTCCTTGAACATCTGCGAAGTGCTTTATATGCTAGCAAACTTATATCTTATGCACAAGGATTTATGTTACTTCGTGAAGCTGCAAAGACGTATAAATGGCACTTGAACTACGGTAACATTGCACTAATGTGGCGCGGTGGGTGCATTATCAGGAGCGTKTTCCTTGGCAATATTAAGGATGCCTTCACACGGAACCCTGAACTGTCTAACTTATTATTAGACCCCTATTTTACCGAACGCATCAGCAAGTCCCAGAAGTCATTACGGCAGGTAGTTGCTCAAGCAGCGTTAGTTGGAGTTCCTGCGCCTGCTTTTTCAGCAGCCCTCGCCTTCTATGATGGCTATAGATCAGAAACTTTGCCTGCTAATCTACTACAGGCTCAGAGGACCATCGATCCTAATGAAAGTAGGGTACCAGTACCGGACGAGAGGTTTGATTATCTATGCGAGTACCATAAGCCTGCTAGCAAGGTACCAGCTTTTTTAAACGTGGTTGATATTGCGGGYTTGGTGCGAGGTGCCGCTGAAGGACAAGGGTTGGGCAACGCGTTTCTTTCTCACATCAAGGCATGCGATGCAATCTTCAATTTATGCCGTGCTTTCGACGATGAGGACGTRATTCAYGTAGATGGCGATGTTAACCCTGTTCGAGATCTTGAGACCATAGGCGAAGAGTTAAGACTCAAAGATGTGGAACAACTGATACAACATGTGGAGAAACTCGACCGTGTTGTTAAYCGTGGTAACGACAAGAAGTTGAAGCCTGAATACGATGCCTTGACGAAGATCAAAGGTGTTTTAGTTGATGAAAAAAAACACATCCGCTTTGGAGATTGGAGCGCGGCTGAAATTGAAGTGTTGAACAAATACCTATTTCTCACATCAAAACCTGCGCTGTATCTAGTGAACTTATCTGAGAAAGATTATATTAGAAAGAAAAATAAATGGTTACCAAAACTTAAGGAATGGATTGATAAGAATGACCCTGGTGCTCCACTCATACCTTTCTCGGGAGCGCTGGAGACAAAACTATTTGATATGGAACCTGCGGAAAAACAAGCTTTCTTGAAAGAAAATGGCATTACAAGTGCATTAGATAAAATCATTGTCCAAGGTTATAAGGCGCTTCAATTGGAATATTTTTTCACCGCTGGTCCCGATGAAGTAAAAGCTTGGACTATACAGAAAGGCACCAAAGCACCGCAAGCTGCTGGCAGGATCCATACCCGGCGTGCTCCCAATATGGGCTGGCTTACATTTACCTTTGGTCTAGAGCGAAAATTCAAACAACTCTGCAAGCGACTTGATGTAGTTCGCACGCATCAGCAACAGGAGAGTCTCAAGTTTATGGCCCATTTTCATCGCCGCTTTATTATCAGGGATGGCAAGAGAAACCTTCGGCAACCGGTGGAGCTCTTCGAGTTGCGTAGTAACGGGTCCTCTTTATGTACTCGCCTTGTACAAGTCAAGGCCGAAGCTGCGCAACTTAATAGCGCTTTCTGTTATATACTAAATGTACCACTAGAGGGTGAGACCTCTTCAGCCATAGTATATGCATGGATTGGCAACAAGAGCGATTCGGATTCCGCTAGACTAATTGAACAAATTGCTGAAGAGAAATTTAACAACCCATGGGTTAGCCTTCAGATATTAACAGAAGGGAGTGAACCAGATAATTTCTTCTGGGTAGCTCTGGGTGGGCGCAAACCTTATGATTTAGATGCAGACTATTTGAATTATACAAGACTGTTTCGATGTTCCAATGAAAAAGGTTACTTCACAGTCTCTGAAAAGTGCACTGGTGGTTACTATACCACTACTGTTGAAGCCTACATACCTGCCAGCGGCCGAGCTATTCAGGGTGCAACCAGTCATCATTTAGGACAAAACTTCTCAAAGATATTTGAGATTGTATACGATGATCCTGACACGCACGAAAAAGCATACGTCTTTCAAAACTCCTGGGGCATCACGACAAGGACTATTGGTGTAATGGTATTAGTCCATGGTGACGATAAAGGATTGGTTCTGCCTCCCCGCGTGGCTGACATTCAAGCTATTGTTGTACCTTGTGGAATCACTGCCTCCAGTACTGCGGAAGAACGAAAAGGTCTTATAGACTCTTGTAAAGCTCTAGTCGATGATTTAGTAGCTGCTGGACTGAGGGCTGAAGGTGATTACAGGGATAACTACTCTCCAGGTGACAAAAATCAAATCAATGAAATTATTAATAATTTAAAGAAAGGGCCATTGGACTCAAATGTTGAGGTTGTCATAGGAGTGCCTTCCATTTACCTTGCTTATGTTAAGAATATTATATCGGACTCCATTGAAGTAGCTGCTCAAAATTGTTGGAAGTCAGCCAAAGGTGCTTTTACAGGTGAAATTTCCCCAGCTATGATCAAAGATGTTGGTGTTAACTGGGTTATTCTAGGCCATTCTGAAAGAAGAACAATTTTTGGTGAAAAAGATGATCTAATTGCAGACAAGGTTGCCCATGCTCTGGAATCTGGATTAAGAGTGATTGCTTGCATTGGCGAAACTCTTGAAGAAAGGGAAGCTGGAAAAACCGAAGAAGTCGTTTTCAGACAGACAAAAGCTCTGATACCAGCTATAGGCCAAAACTGGGACAAGGTTGTGATTGCTAGGCAATTAGAAGGTGAAATAGCTGAAGATTGGAATATATTGCTGCCATTGGTGCGCGATGTGATCTCATTCGATATGAAGCATTCTGCCGAGATCCAAGCCTGTGATTTACTAATGGAGATTGACAGATTAGATCTCCTTACACAACATATGGATCAGAGCAACTACCCAAGGGTCTGCCTATATTTGATTGGCTGTGCAAGCTATGTAGTAGAACCAGAGTCTACACAAGTATTACAAGGTGTACTGGACACATACTTGCGTTTTGGAGAATATCCACGTGCATTATTGGTTGCCATGCAACTGCAAGACAAAACCAAGTGTGAAGAAGTTTTCAATGCTTGTACTGATCCATTAATAAAAAAGCAACTTTGCTACATGTTGGCTCGTCAATACATTCCATTGGAGATCGATGATGAAGATCTTCGGACTATACTATTGAATGCCCACATCAACGATCACTTCCTCAGTTTGGCTAGAGAGCTG---------------------------------------------------------------------------------------------------------------------------------------------------------------------------------------------------------------------------------------------------------------------------------------------------------------------------------------------------------------------------------------------------------------------------------------------------------------TTGCGATTCATCAAGAAAACTCTCAAGAATTATGCTGATGAGGTGGTCACTTTACACAAAGGCACTCCAATGACATTGAAATCAGTCTTCCAGTCCATGAACCTTAGCACCTATGACCTTACAGTCGATATGTTGGATGTGCATGCGGATCGCAACACATTTCACCGTTTCGACAAGTTCAACGCCAAATACAATCCGATTGGTGAAAGTAGGCTCAGGGAGGTGTTCCTTAAGACTGACAACTACATGAACGGGAAATACTTCGCAAGAATCATYAAGGAAGTGGCATCAGATTTAGAAGAGAGCAAATATCAGAATGCAGAACTCCGCCTATCAATTTATGGGAAGAACACCAGCGAATGGGCCAAGTTGGCCAAGTGGGCCATACAGTACGACGTGCATTCTAATAACGTGCGTTGGCTCATACAAATACCTCGGCTTTACGATATATTTAAATCAAACAAGATAATGAAYAACTTCCAAGAGTTTTTGAGCAACATTTTCCAGCCATTGTTCGAAGTTACCAACGATCCGAATAGTAATCTYGAATTACACAAGTTTCTCACTCACGTCATAGGGTTCGACAGCGTGGACGATGAATCAAAGCCGGAGAATCCAATGTTAGATGCAGAAGCGAAGATACCTGAAGATTGGGATGATGAAGAGAACCCGCCTTACGCGTATTACTTATATTATATGTACGCCAACATGACCGTGCTTAACCACTTCCGCAAGGAGCAAGGTTTGAACACTTTCGTGTTACGGCCTACTATTTGGTATCTGTATCGTGATAATCTTTTGCCGCGCACCACAAAATTTATTGGTTATGCACGAACAAAACAATCGCTTTCCGAAGTTAGAGAAAAATGTAAAAAGTACATGAAAGTTCGGCCAGGTGAAGATAAAAAATTTGAGGAGTTCTGGCAGGCAAATGATTATTTCGCTGGATCATATGATAGAAGAGTTGACTATGAATTAYTAAACCAGTTAATCAGYAAATATGAGAAAGGCYCTGTTGCTAACAGAATTTTTTATTTAGCGGTACCACCAACTGTATTTGAAGATGTTACTGTAAATATTCGAAATGCTTGCATTTCCATTAAAGGTTTCACTCGAGTGATTATTGAAAAACCTTTTGGACGAGATGATGAAAGTTCAAATAAATTAAGTAGTCACTTAGCTGGCCTTTTTAAAGAAGAGCAAATTTACAGAATAGATCATTACCTTGGCAAAGAAATGGTACAGAATTTGATGACTATAAGATTTGCAAATCAAATTTTCAGTCCATCATGGAACCGAGAAAACATAGCCTCTGTACTAATATCCTTCAAAGAACCATTTGGTACTGAGGGCAGAGGAGGATATTTCGATGATTTTGGTATCATTAGACATATGACTGGTGATATTCATGCTGTTACTGCTGCCAACAACTTATTAGCAGCCCAGATGGATGCTCGTATTTTCCATGAGCTCACTCAAAAGGACGGTCCTCTATATGACAGACTGGTGCCGAAAATCAAAGGAGTTAGGAAGTTTTCACCTATTCAACTAAGAAGACTGAAAAGATTGGGAATTGATAAAACAGATCCTGATTCTTTGACTGATGAGGAGAAGTCTAAGTTTGCCAGACTCAATATTGATACGACTAAGATTATGTGGAACAGAGTTGTGGACCTCAACGACAGATATCTCAGGAAGATAACAATAGGACAGTCACCCACTGAAAAAGGATTCACAAGAGAAACAGCATTCGATATCGCAGTCGCATCCGAAATTATGGCCATCCTGGCACTTGGTAATAACGTAGATGATATGAAGGAACGTCTCGCCAGTATGGTAGTGGCCTTGGATAAGAGCGGCAATCCTGTTACCGCTGATGATTTGGGTATGACAGGTGCCCTACTAGTGTTATTGCGTGACGCTACCGAGCCAACCTTAATGCAGACCTTAGAAGGAACACCAGTCCTAGTACACGCAGGACCTGAAACTGGTCCATGCGGTCCATGTTCAGAATTGCATTTTGATAGAATTGGCAATCGAAATGCCGCTCACCTTGTTAACATGGATGATCCAGATGTATTAGAAATTTGGAATCTTGTATTTATCCAGTTCAATAGAGAGTCAGATGGATCCTTAAAGCAGCTACCGAAAAAACATATTGATTGTGGTCTAGGTCTTGAACGACTTGTTTCAGTCATCCAGAACAAAAGAGCAAATTATGATACAGATTTCTTTATGCCTTTATTTAAGTCTATTGAAAGTGGTACTGGCACCAGACCTTACTCAGGTAAAGTTGGAACTGATGATGTTGATGGTATTGATATGGCATATAGAGTATTAGCTGACCATGCAAGAACTCTTACTATTGCTTTGTCTGATGGTGGTTGCCCAGACAATACCGGAAGGGGTTATGTTCTTAGAAGAATTCTAAGAAGAGCTGTTCGTTATGCTTCTGAAAAATTAAATGCTAAACCAGGGTTTTTCGGAACATTGGTTTATACAGTTGTGGAGTTGTTAGGAGATATATTTCCTGAAATTAAAAAAGACCCTGACTCTATTGTCCTGCTTATCAATGAAGAAGAAATACAATTCCTTAAAACGCTTTCCCGTGGTAGAAATTTATTAAACAGAACTATGGAAAAGCTTTCTAAAATTATACCTGGTGATGTTGCATGGAGATTACAAAGGAAGCAAAAAAGTCGCGCATTCTGCTATTTTTGTGGTGCGGTACAACGTTTGCCAGCGTGCGCCCAATGCGGCAAATTCAAATGTATGCTGAAGTCTGGGGACTGTGTCGTCCGTCACCCGGGCCTTTACACTACGGGTCTGGCTATGGTGGGGGCCATTTGTGACTTCTGTGAAGCTTGGGTGTGTCATGGCCGTAAATGTCTCACTTCACATGCCTGCACCTGCCCTCTCAATGATGCCGTTTGCCTGGAGTGTGAGAGAGGTGTGTGGGATCACGGAGGACGCGTATTCCGCTGCTGCTTCTGTCAGGGATTCCTGGGCAGGTACTCCTTATGGTCTGCTATTGGTCTTTCTATCTCCCTTGCTATCGGCTTCAACAATTTCGAGCAACTTTTGGAAGGTGCCAATTTCATGGATGAGCATTTCACTACAGCACCCTTGGATAAGAATGTTCCCGTGATCTTGGCTTTGCTTGGCATTTGGTACCATAATTTCTATCTAACGGACACCCACGCAATTTTGCCTTATGACCAGTACATGCATAGATTTGCTGCATATTTCCAACAGGGTGATATGGAGAGTAATGGTAAATATGTAACGCGTGCAGGTGCTGTAGTGGACTATCCCACTGGGCCCATAGTGTGGGGTGAACCAGGAACTAATGGACAACATGCATTCTATCAGCTGATACATCAAGGCACAAGGTTGATTCCATGTGATTTCATTGCACCAGCTCAGACTCATAACCCAATTTCAAATGGTGTTCATCACAAGATTCTGTTGGCTAATTTCCTCGCTCAGACCGAGGCCTTAATGAAAGGCAAAACTGCTGAAGAGGCTAAATYGGAGTTGGAGAAGACCGGTATGGCACCAGAGGCTATTGCTAAAATACTGCCACACAAAGTGTTTAAAGGCAGCAGACCCACCAACTCAATTGTTGTGAAGAAAGTGTCACCATTTATTCTAGGAGCACTTGTTGCCATGTCGGAAAATCCTAAATTGCCTGAACTCCTTCATAGAGCTGGAGTAGTCTTCATTGGACCACCAGAAAAGGCGATGTGGGCTTTGGGGGATAAGATTGCTTCATCAATTGTTGCTCAAACTGCAGATATACCTACATTGCCTTGGAGTGGAAGTGAATTAAAAGCTGAATACAATACTAAAAAGATCAAAATATCATCAGAGTTATTTGCAAAAGGTTGTGTTACTTCACCTGAACAAGGATTTCAGGCTGCACAAAAAATTGGATTTCCCGTGATGATAAAAGCTTCTGAAGGTGGTGGTGGTAAAGGTATTAGGAAAGTGGAGAATCCAGATGATTTTAACAATATGTTTAGACAAGTGCAAGCAGAAGTACCTGGATCACCAATATTTGTAATGAAGCTTGCTAAGTCTGCTAGACATTTGGAAGTACAATTATTAGCTGATCAGTATGGTAACGCAATTTCCCTGTTTGGTCGTGACTGTTCTATACAGCGTAGGCATGGATATCCAGAATCATTAACAGATCCATCCTATCACGCTCAACTTCTAGTTCTTACATACCCGTTAGTCGGTAACTACGGCGTGCCTGATGAGAAAGAGACAGATGAACACGGAATACCGAGATGGTTCGAGTCAGACCGTATCTGGGCTTCTGGATTAATAGTTGGCGAAGTTTGTACAAGGGCATGCCATTGGCGTGCTAAACGTTCATTGGGATCGTGGCTAGCATCCCAAAATATTCCAGGTATCTGCGATATTGACACAAGAGCCCTTACTTATCGCCTTCGCACTGGAGTTACCTTAGGAAGGATCATTCAAGGTGTTCCATCAGACCCAAATATTCGGAACTTAGTTGCGGAAGTTTCTACCAAGCAAACAAAAATATACAATCCAAACGGAAATGTTACAATATTAGCAGTCGATTGTGGCTCCAAATATAATCAAATAAGATGTTTAATAAAAAGGAACGCAAAAGTCGTGCTCGTACCTTGGAACCATAAACTGGATCCAAATGAATATGATGGCCTGTTCATTAGCAATGGACCGGGCGATCCTGAAATATGTAAAAATGTTGTGGAAAATTTACAATCCGTTATTGTAAAACCTGTATTTGGAATATGTTTGGGACATCAGTTATTATCTACAGCTGCTGGTTGTACAACGTACAAGACAATGTACGGCAATCGTGGCCACAATTTGCCATGCACCCATAATGGAACAGGACGCTGCTTCATGACCTCACAAAATCACGGTTTTGCTGTAGATGCTGAATCATTACCAGACAATTGGAAAATACTTTTCACTAATGAAAACGATAAAACCAATGAGGGTATAATTCACAAATCTTTACCGTTTTTTAGCGTTCAATTCCATCCAGAACATACTGCGGGACCTACAGATCTTGAATGTCTTTTTGACATATTTATAGATGCAGTCAAATCATACAAAAATAATAAACCTTGTGTTATTGACAGTATGATTACAGAAAAATTAAAGTTTGAAGCAACCATACAAAGACCAAAGAAAGTTTTAATTCTTGGTTCAGGAGGGTTGTCTATAGGCCAAGCCGGTGAATTTGATTATTCCGGGTCCCAAGGTGTTAAAGCGATGCAAGAGGAAAAGATTCAAACAGTTTTAATAAATCCCAATATTGCAACAGTCCAAACATCTAAAGGATTAGCTGACAAAGTGTACTTCTTGCCTATTACTCCTGAGTATGTAGAACAAGTTATCAAAGCTGAAAGACCTACTGGTGTTCTCCTAACATTCGGCGGACAGACCGCATTAAATTGTGGAGTGGAGTTAGAAAAGTCAAAAATATTTGAAAAATACAATGTAAATGTTCTCGGAACCCCAATTCAATCTATAGTAGATACGGAAGACCGAAAAATATTCGCTGAAAAAATTAATGCTATAGGTGAAAAAGTAGCCCCTAGTGCAGCTGTAACTTCAGTTGAAGAGGCTCTTGCAGCTGCAATACAAATTGGATACCCAGTTATGGCTCGATCCGCATTTTCTTTAGGAGGGCTAGGATCTGGATTTGCTAATAATGAAGATGAACTTAAAGCATTAGCGCATCAAGCATTATCACATTCAGAYCAGTTAATCATAGACAAATCTCTAAAAGGTTGGAAGGAAGTGGAATATGAAGTTGTTAGGGATGCCTTCGATAATTGTATAACAGTGTGTAACATGGAAAATGTAGATCCCTTAGGGATCCATACTGGAGAATCAATTGTTGTTGCTCCAAGTCAAACATTATCCAATCGTGAGTATTATATGTTACGCAACACTGCTATAAAAGTAATAAGACACTTTGGTATAGTTGGAGAATGTAACATTCAGTATGCACTCAATCCTAATTCTGAAGAATTTTATATTATAGAAGTTAATGCTAGATTGTCAAGAAGCTCTGCTTTAGCCAGCAAAGCTACAGGATATCCACTAGCTTACGTAGCTGCGAAGCTCGCCCTTGGGATCCCACTACCGATTATAAAGAATTCRGTAACTGGAGTAACCACAGCTTGTTTCGAACCTAGTCTCGATTACTGYGTSGTCAAAATACCTCGATGGGACTTGGCAAAGTTCAATAGAGTAAGCACAAAAATTGGTAGTTCAATGAAAAGTGTGGGAGAAGTAATGTCTATCGGTAGAAACTTTGAAGAAGCWTTCCAGAAAGCATTAAGAATGGTTGATGAAACTGTCAATGGTTTYGATCCAAACATTAAAAAGGTAAATGAAAATGAACTGCAAGAACCGACGGATAAACGAATGTTTGTTTTAGCCGCGGCACTAAAACAAGGTTACAGYGTAGACAAATTATACGAGTTAACAAAGATAGATCGCTGGTTTTTGGAAAAATTTAAAAAYATCATTGAKTATTATAAGACTCTAATTTCHTTTGATGTATTAAAACATGCAAAAAAAATTGGATTCTCCGATAAACAAATTGCTGCTGCAATCAAAATCACAGACTTGGCTGTAAGAAAATTAAGAGAAGAATATAAGATTACACCATTTGTTAAACAAATAGACACCGTAGCAGCAGAATGGCCAGCATCCACAAACTATCTTTACTTAACTTATAATGGAATYACTCATGACATTGATTTCCCTGGWGAATATGTAATGGTTTTAGGATCTGGTGTCTACAGAATAGGAAGTTCTGTCGAATTTGACTGGTGTGCTGTAGGCTGCTTAAGAGAACTYAGAAATCAAAGTAAAAAGACTATTATGATCAATTACAATCCTGAAACGGTCAGYACAGATTATGACATGAGTGACAGATTATATTTCGAAGAAATTTCTTTTGAAGTAGTTATGGATATTTACAATATAGAAAAACCAAGCGGTGTTATTTTATCGGTGCCATCAGTAAAGCCAGGATACCTGCGCCCATTAGTGCCGGAACAAGCACCTCAACAACCAGAGCCATGGACTGCGGTGATGGAAGATATCGAGCGGGTTATAATGTCTGGCGTTACACATTGGCACTCACCAAGATTCCACGCCTACTTCCCTACCGCTAACTCTTATCCAGCTATTGTAGCCGATATGTTAAGCGGTGCCATCGCWTGTATTGGTTTTAGTTGGATTGCAAGCCCAGCGTGTACTGAATTAGAAGTAGTCATGTTGGACTGGCTAGGTCAAATGTTGGGACTTCCAGAAGAGTTCTTGGCACGTTCGGGAGGTGAAGGCGGCGGCGTTATACAAGGTACCGCTAGTGAAGCCACGCTTGTTGCTCTACTTGGAGCGAAATCACGTATGATGCAACGTGTCAAAGAGCAGCATCCTGAATGGACTGAAAATGACATACTTTCGAAGTTCGTTGGATATTCCAACAAACAAGCTCATTCATCAGTAGAGCGCGCTGGTCTCTTGGGAGGTGTTAGGTTCAGAAACCTACAACCAGATGATAAAAGACGTCTTCGTGGGGAAACTCTTCGAGAGGCCATGGATGAAGACATTCGCAAGGGTCTTATACCTTTCTACGTGGTGGCTACTTTGGGTACAACGTCGTCTTGTACATTCGACGCTTTGGATGAATTAGGTGATGTATGCAATTCCCGCGAAGTCTGGTTACACGTGGACGCAGCATACGCTGGATCAGCCTTCATCTGCCCCGAGTATCGTTACCTAATGAAGGGCATAGAGAAAGCAGACTCGNNNNNNNNNNNNNNNNNNNNNNNNTTATTAGTGAACTTTGATTGTTCCGCCATGTGGCTGAAACAACCTCGGTGGATCGTCGATGCTTTCAACGTAGATCCTTTGTATTTGAAATATGATCAACAAGGTTCGGCACCTGATTACCGTCACTGGCAAATTCCACTCGGTCGCCGTTTCAGATCTTTGAAACTATGGTTTGTAATGAGGTTGTATGGTGTTGAGAACATGCAGAAGCATATTAGGAAACAGATTGCTCTGGCTCATCTCTTTGAACGGTTTTGCACGTCCGATGACCGATTCGAACTATTTGAAGAAGTCACCATGGGGCTCGTGTGCTTCAGATTAAAGGGTGATAATGAGATAAACGAAGAGCTTTTACGGCGTATTAATGGACGTGGAAAGATCCATTTAGTACCTTCCAAAATTGATGATGTCTATTTCCTGAGATTGGCAATTTGCTCCCGTTACACCGAAGATAGTCTTGGACTCTTCCGTGCTGCTGTTCCATCTGGTGCCTCCACTGGTGTTCACGAAGCTCTCGAACTGAGGGACAATGTCAAAGGAGAGTACCATGGAAAGGGAGTTCTTACTGCTATCAAGAACATTAATGATATCATAGCTCCAGAGCTTCTGAAACAGACTTTGGAAGTGACTCAACAGAAAGAGATCGATCAGTTTATGCTCAACTTGGATGGAACTGAAAACAAGTCTAAGCTCGGAGCAAATGCTATCCTCGGTGTGTCTTTGGCTGTCGCTAAGGCTGGAGCTGCAAAGAAAGGAGTTCCTCTCTACAAACACTTGGCTGACTTGGCCGGTAATAGCGAGATTGTCCTCCCGGTGCCTGCTTTCAATGTCATCAATGGAGGTTCACATGCTGGCAACAAACTTGCCATGCAAGAGTTCATGATTCTACCTACAGGAGCCACCTCTTTCAGTGAAGCTATGCGCATGGGCTCAGAAATTTACCATTACTTAAAGAAGATCATCAAGGAGAAATTCGGACTGGACTCCACTGCTGTGGGAGATGAGGGTGGCTTTGCACCCAACATCCAAAACAACAAGGATGCCCTATACCTTATTCAGGATGCAATCCAACAAGCTGGATACACTGGCAAGATTGAAATTGGTATGGATGTAGCCGCATCAGAATTCTTCAAGGATGGTTCATACGATTTAGACTTTAAGAACCCCAAGTCAAACCCAGCAGATTACCTGTCTTCCGAAAAGCTCACCAATGTGTATTTGGAATTTATCAAGGACTTCCCAATGGTGTCTATTGAAGATCCGTTCGATCAGGATGACTGGGCCGCCTGGTCTGACTTGACAGCTAAAACACCTATTCAGATTGTCGGTGATGATCTTACAGTGACCAACCCCAAACGCATTGCTACTGCAGTGGAGAAGAAAGCATGCAACTGCCTACTACTGAAGGTTAACCAAATAGGCAGTGTGACCGAGTCCATTGATGCCCACTTGCTGGCCAAAAAGAATGGCTGGGGCACTATGGTTTCCCACAGGTCTGGTGAAACTGAAGATACTTTCATCGCCGACCTAGTAGTCGGCCTGTCCACCGGTCAGATAAAGACTGGGGCCCCGTGCCGTTCGGAGCGACTCGTTGGGAGGTCTTTTATAGACTTCTTACATCCAAGGGATCGTAAGACATTTGCATCGCAAATCACGAATGATCTGGCCGTCCCTGAAAATGATACAATGCTTTGCCGCATTAGACGTTACAGAGGGTTGACAGCATTTGGGATAAAAGATCGAACACCAACATACATGCCATTTCAATTAAAAATTTCATTTAATATCACTGACGGCGATTTGGTCATACAAGCAACGCCGTTTTTTTCTGCATATAAAACCCCGAATGAAATTCTAACAACATCATTTGTACTGAAGCATGGAGTAAATGGCAAAGTAGAGTATATTGATCAGGAGTCAGTGCCATACCTAGGCTTCCTGCCACAAGAAATGAATGATAAAGACGCCCTTGAGCTATACCATCCGGATGATCTAAGTTACCTCCGGCATGTTTACGAAATTATTGTAAAGGAAGGAGGATTGCTGCGTTCTAAGCCATATCGAATGATGACTCAAAATGGAGATTACATAAAACTGGAAACAGAGTGGTCATCGAATATAAATCCGTGGTCAAAAAAGCTTGAATTAGTTATTGGCAAACATTTTATTATGGAGGGTCCGACAAATCCTGATGTGTTCCAGTTACCCGATTCACACAAACCGCACCTTACAGAAAGTATAATAAGAATTATGACAGAATTAACAAAAACAGCGGAAGTGGCTAAACAGCAGAAGTCAAAGCGTTGTCAGGACCTCGCTGCATATATAGAAAACTTTATCCCTAAG---AAGCCCCAGGTTGAAGTACAGGCTGCAGATCTTTATCTTCGGGACTCAATTTTACTTGGAGGTATATCACCACATCATGATTATAGTAAGTCTAGCACAGAGACTCGACTGAGCTCGTGTACAGTGAAAACTTGTTGGATGAGACTTCCCACCTTTCGGTCGGTAGGCGACGCGCTGAAAGACCGGTTCGACGGCGCATCCCGCGTCATGGTATCTAACACKGCCGTACAGCGGAACGACGCTGCACCACATCGAGTGCCGCGAAGGGATCGGTACAGGTTCCAGTTGCGTCCTCACAACCCGGACCATAAATCACCAGGAGCCAAAGATCTCGTGTATTTAGAGTCATCGCCCGGCTTCTGCGAGAAGAATCCCAGGCTGGGTATTCCCGGTACTCACGGGCGTGCATGCAACGACACCAGCATCGGTGTGGATGGGTGCGATCTAATGTGTTGCGGGCGTGGTTACCGGACCGATACCATGTTCGTAGTGGAGCGATGCAAC
Abre_TINE_ACRO                 ------------------------------------------------------------------------------------------------------------------------------------------------------------------------------------------------------------------------------------------------------------------------------------------------------------------------------------------------------------------------------------------------------------------------------------------------------------------------------------------------------------------------------------------------------------------------------------------------------------------------------------------------------------------------------------------------------------------------------------------------------------------------------------------------------------------------------------------------------------------------------------------------------------------------------------------------------------------------------------------------------------------------------------------------------------------------------------------------------------------------------------------------------------------------------------------------------------------------------------------------------------------------------------------------------------------------------------------------------------------------------------------------------------------------------------------------------------------------------------------------------------------------------------------------------------------------------------------------------------------------------------------------------CGCAAAGCGCCCAACATGGGCTGGCTGACTTTCACGTTCGGACTCGAGAGAAAGTTCAAACAGCTGTGCAAGAGGCTCGAAGTGGTCCGCACGCACCAACAGCAGGAGAGTCTCAAGTTCCTGGCGCACTTCCGAAGGATGTTCATTATACGCGACGGGAAAAGGAATCAGCGGATGCCGGTAGAATTATTCGAGCTTCGAAGCAACGGCTCGTCTCTATGCACGCGACTTGTTCAAGTGAAAGCAGATGCGTCACAACTAAATAGCTCTTTCTGCTATATTTTGAACGTACCACTGGAAGGGGACACGTCTTCTGCAATTGTGTACGCATGGATTGGGTCCAAGAGCGATCCGGATTCAGCGCGGCTCATTGAACAAATTGCCGAAGATAAATTCAACAATCCATGGGTTAGCTTACAAATATTGACAGAGGGTAATGAGCCAGATAATTTCTTTTGGGTCGGAATTGGAGGGCGTAAACCTTATGACGTGGAGGCTGACTTCCTTCAGTGCACAAGGCTGTTTAGGTGCTCCAATGAAAAAGGCTATTTTACTGTTTCAGAAAAGTGTACA------------------------------------------------------------------------------------------------------------------------------------------------------------------------------------------------------------------------------------------------------------------------------------------------------------------------------------------------------------------------------------------------------------------------------------------------------------------------------------------------------------------------------------------------------------------------------------------------------------------------------------------------------------------------------------------------------------------------------------------------------------------------------------------------------------------------------------------------------------------------------------------------------------------------------------------------------------------------------------------------------------------------------------------------------------------------------------------------------------------------------------------------------------------------------------------------------------------------------------------------------------------------------------------------------------------------------------------------------------------------------------GGTCAATATGATCACATGGTCCCTGATGCGGAATGCCTTAAGGTTGCAACTGAAATCTTGGACAGTCTTGATATTGGAAAGTATGTGTTGAAAGTAAATCATAGGAGACTACTGGATGGAATGTTTGAAGCTTGTGGAGTGCCAGCTGATAAATTCAGGTGTACTTGTTCATCTGTTGATAAACTGGATAAGTCTCCATGGGACGAGGTCCGAAAAGAAATGATAAATGAAAAAGGCGTTAGTCCCGAAGCGGCTGACAGAATCGGCGAATATGTTCGCCTCAACGGCGGTATGGAGCTAGCGGAGACATTACTGAAGGATGACAATTTATCGAAAACTAAAGCAGCTGTGGAGGGATTGGAAGGAATTAAATTGTTACTACAGTATTGTGAATTATTAGGCTTGAAAGATAAGGTACTATTTGATCTGAGCTTAGCGAGAGGATTGCTGCGCTTTATCAAGAAGACCCTTAAAACTCACGCTGACGAGATGGTGACACTGCATCGTGGACAGCCGATGACGCTGAAGGCAGTGTTCGAGTCCATGAACCTGAGCACCTACGACCTCACGGTCGACATGCTGGACGTGCACGCGGATCGTAACACATTCCACCGCTTCGACAAGTTCAATGCCAAGTACAACCCGATCGGCGAGAGCCGCTTGCGCGAGGTGTTCCTCAAGACTGACAACTACATGAACGGGAAGTACTTCGCCAGGATCATCAATGAGGTGGCGTATGACCTGGAGGAGAGCAAGTACCAGAACGCGGAGCTGCGTCTCTCCATCTACGGGAAGAGCCCCAGCGAGTGGGCCAAGCTGGCCAAGTGGGCTATCCAGTACAACGTATATTCTGACAACGTTCGCTGGCTCATACAGATCCCGCGTCTCTACGACATTTTCAAGTCGAACAAGATAATGAACAACTTCCAGGAGTTCCTCACCAACATCTTCCAGCCGCTGTTCGACGTCTCTAACGACCCCACCAGCAACTTGGAGCTGCACAAGTTCCTCACGCACGTGGTGGGATTCGACAGCGTTGACGACGAAAGTAAGCCGGAGAATCCGATGTTGGACGCGGACGTGCGCACGCCGCAGGCCTGGGACGAGGACGAAAACCCTCCCTACGCGTACTACCTCTACTACATGTTTGCCAATATGACGCAACTCAACCATCTGCGACGTGAGCAGGGCATGAACACGTTCGTGCTTAGGCCGACCATTTGGTACCTATATAGAGATAATTTATTACCGAAAAATACAAAATTTGTAGGCTATGCCCGTACCAAACAGTCAGTTTCGGATCTTAGAGAAAAATGTAAAAAGTATATGAAGGTCAAAACAAATGAAGAAGAAAAGTTTGAAGAGTTTTGGCAAGCAAATGATTATATGGCAGGATCTTATGATAAGAGAGTAGACTTTGAACTCCTTAACCAGCAAGTAAGTAAATATGAAAAGGGCCCCATTGCAAATCGTATATTCTATTTAGCATTACCACCTACGGTGTTCGAACCAGCTACTGTGAATATTAGGAATGCATGCATTTCTATTAAAGGCTATACACGAATAATAATTGAAAAGCCTTTTGGACGAGATGATGAAAGTTCTGAAAAATTAAGCAATCACTTATCTGGATTATTTAAAGAGGAACAAATTTATAGAATAGATCATTACTTAGGTAAAGAAATGGTACAAAACCTCATGACGATAAGGTTTGCCAATCAAATATTTAGTCCATCTTGGAATAGAGAAAACATTGCTTCTGTTCTTATTTCGTTTAAAGAACCATTTGGTACAGAGGGCAGAGGTGGCTACTTTGATGACTTTGGTATAGTTCGG---------------------------------------------------------------------------------------------------------------------------------------------------------------------------------------------------------------------------------------------------------------------------------------------------------------------------------------------------------------------------------------------------------------------------------------------------------------------------------------------------------------------------------------------------------------------------------------------------------------------------------------------------------------------------------------------------------------------------------------------------------------------------------------------------------------------------------------------------------------------------------------------------------------------------------------------------------------------------------------------------------------------------------------------------------------------------------------------------------------------------------------------------------------------------------------------------------------------------------------------------------------------------------------------------------------------------------------------------------------------------------------------------------------------------------------------------------------------------------------------------------------------------------------------------------------------------------------------------------------------------------------------------------------------------------------------------------------------------------------------------------------------------------------------------------------------------------------------------------------------------------------------------------------------------------------------------------------------------------------------------------------------------------------------------------------------------------------------------------------------------------------------------------------------------------------------------------------------------------------------------------------------------------------------------------------------------------------------------------------------------TCAGAGAACCCCAAGCTGCCGGAGCTCCTACATCGCGCCGGCATCGTGTTCATTGGGCCCCCCGAGAAAGCCATGTGGGCCCTCGGAGACAAAATAGCATCGTCAATTGTAGCACAAACGGCTGACATTCCGACTCTGCCTTGGAGCGGTAGCGAATTGAAAGCGGAGTACAATAGTAAGAAGATCAAAATATCCTCGGATCTGTTTGCCAGGGGCTGCGTCACATCACCAGAACAGGGATTGCAGGCGGCTCATAAAATAGGATTCCCCGTGATGATAAAGGCTTCAGAAGGCGGCGGCGGGAAGGGTATTAGAAAAGTGGAGAATCCAGACGACTTTCACAACATGTTCAGACAGGTGCAAGCCGAGGTGCCGGGCTCGCCCATATTCGTGATGAAGCTCGCCAAGTCCGCCCGCCATCTTGAAGTACAATTGTTGGCTGACCAATACGGCAACGCTATATCCTTGTTCGGACGTGACTGCTCAATCCAGAGGAGACATGGTTATCCCGAGTCTTTGACGGATCCTTCGTATCACGCGCAGTTGTTGGTGCTCACTTATCCTCTGATTGGTAATTACGGTATCCCCGATCAAGAAGAGCTTGACGACCACGGCTTGCCAAGATGGTTTGAGTCGAATCGTATATGGGCGGCTGGTTTAATAGTAGGCGAAGTATGCCCAAAAGCATGGCACTGGCGAGCAAAACAGTCCCTTGGATCCTGGCTAGGAAAACATGGTATACCCGGCCTTTGTAATGTAGACACTAGAGCATTGACACATAAACTAAGACAAGGTGTCACTCTTGGTCGATTAATACAAGGAGATCTATCAGATCCAAATATACGAAATTTAGTGGAAGAGGTATCAATTAAGGAAAAAATTATATTTAATCCCAATGGAAAATATACTATAGTAGCCATAGATTGCGGATTAAAGTATAACCAATTAAGATGTTTAATATCTCGTAATGTAAAAGTTGTTTTGGTGCCATGGGATTATCCTCTGAACTCTGAAGAATATGATGGTCTTTTCATAAGCAATGGACCTGGTGACCCAGAGATGTGTAAAACAACTGTAGACAATATTAGACAGGTATTAGTGAAACCTGTATTCGGAATTTGTCTTGGACATCAACTTATATCGAAAGCTATTGGATGTAAAACTTTTAAAATGAGTTATGGTAATCGCGGTCACAATATTCCATGTACACATAGTGGAACTGGAAGGTGTTTCATGACGTCTCAAAATCACGGGTATGCTGTAGATCACAATTCTATCCCAAGTGGTTGGAAAATACTTTTCACCAATGAAAACGATAAAACAAACGAAGGCATAATTCATACGTCATTACCATTCTTCAGTGTTCAATTCCACCCTGAACATACAGCAGGACCGACAGATTTGGAATGTCTTTTTGATATCTTTATTGATGCAATTGCAAAATATAAGGATAACAGACACTGTTCTATCGACAATATGATAAATAAAAAATTACACTACGAGCCAGTTCTTCATAGACCTAAAAAAGTCTTGATACTCGGCTCAGGAGGTCTATCTATAGGCCAGGCTGGAGAATTTGACTATTCTGGTTCACAAGGTGTTAAAGCGTTACAAGAAGAAAAAATTCAAACTGTTCTCATAAACCCTAATATTGCAACAGTCCAAACATCAAAAGGCTTAGCTGATAAAGTTTATTTCCTACCTCTAACTTTAGAATATGTAGAACAAGTTATTAAAGCTGAGCGACCAACTGGAATCTTGTTAACTTTTGGAGGACAAACAGCTTTAAATTGTGGAGTTGAATTAGAAAAGGCTAAAATATTCGAAAAGTACAATGTTACTATTTTAGGCACTCCAATACAATCTATTATTGACACTGAAGATAGGAAAATATTTGCGGAAAAAATTAATTCAATTGGAGAAAAAGTAGCACCTAGTGCAGCAGTAGCAAGTAGTGATGAAGCTGTTCAGGCCGCAAGTATAATTGGCTACCCAGTAATGGCTCGAGCTGCATTTTCACTTGGCGGACTAGGTTCAGGATTTGCTAATAACGAAGAAGAACTTAGATTACTATCTAATCAAGCATTGTCATATTCTGATCAACTTATTATTGATAAATCATTAAAAGGATGGAAAGAAGTCGAATATGAAGTTGTACGTGATGCATATGATAATTGTATCACAGTATGCAACATGGAAAACGTTGATCCTTTAGGTATACATACAGGTGAATCTATTGTAATTGCTCCCAGTCAAACATTGTCAAATCGAGAATATTATATGCTCAGAAATGCAGCCATTAAAGTTATAAGACATTTTGGGATTGTTGGAGAGTGCAACATTCAGTATGCTCTTAACCCACATTCGGAAGAATTTTATATCATTGAAGTAAATGCTAGGCTATCCAGAAGTTCAGCTTTAGCAAGCAAAGCCACAGGTTATCCCTTAGCATATGTAGCAGCAAAATTGGCTCTTGGAATTCCATTACCAAAGATTAAAAATTCTGTAACAGGTGTAACCACTGCTTGCTTTGAACCTAGCTTAGATTATTGTGTAATTAAAATACCTAGATGGGATTTAGCTAAATTTAATCGTGTCAGCACTAAGATAGGAAGTTCAATGAAAAGTGTCGGAGAAGTAATGGCAATTGGAAGAAGTTTCGAAGAAGCATTCCAAAAAGCATTGCGTATGGTAGATGAAAATGTTAACGGATTTGACCCTAATTTGCAAAAGGTCAATGACAATGAACTGATTGAACCAACAGATAAAAGAATGTTTGTACTAGCTGCCGCTCTTAGAGAAGGTTATTCTATTGAGAAACTTTATGAACTAACAAAAATTGATTTCTGGTTTCTGAAAAAAATGAAGAATATTATCGATTATTACGAAAAGTTGATAAGTTCAGATATTCTTCTAGGAGCCAAACAAGTAGGGTTTTCTGATAAACAAATTGCCGCAGCGATCATGAGTACTGAATTAGCGGTACGGAAACTACGTGAAGAATACAAAATTACTCCATTTGTTAAACAAATCGATACTGTGGCGGCAGAATGGCCAGCAACTACCAACTATCTATACCTTACTTATAATGGTAACACTCACGATTTAGAGTTTCAGGGTAATTATGTTATGGTACTTGGCTCGGGTGTTTATAGAATAGGAAGTTCCGTTGAATTTGACTGGTGTGCAGTTGGCTGCTTAAGAGAATTAAAAAATCAAGGTAAACAAACTATAATGATAAATTACAACCCTGAAACTGTCAGCACAGACTATGACATGTCAGATAGATTGTACTTTGAAGAAATTTCATTTGAAGTAGTCATGGATATTTATAACATAGAACAACCTGAAGGTGTTATATTGTGT---------------------------------------------------------------------------------------------------------------------------------------------------------------------------------------------------------------------------------------------------------------------------------------------------------------------------------------------------------------------------------------------------------------------------------------------------------------------------------------------------------------------------------------------------------------------------------------------------------------------------------------------------------------------------------------------------------------------------------------------------------------------------------------------------------------------------------------------------------------------------------------------------------------------------------------------------------------------------------------------------------------------------------------------------------------------------------------------------------------------------------------------------------------------------------------------------------------------------------------------------------------------------------------------------------------------------------CTGGGTTTATTCCGCGCTGCAGTACCTTCTGGAGCTTCCACGGGTGTACATGAAGCACTGGAGTTAAGAGACAATGTCAAGGGTGAATACCACGGGAAAGGTGTTAAAACTGCCGTTAGCAATATCAATGATATTATTGCGCCTGAATTATTGAAGCAAAACCTGGAAGTGACTCAGCAGAAGGACATCGATAATGCTATGCTAACATTAGACGGCACTGATAATAAGTCTAAGCTTGGCGCTAATGCCATTTTGGGTGTTTCATTGGCTGTAGCCAAGGCTGGAGCTGCTAAGAAAGGTGTGCCACTGTATAAACATTTGGCTGACCTGGCTGGTAATGCGGATATCATTCTCCCTGTTCCCGCATTTAATGTCATTAATGGGGGTTCACATGCTGGCAACAAACTCGCCATGCAAGAGTTTATGATCCTACCAACAGGTGCGTCAACTTTTTCTGAGGCTATGCGCATGGGATCGGAGGTCTACCATCATTTGAAGAAAATCATCAAAGAGAAATTTGGTTTGGACTCTACAGCCGTTGGTGATGAGGGTGGTTTTGCTCCCAATATTCTTAATAACAAAGACGCCCTATATCTCATTCAAGATGCTATACAACAAGCTGGCTATACGGGAAAGATTGAAATCGGTATGGATGTAGCAGCCTCCGAGTTCTTTAAAGATGGAACATACGACCTTGATTTTAAAAAYCCGAAGTCCAACCCGGCTGACTATTTRCCATCTGACAAACTTGCCGATTTATATTTGGAGTACGCTAAGGACTTCCCAGTGGTGTCCATTGAAGATCCATTCGACCAAGATGACTGGGCAGCATGGGCTAACCTTACCTCGAGCACCCCTATCCAAATTGTTGGCGACGATTTAACGGTAACAAATCCTAAACGCATTGCTACTGCTGTTGAGAAAAAGGCTTGCAACTGTCTCCTACTGAAGGTTAATCAAATCGGTAGCGTTACAGARTCCATTGAAGCCCACTTGCTGGCTAAGAGCAATGGATGGGGCACCATGGTCTCCCACAGGTCTGGTGAGACTGAAGACACTTTCATTGCCGACCTGGTTGTAGGTYTATCTACTGGTCAAATAAAAACTGGAGCACCTTGCCGATCTGAACGTCTT---------------------------------------------------------------------------------------------------------------------------------------------------------------------------------------------------------------------------------------------------------------------------------------------------------------------------------------------------------------------------------------------------------------------------------------------------------------------------------------------------------------------------------------------------------------------------------------------------------------------------------------------------------------------------------------------------------------------------------------------------------------------------------------------------------------------------------------------------------------------------------------------------------------------------------------------------------------------------------------------------------------------------------------------------------------------------------------------------------------------------------------------------------------------------------------------------------------------------------------------------------------------------------------------------------------
Acal_PYRA_PYRA_EPIP            CTTATCTGCGAAGCCTACCATCTTATGAAGGATGTTCTTGGTATTACCCAAGATGAAATGGCAAAAGAGTTTGAAGAGTGGAACAAAGGCGAATTAGACTCCTTCTTGATTGAAATCACAAGAGATATCTTGAAATTTAAGGAAGAGGATGGCAAATACCTGTTGCCCAAGATCCGCGACACGGCCGGCCAGAAGGGCACGGGCAAGTGGACCGGCATCAGTGCGCTGGAATACGGCGTTCCGGTCACGCTAATCGGCGAGGCCGTGTTCGCGCGCTGTCTCTCAGCTCTCAAAGACGAGCGTGTAAAGGCAAGCAAGAGCCTGCCCGGATCAAACATCAAGTTCTCTGGTGACAAGAAGGAGTTCCTTGAACATCTCCGTAAAGCGCTGTATGCAAGCAAACTCATATCATACGCACAAGGGTTTATGTTGCTGCGCGAAGCTGCTAAGGTTAACAATTGGAACTTGAATTATGGTAGCATTGCTCTGATGTGGAGGGGAGGCTGCATTATCCGCAGCGTGTTCCTCGGCAATATTAAGGACGCGTTCACCAAGAATCCTCAGTTGTCGAACCTGCTACTGGACCCGTACTTCACGTCGCGCATCAGTTCCGCGCAGGCCTCACTGCGGCAGGTGGTTGCGCAGGCGGCCCTCGTCGGTGTTCCTTCGCCCGCCTTCTCATCTGCGCTCGCCTTCTATGACGGGTACCGCTCTGAAGTACTACCAGCTAACCTGTTGCAGGCTCAAAGG---------------------------------------------------------------------------------------------------------------------------------------------------------------------------------------------------------------------------------------------------------------------------------------------------------------------------------------------------------------------------------------------------------------------------------------------------------------------------------------------------------------------------------------------------------------------------------------------------------------------------------------------------------------------------------------------------------------------------------------------------------------------------------------------------------------------------------------------------------------------------------------------------------------------------------------------------------------------------------------------------------------------------------------------------------------------------------------------------------------------------------------------------------------------------------------------------------------------------------------------------------------------------------------------------------------------------------------------------------------------------------------------------------------------------------------------------------------------------------------------------------------------------------------------------------------------------------------------------------------------------------------------------------------------------------------------------------------------------------------------------------------------------------------------------------------------------------------------------------------------------------------GACAAAAACCAGATTGATGAGATTATAAAAACCCTGAAAGAGGGTACACTAGACCCCAATGCAGAGGTAATAATTGGGATCCCGGCTATTTATCTCTCATATGTCAAGAGCATCGTTCCTGATAACATTGCCGTATCAGCTCAGAACTGTTGGAAGGTGCCAAAGGGTGCATTTACAGGTGAAATTTCGCCTGCCATGCTCAAGGATATTGGTGTTAACTGGGTTATCCTAGGCCATTCTGAGAGGCGGACAATCTTTGGAGAAAAAGATGAACTTGTTGCTGAAAAGGTTGCTCATGCGCTGGAGTCTGGACTGAAAGTGATTGCATGCATTGGAGAAACTTTAGAGGAGAGAGAAGCAGGCAAGACTGAAGAAGTGGTCTTTAGACAAACCAAAGCACTAATTCCTGCCATTGGTGACAAATGGGCAAATGTAGTCCTTGCTAGACAACTGGAAGGAGAGATTGCAGAAGAATGGAATACTCTGCTGCATTTGGTCCGTGATGTGATAGCATTTGACATGCAGCACTCAGCTGAGATCCAGGCGTGCGACTTGTTGATGGAAATTGACCGGCTAGATCTCCTCACTCAGCACATGGATCAGAGCAACTATCCTAGAGTGTGCCTGTATTTGATTGGTTGTGCCAGTTATGTTGTTGAGCCAGAGTCAACACAGATCCTGCAAGGTGTGCTGGACACATACTTGCGCTTTGGAGAATATCCACGAGCCTTACTTGTGGCTATGCAGTTGCATGATAAAAACAAATGCGAAGAGGTGTTTAATGCTTGCAATGACCAATTAATAAAGAAACAGCTGTGCTACATGCTTGCTCGCCAGTATATTCCACTTGATGTAGATGATGAAGACCTGCGCACTATTCTTCTCAATGCCCACATCAATGACCATTACCTCAGCCTCGCAAGAGAGTTG---------------------------------------------------------------------------------------------------------------------------------------------------------------------------------------------------------------------------------------------------------------------------------------------------------------------------------------------------------------------------------------------------------------------------------------------------------------CTACGGTTCATCAAGAAGACGCTGAAGAAACACGCTGATGAGGTTGTAACTTTACACAAAGGATCGCCAATGACGCTGAAGGCAGTATTCCAGTCGATGAACCTCAGCACCTATGATCTCACTGTCGATATGCTCGACGTGCATGCGGACCGCAATACGTTCCACCGCTTCGATAAATTCAACGCCAAGTACAACCCAATTGGCGAGAGTAGACTGAGGGAGGTGTTCCTCAAGACCGACAATCACATGAACGGGAAATATTTCGCCAGGATCATCAATGAAGTGGCATCAGATCTGGAGGAGAGTAAATACCAAAATGCAGAGCTCCGACTGTCAATATATGGCAAGAGCCCGGACGAGTGGGCCAAGCTCGCCAAGTGGGCCATCCAGTACAACGTTTATTCCGACAATGTGCGCTGGCTCATACAAATCCCTCGTCTATACGACATCTTCAAGTCCAACAAGATAATGAACAACTTCCAAGAGTTTCTGAGCAACATCTTCCAGCCTCTGTTCGAAGTCACTAACGACCCCAACAGCAACTTGGATTTACACAAGTTCTTGACTCACGTGATTGGCTTCGACAGCGTGGACGATGAGTCGAAACCGGAAAACCCGATGTTAGACGCTGATGTCAAAGTCCCTCTGGAATGGGACGACGAGGAAAATCCTCCGTATACGTACTATCTCTATTATATGTACGCGAACATGACCGTACTGAACCACTTCCGCAAGGAACAAGGGCTGAATACATTTGTTCTGCGTCCTACAATTTGGTATTTATACCGTGATAACCTCTTACCGGAAAAGACAAAATTTGTTGGTTATGCACGCACGAAGCAGTCAATAGCGGACATAAGGGAAAAAAGTAAGAAGTACATGAAATTGCGCCCCGGTGATGAAAGGAAATTTGAACAGTTCTGGGCCGCAAACGATTATATGGCCGGTTCCTACGACAAGAGAATCGATTTTGAACTTTTAAATCAATTGATAACCAAATACGAGAAAGGCCCTGTCGCCAACAGGATCTTTTACCTAGCTGTTCCACCCACGGTGTTTGAAGATGTCACAACAAATATTAAAAATGCTTGTGTTGCTTTCAAAGGCTTTACCAGGGTCATTATTGAAAAACCATTTGGCAGAGATGATGTGAGTTCTGATAAGTTGAGTACCCATCTGTCGAGCCTTTTCAAAGAAGAGCAGATTTATAGAATTGATCACTATTTGGGAAAAGAGATGGTACAAAATCTWATGACAATTAGGTTTGCTAACCAAGTCTTTAGCCCATCATGGAATAGGGAAAACATTGCCTCTGTTTTGATTTCTTTCAAAGAACCCTTTGGTACTGAAGGTAGGGGTGGCTACTTTGATGACTTTGGAATAATCCGT------------------------------------------------------------------------------------------------------------------------------------------------------------------------------------------------------------------------------------------------------------------------------------------------------------------------------------------------------------------------------------------------------------------------------------------------------------------------------------------------------------------------------------------------------------------------------------------------------------------GAAACAGGGCCATGTGGCCCTTGTTCTGAATTACATTTTGATAGAATTGGTGATCGTGAAGCAGCACATCTTGTCAACATGGATGACCCTGATGTGCTAGAGATTTGGAATCTCGTGTTTATACAATTTAACCGTGAATCTGATGGATCGTTAAAATTTTTACCAAAAAAGCATATTGATTGTGGATTAGGCCTTGAAAGATTAGTATCAGTTATTCAAAATAAGAGAGCCAATTACGACACTGACTTCTTTATGCCATTGTTCAAAGCTATTGAGAATGGCACTGGAGTAAGACCATATACTGGAAAAGTGGGCAATGATGACATAGATGGAATTGACATGGCATACCGTGTTTTGGCTGATCATGCTAGAACTTTAACTATTGCTTTATCTGACGGTGGTTATCCAGATAATACGGGTAGAGGATATGTATTGCGCAGAATTTTAAGAAGAGCTGTCCGTTATGCATCGGAGAAGCTTAATGCAAAGCCTGGTTTCTTTGCATCTCTAGTTCATGCCGTAGTGGGCTTATTGGGAGATGTTTTTCCAGAAATAAAGAAAGATCCTCAGTCACTCGTCAATCTTATTAATGAAGAAGAAATCCAGTTTTTGAAAACTCTTACCCGAGGAAGAAACCTATTGAACAGGACAATAGAAAAACTATCAAAAATTATACCTGGTGATGTGGCATGGCGTCTTCAAAAAAAGCAGAAGAACCGGGCATTCTGCTACTTCTGTCAGGCGCTGCAGCGGCTCCCGACGTGCGCGCACTGCGGCAAGGTTAAGTGCATGCTGAAGACAGGTGACTGCGTCGTGCGCCACCCTGGCCTCTACACCACTGGCCTCGGCATGGTGGGTGCTATCTGCGACTTCTGTGAAGCATGGGTGTGCCACGGGCGCAAGTGTCTCACCAGCCACGCCTGCACTTGCCCCCTCATCGATGCCGTGTGCCTCGAGTGTGAGAGAGGAGTGTGGGAGCACGGAGGGCGCGTATTCCGCTGCTGCTTCTGCCGCGGTTTTCTGGGCAGATACTCCCTATGGTCTGCGATCGGTCTGTCCATCTCACTCTACATTGGTTATGACAACTTTGAAAACCTTCTCGATGGCGCCAGTTTTATGGACACACACTTCACCACCGCGCCTCTCGAGAAGAATGCTCCAGTAATCCTTGCMTTACTTGGAGTATGGTACTCAAACTTCTACGGCGCTGAGACACATGCCTTGCTACCTTACGACCAGTATTTACACAGATTTGCAGCATACTTCCAACAAGGTGACATGGAGAGCAATGGGAAGTACGTAACCCGTGGGGGACAGCAGGTGGATTACAGCACTGGACCAATTGTGTGGGGTGAACCCGGCACCAACGGCCAACACGCCTTCTACCAGCTCATACACCAGGGCACTAGATTGATCCCTTGTGACTTCATCGCGCCGGCGCAGACCCACAACCCTATTTCAGGCGGAGTGCACCACAAGATTCTGCTAGCCAACTTCCTCGCCCAGACTGAGGCGCTCATGAAGGGGAAGACCTCAGATGAGGCTAAAGCCGAATTGGAGAAGTCCGGCATGGCTCCGGAGGCAGTAGCCAAGATCCTGCCCCATAAGGTGTTCAAGGGCAACCGGCCCACCAACTCCATCGTCGTAAAGAAAGTCACCCCATTCACCCTTGGAGCACTCATCGCAATGTCRGAAAATCCAAAACTGCCCGAACTCCTCCACCGTGCTGGTGTGGTGTTCATCGGACCCCCAGAGAAAGCCATGTGGGCTTTGGGAGACAAGATCGCTTCATCAATCGTAGCCCAGACTGCAGATATACCTACTTTGCCGTGGAGTGGAAGCGAATTRAARGCKGAATACAATACRAAGAAAATAAAAATATCTTCGGAGTTGTTCGCTAAGGGGTGCGTCGCTACAGCCGAACAGGGGTTGATGTCTGCACATAAAATTGGGTTCCCTGTGATGATCAAGGCTTCAGAAGGCGGTGGTGGGAAAGGCATCAGGAAGGTGGAGAACCCGGACGATTTCGCCAACATGTTCAGACAGGTACAAGCGGAAGTGCCTGGTTCACCAATATTCGTGATGAAGTTAGCCAAATCAGCGAGGCATTTGGAAGTGCAGCTGTTGGCTGATCAGTATGGTAATGCTATATCACTCTTCGGTCGAGACTGCTCAATCCAGAGGCGGCATGGATACCCTGAGTCTCTAACCGACCCATCTTATCACGCACAACTGCTCGTTCTCACATACCCCTTAGTTGGCAACTATGGAGTGCCAGATGAAAATGACCGTGATGAAAATGGATTGCCTAGATGGTTTGAATCAAGCCGAATATGGGCGGCAGGCTTAATAGTAGGGGAAGTAAGCACAAGGGCATGCCACTGGCGAGCAAAGCGCTCCTTGGGCAACTGGCTAGAAGCTCATGGAGTTCCTGGCCTCTGTGACATCGACACGAGAGCGTTGACGTACCGCCTACGCGCCGGAATTACACTGGGCCGTATTGTACAAGGCATTCATTCTGATCCTAATGCAAGAAACTTAGTCGCTGAAGTGTCAGTTAAGGAGCCTAAAATTTACAATCCTAATGGGGAAGTGACAATATTAGCAGTCGATTGTGGTCTAAAGTATAACCAAATCAGATGTCTTATCAACAGGAATGTCAAGGTAGTCTTAGTTCCTTGGGACCATAAACCAGATCCAAATACTTATGATGGATTATTTATTAGCAACGGTCCTGGTGACCCTGTGATGTGTAAGACTGTGGTCGACAATCTAAGAGAAATCATAGTTAAACCAGTGTTTGGTATTTGCCTTGGACATCAATTGCTGTCAACGGCAGCTGGATGTCAAACTTACAAAACAAGTTACGGTAATCGTGGCCACAACTTGCCATGTACTCATAGTGGCACTGGGCGTTGTTACATGACATCACAAAATCACGGATATGCCGTAGACACAAATACAATACCTAAAGATTGGAAAATTCTGTTTACCAATGAGAATGACAAAACCAACGAAGGCATTATCCACGAATCTGCACCTTATTTTAGTGTCCAATTTCACCCTGAACATACTGCAGGGCCAACAGACCTTGAGTGCCTTTTTGATATATTTATAGATGCAGTAAAATCATATAAGAAAAAGGTACCTGTAGTAATTGATGAACTCATAACAAACAAATTGAAATTTGTTCCTACAATTCAACGGCCAAAGAAAGTTTTGATTCTTGGTTCTGGTGGATTATCTATAGGACAAGCTGGAGAGTTTGACTACTCTGGTTCTCAAGGTGTAAAAGCAATGCAAGAAGAGAAAATACAGACAGTATTAATCAATCCTAATATTGCAACAGTTCAAACATCAAAAGGTCTCGCCGATAAAGTTTATTTTCTACCCATCACTCCTGAATATGTAGAACAAGTCATTAAGGCTGAAAGACCTACGGGTGTTTTACTAACGTTTGGTGGACAAACGGCTCTAAACTGTGGAGTAGAATTACAGAAATCCAAAGTTTTTGAAAAATATAATGTCAACGTCTTGGGAACTCCAATTCAATCTATTGTGGACACAGAAGATAGAAAAATTTTTGCTGAGAAAATCAATGCTATTGGTGAAAAAGTAGCTCCAAGTGCGGCAGTAACAACTGTAGAAGAAGCACTTACAGCAGCTCTACAAATTGGTTATCCAGTAATGGCACGTTCAGCATTTTCGTTAGGAGGTTTAGGATCGGGATTTGCGAATAACGAAGACGAATTAAGATCTCTTGCACATCAAGCGTTGTCTCACTCTGATCAATTAATTATTGACAAATCATTAAAGGGTTGGAAAGAAGTGGAATATGAAGTTGTAAGAGACGCTCATGATAATTGTATTACTGTATGTAATATGGAAAATGTTGACCCTCTTGGTATACATACTGGTGAGTCAATTGTAGTTGCTCCAAGCCAAACATTGTCCAATAAAGAGTATTATATGTTGCGTAATACAGCTATAAAAGTAATAAGACATTTTGGAATTGTTGGAGAATGCAATATACAATATGCTTTAAATCCATATTCTGAAGAGTTTTATATTATCGAAGTAAATGCAAGACTATCTAGAAGTTCTGCGTTAGCCAGCAAAGCCACTGGATATCCATTGGCATACGTAGCAGCCAAATTAGCTTTGGGAATATCATTACCAGTTATAAAAAACTCTGTGACAGGAGTAACTACAGCATGCTTTGAGCCAAGTTTAGATTATTGTGTAGTAAAAATTCCCAGATGGGACTTGGCTAAATTTAACAGAGTGAGTACCAAAATTGGAAGTTCCATGAAAAGTGTTGGAGAAGTAATGGCTATTGGAAGAAATTTTGAGGAAGCTTTTCAAAAAGCACTAAGAATGGTTGATGAAAATGTGAATGGTTTCGATCCATATATAAAAAAAGTAAACGAAGAAGAGTTAAGAGAACCTACAGATAAGCGTATGTTCGTTTTAGCTGCAGCTCTTAAAGATGGGTACTCGTTAGAAAAGCTATATGAATTAACTAAAATAGATAGATGGTTTCTTGAAAAATTCAAAWACATTATTGATTATAACAAAAGTCTCATTACTACTGAAATGTTAAAAACGGCGAAAAAAATGGGATTTTCTGATAAACAAATCGCTGCAACAATAAAAAGCACTGAAGTTGCTGTCAGAAAACTAAGAGAAGATAATCAGATTACTCCTTTTGTAAAAAAAATCGATACGGTGGCTGCGGAATGGCCTGCTTCAACAAATTATTTGTATCTAACATATAATGGTAGTACACATGACTTGGATTTCCCTGGAGAATTCACAATGGTTCTCGGATCGGGTGTTTACAGAATAGGTAGTTCTGTGGAATTTGATTGGTGCGCTGTTGGATGTTTAAGAGAGCTACGTAATCAAGGTAAAAAAACAGTTATGGTAAATTACAATCCAGAAACTGTGAGCACTGATTACGATATGAGCGACAGATTGTACTTTGAAGAAATTTCTTTTGAAGTAGTAATGGATATTTATAATATTGAGAAACCAAACGGTGTTATTTTATCAGTACCATCAGTGAAGCCAGGATACCTAAGGCCTCTTGTGCCAGAGCAGGCTCCAGATCAAGCTGAGCCGTGGACAGCAGTGATGGCGGACATTGAACGAGTTGTCATGTCCGGCGTTACACACTGGCACTCGCCGAGATTCCACGCGTACTTTCCTACTGCGAACTCATATCCATCTATCGTCGCTGATATGCTAAGCGGAGCCATCGCTTGCATAGGGTTTACTTGGATTTCCAGTCCAGCATGTACAGAACTTGAAATGGTGATGTTAGACTGGCTGGGTCAGATGATAGGGCTCCCAGATTGTTTCTTAGCTCGGTCTGGTGGTGAAGGTGGCGGAGTTATCCAGGGTACAGCCAGTGAAGCCACCCTCGTCGCTCTGCTTGGTGCCAAGTCCCGGGCAATGCAGCGAGTTAAGGAGCAACACCCCGATTGGACTGAATCTGAGATTCTTTCGAAGCTTGTCGGATATTGTAATAAACAAGCACACTCGTCAGTGGAGAGAGCTGGACTTTTGGGTGGTGTTAAGCTTCGGTCCTTGAAGCCAGATAGTAAGCGAAGCTTACGCGGTGAAACCCTACGCGAGGCGATCGACGAAGACATCCGCAACGGACTCATTCCATTTTACGTGGTTGCTACCTTGGGTACAACTTCATCGTGCGCTTTTGATAATCTTGATGAGTTGGGAGATGTGTGTCAGTCGAGAGAAGTATGGCTACATGTCGACGCTGCATATGCCGGATCGGCTTTTATTTGCCCCGAATACCGTTACCTAATGAAAGGTACAGAAAAGGCGGACTCCTTTAACTTCAACCCGCACAAATGGTTGTTGGTTAACTTTGATTGTTCAGCTTTGTGGCTGAAACAACCTCGTTGGATTGTCGACGCTTTTAGTGTGGACCCTCTTTATCTAAGACACGACCAACAAGGATCACTGCCTGAATACCGTCATTGGCAAATTCCCCTGGGGCGTCGTTTCAGAGCTCTTAAATTATGGTTCGTTTTGAGATTATATGGAGTTGAAAACCTACAAAAGCATATTAGAAAACACATCGCTTTAGCTCATCTATTTGAGAGGCTTTGTACTTCTGATGAAAGATTCGAAATATACGAAGAAGTGACAATGGGATTGGTATGTTTCAGACTAAAGGGAAAGAATGACCTCAATAAAGAATTATTGAGGCGTATTAATGGACGTGGTAAGATACATCTTGTCCCTTCTGAAATTGATGATGTATACTTTTTGAGGCTTGCTATTTGTTCACGGTTTTCGGAAGAGAGTTTAGGTCTGTTCAGAGCGGCTGTTCCATCTGGTGCATCCACTGGTGTCCATGAGGCACTAGAGCTTAGGGACAATGTTAAGGGTGAATACCATGGAAAGGGTGTCCTTACTGCCATTAAGAACATCAATGAGAGCATTGCTCCAGAACTCCTTAAGCAAAACATTGAAGTCACTCAACAAAAGGAAATTGATCAATTCATGATTAACTTGGACGGCACAGAGAACAAGTCCAAACTGGGCGCTAACGCTATCTTGGGCGTTTCCTTGGCTGTTGCAAAGGCTGGCGCGGCCAAGAAGGGCGTGCCCCTGTACAAGCACTTGGCTGATTTGGCTGGTAATGCCGAAATCGTGCTGCCAGTACCCGCTTTTAATGTCATTAACGGTGGATCTCATGCTGGTAACAAGCTTGCCATGCAAGAGTTCATGATCCTGCCCACAGGAGCATCTTCATTCAGCGAGGCCATGCGCATGGGATCAGAAGTCTACCATTACCTGAAGAAGATCATCAAAGAGAAGTTTGGTTTGGACTCCACAGCTGTAGGTGACGAGGGTGGTTTCGCACCAAATATCCTTAACAATAAGGATGCTCTCTTCCTCATCCAGGATGCCATCCAGCAGGCTGGATACACTGGAAAGATCGAAATCGGAATGGACGTCGCCGCTTCAGAATTCTTCAAGAACGGAACCTATGACTTGGACTTCAAGAACCCTAAATCTAACCCCGCTGACTACCTGCCCTCGGACAAGCTGGCCGAGTTGTACCTGGAGTTCATTAAGGACTTCCCTATGGTATCTATTGAGGACCCCTTCGATCAGGACGACTGGGCTGCCTGGAGCAGCCTGACCTCTCGCACTTCCATTCAGATCGTGGGTGACGATCTTACGGTTACAAACCCCAAGCGCATCGCGACCGCAGTTGAGAAGAAAGCGTGCAACTGTCTGTTGCTAAAGGTGAACCAGATCGGCAGTGTGACTGAGTCCATCGCCGCGCACTTGCTGGCTAAGCAGAACGGATGGGGTACCATGGTCTCTCACAGGTCTGGAGAAACGGAAGACACTTTTATTGCTGATTTAGTGGTCGGCTTATCGACGGGACAGATCAAGACTGGTGCCCCATGCCGCTCGGAACGTCTAATCGGAAGATCTTTTATAGACTTTGTACACCCGCGGGATAGAAATATATTTGCATCACAGATTACTAGTGGATTGGCTGTGCCGGTAAATGGTACGTTGGTCTGTCGTATCAGGCGGTACAGGGGCCTGACTGGCTTTGGAGTTAAGGAACGGGTGTTGACATTTATGCCCTTTTTGTTGAAACTCACTTTCAATGTTAGTGATGAGGAGTTGGTTATACAAGCGACGCCGTTTTTTTCTGCATTTAAAGTTCCAAACGAAACTCTATCAAAGCCTTTTGTAATGCGCCACGCTGCCGACGGTCACATCGAGTACATTGATCCCGAATCTGTTCCTTACTTGGGTTATCTTCCGCAAGAAATGACAGACAAAGATGCACTACATATGTACCACCCTGATGACTTGAGTTACATGCGGCATGTGTATGAAACGATAGTTAAGGAAGGTGGTATGCCTCGTTGCAAACCTTACAGAATGATAACGCAAAATGGAGACTATATAAAATTAGAAACAGAATGGTCATCTTTTATAAACCCGTGGTCTAAGAAGCTAGAATTTGTTATTGGAAAGCATCACATTGTTGAGGGTCCATCTAATCCAGATGTCTTCGAAACTCCAGAATCGGAAAACGCAATACTTCGTGAGAGTATATTAATAATTTTGAACGAACTAACAAAACCCGCTGAAGTGGCTAAGCAACAAATGAGCAAACGATGCCAAGATCTCGCGTCATTCATGGAAAGTCTGATG---AAAACTGATGAGTTCTTGGAAATACAAGAACCAGAACACTATTATAGAGATTCGGTTATGCTAGGTGGTATATCGCCGCACCATGATCACAGTAAATCTAGCACAGAGACACCGTTAAGTTCGTGCACTGTGAAGACATGTTGGATGAGGCTTCCAAGTTTCCGCTCCGTGGGTGACTCCCTGAAAGACCGCTTCGATGGTGCATCGCGTGTGATGATGCCTAACATGCCTGCACAGCAAAACGATGGCGCAGCGCACCGGGTACCCCGAAAAAATCGATACAAATTCAAACTGAAGCCCCACAATCCAGACCACAAATACCCAGGGGTCAAAGACCTCGTGTACCTGGAACCGTCACCGGGTTTCTGCGATAAGAATACTCGGCTGGGCATCCCCGGCACGCAAGGGCGTGCCTGCAACGACACCAGTAACAGAGTCGACGGCTGCGACCTCATGTGCTGTGGTCGAGGCTTCCGGACTGAGACCATGTTCGTAGTGGAGCGCTGCAAY
Acer_GELE_PELE                 CTCATTTGTGAGGTGTATCAATTTATGAAGGATGTTCTAGGTATGGAACAAAGTGAGATGGCTACAGTGTTTGAAGAATGGAACAAGGGTGAATTGGATTCCTTCCTCATCGAAATCACACGCGACATATTGAAATTTAAAGATACTGATGGTAAATTTTTGCTTCCAAAAATTCGCGATGCTGCGGGACAAAAGGGCACAGGAAAATGGACTGGTATTAGTGCGCTAGAGTATGGAGTGCCTGTAACTCTTATTGGGGAAGCTGTGTTCGCGCGATGCCTGTCTGCATTGAAAGACGAGCGTGTGAAAGCAAGCAGTGTGCTGCCTGGATCGTCGCTTAAGTTCACTGGGAACAAGGCAGAGTTCCTGAGACACCTTCGTAAAGCCCTCTACGCTAGCAAACTGATATCGTACGCTCAAGGCTTCATGCTTCTGCGTGAAGCAGCTAAGGCGAACAAATGGAACCTTAACTACGGTAGTATTGCTTTGATGTGGCGTGGGGGATGCATCATCAGGAGCGTGTTTCTCGGAAACATCAAGGACGCGTTTACAAAGAACCCGCAGCTGTCGAACTTGTTGCTGGACCCTCACTTCAGCGCCAGTATCTCGGCTTCGCAGCCATCACTGCGACAGGTGGTGGCACAGTCAGCGCTCCTAGGCGTGCCCGCGCCAGCCCTTAGCGCTGCACTCGCCTTCTACGACGGGTACCGCAGCAATGTCCTGCCCGCTAACTTGCTACAGGCTCAGCGTACAATTGATCCCAATGAAAGCAGGGTACCTGTACCGGATGAGCGGTTCGATTACCTGTGTGAATTTCATAAACCGGCAAGCAAAGTACCAGCTTTTCTAAATGTGGTGGATATCGCTGGTTTGGTCCGCGGAGCAGCAGAGGGGCAGGGCCTTGGTAACGCTTTCCTCTCGCATATTAAAGCATGCGACGCCATATTCAATCTGTGCCGTGCGTTTGATGATGAGGACGTCATTCACGTTGATGGAGATGTAAACCCAGTGCGAGATTTGGAAACCATCGGCGAAGAACTACGGTTGAAGGACGAGGAGCAGCTAATGCAGCATATCGAAAAATTGGATAGGGTCGTTAACCGTGGCAACGACAAGAAACTGAAGCCGGAATATGATGCACTATTAAAGATTAAAGCAATTCTGGTTGACGAAAAGAAGCATATTCGTTTCGGAGATTGGAGTGCTGCCGATATAGAAGTACTCAATAAGTATCTTTTCTTGACCTCGAAGCCAGCATTGTATCTCGTTAATTTATCTGAAAAGGACTATATTCGCAAGAAAAACAAATGGTTACCTAAACTGAAGGAATGGATTGACAAGAACGATCCTGGAGCTCCGCTCATTCCGTTTTCGGGTGTTCTCGAAACCAAACTTTTGGATATGGAGCCTGCAGAGAGGCAAGCCTTCTTAAAAGAAAACGGACTTACAAGTGCATTGGAGAAAATAATTGTACAAGGCTACAAGGCATTGCAGCTAGAATACTTCTTCACTGCTGGACCTGACGAAGTGAAAGCTTGGACGATTCAGAAAGGTACAAAAGCCCCACAAGCCGCTGGAAGAATTCACACACGGAAGGCGCCCAACATGGGCTGGTTGACCTTCACCTTCGGCTTGGAGCGCAAATTCAAACAGCTTTGTAAACGGTTGGAAGTGGTCCGCACACACCAACAACAGGAGAGCCTCAAGTTCATGTCACACTTCAGRAGGCGGTTCATCATCAAAGATGGGAAGAGGAATCAGCCGCAGCCCGTGGAGTTGTTCGAGTTGCGWAGCAACGGGTCCGCGCTYTGCACGCGCCTAGTGCAGGTGAAAGCAGATGCKGCYCAGCTTAACAGCGCTTTTTGTTACATCTTAAACGTGCCCCTGGAAGGCGACACGTCGTCAGCGATTGTATACGCTTGGATCGGCAGCAAAAGCGAYCCCGAGTGCGCTCGTCTCATAGAACAGGTGGCAGAAGAGAAGTTTAACAGTCCATGGGTCAGCCTTCAAGTACTAACGGAGGGCAGTGAGCCCGACAACTTCTTCTGGGTCGGGTTAGGYGGCCGGAAGCCATATGACAGTGACGCCGATTTCCTTGGGTACACACGCCTCTTCCGCTGCTCGAACGAGAAGGGATATTTCACCGTCTCCGAAAAATGTACAGGCAGCAGCTACACCACCACCGTCGAGGCCTACGTGCCTGCCAGCGGTCGCGCCATACAGGGTGCCACCAGCCACCACCTTGGACAGAACTTCTCCAAGATGTTTGAGATCGTGTACGACGACCCTGATACTCAGGAGAAGGCTTACGTGTACCAGAACTCCTGGGGCATCACAACAAGAACTATTGGTGTGATGATCCTCGTCCACGGAGACGACCGTGGTTTGGTCCTGCCACCGCGAGTAGCAGACATCCAAGTTATAGTAGTGCCATGTGGCATCACGGCTAGCAGCACCGACGACCAACGCCGTGAGCTGATAGACTCCTGCAAGGCTCTCGTTCAGGACTTGGTGGACGGAGGACTGAGGGCCGAGGGAGACTACAGGGACAACTACTCTCCAGGGGACAAAAATCAGATAAATGAAATTATTAACAATTTGAAGAAAGGACCGCTGGACCCGAATGTTGAGGTAGTTATTGGCATTCCGGCTATCTACCTTGCATATGTGAAGAGTATAGTTCCCGATACCATTAGTACTGCTGCTCAAAACTGTTGGAAGGTTGCTAAGGGAGCTTTCACAGGAGAAATCTCACCTGCCATGATTAAGGATGTTGGTGTTAATTGGGTGATTCTGGGACACTCTGAAAGAAGAGTCATCTTTGGAGAGAAAGATGATTTAGTGGCTGAAAAGGTTGCTCATGCTCTCGAATCTGGTTTGAAAGTAATTGCGTGCATTGGAGAGACATTGGAAGAAAGGGAAGCAGGCAAAACAGAGGAGGTGATCTTTAGACAAACAAAGGCACTTATACCAGCAATTGGCAACAACTGGGACAAAGTTGTGATTGCTAGACAATTGGAGGGTGAGATTGCTGAAGAATGGAGTACTTTGCTCCTTTTAGTGCGTGATGTCATAGCTTTTGACATGAAACACTCTGCAGAAATTCAAGCCTGTGATTTGTTGATGGAGATTGATCGTCTTGATCTTCTTACACAGCACATGGACCAGAGTAACTACCCACGAGTTTGTCTCTATTTAATTGGTTGTGCTAGTTATGTGGTGGAGCCAGAATCAACTCAAATTCTACAGGGAGTATTGGACACATACTTGCGTTTTGGAGAATACCCAAGGGCATTATTAGTGGCAATGCAGTTACATGATAAAGCAAAGTGTGAAGAAGTATTCAATGGTTGCAAAGATCCATTATTAAAGAAGCAGCTATGTTACATGTTAGCTCGACAGTATGTGCCCTTGGAATTGGAAGATGAGGACTTGCGCACAATCCTTCTTAATGCACATATTAATGATCATTATCTCAGTTTGGCTAGAGAGCTGGGACAATATGATTTGATGGTCCCTGATGCGGAATGCTTGAAGGTCGTCACAGAGATTTTGGATGCTATTGAAATTGGACCATATGTGTTGAAAGTTAATCACAGAAGGCTGCTTGATGGTATGTTCGAGGCATGTGGTGTGCCAGCAGACAACTTCCGAGCCACTTGTTCCACCATTGACAAGTTGGATAAATCCACATGGGATGAAGTTAGAACAGAAATGATCAACGAAAAAGGTGTGTCCCCTGAAGCAGCAGACAAAATAGGAGAGTATGTTCGTTTGAATGGCAGTACTGAATTAGTGGAGACATTAGTCAAAGATGCAAAACTTTCTAAGACAAAGGCTGCTCTAGAAGGACTTGAAGGCATAAAAYTACTGCTYGAATATTGTGAACTCTTTGGTATTAAAGACAAAGTTCTATTTGACCTTAGTCTAGCAAGAGGATTACTACGCTTCATCAAGAAGACTTTGAAGACTCATGCAGATGAGGTGGTAACCCTTCACAAGGGCAGTCCAATGACATTAAAGGCGGTGTTCCAGTCYATGAACCTCAGCACGTACGATTTAACCGTCGACATGCTTGATGTGCATGCGGACCGCAATACCTTCCATCGCTTCGACAAATTCAACGCCAAATACAACCCTATCGGGGAAAGTAGACTGCGTGAGGTATTCTTGAAGACTGACAACTACATGAATGGAAAGTACTTTGCAAGGATCATTAATGAAGTAGCTTATGACTTAGAAGAGAGCAAATATCAAAACGCCGAGCTCCGATTGTCAATCTATGGAAAGAGCCCTGGGGAGTGGACTAAGCTTGCTAAATGGGCAATTCAGTATAATGTGTACTCTGATAATGTGCGATGGCTCATACAGATACCTAGATTATACGATATCTTCAAATCAAACAAGATCATGAATAACTTCCAAGAGTTTCTTAGTAATATCTTCCTGCCGCTGTTTGAAGTCACCAATGACCCCAATAGCAACCTTGACTTGCACAAATTCCTTACTCATGTCATCGGCTTCGACAGCGTGGATGATGAGTCAAAACCGGAGAATCCGATGCTTGATCCAGACGTAAAGAGTCCTGAAGAGTGGGACGATGAGGAAAACCCTCCTTATGCGTACTACCTCTACTACATGTATGCCAACATGACCATTCTCAACCACTTCAGAAAGGAGCAGGGTTTGAACACCTTCGTTTTACGACCTACTATTTGGTATCTGTATCGTGACAATCTTCTTCCAGCTAAAACTAAGTTTTTTGGTTATGCTCGAACCAAGCAAACTTTAGCAGACGTTAGGGAGAAATGTAAAAAGTACATGAAAGTGAGGCCTGGTGAAGAAGATAAGTTTGAACAATTTTGGGAAGCAAATGACTATGTCGCTGGATCTTATGACAAACGAATTGATTATGAATTACTCAACCAACAAATTAATAAGTCTGAAAAAGGCCCCGTTGCGAACAGGATTTTTTATTTGGCGGTCCCACCTACAGTTTTTGAAGAAGTYACCGTAAACATAAGGAACGCTTGTATCGCGATTAAAGGCTTCACTCGGGTTATTATTGAGAAGCCATTTGGTCGAGATGACGAGAGTTCGGACAAGCTCAGCAATCATCTAGCTGGTTTATTCAAAGAAGAACAAATCTACCGTATCGATCATTACCTTGGTAAGGAAATGGTTCAAAATCTCATGACAATTAGATTTGCGAACAAAATCTTCAGCCCTTCTTGGAACAGAGAAAACATTGCTTCAGTCCTGATTTCATTTAAAGAACCGTTTGGTACTGAAGGAAGAGGAGGATATTTTGACAGTTTCGGAATAGTGCGTCACTTGACGGGCGACATCCACGCAGTCACAGCAGCAAACAATCTCTTAGCTGCGCAAATGGACGCYCGTATWTTCCAYGAGCTRACCCAGAAGGATGGACCTCTGTATGACCGTTTAGTACCAAAGATWAAGGGAGTCAGAAAATTCTCYCCCATTCAGCTKAGGAGGCTGAAGAGGCTCGGCATCGACAAAACAGACCCTAAYTCTCTCACTGATGAAGAAAGAACTAAGTTCGCAAGGCTCAATATTGACACGTCAAAGATTATGTGGAACAGAGTGGTGGACTTGAACGACAGGTACTTGCGCAAGATCACCATCGGTCAATCGCCTACCGAGAAGGGCTTCACGAGGGAAACCAGTTTTGATATCTCTGTGGCTTCAGAAATCATGGCTATTCTAGCTCTSGGCAACGAYGTGGATGACATCAAGRAACGTCTGTCGAATATGGTTGTRGCACTTGAYACCAGCGGGAACCCAGTTACTGCTGACGATTTGGGCATGACTGGCGCGTTACTAGTGCTGCTMCGAGATGCCTTCGAGCCGACCCTCATGCAGACYCTGGAAGGCACGCCCGTGTTGGTGCACACTGGCCCAGAAACTGGACCGTGTGGTCCATGTTCAGAATTACATTATGATAGGATCGGTGGGCGAGAAGCAGCTCATCTCGTCAATATGGATGATCCAGATGTCTTAGAAATTTGGAACTTGGTTTTCATTCAATACAATAGAGAAAGTGATGGATCATTAAAATTACTTCCCAAAAAACATATTGACTGTGGATTAGGACTTGAAAGGTTAGTTTCAGTTATTCAGAATAAAAGTGCAAATTATGACACAGACTTTTTCATGCCATTATTTAAGGCCATTGAAATTGGCACTGGAAGCCGTCCATACTCTGGTAAAGTTGGGGCTGATGATATTGATGGTATAGATATGGCCTATCGGGTTTTAGCCGACCATGCTAGAACCATAACTATAGCACTCTCTGATGGTGGTGTCCCTGACAACACTGGTAGAGGATATGTTCTCAGAAGAATTTTAAGAAGAGCTGTGCGATATGCATCTGAAAAATTGAATGCTAAACCGGGATTTTTTGGGTCTTTAGTTCACACGGTCGTGGATTTATTAGGAGATGTATTTCCCGAAATCAAAAAAGATCCACTATCGCTTATACAGACCATAAATGAAGAGGAAATTCAATTTCTCAAAACTCTTTCTCGTGGTAGGAATCTTCTAAATAGAACTATTAGCAAGCTTTCTAATGTAGTACCTGGGGATGTTGCTTGGCGACTCCAAAAAAAGCAAAAGAGCCGTGCATTCTGCTACTTCTGCTCAGCAGTGCAACGGCTACCAGTATGTGCACAATGTGGCAAAGTTAAGTGTATGCTTAAAGCCGGAGACTGTGTTGTGCGTCATGCTGGAGTCTACACCACAGGGATGGCTATGGTGGGAGCGATATGTGATTTTTGTGAGGCATGGGTTTGCCATGGACGGAAATGTTTGACATCTCATGCTTGTACATGTCCTCTTATGGATGCTACATGCCTGGAATGTGAGAGAGGTGTATGGGAACACGGTGGCCGTGTGTTTCGATGCTGCTTTTGTCAAGGTTTCCTTGGCAGGTACTCGTTATGGTCAGCCATAGGACTTTCCATTTCCCTGTACATCGGCTACGAAAACTTCCAGAAGCTTCTAGAAGGRGCAAGTTTCATGGACCAGCATTTTACGACGGCRYCCCTTGAAAAGAATGCGCCAGTACTCCTAGCGTTGCTGGGTGTGTGGTACAGCAACTTCTACGGCGCGGAAACTCACGCCTTGTTACCCTATGACCAGTATCTGCACAGATTCGCAGCGTACTTCCAGCAGGGAGACATGGAGAGCAACGGCAAGTATGTGACGCGTGGAGGGCAGCAAGCTGACTAYTCCACTGGGCCTATCGTGTGGGGAGAACCTGGCACCAATGGCCAACATGCCTTCTACCAGCTCATCCACCAGGGAACCAGACTGATCCCCTGCGACTTCATTGCGCCAGCGCAGACCCACAACCCTATCTCCGGCGGTCTCCATCACAAGATACTACTGGCCAACTTCCTCGCGCAGACTGAGGCGCTGATGAAGGGAAAAACTTCTGAAGAAGCCAAAGCAGAGTTGGAGAAATCAGGCATGGCTCCTGAAGCCCTTGCAAAGATCCTCCCACACAAGGTCTTCAAGGGCAACAGACCCACCAATTCCATCGTCGTAAAGAAAGTCTCGCCTTTCACACTCGGCGCCCTTATTGCAATGTCAGAGAATCCCAAGCTGCCAGAATTGCTGCACCGAGCTGGTGTGGTCTTTATAGGCCCCCCRGAGAAGGCCATGTGGGCTCTCGGAGACAAGATCGCCTCCTCAATCGTGGCGCAAACTGCTGAAATACCTACCTTACCTTGGAGCGGCAGTGAGCTAAAAGCAGAGTATAATAGCAAGAAAATTAAAATATCTTCCGAGTTATTCGCAAAGGGTTGCGTCACGACTCCCGAGCAAGGATTACAGGCTGCCTCTAAGATCGGCTTCCCTGTGATGATAAAGGCCTCCGARGGGGGTGGCGGGAAGGGGATCAGGAAGGTGGAGAAYCCTGACGACTTCCACAACATGTTCCGACAGGTACAAGCTGAAGTGCCTGGATCWCCAATCTTCGTGATGAAGCTGGCGAAGTCAGCTCGTCATCTGGAAGTGCAGTTGCTGGCTGATCAGTATGGCAACGCCATATCTCTGTTCGGACGTGACTGTTCCATTCAACGCCGGCACGGTTATCCGGAGTCACTAACTGATCCCTCATACCATACACAACTGCTGGTCCTCACCTACCCTCTGGTCGGCAACTACGGTGTGCCCGATGAGGAAGAACGGGACGAGTATGGATTACCAAGATGGTTCGAGTCTAATCGTATTTGGGCAGCGGGTTTAATAGTGGGTGAAGTCAGTACTAGAGCGTGCCACTGGCGAGCTCGACTCTCCCTAGGGACGTGGCTGGCTGCTCGTGGCATACCTGGTATCTGCGACATCGATACACGTGCTCTTACTTTCCGCCTTCGAGAGGGTGTTATCCTGGGGCGTATCGTTCAAGGTGTGCCATCTGATCCTAACAAACGAAACTTGGTTGCCGAGGTGTCTGTTAAGGACACTAAAGTTTTCAACCCTAATGGAGAAGTTACAGTAATGGCGGTTGATTGTGGTTTGAAATATAATCAGATTAGATGTCTAGTAAATAGAAACGTTAAAGTGATTTTAGTGCCATGGGATCATAAACTTGATCCAAATCAGTATGATGGACTGTTTATTAGCAACGGACCGGGTGATCCGGAAAWATGTGAGAAGGTCGTCAAAAATTTAAGAGGAGTAATTGTAAAACCAATTTTTGGTATTTGCCTCGGACATCAGCTTTTATCTACAGCAATCGGCTGTAAAACCTATAAAACGAGTTACGGTAACCGTGGTCACAATTTGCCATGTACGCACAGAGGCACGGGGAGATGTTTCATGACATCTCAGAACCACGGTTTTGCTGTCGATGCCAACTCTCTCCCCAAAGATTGGGAAATTTTGTTCACGAACGAAAATGACCATACGAATGAAGGAATAATCCATAGTACACTTCCTTACTTTAGTGTACAATTCCATCCTGAACATACGGCTGGACCCACTGACCTTGAATGCCTGTTCGATGTATTTGTAGACTCAATTAAATCGTTTAAAGTCAAACAGAGTTGTATTATCGATCAAATGATAACACAGAAACTTACATTCATTCCAACATTACATAGGCCAAAAAAGGTATTGATTCTTGGGTCAGGAGGTCTGTCTATTGGTCAAGCAGGAGAATTTGACTATTCCGGATCTCAGGGTGTAAAAGCATTACAGGAAGAAAAAATTCAAACTGTACTAATCAATCCAAACATTGCAACTGTCCAAACATCAAAAGGTTTAGCTGATAAAGTTTACTTCTTACCAATCACCCCTGAATACGTTGAGCAAGTGATAAAGGCTGAGCGACCAACTGGAGTCCTATTGACCTTTGGAGGTCAGACAGCTTTGAATTGTGGTGTAGAACTGCAAAAATCTAAAATTTTTGAAAAGTATAACGTGACTGTACTAGGCACTCCAATTCAATCCATTGTAGACACTGAGGACAGAAAAATATTTGCTGAGAAAATCCATTCTATTGGAGAAAAAGTTGCTCCTAGTGCAGCCGTATCGTCAGTGGAAGAAGCTCTAGCTGCGGCTGCAGTCATCGGATTTCCAGTTATGGCTCGATCTGCCTTTTCCTTAGGAGGGCTGGGTTCAGGTTTTGCAAACAACGAAGACGAACTGCGTTCCTTAGCTCATCAAGCTTTATCACACTCAGATCAACTTATCATTGACAAATCTTTGAAAGGATGGAAGGAAGTAGAATATGAAGTTGTAAGAGATGCCTACGATAATTGCATTACAGTCTGTAATATGGAAAACGTAGATCCTTTAGGGATACATACGGGTGAATCAATTGTTGTGGCACCAAGTCAAACACTTTCGAATCGGGAATATTACATGCTGCGAAACACTGCTATTAAAGTAATCAGACATTTCGGCATAGTGGGAGAATGCAACATACAATATGCTCTTAACCCCTATTCTGAAGAATTCTACATCATAGAAGTTAATGCGAGATTGTCAAGAAGTTCCGCTTTAGCGAGCAAAGCCACAGGTTACCCCTTGGCTTATGTAGCCGCAAAATTAGCACTTGGCATCCCATTACCCGAAATAAAGAACTCTGTGACGGGAGTTACTACAGCATGTTTTGAGCCTAGCTTGGATTATTGTGTCGTCAAAATACCACGATGGGACCTAGCAAAATTCAACAGAGTGAGTACAAAAATTGGAAGTTCCATGAAAAGTGTAGGAGAAGTGATGTCCATAGGCAGGAATTTCGAAGAAGCTTTTCAGAAAGCCTTAAGAATGGTTGATGAGAACGTTAATGGATTTGATCCCAATATTAAACGTGTAAACGAAAATGAACTGAGGGAACCCACCGACAAGAGAATGTTTGTTTTAGCAGCTGCTTTAAAAGAAGGCTACACCATAGATAAGCTTTATGACCTTACAAAAATCGATCGTTGGTTTTTAGAAAAGTTTAAGAACATTGTAGACTACTATTTAACTCTAATCACTTTTGAAATACTAAGGAAAGCAAAGCAAATTGGATTCTCAGATAAACAGATAGCGGCAGCGATAAAAAGCACAGAGGTAGCTGTCAGAAAACTCAGAGAGGAATTTAAGATTACTCCATTTGTAAAACAGATTGATACTGTAGCAGCTGAGTGGCCGGCGTCAACGAATTATCTTTACTTAACTTACAATGGCCTTACACATGATATTGACTTCCCGGGAGATTTCGTAATGGTTCTAGGATCAGGTGTTTATAGAATAGGAAGTTCGGTTGAGTTTGATTGGTGTGCTGTAGGTTGTCTGAGAGAGCTGAGAAATCAAGGTAAAAAAACAATCATGGTTAATTACAATCCGGAAACAGTTAGTACGGACTACGACATGAGCGACCGATTGTATTTTGAAGAAATTTCATTTGAAGTTGTGATGGATATTTATAATATCGAGCATCCCAATGGAGTGATATTATGCGTTCCCTCAGTCAAACCCGGTTATTTGCGGCCATTGGTACCAGAACAGGCGCCAACACAAGCGGAGCCCTGGACAGCCGTCATGGCGGACATCGAGCGAGTGGTCATGTCCGGTGTGACGCACTGGCAGTCGCCACGGTTCCATGCCTACTTCCCCACAGCAAATTCCTACCCAGCCATCGTGGCTGACATGCTAAGTGGCGCCATCGCCTGCATTGGATTTACTTGGATTGCCAGCCCAGCCTGCACTGAACTGGAAGTCGTAATGTTGGATTGGCTTGGTCAAATGCTTGGACTCCCTGAAGAATTCCTCGCTCGCTCTGGTGGAGAAGCAGGCGGAGTCATTCAGGGCACAGCCAGCGAAGCCACACTGGTTGCTCTCCTTGGAGCAAAGGCCAAAGCTATGCAGCGTGTGAAGAAAGAGCATCCTGAGTGGTCTGATATTGAAATACTTTCCAAACTTGTTGGATATTACAGCAAACAAGCGCATTCATCAGTAGAACGCGCAGGTCTGCTAGGAGGCGTTAAATTGCGAGCCCTGAAGCCTGATGATAAGAGACGTCTTCGTGGCGATATCCTGCGCGAGGCTATCGAAGAAGACATTCGCAATGGACTCATTCCTTTCTATGCTGTGGCTACTTTGGGCACAACATCATCGTGCACATTTGACGCCTTGAACGAAATCGGAGACGTTTGTAATTCAAATGATATCTGGCTTCACGTTGACGCTGCGTACGCAGGTTCAGCGTTTATCTGCCCTGAGTACCGATATCTCATGAACGGCATAGAAAAGGCAGACTCTTTCAACTTCAATCCTCACAAATGGCTCTTGGTTAATTTCGACTGTTCCGCTATGTGGCTCAAGCAACCTCGTTGGATTGTGGACGCTTTTAACGTAGATCCGGTATACTTGAAGCACGACCATCAGGGTTCAGCCCCGGATTATCGTCATTGGCAAATTCCTTTAGGACGTCGTTTCCGATCTCTGAAGCTGTGGTTTGTGTTGAGGCTTTTCGGTGTGGAAAACCTACAGAAATACATTAGAAAACACATTGCGATGGCACATCTTTTTGAAAAGCTCTGTCTTTCTGACGAAAGGTTCGAAATATACGAGGAGGTCACTATGGGCCTAGTGTGTTTCAGACTGAAAGGAAGCAATGAGATTAACGAGGAATTGTTGAGGCGTATCAATGGCCGTGGTAAAATACATCTTGTTCCTTCTAAGATCGACGATGTATATTTCATAAGACTTGCTATATGCTCTCGCTTCACTGAAGACAGCTTGGGTCTCTTCCGTGCGGCGGTCCCTTCTGGTGCGTCTACCGGCGTCCACGAGGCTCTTGAACTCAGAGACAATGTTAAAACTGAGTACCAYGGCAAGGGTGTCCTCACCGCTATTAAAAACATCAACTGCATTATCGCACCAGAGCTGATCAAGTGCAATATTGAAGTTACTGAGCAGAAGCAGATTGATGAGCTGATGCTGACTCTGGATGGCACAGAGAACAAATCTAAACTAGGTGCCAACGCTATCCTAGGCGTATCTCTAGCTGTAGCTAAAGCAGGAGCGGCTAAGAAAGGTGTGCCATTGTACAAACATTTGGCTGACCTTGCYGGCAACACCAACATTATCCTGCCTGTGCCAGCATTCAATGTCATAAATGGAGGCTCACATGCTGGCAATAAGCTTGCTATGCAAGAGTTCATGATCCTGCCCACAGGAGCTTCATCRTTCAATGAGGCTATGCGAATGGGTTCTGAGGTATATCACCACTTGAAGAAAATCATCAAGGATAAGTTTGGTCTGGACTCTACGGCTGTTGGTGATGAAGGTGGTTTTGCGCCAAACATTCTCAACAATAAGGATGCTCTATTCCTCATCCAAGATGCCATTGCAAAGGCAGGCTACACTGGAAAGATTGAAATTGGTATGGATGTAGCTGCCTCAGAGTTCTATAAGGAAAAATCTTATGATCTGGACTTTAAAAACCCTAACTCCAATGCTGCTGATTATTTGTCCTCGGACAAACTGGCTGATCTCTATCTTGAATTCATAAAAGACTTCCCCATGGTATCTATTGAAGATCCCTTTGACCAGGATGACTGGGCAGCTTGGAGCAGCCTTACTGCTCGTACTCCTATTCAGATTGTTGGAGATGATCTCACTGTTACTAACCCGAAGCGTATTGCTACTGCTGTGGAAAAGAAGGCATGCAACTGCCTGCTGCTGAAGGTCAACCAGATTGGCAGTGTTACAGAGTCTATTGCTGCTCACTTACTGGCAAAGAAGAACGGCTGGGGCACCATGGTGTCTCACAGGTCTGGTGAAACTGAAGATACATTCATCGCAGATTTGGTTGTTGGTTTGTCAACCGGGCAAATTAAGACCGGTGCGCCATGCCGTTCCGAACGCCTTATTGGTCGCTCGTTCATAGATTTTGTCCACTCTAGAGATCGCAGCCTTTTTGCATCACAGATTACTAGCGGACTGGCTGTCCCAGTGCCTGGTGGTATGGTTTGCCGCATCCGAAAATACAGAGGACTCTCTGGATTTGGTGTTAAAGAAAGATCTATCAGTTATATGCCATTCTTGTTGAAGTTATCCTTTAATATCTGGGATGACGATCTCGTGATTCAGGCTACGCCGTTTTTTTCGGCGTTTAAAGTTCCTCATGAACCGGTCGAAAATCCCTTTGTAATTAGACATGCTGCTAATGGAAATTTGGAGTATATTGATCCTGAGTCGGTTCCTTACCTTGGGTACTTGCCGCAGGACTTATTAGATAAAGACGCTTTGCAACTGTACCATCCCTCCGACCTGGGCTACTTACAACATGTTTACGAAATTATTGTCCGGGAAGGAGTGGTCCCTCGCACGAGGACTTACAGAATGCAGGCTCAAAACGGCGACTACTTAAAATTGGAAACGGAATGGTCTTCA------------------------------------------------------------------------------------------------------------------------------------------------------------------------------------------------------------------------------------------------------------------------------------------------------------------------------------------------------------TCATGCACGGTGAAGACGTGCTGGATGCGGCTGCCGAGCTTCCGCTCAGTGGGCGACGCGTTGAAAGACCGTTTCGATGGTGCCTCGCGGGTTTTGGTGCACAACGCCCCTGCGCAACGGAACGACGCGGCGCCACACAGAGTACCGAGACGAGACCGGTACCGATTCCAGCTTCGGCCATACAACCCTGACCACAAATCTCCCGGTGCCAAGGACCTCGTGTACTTGGAGTCGTCTCCGGGATTCTGCGAGAAGAACCCCCGGCTGGGCATCCCTGGCACACACGGGCGCGCGTGCAACGACACCAGTATCGGCGTCGACGGCTGCGACCTAATGTGTTGCGGCCGGGGCTACCGGACTGAGACCATGTTCGTGGTGGAGAGGTGCAAC
Acly_PAPI_NYMP_APAT            CTCATCTGTGAAGCTTATCATCTAATGAAGGATGTGCTTGGTATGGAACAAGACGAGATGGCTCAAGTATTTGATGAATGGAACAAAGGAGAATTGGATTCATTCCTTATTGAGATAACTCGTGATATTTTGAAATACAAAGATTCTAATGGACAATATCTGCTACCCAAGATTCGTGATGCTGCGGGTCAGAAGGGGACTGGTAAATGGACAGGAATCAGTGCTTTGGAGTATGGAGTACCTGTCACTCTAATTGGTGAAGCTGTCTTTGCTCGTTGTCTGTCTGCATTAAAAGATGAGAGAGTGACAGCCAGTRAGAGTCTGCCGGGTTCAAGTCTCAAGTTCACCGGTAACAAGCAAGAGTTCCTAGAGCATCTAAGGAAAGCCCTCTTTGCCAGTAAGGTCATTTCATATGCGCAAGGCTTCATGTTACTGAGGGAAGCCGCTAAGGTTAACAATTGGAATTTGAACTATGGTAGCATAGCCCTCATGTGGCGTGGAGGATGTATTATCAGAAGTGTCTTCCTCGGTAATATCAAGGATGCTTACACAAAGAATCCGCARCTCCTGAACCTGCTCCTAGACCCATACTTCAGGGATCGCATCAGTTCCTGCCAGAGTTCATTGCGCCAGGTTGTGGCTCAAGCTGCACTGCTCGGTGTACCGATTCCAGTGTTTAGCGCTGCACTTGCTTTCTACGATGGCTACAGGGCTGGTGTTCTACCGGCTAATCTTTTGCAGGCTCAAAGGACCATTGATCCTAATGAAAGTAGGGTACCTGTCCCGGATGAGAGGTTTGATTACCTCTGCCAATACCATAAGCCTGCCAGCAAAGTACCTGCATTTTTGAACGTAGTGGACATTGCGGGTCTCGTAAAAGGCGCCGCAGAAGGTCAAGGGCTTGGCAATGCATTTTTGTCACACATAAAAGCGTGTGACGCTATTTTTAATCTCTGTAGAGCCTTCGATGACGAAGACGTTATTCATGTAGACGGCGAAGTGAACCCGATCCGAGATTTGGAAACCATTGGAGAGGAACTAAGGCTCAAGGATGAGGAGCAACTCGTGCAGAACTTTGAAAAACTAGACAGGGTTGTCAACCGAGGTGGCGACAAGAAACTGAAACCAGAATATGAAGCACTTACAAGAATTAAAACAATATTAGTTGATGAAAAGAAACATATTCGATTCGGTGATTGGAGTGTTGCGGACATAGAGGTACTCAACAAATACCTATTTTTRACATCGAAGCCGGCGCTGTATCTCGTTAACTTRTCGGAGAAAGATTATATCAGGAAAAAGAACAAATGGCTACCAAAACTTAAGGAATGGATCGACAAAAATGACCCCGGAGCACCTCTAATTCCATTTTCTGGTGTTTTGGAAAGCAAGCTACTAGAAATGGAGCCCGATGAGAGGCAGAAGTTTCTAAAAGAAAACAATATTACTAGCGCTTTAGATAAAATAATAGTGATGGGCTACAAAGCACTTCAATTGGAATATTTCTTCACTGCCGGTCCTGATGAGGTCAAAGCTTGGACTATTCAGAAAGGTACTAAAGCGCCCCAAGCTGCTGGAAGAATTCACACCCGGCGCGCTCCCAACATGGGCTGGCTCACCTTCACCTTCGGCCTGGAGCGGAAGTTCAAGCAGCTGTGCCGCCGCCTCGACGTGCTGAGGACGCACCAGCAGCAGGAGAGCCTCAAGTTCATGGCGCACTTCCGGAGGCGGTTCATCATCAGGGACGGGAAGAGGAACCAGCGTCCTCCCGTAGAGTTGTTCGAGCTGCGTAGTAACGGTTCAGCGTTGTGCACGCGCCTCGTACAGGTCAAGGCGGATGCGGCCAACCTCAACAGCGCCTTCTGTTATATTCTGAACGTGCCGCTCGAGGGCGAGCAGTCCTCCGCGATCGTGTACGCGTGGATCGGGAGCAARAGCGACKCRGACTCYGCCAGGCTCATCGAACAGATAGCTGACGAGAAGTTCAACAACCCTTGGGTCAGCTTGCAGGTATTAGCCGAAGGTAGTGAACCAGATAACTTCTTTTGGGTAGCGCTGGGAGGCCGGAAACCGTATGACTCGGACGCGGACTACCTCAACTACACGAGGCTGTTCCGCTGCTCCAACGAGAAGGGATACTTCACCGTCTCAGAGAAATGCACTGGAGGCGACTACACCACCACCGTGGAGGCGTACATACCCGCCAGCGGGAGGGGGATACAGGGTGCTACGAGTCACCATCTCGGTCAGAATTTCTCGAARATGTTCGAGATAGTGTACGACGACCCCGACACCCAGGAGAAGAAGTACGTTTATCAGAACTCGTGGGGACTAACGACTAGGACTATTGGTGTAATGGTCCTCGTTCACGGAGACAACAGAGGGCTGGTACTCCCGCCGCGAGTGGCCGACATACAGATCATCGTAGTACCTTGCGGTATCACAGCRTCCAGCAGTGCCGAGGAACGCAAGCACCTCATGGACTCCTGCAAGGCGCTGGTCGAGGAGCTCGTCGCCGGTGGCATCAGGGCCGAGGGAGATTACAGGGACAACTACTCGCCGGGGGATAAAAACCTTGTCACTGAGATAGTACAAAAATTGTGCCTCGAGCCTCTCGACCCAAACGTTGAGGTAGTCATCGGCGTGCCATCTATTTATCTGGCCTTTGTTAGAAGCATTCTCCCTGAGACGATTGGGCTTGCAGCTCAGAACTGCTGGAAAGCACCTAAAGGCGCATTTACAGGTGAAATATCACCTGCAATGATCTTGGATGTCGGGGTTGATTGGGTAATCCTTGGCCATTCTGAAAGGAGGACAATCTTCAATGAGAGTGATAATCTTATTGCTGAGAAGGTGGCTCATGCTTTGGATGCTGGTTTGAAAGTAATTGCATGCATCGGTGAAACTCTTGAAGAGAGGGAGAATGGTAAAACTGAAGAAGTTGTGTTCAGACAGATACAGGCTCTCGTGCCAGCTATTGGCAATAACTGGGACAGAGTTGTATTGGCAAGGCAATTGGAAGGAGAGATTGCTGAGGAGTGGAACACATTAATGCCACTGGTTCGGGATGTTGTTGCTTTTGATATGCAACATTCCGCTGAGATTCAAGCCTGTGATTTATTGATGGAAATTGACCGTTTGGACTTGCTAACACAGCACATGGATCAGAGCAATTATCCACGAGTTTGTCACTATTTAATTGGCTGTGCTAGTTATGTTGTTGAGCCAGAGTCAACTCAGATATTACAAGGTGTTCTAGACACATACTTGCGTTTTGGAGAGTATCCCCGTGCCTTACTTGTTGCTATGCAGCTGCATGACAAAGCTAAATGTGAAGAAGTTTTCAATGCATGTAATGACCCATTGATAAAGAAACAGCTATGCTATATGTTGGCCAGACAGTATGTGCCATTGGAGTTAGAAGATGAAGATCTTCGTACAATACTTTTAAATGCCCATATCAATGATCATTATCTCAGTTTAGCTAGAGAGCTTGGTCAATATGATTTAATGGTGCCYGATGCTGAGTGTCTTAAGGTGGTTACAGAGATATTGGATACCTTAGATATTGGCAAATATATCTTAAAAGTCAATCACAGACGGCTACTGGATGGAATGTTCGAAGCTTGCGGTGTACCGGCAGATAAGTTCCGCTCTACTTGTTCCACTGTCGACAAACTAGATAAGTCACCCTGGGAAGAAGTACGTACAGAAATGATCAATGAAAAAGGCGTGACGCCTGAGGCAGCAGATCGTATCGGAGAGTATGTTAGATTGAATGGAAGTATAGAATTAGCCGATAAACTTCTACAAGATGATAAATTATCAAAATCTAAAGGAGCGATTGAAGGATTAGAAGGGATAAAATTATTGTTAAACTATTGTGAATTACTCGGAATAAAGGACAAGATATTRTTTGATTTGAGTCTTGCGAGAGGTCTACTACGGTTCATTAAGAAAACATTGAAGACACATGCCGATGAGGTGGTAACACTACACAAGGGATCTCCCATGACGCTGAAGGCAGTGTTCCAATCAATGAACCTCAGCACATACGACCTGACTGTCGACATGCTAGACGTACATGCGGATCGTAACACTTTCCATCGCTTCGACAAGTTCAACGCGAAGTACAACCCTATAGGAGAGAGTCGCCTGCGCGAAGTCTTCCTGAAGACTGACAATTACATGAACGGAAAATACTTCGCGAGGATTATTAATGAGGTCGCATCCGACCTGGAGGAGAGCAAGTACCAGAACGCGGAGCTGCGGCTCTCCATCTACGGGAAGAGTCCAGGCGAGTGGGCGAAACTCGCAAAGTGGGCCATCACCTACAACGTGCACTCCAACAACGTGCGYTGGCTCATACAGATACCGCGCCTCTTTGACATCTTCAAGTCGAACAAGATAATGAACAACTTCCAGGAGTTCCTCAGCAACATATTCCTGCCGCTCTTCGAAGTGACSAATGATCCRMACAGCAACATTGAACTGCATAAATTTTTAACGCACGTGGTTGGCTTCGACAGTGTGGACGATGAGTCCAARCCGGAGAACCCGATGTTGGACGCGGACGTGCGCGCGCCGCCGCAGTGGGACGAGGAAGACAATCCTCCYTACGCGTACTACCTGTACTACATGTACGCCAACATCACCGTGCTCAACCACTTCCGCAAGGAGCAGGGTCTGAACACGTTCGTCCTCCGGCCGACAATTTGGTATTTGTATCGTGATAATTTATTGCCAAAGAATACCAAATTCGTTGGTTAYGCTCGAACGAAACTAACATTAGAAGAAGTGAAAGAAAAATCCAAAAAGTACATAAAACTGCGACCTGGTGACGAAAGTAAATTGGAAGAATTTTGGCAAGCAAATGATTATTTTGCTGGTTCCTATGATAAGAGAATTGACTACGAACTCCTTAATCAACATATTAGTAAATACGAAAAAGGACCTACAGCCAATAGAATATTTTATTTAGCAGTGCCTCCAACAGTATTTGAAGATGTTACAGTTAACATACGAAATGCRTGTGTATCCATCAAAGGTTATACTCGTGTAATAATCGAAAAACCATTTGGTAGAGATGATGAGAGCTCTGATAAATTGAGCAACCATTTAGCTGGTCTGTTTAAGGAAGAACAAATCTATAGAATTGACCACTATCTTGGTAAGGAGATGGTTCAAAACTTAATGACAATTAGGTTTGCTAATCAAATTTTCAGTCCGTCCTGGAATAGAGAAAATATTGCCTCTGTTTTAATTTCTTTCAAAGAACCTTTTGGTACTGAAGGCCGTGGTGGCTATTTTGATAGTTTTGGAATATTACGACACATGACTGGCGATATTCACGCTGTGACAGCAGCCAACAATCTCCTCGCTGCACAAATGGATGCCAGGATCTTCCACGAGTTGACACAGAAAGACGGGCCTTTATATGATAGATTGGTGCCGAAGATCAAAGGCGTAAGGAAGTTCTCATCAATCCAGCTGAGACGGCTCAAAAGATTGGGTATTGAAAAGACTGACCCTGATTCGCTTACGCCAGAAGAGAGAACGAAGTTTGCAAGGCTTGATATTGATCCGACAAAAGTTATGTGGAACAGAGTGGTGGACCTTAACGACAGATATCTTCGGAAGATTACGATCGGCCAGTCTCCCACAGAGAAGGGCTTTACTCGTGAGACCGCCTTCGACATTTCCGTTGCGTCGGAAATCATGGCCATTTTGGCCCTAGGCAAGGACATAGACGATATCAAAGAAAGGCTCGCCAGCATGGTGGTGGCGCTCGACAAGAGAGGCAACCCCGTCACTGCTGATGATTTGGGCATGACAGGCGCTCTTCTGGTTCTTCTGAAGGACGCTTTTGAGCCGACTCTGATGCAGTCTCTCGAAGGCACACCGGTGTTGGTGCACACGGGGCCA---------------------------------------------------------------------------------------------------------------------------------------------------------------------------------------------------------------------------------------------------------------------------------------------------------------------------------------------------------------------------------------------------------------------------------------------------------------------------------------------------------------------------------------------------------------------------------------------------------------------------------------------------------------------------------------------------------------------------CAAAAGAAACAGAAAAGTCGTGCATTCTGTTACTTCTGTTCGGCAGTGCAGCGTCTACCGACCTGTGCACAATGCGGCAAGGTCAAGTGTATGCTTAAGTCTGGAGACTGTGTAGTGAGACATCCCGGAGTGTTCACAACAGGCCTTGGCATGGTGGGTGCTATTTGTGACTTCTGTGAAGCGTGGGTGTGCCACGGGCGCAAGTGCCTCACTAGTCACGCTTGCACTTGTCCATTAGCTGATGCTGTGTGTATGGAATGTGAAAGAGGAGTATGGGAGCACGGAGGGAGAGTATTCCGCTGCTGCTTCTGCCAGGGGTTCCTT------------------------------------------------------------------------------------------------------------------------------------------------------------------------------------------------------------------------------------------------------------------------------------------------------------------------------------------------------------------------------------------------------------------------------------------------------------------------------------------------------------------------------------------------------------------------------------------------------------------------------------------------------------------------------------------TCAGAGAACCCCAAGCTACCGGAACTGCTCCACAGAGCYGGTGTGGTCTTCATCGGTCCTCCTGAGAAGGCTATGTGGGCCCTCGGTGATAAGATAGCCTCGTCCATCGTTGCTCAGACTGCTGATATACCGACTTTACCTTGGAGTGGTAGCGAATTGAAAGCCGAATACAACAGTAAGAAAATCAAGATATCATCCGAGTTGTTTTCGAGAGGCTGCGTTACAACACCGGAGCAGGGGCTTCAGGCCGCTCATAAGATTGGTTTCCCCGTTATGATAAAAGCTTCGGAAGGCGGTGGCGGTAAGGGAATTAGGAAAGTAGAAAATCCCGACGACTTCAATAATATGTTCCGACAGGTACAAGCTGAAGTACCCGGTTCTCCAATATTCGTGATGAAGCTGGCGAGGTGTGCGAGACACTTGGAAGTGCAGCTCCTGGCCGACCAGTATGGTAACGCGATATCTCTGTTTGGGCGCGACTGCTCCATCCAGCGCCGGCACGGGTACCCTGAATCTTTAACAGATCCGTCGTATCACGCCCAAATATTAGTTTTGACATATCCACTCATTGGAAACTATGGCGTGCCAGACGAAAATGAGAATGATGAACACGGCTTACCACGATGGTTTGAATCAAAACGTATTTGGGCCACTGGTCTGATAGTTGGAGAAGTTAGCACACACGCGTCTCATTGGCGAGCTCGAAGATCTTTAGGCAAGTGGTTGTCATCAAGCGGTGTCCCTGGTCTTTGTGATATTGACACACGAGCGCTCACATTTAAGCTCCGGGAGGGCGTCATATTAGGACGAATTATTCAAGGTGTTCCRAAGGATCCTAATGAAAGAAACTTGGTGGCAGAAGTGTCTATCAAGGAAAAGCAAGTATTTAATTCTTCAGGCGAGGTCACGATTTTGGTGGTCGATTGTGGGTTAAAGTACAATCAAATAAGATGTCTAATGAAGAGGAACGCGAAAGTCGTTTTAGTACCTTGGGATTATAAATTTGACCCAAAAGAATATGATGGACTATTCATCAGTAATGGCCCCGGTGATCCAGAAGTTTGTAAACAAGTAGTCGACAATTTGAAAGCAGTGATTGTTAAACCAATTTTTGGTATTTGTTTAGGACATCAACTACTAGCAACAGCTATTGGCTGTAAAACTTATAAAACAAGTTATGGTAATCGCGGACACAATTTACCTTGTACACACTCTGGTACAGGAAGATGTTTTATGACATCACAAAACCATGGATTTGCTGTGGATGCTAAAACATTGCCAGAAAATTGGGAAATTCTTTATACCAATGAAAATGACAAAACAAATGAAGGCATAGTTCACACTTCGCTACCTTATTTCAGCGTACAGTTCCACCCAGAGCACACAGCAGGCCCAACTGATCTAGAATGTCTTTTCGATGTTTTTATTGAATCCGTTAAATTATGTAAAAATAACAAAAAATGTATTGTTAATGATATTATTAATGAAAAGCTAAAATATACTCCAACGATACATGTGCCTAAMNNNNNNNNNNNNNNNNNNNNNNNNNNNNNNNNNNNNNNNNNNNNNNNNNNNNNNNNNNNNNNNNNNNNNNNNNNNNNNNNNNNNNNNNNNNNNNNNNNNNNNNNNNNNNNNNNNNNNNNNNNNNNNNNNNNNNNNNNNNNNNNNNNNNNNNNNNNNNNNNNCAAAGTTTCTTTCCTACCTATTACACCTGAGTATGTTGAGCAAGTTATTAAAGCTGAGCGCCCCACGGGAATCTTGTTGACCTTTGGAGGTCAAACAGCTTTAAACTGTGGAGTTCACCTACAAAAATCAAAAGTATTTGAAAAATATAATGTTAGCGTTTTAGGCACTCCCATACAGTCTATAGTAGATACTGAAGATAGAAAAATTTTTGCTGAGAAAATTAATGCCATTGGTGAAAAAGTTGCACCAAGTGCAGCTGTATCTTCTGTTGAGGAAGCTTTAGTGGCTGCTCGAGAAATTGGATACCCAGTAATGGCTCGTTCTGCTTTTTCTCTCGGTGGCTTGGGGTCGGGATTCGCTAACAATGAAGAGGAATTAAAAATTCTTTCACATCATGCACTATCGCATGCAGAACAGCTTATAATAGATAAATCTTTAAAAGGTTGGAAAGAAGTTGAGTACGAAGTCGTTAGAGATGCCTATGATAATTGCATAACAGTATGTAATATGGAAAATGTAGATCCTTTAGGGATACACACAGGAGAATCAATCGTCGTAGCGCCGAGTCAAACTTTGTCTAACAGAGAATATTATTTATTACGGAATACTGCTATTAAAGTGATAAGACATTTTGGAATTGTCGGAGAGTGTAATATACAATACGCCCTTAGTCCAAATTCAGAAGAGTTTTATATAATTGAAGTAAACGCAAGATTGTCAAGAAGTTCAGCCCTAGCAAGTAAAGCAACAGGTTACCCTTTGGCTTACGTAGCTGCAAAATTAGCTCTTGGAATATCTTTACCGACAATAAAAAATTCTGTTACTGGCGTGACGACAGCTTGTTTTGAACCCAGCTTGGATTATTGTGTAGTAAAAATACCGAGGTGGGACTTAGCAAAATTTAATAGAGTTAGTACTAAAATCGGAAGTTCAATGAAAAGTGTAGGAGAAGTAATGGCAATCGGTAGAAATNNNNNNNNNNNNNNNNNNNNNNNATTAAGGATGGTTGATGAAAATGTTAATGGTTTTGATCCTTACATTAAAAAAGTCAATGAAAATGAACTTAGAGAACCGACTGATAAACGAATGTTCGTTTTAGCAGCTGCACTAAAAGAAAATTACACCGTAGAAAAACTTTATGAAATGACAAAGATTGATCGATGGTTCCTTAAAAAACTAAAAAATATAATTGATTATTATAAAACCCTAATTACTCTCGAAATACTAAAAAGTGCCAAGAAAATAGGATTCTCCGATAAGCAAATTGCAGCTGCGATAAAAAGTACAGAGTTAGCTGTTAGGCAACTACGAAAAGAATTTAAAATTACGCCGTTTGTGAAAAAAATTGATACAGTGGCCGCCGAATGGCCGGCTTCTACTAATTATCTGTATTTAACTTATAATGGTAGTACCCATGACTTAGACTTTCCTGGTGAATTTATCATGGTTTTAGGATCGGGAGTTTATAGAATAGGAAGTTCAGTTGAATTTGATTGGTGCGCTGTAGGATGTCTTAGGGAATTAAAAAATCAAAATAAAAAGACTATTATGGTCAATTACAACCCTGAAACTGTCAGTACAGACTATGATATGAGTGACAGGTTATATTTTGAGGAAATTTCTTTTGAAGTGGTAATGGACATATATAACATAGAACAACCTGACGGTGTTATTCTGTGTGTTCCATCAGTGAAGCCGGGCTACCTTCGACCATTGATTCCTGAACAGGCACCAGAAAAGCCAGAACCCTGGACGGCAGTGATGGACGATATTGAGCGTGTGGTTATGTCCGGAGTGACCCACTGGCACTCGCCACGTTTCCACGCATACTTCCCAACAGCCAACTCATATCCTTCTATTGTGGCTGACATGCTCAGTGGTGCTATTGCCTGTATTGGATTTACTTGGATTGCTAGTCCCGCATGCACCGAGTTGGAAGTAGTGATGTTGGATTGGCTAGGTCAGATGCTTGGTCTTCCCGAAGAGTTCCTAGCACGTTCCGGCGGGGAAGCCGGTGGTGTCATCCAAGGCACAGCGAGTGAGGCTACACTTGTAGCCCTTCTTGGGGCCAAGGCCCGAACTATGCAGAGAGTAAAGGAACAACACCCGGAATGGACCGAATTCGATATTCTTTCGAAACTAGTGGGATATTGTAACAAACAAGCCCATTCATCCGTGGAGCGTGCTGGACTCCTTGGTGGTGTCAAACTTCGCAGTTTAAAGCCAGACAACAAGAGACGGCTACGAGGTGAAACATTGAAAGAGGCTATTGATGAGGATATCCGCAACGGACTAATTCCTTTCTACGTTGTGGCAACGCTTGGTACTACGTCGTCATGTGCTTTCGATGCTCTGGATGAAATAGGCGATGTTTGCAAAAAACGGGATGTTTGGTTACATGTGGACGCCGCCTACGCCGGTTCCGCATTTATTTGTCCAGAATATCGTTACCTGATGAAGGGTGTTGAAAAGGCAGATTCTTTCAATTTTAACCCACACAAGTGGATGCTTGTTAACTTTGACTGCTCCGCCATGTGGCTYAAGGAACCTCGCTGGATAGTCGATGCATTTAACGTAGATCCTCTATACTTGAAGCACGATCAACAGGGCTCCGCACCA------------------------------------------------------------------------------------------------------------------------------------------------------------------------------------------------------------------------------------------------------------------------------------------------------------------------------------------------------CTTGGTCTCTTCCGGGCAGCAGTACCATCCGGTGCTTCTACTGGTGTACATGAAGCTCTGGAGTTGAGAGACAATGTCAAGGGTGAATATCATGGCAAAGGTGTACTCACTGCTATCAAAAATATCAACTCGATTATTGCTCCTGAGCTTTTGAAACAAAACTTGGAAGTAACTCAGCAGAAGGAAATTGATAAATTCATGCTTGGTCTTGATGGTACTGAGAACAAATCGAAGCTTGGTGCTAATGCCATTCTTGGTGTATCTCTTGCTGTAGCTAAGGCTGGTGCGGCCAAGAAGGGTGTTCCTCTATACAAGCATTTAGCTGATTTGGCTGGCAACAGCGACATTGTATTGCCTGTACCAGCTTTTAATGTCATTAATGGTGGTTCTCATGCTGGTAATAAGCTGGCCATGCAAGAATTTATGATCCTACCCACAGGTGCTGCCTCATTCAGTGAAGCTATGCGCATGGGTTCTGAAGTATACCATCACCTCAAGAAGATTATTAAGGAGAAATTTGGTTTGGATTCTACTGCTGTTGGTGATGAAGGAGGCTTTGCTCCTAACATCCAGAACAACAAGGATGCCCTATTTTTGATCCAAGATGCTATCCAACAGGCGGGCTACACAGGCAAAATTGAAATTGGTATGGATGTAGCAGCATCAGAATTCTTCAAAAATGGTACTTATGATCTGGATTTCAAAAATCCTGCTTCAAACCCTGCTGACTACCTATCATCTGAAAAGTTAGCTGAAGTATACTTGGACTTTATTAAGGACTTCCCAATGGTTTCAATTGAAGATCCTTTCGACCAGGATGATTGGTCTGCATGGGCAAGCTTGACTTCCCGCACACCCATCCAGATTGTTGGAGATGATCTTACTGTAACTAACCCAAAACGTATTGCAACTGCTGTTGAAAAGAAAGCTTGCAATTGTCTGCTGCTGAAGGTCAATCAAATTGGAAGTGTTACCGAGTCGATTGATGCTCACTTGCTGGCCAAGCAAAATGGCTGGGGAACCATGGTCTCCCACAGGTCTGGAGAGACTGAAGACACATTTATTGCTGATTTGGTAGTTGGTCTATCAACTGGTCAGATCAAGACAGGTGCCCCGTGCCGTTCTGAACGTCTGGTCGGTCGGTCGTTCATCGACTTCATACATCCGAGGGACCGCGACATTTTTGCCTCGCAAGTAACAAGCGGTTTGGCGGTACCGGTGACTGGTATGATGGTATGTCGTATCCGACGGTACAAGAGTCTCACAGGCTTCGGAGTCAAGGACAGGGTGGTAACCTATGGACCCTTCATGCTGAAGCTCTTCTTCAACGGAAATGATCAAGGACTCGTTCTACAGGCTACGCCGTTTTTTTCTGGTTTTAGAGTTCCGAACGAAGTGCTCTCGCCTTCTTTCATCATCAGGCATTCGGCGAACGGTAGTCTCGAATATATAGACATAGCATCGGTGCCCTATCTCGGCTACATGCCCCAGGACATACTGGAGAAGGACGCTCTGATGCTGTACCACCCCGACGACCTGCCTTACATACATCAGGTGTACGAGACGATCGTCAAGGGAGGCTCCGTACTGCGTTCCAAACCATACAGGATGATGGCTCAAAATGGTGATTATTTAAAACTGGAAACAGAGTTTTCCTCATTCATAAACCCGTGGTCGAAGAAACTCGAATTTATTATTGGAAAACATTTCGTACTGGAGGGTCCATCCAATCCGGATATATTCCAGCTGCCAAATCCGGAAACAATATTGTTAAGGCAAAATATAACAAGACTTATGACCAAGCCGACGAAGCCCGCGGAAGCCGCTACCCAGGAGATGAACAAGCGCTGTCAAGATCTTGCGTCGTTCATGGAGAGCCTCTTG---------TCGGAGGCGCTAGACATACAGGACATCGACAACGGCTTCCCGGGGTCGATGATTCTGGGCGACCTGTCTCCTCATCACGACAACAGCAAGTCGGGCACGGACACGCCCATCAGCTCCTGCACTGTAAAGACCTGTTGGATGAGGCTGCCAAGTTTTCGCTCCGTGGGTGATGCATTAAAAGATCGCTTCGATGGGGCATCGCGAGTCATGATGCCTAATGCACCCGTGCAGCGAAACGACGCAGTGCCTCACAGAGTTCCAAGAAGAGATCGGTACAGATTCCAACTACGCCCGCACAATCCCGATCATAAAACACCCGGGGTCAAGGACCTAGTGTACCTAGAATCATCGCCGGGCTTCTGTGAAAAGAACCCGAGACTGGGCATTCCCGGCACGCACGGGCGTGCCTGCAACGATACGAGTATCGGTGTAGACGGCTGCGATCTTATGTGTTGTGGCCGCGGTTACCGAACGGAGACTATGTTCGTCGTGGAACGATGCAAT
Acoa_ZYGA_DALC                 CTCATTTGTGAAGCCTATCACCTGATGAAAGATGTTTTGGGTATGGAGCAAGATGAAATGTCTGAAGTATTTAGTGAATGGAACAAAGGAGAGTTGGATTCTTTCCTAATAGAAATAACTAGAGATATTTTAAAATTCAGAGATACAGATGGTAAATATTTGTTACCCAAGATACTTGATTCGGCCGGTCAGAAAGGTACTGGCAAGTGGACCGGTATAGCTGCCTTGGAATACGGTGTGCCAGTCACGCTGATTGGCGAGGCCGTGTTCGCCCGATGTCTTTCATCTTTAAAAGATGAAAGACTAATAGCGAGTTCGAAGTTGCCAGGTTCCTCTTACAAGTTCAACGGCGATAAGACAGAATTTCTAGAACATTTGCGTAAGGCTCTCTTCGCGAGTAAAATTATATCATATGCGCAAGGATTTATGCTAATGCGGGAAGCGGCTAAGGCCAACCAGTGGCATCTGAACTATGGCAGCATCGCTCTCATGTGGCGTGGAGGTTGCATTATAAGAAGTGCATTTTTGGGTAATATTAAGGATGCCTTTACTAAAAACCCTAAGCTGTCTAATCTGCTGCTGGATCCATACTTCAGCGATCGTATAGCGTCCTGTCAACAATCTATGCGTCAAGTGGTTGCCCAGTCGGCGCTCGTAGGTGTTCCAACGCCGGCATTCTCCACCGCGCTCGCCTTCTACGATGGATACCGAGCGGAATTCTTACCGGCTAACTTGTTACAGGCACAAAGAACTATAGACCCCAATGAAAGTAGAGTACCAGTCCCGGATGAACGATATGATTATCTTTGTGAATATCACAAACCAGCAAGCAAAGTTCCTGCTTTTCTCAATGTGGTAGATATAGCTGGGTTAGTGCGGGGTGCAGCCGAAGGTCAAGGGTTGGGAAACGCATTCTTGTCACATATTAAAGCTTGCGATGCTATTTTCAACTTGTGTCGAGCTTTCGACGATGAAGATGTGATTCACGTTGATGGCGAAGTTAATCCTGTCAGAGATCTGGAAACCATCGGAGAAGAATTACGGTTAAAGGACGAAGAACAGCTCGTACAGAATTTAGATAAATTGGATCGCACTGTAAACCGTGGTGGCGACAAGAAATTAAAACCAGAATATGACACTCTACATAAAATAAAAACAATTTTAGTTGACGAGAAGAAACACATTCGTTTTGGTGATTGGAGTGCTGCAGATATTGAAGTTTTGAATAAATACTTATTTCTGACGTCTAAACCCGCTTTGTATTTGGTCAACTTGTCGGAAAAGGATTATATGCGGAAGAAGAATAAATGGTTGCCGAAATTAAAGGAATGGATCGATAAGAATGATCCTGGTGCACCACTTATACCGTTCTCTGGTGTGTTGGAGACTAAGTTGTTGGATATGGATCCAGCGGAAAGACAARCTTATTGTAAAGATAACAATGTCACCAGTGCGTTAGATAAAATCATAGTTCAAGGTTACAAAGCTCTGCAATTGGAATACTTCTTTACTGCGGGAGCAGATGAAGTTAAAGCTTGGACGATTCAGAAAGGCACCAAAGCGCCGCAAGCTGCTGGTAGAATTCATACGCGTAAAGCACCTAACATGGGTTGGTTGACCTTCACGTTTGGACTCGAGAGGAAGTTCAAACAGTTGTGCAAGAAATTGGAAGTGGTACGGACGCACCAACAGCAAGAGAGTCTCAAGTTCATGTCGCATTTTCACAGGCAATTTGTTATCAAGGATGGGAAAAGAAATCTACGWCAACCGGTGGAATTGTTTGAGCTSCGAACRAACGGTTCAGCGTTATGTACCCGTCTGGTGCAGGTCAAAGCAGATGCTACACAACTTAACAGTGCATTTTGTTATATACTGAACGTACCGTTAGAGGGCGATGAGTCATCAGCGATTGTGTACGCATGGATAGGCAGCAAGAGTGATGCTGACTCAGCCAGGCTTATTGAACAAATTGCCGAAGAGAAATTCAACAACCCATGGGTTAGCCTTCAGGTATTAACAGAAGGCAGTGAGCCAGACAACTTCTTTTGGGTAGCCTTAGGAGGTCGTAAGCAATATGACACTGATGCAGACTTTCTTAATTATACTCGTCTCTTTAGATGTTCCAATGAGAAAGGCTACTTTACTGTCTCGGAAAAATGTACC------------------------------------------------------------------------------------------------------------------------------------------------------------------------------------------------------------------------------------------------------------------------------------------------------------------------------------------------------------------------------------------------------------------GATAAAAATCAAATCAATGAAATAATAAATAATTTGAAGAAAGGACCTCTGGACTCTAATGTTGAAGTTGTAATAGGAGTCCCTTCTATTTATATAGCTTATGTTAAAGGCATAATCCCAAACAACATTGGTTTAGCTGCACAGAACTGTTGGAAAGTGCCAAAAGGAGCATTTACAGGTGAAATTTCACCAGCTATGATAAAAGAGGTTGGGGCAGATTGGGTGATATTGGGGCATTCCGAGAGGCGAACAATCTTTGGAGAAAAAGACGATCTTGTAGGAGAAAAAGTTCAGCACGCAATCGAAGTGGGCCTTAAAGTGATTGCTTGTATTGGGGAGACATTAGAAGAAAGGGAAGCTGGAAAAACAGAGGAAGTCGTCTTCAGGCAGATGAAAGCATTAGTTCCAGCCATTGGCAATAATTGGGACAAAGTGGTTCTTGCCAGGCAATTAGAAGGGGAAATGGCAGAAGAGTGGAGTAAATTACTTCCATTAGTAAGAGATGTTATAGCTTTTGATATGAAGCATTCCGCAGAAATACAAGCTTGTGATTTACTCATGGAAATTGATAGACTAGATCTTCTCACACAACATATGGATCAGAGTAATTATCCAAGAGTGTGCCTGTATTTAATTGGTTGTGCCAGTTATGTAGTGGAGCCAGAGGCAACTCAGATATTACAAGGTGTTTTGGATACATACCTACGGTTTGGTGAATATCCCAGAGCTTTACTGGTAGCAATGCAACTTCAAGATAAAAATAAATCCGAACAAGTCTTCAATGCTTGTACTGATCCATTAATCAAGAAACAGTTGTGTTATATGTTAGCACGTCAATTTGTGCCAATCGAACTGGAGGATGAAGATATGCGAACCATTCTTCTAAATTCACACATTAATGACCACTTCCTCAGCTTGGGTAGAGAGCTTGGACAATATGATCCTATGGTGCCAGATGCAGAATGTCTGAAAGTCGCCACAGAAATTTTAGATGTTTTGAACATCGGTGGTTATGTTCTAAAAGTGAACCATAGAAGATTACTAGATGGAATGTTTGAAGCATGTGGGGTGCCTGCTGATAAATTTAGAACTACATGTTCCACTGTTGATAAGTTAGATAAGGCATCTTGGGATGAAGTGAGGACAGAAATGATCAATGAGAAAGGTATTGCACCAGAAGCTGCTGATAAAATAGGTGAATATGTCCGTTTGAACGGTCGGGAAGAATTAACTGACAAATTGTTAAAAGATGAAAAACTGTCCAAAGTGAAAGCAGCAGTTGAAGGTCTTGAGGGAATAAAATTGTTATTACACTATTGTGAATTGTTTGGAATCAAAGAGAAAATATTATTTGATTTGAGTTTAGCAAGAGGACTGCTGCGGTTCATCAAGAAGACGCTGAAGAATCATGCGGACGAGGTGGTGACTCTCCACAAAGGTGTCCCAATGACTTTGAAGGCCGTCTTCCAGTCCATGAACCTCAGCACGTACGACCTCACCGTCGATATGTTGGATGTACACGCGGATCGGAACACGTTCCATCGTTTCGACAAGTTCAACGCCAAGTACAACCCCATCGGCGAGAGCAGGCTGCGGGAGGTGTTCCTCAAGACCGACAACCACATGAACGGGAAATACTTCGCCAGGATTATTAACGAGGTGGCTGCAGACCTGGAGGAGAGTAAGTACCAGAACGCGGAGCTGCGGCTGTCCATCTACGGCAAGAGCGGGGACGAGTGGGCCAAGCTGGCCAAGTGGGCCATCCAGTACGGTGTCCACTCCAAYAACGTGCGCTGGCTCATACAGATACCCAGGCTATATGATATATTCAAGTCCAACAAGATAATGAACAACTTCCAAGAGTTTCTCAGCAACATTTTCCAGCCGCTGTTCGAGGTCACCAACGATCCTAACACTAACATCGAACTGCACAAGTTCCTTACTCACGTGATAGGTTTCGACAGTGTGGAYGATGAATCCAAACCCGAGAACCCGATGTTGGATGCCGACGTGAAGACTCCTGAGGAGTGGGATGATGAAGAGAATCCACCGTACGCGTACTATCTGTACTACATGTACGCCAACATGACTGTACTCAACCACTTCAGAAAAGAGCAAGGATTAAACACGTTTGTTCTGCGTCCTACACTCTGGTATTTATATCGTGATAATCTATTACCTGAAAAAACTAAATTTGTTGGTTATGCCCGTACCAAGCAAAATATTTCGGATATCAGAGAAAAGTCTAAGAAATTTATGAAAGTCAGGGCAGGAGAAGAAGATAAATTTGAACAATTCTGGGAAGCCAATTCATACATGCCTGGTTCATATGATAAAAGAATTGATTATGAGTTTCTTAATCAACAGGTTTCAAAACATGAAAAAGGCCCAGTTGCTAATAGAATATTTTATTTGGCTGTACCACCAACTGTTTTTGAAGATGTCACTGTCAATGTTAAAAATGCTTGTATATCAATCAAAGGATTTACAAGAGTTATTATTGAGAAACCTTTTGGAAGAGACGCTCAGAGTTCAGATAAGTTAAGCAACCACTTAGCAGGGCTCTTTAAGGAAGAGCAGTTGTATAGAATAGATCATTATTTAGGTAAAGAAATGGTGCAGAATTTAATGACTCTTAGATTTGCTAATCAAACTTTTTGTCCTTCATGGAATAGAGAAAACATTGCCTCAGTTTTAATATCTTTTAAAGAACCCTTTGGGACAGAAGGTCGTGGGGGATATTTTGATGATTTTGGCATTATTAGACATTTGACTGGAGATATACACGCAGTTACCGCCGCCAACAACTTGCTTGCCGCCCAAATGGACGCCAGAATATTCCATGAACTCACACAGAAAGACGGTCCTCTGTATGATCGTCTCGTTCCAAAGTCTAAAGGTGTTAGAAAGTTCTCGCCCATCCAACTGAGAAGACTGAAGAGGCTAGGTATCGATAAAACTGATCCAGATTCGCTGACACCTGACGAAAGGACTAGATTTGCTAGACTTGATATTGACAGATCTAAAATAATGTGGAATAGAGTGGTAGATTTAAACGATAGATATTTACGTAAAATCACAATCGGCCAATCTCCAACCGAGAAGGGTTTCACACGGGAGACTAGTTTCGACATCTCAGTCGCATCAGAAATTATGGCTATCTTAGCACTTGGAAAGGATGTGGAGGACATTAAAGAGAGATTGGCCAATATGGTAGTAGCTCTGAACACGAAAGGTGAACCAGTGACTGCAGATGATCTGGGAGTGACCGGTGCATTACTTGTGTTACTACGAGATGCGTTTGAGCCAACACTGATGCAGTCCCTGGAAGGTACCCCCGTGCTAGTCCATACCGGTCCGGAGACAGGTCCTTGTGGACCTTGTTCTGAACTACATTTTGATCGTATAGGAGGAAGAGAGGCAGCCCATCTCGTTAATATGGATGACCCAGATGTATTAGAAGTGTGGAACTTAGTGTTTATACAATATAATAGAGAAAAAGATGGTTCCTTGAAATTGTTACCTAAAAAACATATCGATTGTGGGCTAGGTCTTGAAAGATTGGTATCCGTCATTCAAAACAAACGGTCTAACTACGATACAGATTTGTTTGTACCGTTGTTTAAAGCTATTGAAAAGGGTACAGGAGGAAAACCATACACCGGTAAAGTCGGCGCTGAGGATGTTGATGGGACGGATATGGCATATCGAGTATTGGCTGATCATGCTAGAACACTAACTATTTCTCTGTCAGATGGTGGCTGCCCTGATAATACAGGTAGAGGCTATGTTCTTCGTAGAATATTGCGAAGAGCTGTTCGTTATGCTTCCGAAAAACTGAATGCGAAGCCTGGCTTTTTCGCGTCATTAGTTCACACAGTTGTGGAAATTTTAGGAGATACGTTCCCTGAAATCAAGAAGGACCCTGAAGCTATTATTCATATAATAAATGAGGAAGAAGTACAGTTTTTGAAAACACTTAACCGTGGTAGAAATTTGCTAAATAGAACTATTGAAAAACTCACTAAAATAGTTCCTGGTGATATTGCTTGGCGTCTACAGAAGAAACAGAAGAGTCGAGCATTTTGCTACTTCTGTCAGGCTCTGCAGCGTCTTCCGACTTGCGCTCATTGTGGCAAAGTGAAGTGTATGCTGAAATCTGGGGACTGTGTGATAAGGCATCCAGGGGTGTACACGACGGGTCTCGGAATGGTGGGAGCCATCTGCGACTTCTGCGAGGCGTGGGTCTGCCACGGCCGCAAGTGTCTGACGTCGCACGCGTGCACGTGTCCGCTGATAGACGCCACGTGTCTCGAATGTGAAAGGGGAGTGTGGGAGCACGGCGGGCGGGTGTTCCGGTGCTGTTTCTGTCAGGGGTTCCTGGGGAGGTATTCTCTATGGTCTGCCATAGGTCTATCGATATCTCTGTATGTCGGTCACGACAACTTCGAGAAGCTGCTGGATGGAGCCAGTTTTATGGACCAACATTTTAATACTGCACCGCTCGAGGAAAATGCTCCAGTGCTATTGGCTCTGTTGGGTGTGTGGTATCAGAACTTCTTCGGTGCGGAAACACACGCGCTRTTGCCATATGACCAGTATTTACACAGATTCGCAGCGTACTTCCAACAAGGTGACATGGAGAGTAATGGTAAGTATGTGACTCGGTCGGGACAAACAGTTGACTACACGACGGGACCCATAGTATGGGGGGAGCCTGGGACTAATGGACAGCACGCCTTCTACCAGCTCATACATCAGGGAACTAGGTTGATTCCATGCGACTTCATAGCACCTGCTCAAACTCATAATCCTATTTCTGGTGGTCAGCATCATAAGATCTTGCTGGCTAACTTCCTGGCCCAAACTGAGGCACTAATGAAAGGAAAAACAGCTCAAGAGGCTCAAGCAGAATTAGAGAAGTCCGGCATGGCACCGGAAGCGATAACAAAGATATTACCTCACAAAGTCTTCAAAGGCAATCGTCCGACGAATTCTATTGTTGTGAAGAAAATAACTCCGTTCATATTGGGAGCATTGATAGCAATNTCCGAGAATCCGAAGCTGCCAGAACTCCTGCATCGTGCTGGAGTAGTCTTTATTGGGCCACCAGAAAAAGCAATGTGGGCACTTGGTGATAAAATCGCATCGTCCATTGTAGCTCAGACTGCCGATATACCAACCTTGCCATGGAGTGGGAGCGAATTAAAAGCCGAATACAATAGCAAGAAAATCAAGATATCTTCAGAGCTTTTCGCACGTGGATGCGTTACGACTCCCGAGCAAGGTGTACAAGCGGCACACAAAATTGGATTTCCGGTGATGATCAAAGCATCAGAGGGTGGTGGTGGTAAAGGAATAAGAAAAGTGGAGAACCCAGACGATTTTCACAACATGTTTCGACAGGTACAAGCTGAGGTACCCGGTTCACCGATATTTGTTATGAAGTTAGCTAAATCTGCGAGACATTTGGAGGTACAACTGCTAGCTGATCAGTATGGCAATGCTATTTCTTTGTTTGGTCGCGACTGCTCCATACAGAGAAGACATGGATATCCAGAAGCCCTGACAGATCCATCATATCATGCCCAGCTGTTGGTTCTTACATACCCGCTAATAGGGAATTATGGGGTCCCCGACGAAAACGAGTGCGACGAAAATGGAATACCAAGGTTCTTCGAATCAAATCGCATTTGGACAGCAGGTCTAATCGTGGGTGAAGTCAGCACATACGCATGTCATTGGCGTGCACGTCAATCACTTGGTTTGTGGTTAAAGGCTCATGGCATACCTGGTATCTGTGGGATCGATACTCGGGCATTAACCCGGAGATTACGCGATGGGGTAACATTAGGTCGAATTGTTCAAAGTACAGAATCTGACCCAAACTCCAGAAATTTGGTTGCTGAAGTATCACATAAGGATATCAAAATATATAACCCTAGTGGCAGCATAACAATTTTAGTTGTGGATTGTGGTCTTAAATACAATCAATTAAGGTGCTTGATCAAAAGAGATGCTAAAGTTGTTGTAGTGCCGTGGGATTATGAATTTGGGACAGATGACTACGATGGATTATTTATTAGCAACGGCCCTGGTGACCCTGTAATGTGTAAGAAAGTAGTCGAAAATCTAAAAAAAGTTATCATAAAACCCATATTTGGCATCTGTCTTGGGCATCAATTATTGTCAACTGCAGCTGGATGTAAAACTTACAAAATGAGGTATGGGAATCGAGGACATAACTTACCTTGCACTCATAGTGGTACTGAAAGATGTTTTATGACATCACAAAATCATGGGTTCGCTGTAGATGTCAATACTTTACCAGAAGATTGGAAAATTTTATTCACTAATGAGAATGATCAAACTAATGAAGGAATAGTTCACAAGACTTTGCCATATTTCAGTGTACAATTCCATCCAGAGCATACAGCTGGACCTACTGATTTAGAATGTTTGTTTGAAGTATTTATAGAAGCCACAAAATCATTCAGAACCCAGAACAAAATTATTATAGATGAATGTATATCGCAAAAACTTAATTTTGTGCCATCCCTATATAGACCAAAAAAGGTATTAATTCTAGGTTCTGGTGGATTATCTATTGGCCAAGCTGGTGAATTCGACTATTCAGGATCACAAGGAGTTAAAGCTATGCAAGAAGAAAAAATCCAGACAGTATTGATTAATCCCAATATCGCTACCGTCCAAACATCAAAAGGTTTAGCAGATAAAGTTTACTTTCTACCTATAACTGCTGAATATGTAGAGCAAGTTATAAAGGCTGAACGACCTACAGGAGTATTACTTACATTTGGGGGCCAAACTGCTTTAAATTGTGGAGTAAAGCTACAAAAATCCGGCGTGTTTGAACGTTATAACGTACGCGTCTTAGGCACTCCTATTCAGTCAATAATCGACACGGAAGATAGAAAAATATTCGCTGATAAAATCAATGCTATTGGTGAAAAAGTTGCTCCAAGTGCAGCGGTATCTTCTGTTGATGAGGCTGTTACTGCAGCATCGCAAATTGGATATCCAGTTATGGCACGAGCTGCTTTTTCTTTAGGAGGACTGGGATCCGGTTTTGCTAACAATGAGGATGAACTAAGAGTTTTAGCATCTCAAGCTTTCTCACACTCGGATCAACTTATTATTGATAAATCGTTAAAAGGTTGGAAAGAAGTGGAATATGAAGTTGTGAGGGATGCGTTTGACAACTGTGTTACAGTTTGTAACATGGAAAATGTAGATCCCCTAGGCATTCACACAGGAGAGTCAATAGTGGTTGCTCCAAGTCAAACTTTATCAAATAGAGAGTACTATATGTTACGTAACACTGCTTTAAAAGTTATTAGACATTTCGGTATAGTTGGAGAATGTAATATTCAATACGCTCTCAATCCCCATACAGAACAATTTTACATTATAGAAGTCAATGCTAGATTATCTAGAAGTTCGGCACTTGCCAGTAAAGCAACTGGTTATCCCCTTGCATATGTAGCAGCGAAATTAGCTTTAGGTATTCCCCTACCTAAAATTAAAAATTCTGTAACTGGTGTTACTACAGCTTGCTTTGAACCTAGTTTAGATTATTGTGTTGTTAAAATTCCTCGATGGGATTTAGCTAAATTTAATAGAGTTAGTACAAAAATTGGTAGTTCAATGAAGAGTGTGGGAGAAGTAATGTCCATTGGAAGAAATTTTGAAGAAGCTTTTCAAAAAGCGCTACGAATGGTAGACGAAAATGTGAATGGTTTTGATCCAAACATAAAACATGTAAATGAAAATGAACTACAAGAACCAACAGACAAAAGAATGTTTTTCTTAGCCGTTGCCATAAAAGAAGGTTATAGTATCGATAAACTATATGAATTAACTAAAATCGACAAGTGGTTCCTGCAAAAATTTAAAAATATAATAGATTATTATAAAATTCTTATATCTTTTGAAATTTTAAAGAAGGCAAAGCAAATTGGTTTTTCTGACAAGCAAATCGCAGCTGCAATAAAAAGCACTGAATTAGCGGTCAGAAAACTCAGAGAAGAATATAAAATTACTCCAGTTGTAAAACAGATAGATACAGTTGCTGCGGAATGGCCAGCATCGACAAATTATCTTTATTTAACTTACAACGGTAGYACACATGATTTAGATTTCCCTGGAGAGTATATAATGGTATTAGGGTCTGGAGTTTACAGAATAGGTAGTTCTGTTGAATTTGACTGGTGTGCTGTAGGATGTTTGAGAGAATTGCGGAATCAGAATAAAAAGACGATTATGGTAAACTATAACCCGGAAACTGTCAGTACCGATTATGATATGAGTGACCGACTGTACTTTGAAGAAATTTCTTTTGAAGTTGTTATGGATATTTATAACTTAGAGCATCCGGATGGCATTGTCTTATGTGTACCATCTGTAAAGCCCGGTTACCTGCGACCTCTAATTCCTGAGCAAGCACCAGAAAAAGCAGAACCATGGACTGCAGTAATGTCAGATATAGAAAGGGTGGTAATGTCCGGGGTCACCCATTGGCATTCACCTCGGTTCCACGCGTACTTTCCTACTGCCAATTCATATCCGGCTATTGTGGCTGACATGTTGAGCGGTGCTATTGCATGCATTGGATTTTCTTGGATTTCAAGCCCTGCATGCACAGAACTCGAGGTGGTAATGCTTGATTGGTTGGGCCAGATGTTAGGTTTGCCTGACGAATTCTTGGCTCGATCGGGTGGTGAAGGAGGCGGTGTTATTCAAGGCACAGCTAGTGAAGCGACTTTAGTAGCTTTGTTAGGCGCTAAAGCTCGAACAATGCAACGCGTAAGAGAAGAACACCCTGAATGGACAGACACTGAAATTTTTTCCAAGCTCGTGGGATATTGTAGCGCTCAAGCACATTCATCTGTAGAAAGAGCGGGATTATTGGGGGGAGTAAAGCTAAGAAAACTAAAACCAGACAGTAAAAGACGTCTACGAGGTGATGCAGTACGTTCTGCCATTGAAGAAGATAAAAGTAAAGGATTAATACCATTTTATGTTGTGGCGACTCTTGGAACAACAGCATCATGTGTTTTCGACGCTTTGGACGAAATAGGAGAAGTTTGCTCATCGCTTGATGTTTGGCTACACGTTGATGCTGCATATGCTGGTTCAGCCTTTATTTGTCCAGAATACCGTTACCTTATGAAAGGGATAGAAAATGCTGAATCGTTTAACTTTAACCCACACAAGTGGTTACTTGTCAACTTTGATTGCTCTGCTTTATGGTTGAAACATCCACGGTGGATAGTAGATGCGTTTAACGTAGATCCACTGTACTTGAAACATGACCAACAGGGTTCTGCACCAGATTACCGTCACTGGCAAATACCATTAGGCCGTCGTTTTAGAGCACTGAAGTTATGGTTTGTACTAAGATTGTACGGCATAGAAAACCTTCAAAATCACATTAGGAAACATATAGCATTGGCTCACTTGTTTGAAAAACTTTGTACTTCAGATGAAGCATTTGAACTGTTCGAAGAGGTTACTATGGGATTGGTCTGTTTCCGCTTGAAAGGGACCAATGAACTTAACGAATCTTTATTGAGGCATATCAACGGTCGCGGTAGAATACATCTCGTACCTTCATGCATAGACGATGTATATTTCCTTCGATTGGCAGTTTGTTCGCGATTCACGGAAGAAACATTGGGTCTTTTTAGAGCAGCTGTTCCTTCAGGAGCATCAACTGGAGTACATGAAGCTTTAGAGTTGAGAGATAACATTAAGAGTGAATACCATGGAAAAGGTGTGAATACCGCTGTGAAAAATATCAATGATATTATAGCACCAGAACTTCTGAAGTTAAATATTGAAGTCACTCAGCAGAAAGAGATTGACCAGTTTATGATTGATCTTGATGGTACAGAAAATAAGTCAAAGCTAGGAGCCAATGCAATCCTTGGTGTCTCCCTTGCAATCGCCAAGGCTGGTGCTGCAAAGAAGGGTATACCCCTATACAAGCATTTAGCTGACTTAGCAGGAAATAATAACATAGTCCTTCCAGTTCCAGCTTTTAATGTCATTAATGGTGGTTCTCATGCAGGCAACAAGCTTGCTATGCAAGAATTTATGATCTTGCCAACAGGCGCTTCATCGTTCAGTGAAGCCATGAGGATGGGATCCGAGGTTTATCACCATTTGAAAAAAATCATCAAAGAAAAGTTTGGTTTGGACTCCACTGCAGTAGGTGATGAAGGTGGTTTTGCACCAAATATCCAAAACAACAAAGATGCTCTCTACCTGATCCAAGATGCTATTCAACAAGCTGGTTATACTGGCAAGATTGAAATAGGAATGGATGTGGCAGCATCAGAATTCTTTAAGGATAATGTATATGATCTTGATTTCAAGAACCCTAAATCAAATGCGGCTGATTATTTATCATCTGACAAGTTAGCAGACTTATATCTTGATTTCATCAAAGACTTCCCAATGGTATCTATTGAAGATCCCTTCGACCAAGATGATTGGTCTGCTTGGGCCAATCTTACTTCCCGCACACCCATACAGATTGTTGGCGACGATTTAACGGTAACCAACCCGAAACGCATTGCCACCGCTGTAGAGAAGAAAGCTTGCAACTGCTTGCTTTTGAAGGTGAACCAGATTGGTAGTGTCACAGAATCCATTGAAGCCCACTTACTGGCCAAGAAGAATGGGTGGGGCACTATGGTATCACACAGGTCCGGTGAAACCGAAGACACATTCATTGCTGATTTGGTAGTGGGACTTTCGACAGGCCAGATCAAAACTGGCGCACCCTGCCGATCCGAACGATTG---------------------------------------------------------------------------------------------------------------------------------------------------------------------------------------------------------------------------------------------------------------------------------------------------------------------------------------------------------------------------------------------------------------------------------------------------------------------------------------------------------------------------------------------------------------------------------------------------------------------------------------------------------------------------------------------------------------------------------------------------------------------------------------------------------------------------------------------------------------------------------------------------------TCGTGTACTGTGAAGACTTGCTGGATGAGGCTGCCGAGTTTTCGTTCTGTTGGTGACGCGTTAAAAGACCGTTTTGATGGCGCCTCGAGGGTCATGGTCCATAACGTGCCTGTGCAGCGCAATGACGCTACGCCACCTAGGGTGCCACGCCGRGATAGATACAAATTTCAACTGCGGCCGCACAATCCGGATCACAAGTCTCCGGGAATCAAAGATCTAGTCTATTTAGAATCGTCTCCAGGGTTTTGTGCAAAAAATGCAAAACTGGGAATACCAGGTACCCACGGGAGGACCTGCAACGATACCAGTATCGGTGTCGATGGCTGTGACCTGATGTGTTGCGGTCGAGGGTATAGGACTGAAACAATGTTCGTGGTAGAACGTTGTAAC
Acro_GEOM_URAN_MICR            ---------------------------------------------------------------------------------------------------------------------------------------------------------------------------------------------------------------------------------------------------------------------------------------------------------------------------------------------------------------------------------------------------------------------------------------------------------------------------------------------------------------------------------------------------------------------------------------------------------------------------------------------------------------------------------------------------------------------------------------------------------------------------------------------------------------------------------------------------------------------------------------------------------------------------------------------------------------------------------------------------------------------------------------------------------------------------------------------------------------------------------------------------------------------------------------------------------------------------------------------------------------------------------------------------------------------------------------------------------------------------------------------------------------------------------------------------------------------------------------------------------------------------------------------------------------------------------------------------------------------------------------------------------------------------------------------------------------------------------------------------------------------------------------------------------------------------------------------------------------------------------------------------------------------------------------------------------------------------------------------------------------------------------------------------------------------------------------------------------------------------------------------------------------------------------------------------------------------------------------------------------------------------------------------------------------------------------------------------------------------------------------------------------------------------------------------------------------------------------------------------------------------------------------------------------------------------------------------------------------------------------------------------------------------------------------------------------------------------------------------------------------------------------------------------------------------------------------------------------------------------------------------------------------------------------------------------------------------------------------------------------------------------------------------------------------------------------------------------------------------------------AGACAACTGGAGGGGGAGATAGCTGAAGAGTGGAACACTCTGCTCCCGTTGGTTCGTGACGTAGTGGCCTTTGATATGAAACACTCTGCGGAGATACAGGCGTGCGACTTGCTCATGGAAATTGACAGGCTGGACCTTCTCACACAACACATGGACCAGAGCAACTACCCTAGAGTCTGCTTGTATTTAATAGGATGCGCCAGTTACGTCGTAGAACCGGAATCAACACAGATAYTGCAGGGTGTTCTGGACACATACATCCGGTTCAGCGAGTACCCACGAGCTCTGCTTGTCGCCATGCAGTTGCATGATAAGCCCAAATGTGAAGAGGTCTTCAATGCTTGCACTGATCCACTAATCAAGAAACAGCTGTGCTACATGCTGGCCCGTCAGTACGTGCCGCTRGAYGTGGARGATGAAGAYCTTCGGACCATATTGCTGAACGCACACGTCAATGACCACTACCTCAGTTTGGCTAGAGAGCTA---------------------------------------------------------------------------------------------------------------------------------------------------------------------------------------------------------------------------------------------------------------------------------------------------------------------------------------------------------------------------------------------------------------------------------------------------------------CTGCGATTCATAAAGAAGACACTCAAAACTCACGCCGATGAAGTGGTGACGCTCCACAAGGGCACGCCGATGACGCTGCGCGCTGTATTCCAGTCCATGAACCTCAGCACGTATGACCTCACCGTGGACATGTTGGATGTGCACGCGGACCGCAACACGTTCCATCGGTTCGACAAGTTCAATGCCAAATACAACCCCATAGGGGAGAGTCGGCTGCGAGAGGTGTTCCTCAAGACGGACAACTACATGAATGGCAAATACTTCGCTAGGATCATCAATGAAGTGGCATCGGATCTCGAGGAGAGCAAGTATCAGAACGCGGAGCTACGGCTGTCCATCTACGGGAAGAGCCCGGGCGAGTGGGCCAAGCTCGCCAAATGGGCCATCCAGTACGACGTGCACTCTGACAACGTCCGGTGGCTCATACAGATACCGCGGCTTTTTGACATCTTCAAGTCGAACAAGATAATGACAAACTTCCAAGAGTTCCTGAGCAACATTTTCCTGCCTTTGTTTGAAGTCACCAATGACCCGAACAGCAACCTCGAACTTCACAAATTCCTTACTCACGTGGTAGGGTTTGACAGCGTGGACGACGAGTCGAAGCCAGAGAACCCGATGCTGGACGCGGACGTGAAGGCGCCCGAGCGCTGGGACGACGACGAGAACCCGCCCTACGCGTACTATCTCTACTACATGTACGCCAACATCACGCAGCTCAACCACTTCAGGAAGGAGCAGGGACTAAACACATTTGTGTTGCGGCCGACAATCTGGTACCTATACCGTGATAACTTGCTCCCACCTTCAACTAAATTTGTTGGTTATGCTCGTACTAAACAAACTATAGCCGAAGTTAAAGAAAAATGTAAAAAGTATATGAAAATAAGACCTGGTGATGAAAGAAAACTAGAAGAATTTTGGAAAGCCAATGAATACTTAGCTGGATCTTATGAAAAACGAGTGGATTTTGAATTTTTAAATCAGACTATATGCAAGTATGAAAAGGGTCCCATTTCAAACAGAATTTTCTATTTGGCTGTTCCTCCCACTGTGTTTGAAGATGCTACTATAAATATAAAAAATGCTTGTATTGCTTTTAAAGGTTATACAAGAATTATCATTGAAAAGCCTTTTGGCAGAGATGATGTGAGTTCTGCAAAATTGAATAATCATTTGGCTAGTTTGTTTATAGAAGACCAGCTGTATCGCATTGACCATTACCTTGGTAAAGAGATGGTCCAAAATTTAATGACAATTCGGTTTGCTAATCAAATATTCAGTCCATCGTGGAATAGGGAAAACATTGCTTCTGTGCTTATTACATTTAAAGAACCCTTTGGAACAGAAGGGCGAGGAGGGTACTTTGATGACTTTGGAATAATTCGT---------------------------------------------------------------------------------------------------------------------------------------------------------------------------------------------------------------------------------------------------------------------------------------------------------------------------------------------------------------------------------------------------------------------------------------------------------------------------------------------------------------------------------------------------------------------------------------------------------------------------------------------------------------------------------------------------------------------------------------------------------------------------------------------------------------------------------------------------------------------------------------------------------------------------------------------------------------------------------------------------------------------------------------------------------------------------------------------------------------------------------------------------------------------------------------------------------------------------------------------------------------------------------------------------------------------------------------------CAGAAGAAACAGAAAAGCAGAGCATTCTGTTACTTTTGTCAAGCTTTGCAACGACTACCGACTTGTGCCCACTGTGGTAAAATAAAGTGCATGTTGAAAGCTGGTGATTGTGTCGTCCGACATCCTGGTGTCTACACTACTGGTCTCGGCATGGTGGGGGCAATATGTGATTTCTGTGAAGCTTGGGTGTGTCATGGACGCAAATGCCTTAACAATCATGCCTGCTCATGTCCTTTGATGGATGCTATTTGTTTGGAGTGTGAAAGAGGTGTTTGGGAGCATGGTGGAAGAGTATTCCGCTGTTGTTTTTGCCAAGGTTTTCTG---------------------------------------------------------------------------------------------------------------------------------------------------------------------------------------------------------------------------------------------------------------------------------------------------------------------------------------------------------------------------------------------------------------------------------------------------------------------------------------------------------------------------------------------------------------------------------------------------------------------------------------------------------------------------------------------------------------------------------------------------------------------------------------------------------------------------------------------------------------------------------------------------------------------------------------------------------------------------------------------------------------------------------------------------------------------------------------------------------------------------------------------------------------------------------------------------------------GGCTATCCCGAGTCGCTCACGGATCCTTCATATCACGCACAGCTGCTAGTACTGACCTACCCTCTCGTTGGAAATTATGGTGTACCTGATGAAGAAGAACGGGATGAATATGGATTACCAAGATGGTTTGAGTCGAGCCGTATTTGGGCCGCAGGATTGATAGTCGGTGAAGTCAGCTCTCGGGCTTGCCACTGGCGAGCTAAGAAGTCATTAGGTGCCTGGCTCACAGCGCATGGAGTACCAGGCGTGTGCGACGTCGATACCCGTGCTCTTACATACCGTCTTCGAGAAGGAGTCATGTTAGGACGCATTGTGCAAGGAGTGATGATTGATCCAAACAAAAGGAACTTAGTGGCGGAAGTCTCTACAAAGGAAAAAAAAGTATTCAATCCAAACGGAGATTTCACGATATTAGCTGTCGACTGCGGATTAAAGTATAACCAAATCAGGTGTTTAATAAATAGAAACGCCAAAGTCATTCTTGTGCCATGGAACTACAAATTTAAGGCTAGTGAATATGATGGTTTATTTATCAGTAACGGCCCCGGTGACCCAGAAATATGCAAGGAAGTGGTCAATAACATACAAAATGTTGTCATAAAACCAGTCTTCGGTATTTGTCTCGGACATCAATTATTATCAACTGCGGTTGGTTGTCACACATATAAAACCAGTTACGGAAACCGAGGACATAATCTGCCGTGCACTCATAGCGGCACTGGTCGANNNNNNNNNNNNNNNNNNNNNNNNNNNNNNNNNNNNNNNNNNNNNNNNNNNNNNNNNNNNNNNNNNNNNNNNNNNNNNNNNNNNNNNNNNNNNNNNNNNNNNNNNNNNNNNNNNNNNNNNNNNNNNNNNNNNNNNNNNNNNNNNNNNNNNNNNNNNNNNNNNNNNNNNNNNNNNNNNNNNNNNNNNNNNNNNNNNNNNNNNNNNNNNNNNNNNNNNNNNNNNNNNNNNNNNNNNNNNNNNNNNNNNNNNNNNNNNNNNNNNNNNNNNNNNNNNNNNNNNNNNNNNNNNNNNNNNNNNNNNNNNNNNNNNNNNNNNNNNNNNNNNNNNNNNNNNNNNNNNNNNNNNNNNNNNNNNNNNNNNNNNNNNNNNNNNNNNNNNNNNNNNNNNNNNNNNNNNNNNNNNNNNNNNNNNNNNNNNNNNNNNNNNNNNNNNNNNNNNNNNNNNNNNNNNNNNNNNNNNNNNNNNNNNNNNNNNNNNNNNNNNNNNNNNNNNNNNNNNNNNNNNNNNNNNNNNNNNNNNNNNNNNNNNNNNNNNNNNNNNNNNNNNNNNNNNNNNNNNNNNNNNNNNNNNNNNNNNNNNNNNNNNNNNNNNNNNNNNNNNNNNNNNNNNNNNNNNNNNNNNNNNNNNNNNNNNNNNNNNNNNNNNNNNNNNNNNNNNNNNNNNNNNNNNNNNNNNNNNNNNNNNNNNNNNNNNNNNNNNNNNNNNNNNNNNNNNNNNNNNNNNNNNNNNNNNNNNNNNNNNNNNNNNNNNNNNNNNNNNNNNNNNNNNNNNNNNNNNNNNNNNNNNNNNNNNNNNNNNNNNNNNNNNNNNNNNNNNNNNNNNNNNNNNNNNNNATTAAGAATACTAGCTCATCATGCTTTGTCACATTCCGATCAACTTATTATAGACAAATCGCTGAAAGGGTGGAAAGAAGTTGAATATGAAGTAGTCAGAGATGCCTATGACAATTGTATTACAGTTTGCAACATGGAAAATGTCGATCCTTTAGGTATACATACAGGAGAATCAATAGTGGTTGCTCCAAGTCAAACCTTATCAAATAGAGAATATTATTTACTCCGAAACACTGCTATCAAAGTAATTAGACACTTTGGTATAGTGGGAGAGTGCAATATTCAATACGCTCTTAATCCTAATTCTGAAGAATTTTATATCATAGAAGTAAATGCACGATTATCTAGGAGTTCAGCATTAGCTAGTAAAGCAACTGGTTATCCTTTAGCTTATGTGGCGGCTAAACTAGCTCTAGGCATTTCATTGCCTGTTATAAAGAATTCTGTGACTGGTGTCACTACTGCTTGTTTTGAACCAAGCTTGGATTACTGTGTTGTGAAAATTCCCCGTTGGGATCTGGCAAAGTTTAATAGAGTAAGCACAAAAATTGGAAGTTCAATGAAAAGTGTTGGAGAAGTTATGTCCATTGGTCGAAACTTCGAAGAAGCTTTCCAAAAAGCCTTACGTATGGTAGATGAGAATGTTAATGGTTTTGATCCTAATATTAAGCAAGTAAATGAAAATGAACTAAGAGAACCCACGGACAAAAGAATGTTTGTCTTAGCTGCAGCACTAAAAAATGGTTACAGTATTGATAAATTGTACGAATTAACAAAAATCGATAAATGGTTTTTAGTTAAGTTCAAGAACATTATCGATTACTACAAGTCACTTATTTCTTACGATATTTTAAAAAGAGCGAAGAAAATTGGATTTTCTGATAAACAAATTGCTGCAGCTATCAAAAGTACGGAAGTAGCTGTGAGGAAACTACGCGAAGAATTTAAAATAACTCCTTTTGTAAAACAAATTGACACTGTAGCTGCTGAATGGCCTGCTTCCACTAATTACCTTTACTTAACTTACAATGGAACAACTCATGATTTAGAGTTTCCAGGAGAATTTGTAATGGTTTTAGGTTCTGGCGTCTACAGGATAGGTAGTTCTGTGGAATTTGATTGGTGCGCTGTAGGATGTTTAAGAGAAGTCCGGAATCAAGGGAAAAAAACAATTATGATCAATTATAATCCAGAGACAGTTAGCACTGATTACGATATGAGTGACAGATTATATTTTGAAGAAATATCTTTTGAAGTTGTAATGGATATTTATAATATAGAACGGCCTAGTGGTGTTATATTGTCAGTACCTTCAGTGAAGCCAGGGTACCTTCGACCGCTGGTKCCCGAGCAGGCKCCGGAGAAACCCGAACCCTGGACAGCCGTSATGGCTGACATMGAGMGRGTCGTGATGTCAGGAGTTACCCACTGGCACTCYCCGAGATTCCAYGCYTACTTCCCYACTGCYAACTCCTAYCCAGCYATCGTRGCTGAYATGCTSAGCGGTGCYATCGCCTGCATTGGGTTYACCTGGATCGCAAGTCCAGCATGTACTGAGTTAGAGGTCGTCATGCTTGACTGGCTCGGCCAGATGCTTGGACTTCCGGACTGTTTCCTCGCACGTTCTGGCGGAGAAGCCGGTGGCGTTATCCAGGGTACTGCCAGTGAGGCTACACTGGTAGCTCTTCTAGGCGCCAAGGCAAGAATGATGCAGCGTGTCAAGGAAGAGCACCCAGAATGGACTGAAACAGAGATCCTGTCCAAGCTTGTGGGGTACTGCAATAAGCAAGCTCATTCTTCAGTCGAACGTGCTGGTCTCCTGGGTGGTGTGAAGCTGAGGTCTTTGCAGCCTGATGGTAAAAGGCGTCTCCGTGGTGAGATCTTGCAAGAGGCTATGGATGAAGATATCAGCAAGGGACTTATACCATTCTATGTAGTGGCAACTTTGGGCACCACCTCATCTTGCACCTTCGACGCCCTGGACGAGCTGGGCGATGTGTGCTCCTCGCGAGGAGTATGGCTGCACGTGGACGCAGCATACGCCGGCTCCGCCTTCATCTGCCCCGAATACCGCTACCTCATGAAGGGCGTGGAGAAGGCAGACTCCTTCAACTTCAACCCTCACAAGTGGATGCTGGTCAACTTTGACTGCTCAGCTATGTGGCTCAAGCAGCCTAGATGGATCATCGACGCCTTCAACGTGGACCCGTTGTACTTGAAGCACGACCAGCAGGGCTCCGCCCCYGACTACCGTCACTGGCAGATTCCTCTCGGAAGGCGGTTCCGAGCGCTCAAGCTCTGGTTTGTCCTAAGACTGTATGGAGTTGAGAACCTTCAGAAGCATATTAGGAAGCATATTGCTTTGGCGCACCTGTTCGAAAGGTTATGTACAGCTGATGAAAGATTCGAGCTGTTCGAAGAGGTGACTATGGGACTGGTCTGCTTCAGGCTGAAAGGGAACAATGATATCAATGAGGAGCTACTCAGGCGTATCAACGGTCGCGGCAAGATCCACTTGGTGCCGTCGAAGATAGATGACGTGTATTTCCTCAGGTTGGCCATCTGCTCCCGCTTCAGCGAAGAGTGCTTGGGTCTATTCCGTGCTGCTGTACCATCTGGGGCTTCTACTGGTGTCCACGAGGCTCTTGAGTTGAGAGATAATGTCAAGTCCGAGTACCATGGCAAGGGTGTCCTCACTGCCATCAAGAACATTAATGATATCATTGCTCCTGAACTCCTCAAACAAAACATTGAAGTAACAGAACAAAAGCAGATTGATGAGTTCATGATTAAACTGGACGGCACTGAGAACAAGTCGAAGTTTGGTGCTAATGCCATCCTTGGTGTGTCCTTGGCTGTGGCTAAAGCTGGTGCCGCTAAGAAGGGAGTGCCTTTATACAAGCACCTTGCAGACTTGGCCGGCAACAATAACATAGTGCTGCCTGTCCCCGCATTCAATGTCATCAACGGAGGCTCCCACGCTGGCAACAAGCTTGCCATGCAAGAGTTCATGATCCTTCCTACAGGTGCATCGTCATTCAGCGAAGCTATGCGTATGGGCTCCGAAGTATACCATCACCTCAAGAAGATCATCAAGGAGAAGTTTGGTCTTGACTCCACCGCAGTCGGTGATGAGGGTGGATTCGCTCCCAACATCCTGAACAACAAAGATGCTCTGTACCTCATCCAAGATGCCATCCAGCAGGCTGGATACACTGGCAAGATCGAAATCGGCATGGATGTAGCAGCATCCGAGTTCTTCAAGAACGGTGTCTACGATCTGGACTTCAAGAACCCCAAATCGAACCCAGCCGATTACCTCAGCTCGGACAAGCTCGCTGACCTGTACCTGGACTTCTGCAAAGACTTCCCCATGGTCTCCATCGAAGACCCCTTCGACCAGGATGACTGGGCTGCCTGGTCCAGCCTGACGGCCCGCACACCCATCCAGATTGTTGGAGACGATCTGACGGTGACGAACCCGAAGCGCATCAGCACAGCGGTGGAGAAGAAGGCGTGCAACTGCCTCCTGCTGAAGGTGAACCAGATCGGCAGCGTCACCGAGTCCATCGACGCGCATCTGCTCGCCAAGAAGAACGGCTGGGGCACCATGGTGTCGCACAGGTCCGGAGAAACAGAAGACACCTTCATCGCTGACCTCGTGGTGGGACTGTCCACCGGTCAGATCAAGACCGGAGCGCCCTGCCGCTCCGAGCGACTCATTGGCAGGTCCTTTATCGATTTCGTTCATCCGAGGGACCGCAACACATTCGCGTCACAAATTACAAACGGCTTGGCTGTTCCAGTAAATGGTACGATGGTATGCAGGATTCGGAGGTACAGAWGCTTGACTGGTTTTGGAGTAAAAGATCGCGTGGTCACGTTTATGCCTTTCCTCCTAAAGTTCACGTTTAATATTAGCGATGAAGAATTAGTTATACAGGCGACCCCGTTTTATTCGGCGTTCAAAGTCCCCAATGAGATACTCCCGAAACCGTTCGTCATAAGACACGCCGCTAACGGTATTCTCGAATACATTGATCCTGAGTCGGTGCCTTATCTTGGCTATCTACCACAAGACGTGACCGACACCGACGCCTTACAACTGTACCATCCTGAAGACTTACCCTACTTGCGTCAAGTGTACGAAACCATCGTCAAAGAGGGCGGAGTCAGTCGCTCTAAGACTTACAGAATGATGACTCAGAATGGTCATTACATAAAATTGGAAACTGAATGGTCGTCGTTCATCAATCCCTGGTCGAAGAAATTAGAATTTGTTACAGGGAAACATCATATTATGGAGGGTCCTTTCAATCCTGACGTGTTCCAATCCCCGGAACTGGAAAGAAGTTTCATGAGGGACAGTATTATAAGGGTCATGAATGAGCTGACTAAACCTGCGGAAGTAGCCAAACAACAGATGARCAAGCGGTGCCAAGATCTCGCTCTATTCATGGAAACGCTTATGCCAAAGACCGATGAACTTCTGGAGATACAAGACCCCGATCATTACTATCGAGACTCGGTGATGCTCGGTGGTATATCCCCACATCACGAGTATAGCAAATCTAGTACCGAAACACCGCTTAGCTCCTGCACGGTGAAGACTTGCTGGATGAGACTGCCCAGCTTCCGCTCCGTCGGCGACGCTCTAAAAGACCGATTTGACGGTGCCTCTCGGGTTATGGTACCCAACGCCCTGGTGCAGAGGAACGAAGCGGCTCCTCACAGAGTGCCTCGCAGAGATAGGTATCGCTTCCAGTTGCGGCCGCACAACCCTGAACACAAGTCTCCCGGGGTCAAAGACTTGGTGTACTCGGAGTCGTCTCCTGGGTTCTGCGACAAGAACCCTCGGTTGGGCATCCCCGGGACGCACGGGCGCGCCTGCAACGACACCAGCATCGGTGTGGACGGCTGCGACCTCATGTGCTGCGGTCGCGGGTATAGGACTGAAACGGTTTTCGTCGTCGAAAGGTGCAAY
Adam_PTER_PTER_AGDI            TTGATCTGTGAAACATATCATCTTATGAAGGATGTTTTGGGTATGAAACAGGACGAAATGGCTGCTGTTTTTGAAGAGTGGAACAAGGGACCACTAGATTCCTTCTTGATTGAAATCACAAGGGATATATTGAAGTTCAAGGATTCTGATGGTCAATTTTTGTTACCGAAGATACGTGATTCAGCTGGTCAAAAGGGCACAGGAAAATGGACCAGTGTTAGTGCGCTAGATTATGGTGTACCTGTCACACTAATTGGAGAAGCTGTCTTTGCACGTTTCTTGTCTGCGCTCAAAGATGAGCGTGTAACTGCTAGTAAAACTCTGCAAGGTCCGACTGAAAAATTCAAAGGAAACAAAACGGAATTCCTTGAACATTTGAGAAAAGCCCTTTACGCAAGCAAAATTATATCATACGCACAAGGTTTTATGTTGCTTAGAGAAGCGGCCAAAGTGAACAAATGGAACTTAAACTTTGGAAGTATAGCGTTGATGTGGCGCGGTGGTTGTATTATTAGAAGCGTATTCCTTGGAAAAATTAAGGCGGCATTCGACCAACGACCAGATCTTAGCAACTTACTTCTCGATGAGTATTTTGCGGCTGAAATTAAGAATGCCACGAGTTCGCTGAGACAAATTGTCGCTAACGCAGCCTTATTAGGTGTTCCCGCTCCAACTCATGCCGCGGCGCTTGCCTTCTTCGATGGATACCGTTCGCCAATGCTGCCCGCGAATTTGTTGCAGGCGCAACGGACCATTGATCCTAATGAAAGTAGGGTACCAGTTCCGGACGAGAGATACGATTACCTCTGCAAGTACCATTCGCCACTAAGCAAAGTACCCGCTTTTCTCAATGTTGTKGACATTGCTGGACTAGTACGTGGAGCTGCAGAGGGACAAGGTCTAGGAAATGCTTTTCTGTCGCACATCAAAGCATGTGATGCCATCTTCCACCTTTGTCGTGCATTTGAAGATGAAGATGTAACACACGTGGATGGAGATGTCAATCCTGTTCGAGATCTTGAGACAATAGGGGAAGAACTGAGACTAAAAGATGAGGAACAGCTTATGCAGTCTATTGAAAAATTAGAGAGAGTTGTCAACCGTGGTGCAGATAAGAAGTTGAAGCCTGAATATGATGCACTTATGAAGATCAAGTCAGTTTTAGTTGATGAGAAGAAACATTTAAGGTTTGGAGATTGGAGTGCAGCAGAAATAGAAATACTGAATAAATACCTTTTTTTAACTTCAAAACCAGCCTTGTACCTTGTAAACTTATCTGAGAAGGATTATATTAGAAAGAAAAATAAATGGTTACCAAAACTAAAGGAGTGGATTGATAAGAATGATCCAGGAGCACCGCTTATTCCATTCTCTGGTGCACTAGAAACTAAATTGCAAGAAATGGATGCGGAGGAACGGCAATCTTTCCTTAAAAGTCATGGAATCACCAGTGCTCTGGATAAAATCATTGTTCAAGGTTATAAAGCACTACAATTAGAGTACTTCTTCACAGCAGGCGCTGATGAAGTAAAAGCCTGGACTATACAGAAAGGTACAAAGGCCCCTCAAGCCGCAGGAAGGATCCACACACGTAAAGCTCCTAACATGGGCTGGCTAACGTTCACTTTCGGGTTGGAAAGGAAATTTAAGCAACTCTGCCGAAAGTTAGAAGTAGTGCGAACGCATCAGCAGCAGGAGAGCCTTAAATTTATGGCGCACTTCCACAGGCGGTTTATCATCAAAGATGGGAAGAGGAATCAGCGACAAGCAGTCGAATTGTATGAGCTCCGAAGCAATGGATCGGCGTTGTGCACTCGTCTTGTACAAGTTAAAGCAGACGCGGCACAACTCAACAGTGCATTTTGTTACATCCTAAACGTGCCATTGGAGGGAGATGAGTCTTCTGCAATAGTGTATGCGTGGATCGGTAGTAAAAGTGACCCTAATTCCGCTCGGCTTATTGAACAGATTGCCGAAGAGAAGTTCAACAGCCCATGGGTCAGTTTGCAGGTATTAACTGAAGGAAGCGAGCCTGACAACTTCTTCTGGGTGGCTCTAGGTGGCCGTAAGCCCTACGACACAGATGCTGACTTTCTCAATTACACAAGACTGTTTCGCTGCTCCAACGAGAAAGGTTACTTCACTGTGTCTGAAAAATGCACTGGCGGTGACTACACTACTACCGTCGAAGCTTATATACCAGCTAGTGGAAGAGGCATTCAAGGAGGGACGAGCCATCATCTTGGACAGAACTTCTCGAAAATGTTCGAGATTGTGTACGATGACCCAGAAACGCAGGAGAAGAAATATGTATACCAAAACTCGTGGGGTATCACTACAAGAACAATAGGGGTAATGATCCTGGTGCATGGTGACGATAGAGGTTTAGTACTACCACCGCGTATCGCAGACATCCAAGTAATAGTGGTACCCTGCGGTATCACTGCATCAAGCACTCCAGAAGAAAGGAAGAGCCTGATGGACTCTTGCAAGGAATTAGTGAAGGAGATCAGCTGGTCTGGTGTGAGGTGTGACGGTGATTACAGGGATAACTACTCCCCAGGAAGCAAGAAGCAGATAAGTGACATGGTTGAACTTCTGAAAGGGAAGCCTCTGGATCCCAAAACTGAGGTGGTTATTGGTGTACCGGCTGTTTACTTGGAATACATGAAAGGACTAGTGCCAGAAAATATCGAAGTAGCTGCACAAAACTGCTATAAAGTAGCTAGTGGTGCTTTCACTGGTGAGATTGCACCCACTATGATCAAAGATGTTGGTGTCAACTGGGTAATTATTGGCCATTCAGAACGTAGAACCATTTTCAAGGAAGATGACGAGCTTATTGCTCAGAAGGTGGCACTAGCTCTGGACAGTGGCTTGAAGGTTATCTTCTGTGTTGGTGAGACCCTGGAAGAACGTGAAGCAAACAAAACTGAGGAAGTTGTGTTTAGGCAGATAAAGGCTGCTGTGACTTCTATTGGAGGAAGTTGGAATCATGTTGTGCTGGCTAGGCAATTGGAAGGTGAAATTGCTGAAGAATGGAATACCCTTCTCAGATTAGTTCGTGATGTAGTATCATTTGACATGCAACACTCTGCTGAGATTCAAGCCTGTGATCTGCTCATGGAAATAGATAAACTAGATCTTTTAACACAACATATGGATCAAAGCAACTATGCTAGAGTATGTTTATATTTGATTGGATGTGCTAGCTATGTTGTTGAACCAGAATCAACACAAATATTACAAGGCGTTCTTGATACATATATGCGTTTTGGTGAATATCCAAGGGCTATGCTTGTTGCAATGCAATTACATGATAAAGCCAAGTGTGAGGAAGTGTTTAGTGCTTGCAATGACCTCTTAGTAAAGAAACAACTTTGTTATATGCTAGCTCGCCAATACATACCAATTGATGTAGATGATGAAGATTTACGTACTATACTTTTAAATGTACATATTAATGATCACTACCTTAGTTTAGGAAGAGAGCTCGGCGTGWATGACCTGATGGTACCTGATGCAGAGTGTTTGCGAGTGGTGACTGAAATTCTTGATGCAATACAAATAGGTCCTTATATTTTAAAAATAAATCATCGTAGATTATTAGATGGTATGTTTGAAGCATGTGGAGTGCCTGAAGATAAATTTAGGTCAACTTGTTCTACCGTTGACAAGTTGGATAAGCTACCATGGGAAGAGGTTAGAACAGAAATGATAAATGAAAAAGGTGTATCACCAGAAGCTGCAGATCRTATTGGTGAATATGTACAACTTAATGGTGGAACAGAATTAGTWGACAAGCTATTAAGYGATGTCAAGCTGTCAAAAACAAAAGCAGCTAATGAGGGCTTGGAGGGAATAAAGTTGTTGTTACGTTATTGTGAGCTGTTTGGWATTAAAGATAAAGTACTTTTTGATTTGAGTCTAGCTCGGGGATTGCTACGTTTCATCAAGAAGACGCTTAAAACACACGCTGATGAGGTGGTGACACTACACAAAGGCAGTCCCATGACGCTGAAGGCAGTGTTCCAGTCAATGAACCTCAGTACTTACGACCTCACTGTCGATATGCTGGACGTACATGCTGACCGCAACACGTTCCACCGGTTCGACAAGTTCAACGCCAAGTACAATCCGATCGGTGAGAGCAGACTGCGAGAGGTGTTCCTCAAGACTGACAACTACATGAACGGAAAGTACTTCGCCAGGATCATTAAGGAAGTTATTTACGATCTAGAAGARAGCAAGTATCAGAACGCTGARCTCCGTCTGTCTATCTAYGGCAAGAGTCCCGATGARTGGGCRAAATTGGCCAAGTGGGCGATCCAGTTTGGGGTGCACTCCAACAAYGTACGCTGGCTYATACAGATACCACGACTATACGATATCTTCAAGTCAAACAAGTTGATGAACAACTTCCAAGAATTCCTGAGCAACATCTTCCAGCCGCTGTTCCAAGTCAGCAACGACCCCAACAGYAACATTGAACTGCACAAATTCCTCACACACGTGGTTGGCTTCGACAGTGTGGACGACGAGTCGAAGCCAGAGAATCCGCTGCTAGATCCTGATGTGAAGACACCAGATCGGTGGGACGACGACGAGAATCCGCCATACGCTTACTATCTTTACTACATGTACGCTAACATGACCGTGCTGAACCAACTTCGCAAGGAACAAGGATTAAATACATTTGTACTCCGCCCTACAATTTGGTATTTATATCGTGATAACTTGTTGCCAGAGAATACGCACTTTTTTGGTTATGCTCGTACAAAACAAACCATCAATGAAGTGCGTGAGAAATGTAAGAAGTACATGAAAGTACGTCCTGGCGAAGAAGAAAAGTTTGAAAAGTTTTGGGAAAGAAATTACTACACAACTGGATCCTATGACAAAAGAATTGATTTCGAACACCTTAACCAGGATATAACTAAATTTGAGAAAGGTCCTGTGGCAAACCGAATATTTTATTTAGCTGTACCTCCTACTGTGTTTGAAGATGTAACAGTTAATATTAGAAATGCTTGTATTTCCTTGAAAGGCTTTACAAGAGTAATCATAGAAAAACCATTTGGACGAGATGATGAGAGCTCTGAGAAGTTAAGTAATCATTTGGCCAGCCTATTTAAAGAGGAACAGATTTATAGAATTGATCATTATTTGGGCAAAGAAATGGTACAAAACCTAATGACCATAAGGTTTGCAAATCAGATTTTTAGTCCATCATGGAATAGAGAAAATATTGCATCTGTGTTAATTTCTTTCAAAGAACCATTTGGAACTGAGGGAAGGGGAGGATATTTCGATAATTTTGGCATTGTCAGACATCTCACTGGCGATATCCATGCCGTCACCGCTGCCAACAATCTTGTCGCAGCTCAACTGGACGCCCGCATTTTCCATGAACTCACTCAGAAAGACGGACCTCTGTACGACAGATTAGTACCAAAGATTAAAGGTGTAAGAAGGTTCTCTTCAATACAGTTAAGGAGGCTGAAAAGACTTGGTATTAATAAAACYGATCCAGATTCATTAACAAATGATGAGAGAACTAAGTTTGCAAGATTGAATATTGATCCTAAGAAAGTTATGTGGAACCGAGTTATGGATCTTAACGATAGATACCTACGTAAGATAACCATTGGCCAGTCCCCCACTGAGAAAGGCTTCACTCGGGAAACCAGCTTTGATATATCAGTGGCATCAGAAATTATGGCCATTCTTGCACTCGGAAACGATCTAAAGGACATAAAAGATAGATTAGCAAATATGGTAGTCGCTCTCGATACTAGTGGAAATCCTGTAACTGCCGATGATTTGGGTGTAACTGGCGCTCTATTAGTACTGCTCAGGGATGCCGTTGAACCCACGCTAATGCAGACTCTTGAAGGC------------------------------------------------------------------------------------------------------------------------------------------------------------------------------------------------------------------------------------------------------------------------------------------------------------------------------------------------------------------------------------------------------------------------------------------------------------------------------------------------------------------------------------------------------------------------------------------------------------------------------------------------------------------------------------------------------------------------------------------------------CAGAAGAAGCAGAAAAATCGTGCCTTTTGCTACTTTTGTTCCGCGCTCCAGAGATTACCAGCGTGTGCGCATTGTGGGAAAGTGAAATGCATGTTAAAAGCAGGTGATTGTGTTGTGAGACATGCTGGCGTGTATACTACTGGACTTGGCATGGTGGGTGCTATCTGTGACTTCTGTGAGGCATGGGTGTGCCATGGCCGTAAATGTTTACAAAACCATGCCTGCACCTGTCCACTAACTGATGCAGTATGTTTGGAATGTGAGAGAGGCGTATGGGAGCACGGCGGGCGCGTGTTCCGCTGCTGCTTCTGCTCGGGGTTCCTGGGGAGGTATTCTCTATGGTCTGCGATTGGCTTATCAATATCCTTGTATATTGGATTCGACAACTTCGAGAAACTTCTAGAAGGTGCCCACTTTATGGATCAGCATTTCAGAACTGCGCCCCTAGAGGAAAACGCGCCTGTTATACTCGCYYTGCTCGGCATCTGGTATAGCAACTTCCACGGCGCTGAAACACACGCGTTACTGCCTTACGATCAATACWTGCACAGGTTTGCGGCGTACTTCCAACAAGGCGACATGGAGAGTAACGGGAAGTATGTAACTCGCGYCGGAACTAACGTAGACTACAGCACCGGCCCAATAGTGTGGGGCGAGCCTGGGACCAATGGACAACAYGCSTTCTACCAACTSATACACCAAGGGACGAGATTGATTCCTTGTGACTTCATYGCACCAGCGAACACCCATAACCCGATCTCGGGCGGTGTTCAYCATAAGATACTGCTGGCTAACTTCCTCGCGCAGACCGAGGCGYTGATGAAGGGCAARACAGCTGAAGAGGCGAAAGCCGAGTTGAAAAGTTCAGGTATGGCACCAGAGGCGGTCGCCAAGATTCTACCACACAAGGTGTTCAAGGGCAATCGACCAACCAACTCGATCGTCGTCAAGAAAATCACTCCATTCACACTCGGCGCACTAATTGCTATGTCCGAAAACCCGAAGTTACCCGAACTCCTGCACAGAGCTGGCGTTGTGTTCATTGGTCCACCGGAGAAGGCCATGTGGGCTCTAGGAGACAAGATCGCATCATCCATTGTGGCGCAGACTGCTGATATACCAACACTACCTTGGAGTGGAAGCGAGCTGAAGGCGGAATACAACACAAAGAAAATAAAAATATCGTCAGAATTATTCTCCAAAGGTTGTGTGTCGACGCCCGAACAAGGAATGCAGGCGGCTTTGAAAATTGGTTTTCCCGTCATGATAAAGGCGTCTGAAGGAGGCGGTGGTAAAGGTATAAGAAAAGTGGAGAACCCTGACGATTTCGGGAACATGTTTAGACAGGTACAAGCAGAAGTGCCTGGCTCGCCGATATTCGTGATGAAGTTAGCTCGCTCGGCTCGCCATCTCGAAGTTCAGTTACTGGCCGATCAGTATGGTAATGCCATCTCGCTGTTTGGTCGTGACTGTTCAATCCAGCGTCGTCACGGGTACCCTGAATCATTAACTGATCCTTCGTACCACGCACAACTTCTTGTGTTAACCTATCCATTGGTCGGAAATTATGGTGTTCCTGATGAAAAAGAAGTGGATGAACATGGCTTGCCAAGATGGTTTGAATCAAAACGAATTTGGGCTGCTGGTTTAGTAGTTGGTGAAATAAGTACTAAAGCATGTCACTGGCGTGCAAAACTGTCTCTAGGAAACTGGTTATCAACGCATAAAGTACCTGGTATCTGTGATATCGACACAAGAACACTGACCTGCCGTTTACGGGAAGGTATTACCTTAGGGCGAATTATACAAGGCGCTCCATCAGATCCAAATGAAAGAAATTTGGTCGCTGAGGTTTCAGTAAAGGAAACCAAAGTTTTCAATCCAAATGGTGACGTTACTATCATTGCAATAGACTGTGGTTTAAAATATAATCAAATTAGATGCTTGGTAAGCAGAAATGCTAAAGTTGTTTTAGTGCCATGGGATTACAAACCAAACTCAAAAGATTATGATGGTTTATTTATAAGCAATGGTCCAGGTGATCCAGTGATGTGTCAAAAAGTAGTAAAAAACTTAAAAGGTGCCATAATAAAACCTSTTTTTGGAATATGTTTGGGACATCAGTTACTAGCTACAGCAGCCGGGTGTAAGACGTATAAAACCAGTTATGGAAATCGAGGACATAACTTGCCATGTACTCATAGTGGAACGGGAAGATGTTTTATGACGTCANNNNNNNNNNNNNNNNNNNNNNNNNNNNNNNNNNNNNNNNNNNNNNNNNNNNNNNNNNNNNNNNNNNNNNNNNNNNNNNNNNNNNNNNNNNNNNNNNNNNNNNNNNNNNNNNNNNNNNNNNNNNNNNNNNNNNNNNNNNNNNNNNNNNNNNNNNNNNNNNNNNNNNNNNNNNNNNNNNNNNNNNNNNNNNNNNNNNNNNNNNNNNNNNNNNNN---NNNNNNNNNNNNNNNNNNNNNNNNNNNNNNNNNNNNNNNNNNNNNNNN---------NNNNNNNNNNNNNNNNNNNNNNNNNNNNNNNNNNNNNNNNNNNNNNNNNNNNNNNNNNNNNNNNNNNNNNNNNNNNNNNNNNNNNNNNNNNNNNNNNNNNNNNNNNNNNNNNNNNNNNNNNNNNNNNNNNNNNNNNNNNNNNNNNNNNNNNNNNNNNNNNNNNNNNNNNNNNNNNNNNNNNNNNNNNNNNNNNNNNNNNNNNNNNNNNNNNNNNNNNNNNNNNNNNNNNNNNNNNNNNNNNNNNNNNNNNNNNNNNNNNNNNNNNNNNNNNNNNNNNNNNNNNNNNNNNNNNNNNNNNNNNNNNNNNNNNNNNNNNNNNNNNNNNNNNNNNNNNNNNNNNNNNNNNNNNNNNNNNNNNNNNNNNNNNNNNNNNNNNNNNNNNNNNNNNNNNNNNNNNNNNNNNNNNNNNNNNNNNNNNNNNNNNNNNNNNNNNNNNNNNNNNNNNNNNNNNNNNNNNNNNNNNNNNNNNNNNNNNNNNNNNNNNNNNNNNNNNNNNNNNNNNNNNNNNNNNNNNNNNNNNNNNNNNNNNNNNNNNNNNNNNNNNNNTTAAAGAATCTCGCACATCAAGCGTTATCTCATTCTGATCAGTTAATCATCGATAAATCTTTAAAAGGTTGGAAAGAAGTAGAATATGAAGTTGTACGAGATGCGTATGATAATTGTATAACAGTTTGTAATATGGAAAATGTTGATCCACTGGGAATACATACCGGTGAATCAATAGTTGTTGCACCTAGTCAAACATTATCTAATAGAGAATACAATATGCTACGTACAACAGCAATAAAAGTTATTAGACATTTTGGCATAGTTGGTGAATGTAATATTCAATACGCATTAAATCCTAGTTCTGAAGAATTTTATATCATTGAAGTTAATGCTAGATTGTCAAGAAGTTCTGCTCTAGCAAGTAAAGCAACAGGCTATCCTCTGGCATATGTAGCAGCAAAATTAGCCTTAGGAATTCCACTCCCCAAAATTAAAAACTCTGTTACTGGTGTAACTACGGCTTGCTTTGAACCTAGTTTGGATTATTGTGTTGTAAAAATCCCTAGATGGGACTTAGCTAAGTTCAACAGAGTAAGTACTAAAATTGGGAGCTCGATGAAAAGTGTCGGAGAAGTTATGTCTATCGGAAGAAATTTTGAAGAAGCTTTTCAAAAGGCACTACGCATGGTAGACGAAAATGTAAATGGTTTTGACCCATATCTTAACCGTACTAATGAGAATGAATTGAGAGAACCAACAGATAAACGAATGTTTGTCTTAGCGGCTGCTATTAAAGATGGATATTCAATAGAAAAACTTTACGAATTAACTAAGATTGATAAATGGTTTTTATATAAACTCAAAAACATAATTAATTACTACAAAGAACTAATTTCTAGTGAGATCTTAAAGAAAGCCAAACAAATTGGTTTTTCTGATAAGCAAATTGCAGCAGCCATTAAAAGTACAGAATTAGCTATTAGAAAACTAAGAGAACAATATAATATAACTCCGTTTGTAAAACAAATTGATACTGTAGCTGCTGAATGGCCAGCCTCAACAAATTATCTTTATTTAACCTATAATGGCTGTAGTCATGATTTAGATTTCCCAGGAGAATCTATAATGGTTTTAGGATCTGGAGTTTACAGAATTGGTAGCTCAGTTGAATTTGATTGGTGTGCTGTTGGATGTCTTAGAGAATTGAGAAATCAAGGAAAGAAGACAATTATGGTTAACTGTAACCCTGAGACAGTAAGTACAGATTATGACATGAGTGACAGATTATATTTTGAAGAAATTTCTTTCGAAGTAGTTATGGATATATATAATATAGAAAGGCCAAATGGGGTCATTCTGTCG---------------------------------------------------------------------------------------------------------------------------------------------------------------------------------------------------------------------------------------GCCAGTCCCGCGTGCACTGAGCTTGAGGTGGTAATGTTGGATTGGCTCGGCCAGATGCTGGGACTACCCAAGGAATTCTTGGCCTGCTCAGGCGGTGAAGGAGGWGGTGTAATTCAGGGTACCGCYAGTGAAGCAACTCTTGTTGCTTTACTGGGAGCGAAGGCTAGAACCATGCAAAGAGTTAGAGAAGAGCACCCAGAGTGGAGTGATTATGATATTGTGTCTAAGCTTGTTGGATACTGYAACAAGCAAGCTCACTCATCCGTGGAAAGGGCTGGTTTGCTTGGTGGTGTGAAGCTTCGTCTTCTGAAACCTGACAATAAGAGGTGCCTACGTGGAGARACTTTGCTYGARGCTATTGACGAAGATATTCGYAAYGGTCTCATACCATTTTATGTTGTGGCAACATTAGGTACAACATCTTCTTGCACTTTCGACAACCTCGAAGAATTGGGTGATGTTTGTATGTCACGTAACATTTGGTTGCACGTCGACGCCGCATACGCTGGCTCAGCCTTTATATGTCCAGAATACCGCTACCTGATGAAAGGCATTGAAAAGGCAGACTCTTTCAATTTCAACCCCCACAAATGGTTGCTTGTTAACTTTGACTGTTCCGCGATGTGGTTGAAGCACCCTAGATGGATAATCGATGCATTCAACGTTGATCCTTTGTACTTGAAACATGATCAGCAAGGCTCAGCACCAGACTACCGACATTGGCAAATACCACTCGGACGTCGTTTCAGAGCACTGAAGTTATGGTTTGTCTTAAGATTATACGGTGTGGAAAATCTTCAAAAACATATAAGGAAGCACATCGCACTTGCTCATCTATTTGAAAGACTGTGCACTTCCGATGACAGATTTGAAATATTCGAAGAGGTGACAATGGGTCTTGTTTGTTTTAGACTTAAAGGGAACAATGAAATTAATGAGGAACTACTCCGACGTATCAACGGACGTGGTAAGATTCATCTTGTGCCCTCAAAGATTGATGATGTCTATTTTCTTAGAATGGCGATTTGTTCTCGATTTTCTGAAGAGAGTTTAGGATTATTCCGAGCTGCTGTACCATCTGGAGCATCAACTGGTGTACATGAAGCTTTGGAATTGAGAGACAATGTAAAAGGTGAATACCATGGCAAAGGTGTTCTTACAGCTGTAAAGAACATTAACTCTATCATTGCACCTGAGTTACTGAAGCTAAACATTGAAGTTACACAGCAGAAAGAGATTGATCAAGCTATGCTAGCTTTAGATGGCACAGAAAACAAAGCAAAACTTGGTGCCAATGCTATCCTTGGTGTTTCGTTAGCTGTGGCCAAGGCTGGAGCAGCCAAAAAGGGTGTGCCTCTCTACAAACATTTGGCTGACTTGGCTGGCAACAACAATATTGTACTGCCAGTGCCAGCCTTCAATGTTATCAATGGTGGTTCTCATGCTGGCAACAAACTTGCCATGCAGGAATTCATGATCTTGCCAACTGGCGCAACCTCTTTCACTGAAGCTATGCGTATGGGTACCGAAGTGTACCATCACTTGAAGAAGATTATTAAGGAGAAGTTTGGTCTTGACTCCACTGCTGTTGGTGATGAGGGTGGTTTCGCGCCAAACATTCTCAACAACAAAGATGCTCTWTACCTTATCCAGGATGCAATTCAACAAGCTGGCTACACTGGAAAGATTGAAATTGGTATGGATGTTGCCGCATCAGAATTTTACAAGAACGGCGTTTACGACCTTGACTTTAAAAACCCCAAATCAAACTCCGCCGATTACCTATCGTCAGACAAGCTGGCTGAGCTGTACCTGGACTTCTGCAAAGACTTYCCAATGGTATCCATTGAGGATCCCTTTGACCAGGATGACTGGRCTGCATGGTCGAACTTGACATCCCGCACTCCAATCCAAATTGTTGGAGATGATCTTACTGTAACAAACCCCAAGAGAATTGCAACTGCTGTTGAGAAGAAAGCCTGCAACTGCCTGTTATTGAAAGTCAACCAAATTGGTTCTGTTACTGAATCCATTGATGCTCACCTGCTCGCKAAAAAGAATGGCTGGGGCACCATGGTCTCTCACAGATCTGGTGAGACTGAAGACACTTTCATTGCTGATCTAGTAGTTGGTCTCTCTACCGGTCAAATTAAGACCGGTGCCCCATGTAGGTCTGAACGTTTGATTGGCAGGTCGTTTCTAGATTTCGTACATCCAAGGGACCGTGACACTTTTGCGTCGCAAATAACAAGCGGTTTAGCAGTTCCAGTTAATGGTACGATGGTGTGTCGTATAAGACGTTATCGGGGCTTAGGTGGTTTCGGAGTGAAAGATTTGGTTGTCACTTTTATGCCTTTTCTATTGAAACTATCATTCACTATAAGTGACGAAGAACTCGTCATTCAAGCCACACCTTTTTTTTCGGCGTTTAAAACTCCCAACGAGACAATACTCAAACCATTTGTTATTCGGCACTCAGCGAACGGCAATCTCGAGTACATAGACCCTGAGTCTGTGTCTTACTTAGGATATTTGCCGCAGGATGTGACAGATAAGGATGCATTGCATCTATACCACCCAGCAGATTTGTCTTATTTGAGACAGGTATACGAAACCATTGTGAAGGAAGGAGGAATGCAACGGGATAAATCTTACAGAATGATGGCGCAGAATGGTGATTATGTCACAGTCGAGACTGAATGGTCTTCATTTATAAACCCTTGGACTAGAAAACTTGAGTTTGTCATCGGAAAACATTACATTATTGAGGGTCCAGCTAATCCTGATGTGTTCCAATCACCGGACCCAGAAAAAAGCCTTGCGAGGGAAAATATTCTCCGGATTATGAGCGAGTTGACAAAGCCCGCTGTAGCAGCCAAACAGCAAATGACAAAAAGATGTCAAGACCTTGCCGTTTTTATGGAAAGCCTCGTC---AAAATTGACGATCTTTTAGAGATCCAAGATCCTGATCACTATTATAGAGATTCAGTAATGCTTGGTGGAATATCTCCACATCATGACTACTGCAAGTCTAGCACTGAGACGCCTCTAAGCTCGTGTACAGTCAAGACCTGTTGGATGCGGTTACCAAGTTTTCGATCTGTGGGAGATGCTCTTAAAGATCGATTTGACGGTGCATCACGTGTGATGATGCACAATGCGGCGGCACAGCGCAACGACGCTATACCACACCGAGTACCACGCCGGGATCGGTATCGAATGCAGCTGAGACCTCATAACCCTGACCACAAGGTGCCTGGAATGAAAGATCTCGTGTACTTAGAGCCTTCACCTGGTTTCTGTGAGAGGAACCCACGGCTCGGTATTCCTGGTACCCACGGCCGGACTTGCAACGACACGAGCATTGGCGTGGACGGCTGCGATCTTATGTGTTGTGGCCGCGGATATCGGACAGAGACGATGTTTGTAGTGGAACGCTGCAAY
Aesp_TORT_TORT_TORT            CTTATCTGCGAAGTTTATCACGTCATGAAAGATCTCTTGGGCATGGAGCAAGACGAGATGGCTAGCGTGTTTGAAGAATGGAACAAGGGAGAGTTGGACTCATTCCTCATAGAGATCACTAGGGACATTTTGAAGTTCAAGGATTCCGATGGCAAGTACCTGCTGCCGAAGATCCGCGACTCGGCGGGCCAGAAGGGCACGGGCAAGTGGACCGGCATCAGCGCGCTCGAGTACGGCGTGCCGGTCACGCTCATCGGCGAGGCCGTGTTCGCGCGCTGCCTCTCGGCGCTCAAAGAGGAGCGTGTTAAAGCGAGCTCGATCCTGCCCGGAGCGTCGGCGAAGTTCACGGGCGACAAGAAAACGTTCCTCGAACACCTGCGGAAAGCTCTCTACGCTAGCAAGATTATCTCATACGCGCAAGGATTCATGCTTCTGCGTGAAGCTGCAAAGGTGCACCAATGGAACCTGAATTACGGCAGCATCGCGCTGATGTGGCGAGGCGGTTGCATCATCAGGAGCGTTTTCTTAGGGAACATTAAGGAGGCGTTCACAAAGAACCCGCAGCTGACGAACCTGCTGCTCGACCCTTACTTCACGCAGCGCATCGGCGCGTCGCAGCAGTCGCTGCGGGAGGTGGCGCCGCGCTCG---------------------CCTTCTACGACGGCTACCGGCGCC---------------------GGCGTGCTGCCCGCCAACCTGCTGCAGGCTCAAAGG------------------------------------------------------------------------------------------------------------------------------------------------------------------------------------------------------------------------------------------------------------------------------------------------------------------------------------------------------------------------------------------------------------------------------------------------------------------------------------------------------------------------------------------------------------------------------------------------------------------------------------------------------------------------------------------------------------------------------------------------------------------------------------------------------------------------------------------------------------------------CGGCGCGCGCCCAACATGGGMTGGCTGACGTTCACCTTCGGGCTCGAGCGGAAGTTCAAGCAGCTGTGCCGGAAGCTTGAGGTGGTSCGCACGCACCAGCAGCAAGAAAGCCTGAAGTTCATGTCGCACTTCCGCCGTCAGTTCGTCGTGCGAGACGGCAAGCGCGGCCCGAAACAGAGCGTGGAACTGTTCGAATTGCGCAGCAACGGCTCTGCCTTGTGTACGCGCCTCGTGCAAGTYAARCCGGACGCCTCGCAGCTCAACAGCGCTTTCTGCTACATCCTGAACGTGCCKCTAGAAGGCTCAGCGTCTTCGGCGCTCGTGTACGCKTGGATCGGCKCSAAGGCCGACGCGGACGCCGCGCGGCTCGTCGAGCAGATCGCCGAGMACAAGTTCAACAACCCCTGGGTCAGCTTGCAGGTGCTGACGGAAGGCAGCGAGCCGGACAACTTCTTCTGGGTGGCGCTGGGCGGGCGCAAGGAATACGACACCGACGCTGACTTCCTCAACTACACCAGGCTGTTCCGCTGCTCCAACGAGAAGGGCTACTTCACCGTCTCCGAGAAGTGCACC------------------------------------------------------------------------------------------------------------------------------------------------------------------------------------------------------------------------------------------------------------------------------------------------------------------------------------------------------------------------------------------------------------------GACAAGAACCAAATCAACGAGATCGTGAACAACCTTAAGAAAGGGCCTTTGGACCCCAATGTTGAGGTTGTAGTTGGAGTGCCAGCCATTTATCTTGCGTATGTCAAGAGCATTCTGCCTGACAGCATTTCTGCATCTGCCCAGAACTGCTGGAAGTCTGCAAAGGGAGCATTTACTGGTGAAATCTCGCCGGCCATGATCAAGGATGTCGGCGTGGAGTGGGTTATCCTCGGCCATTCCGAGAGGAGGACCATTTTCGGCGAGAAGGACGACCTGGTCGCTGAAAAGGTAGCGCACGCTTTGGAATCCGGTTTGAAGGTGATAGCCTGCATCGGAGAGACCTTGGAGGAGAGGGAAGCGGGCAAAACCGAAGAAGTTGTGTACCGACAGACGAAGGCCCTCGTTCCGGCTATAGGGAACAACTGGGACCGTGTCGTGCTCGCCAGACAATTGGAAGGTGAGATAGCTGAGGAGTGGAACTTGTTGTTGCCWTTGGTGCGGGATGTGATTTCATTTGACATGAAGCACTCCGCAGAGATCCAGGCTTGCGACCTGCTGATGGAAATTGACAGGCTGGACCTCCTCACCCAACATATGGACCAGAGCAACTACCCACGTGTMTGTCTATATCTCATTGGGTGTGCTAGTTATGTAGTAGAGCCAGAATCTACACAAATMTTGCAAGGTGTGCTGGACACATATTTGCGATTCAGTGAGTACCCACGGGCCCTGCTTGTGGCCATGCAGCTGCATGACAAGGCCAAGTGTGAAGAGGTTTTCAATGCTTGTAATGAACCGTTGATAAAAAAACAGCTTTGCTACATGCTGGCACGGCAGTATATTCCATTGGATATTGAGGATGAGGATCTACGCACAATTCTGCTAAATGCTCATATCAATGATCATTTCTTGAGTTTGGGTAGAGAGCTTGGCCAATTCGATCCTTTGTTGCCGGACGCCGAGTGTCTGAGGGTGGTCTCCGAGATTCTGGACGCTCTCAAGATTGGCCAGTACGTCATCAAAGTCAACCACAGACGGTTGCTCGACGGAATGTTCGAGGCGTGCGGCGTACCAGCCGAGAACTTCCGCGCCACATGCTCCACTATCGACAAACTAGATAAGTCCCCATGGGAGGAAGTGCGAACGGAAATGATCAACGAGAAAGGCGTGACCCCAGAAGCGGCGGACAGGATAGGCGAATACGTGAGGTTCCACGGCGGCACGGAACTCGTGGCGAAACTCCTCAAAGACGAGAGACTTGCCAAAACCAAGGCGGCGGTGGAAGGACTCGAGGGGCTGAAGCTTCTGCTCTATTACTGCGAGCTCTTAGGCGTCAAGGATAAGATACTGTTCGACTTGAGCCTGGCCAGAGGCTTGCTGCGCTTCATCAAGAAGACGCTGAAGAACCACGCCGACGAGGTGGTSACGCTGCACAGGGGCGTGCCCATGACGCTCAAGTCCGTCTTCCAGTCCATGAACCTCAGCACCTACGACCTGACGGTCGACATGCTGGATGTACAYGCTGACCGCAACACGTTCCACCGGTTCGACAAGTTCAACGCGAAGTACAACCCCATCGGCGAGAGCCGCCTGCGAGAGGTCTTCCTCAAGACCGACAACTACATGTACGGGAAATACTTCGCCAGAATTATCAAGGAAGTGGCATCAGACTTGGAGGAGAGTAAATACCAGAACGCGGAGCTGCGGCTGTCCATCTACGGCAAGAACCCGACCGAGTGGGCCAACCTCGCCAAGTGGGCCATCCAGTACGACGTGCACTCCAACAACATGCGCTGGCTCATACAGATCCCGCGKCTCTACGATATCTTCAAGTCCAACAAGATYATGAACAACTTCCAGGAGTTCCTCAGCAACATTTTCCAGCCGCTGTTCGAGGTCACCAACGAYCCCAACAGCAATCTGGAGCTGCACAARTTCTTAACCCACGTGATCGGCTTCGACAGCGTGGACGACGAGTCGAAGCCCGAGAACCCGCTGCTGGACGACGGCGCGCGCGCGCCCGCCGCCTGGGACGACGACGAGAACCCGCCCTACGCGTACTACCTCTACTACATGTACGCCAACATCACCGTGCTCAATCACTTCCGCAAAGAGCAAGGGCTGAACACGTTCGTGCTGCGTCCGACGATATGGTATTTGTACCGTGACAATCTTCTGCCGGAAAACACAAAGTTCGTTGGTTATGCTCGCACTAAGCAGTCAGTGGCAGAAGTTCGCGAAAAGTGCAAGAAGTATTTAAAGGTACGACCTGGTGAGGAAAGAAAGTATGAACAGTTTTGGGAAGCCAACGAATACCTCGCGGGATCCTATGACAAACGTATTGACTATGAGTTGCTCAATCAACAGATAACCAAGTTTGAGAAAGGGCCACTTGCTAACAGGATATTTTACTTGGCCGTACCTCCAACAGTTTTTGAAGATGTCACAGTGAATATACGAAATGCTTGTGTAGCCTTTAAAGGTTATACAAGAGTAATAATTGAGAAACCATTTGGAAGAGACGATGTGTCCTCAGAAAAATTGAGTAATCATTTAGCTGGCTTATTTAAGGAAGAGCAAATATACAGGATTGATCATTACTTAGGGAAGGAAATGGTCCAAAATCTTTTAACTACAAGATTCGCCAATCAAATATTTAGCCCTTCATGGAATAGGGAAAACATTGCTTCAGTATTGATTTCTTTTAAGGAACCATTTGGCACTGAAGGAAGAGGAGGTTACTTTGACGACTTTGGTATTGTTAGACACTTAACCGGCGACATTCACGCGGTGACCGCCGCCAACAACTTACTGGCGGCTCAGATGGACGCTCGCATCTTCCACGAGCTCACWCAGAAAGACGGGCCGCTWTACGACCGCCTTGTTCCAMGGATCAAGGGGGTGCGACGGTTCTCTGCCATACAATTGAGAAGACTGCAGAGACTGGGCATCAACAAAACAGACCCCGAYTCACTCACCGACGAGGAGAGGACCAAATTCGCAAGACTGAATATCGACACTAACAAAATTATGTGGAACAGAGTGGTGGACYTAAACGAYAGATACCTCCGCAAGATCACAGTGGGACAGTCTCCAACAGAGAAGGGCTTTTCTCGGGAGACCGCCTTCGACATTTCCGTGGCRTCAGARATTATGGCCATCCTCGCTCTGGGCAAGGATTTGGAGGATATAAAGCAGCGGCTAGCGGCCATGGTCGTAGCGCTGGATAAGAGCGGAAACCCCGTCACTGCTGATGATTTGGGCATGACAGGCGCGCTAATGGTGCTGCTCCGCGACTCGTTCGAGCCGACGCTSATGCAGTCTCTGGAGGGCACGCCCGTGCTGGTGCACACGGGGCCGGAAACAGGCCCATGTGGACCATGCTCTGAATTACATTACGATAGAATTGGAGGACGAAATGCTGCTCACCTTGTTAATATGGATGATCCAGATGTTTTAGAAATTTGGAATTTGGTTTTTATTCAATTTAATAGAGAATCAGATGGCTCTTTGAAACCCTTGCCTAAAAAACACATTGACTGTGGACTGGGTCTTGAAAGATTAGTGTCAGTGATCCAAGACAAGAGGGCCAATTATGATACAGACTTTTTTGTCCCAATATTTAAAGCTATAGAAGTTGGTACAGGCACTAGACCATATTCTGGTAAAGTTGGAGATGAAGATGTGGATGGAATTGATATGGCTTATCGAGTTCTCGCTGATCATGCTAGAACCCTCACCATTGCTTTGTCAGATGGTGGCTGCCCAGACAATACAGGACGAGGTTATGTTCTCCGTCGYATTTTAAGAAGAGCCGTACGTTATGCATCCGAAAAACTGAATGCTAAACCAGGATTTTTTGGCTCACTTGTACATACGGTTGTTGAAATATTGGGAGATGTTTTTCCTGAGATAAAGAAGGATCCAGAGTCTATTATACAAACAATCAATGAGGAAGAGCTCCAATTTTTAAAAACATTGTCACGAGGTAGAAATCTTCTGAATAGAACTATTGAGAAACTTTCCAAAACTATACCTGGTGAAGTTGCCTGGCGTCTACAGAAGAAACAGAAAAGTCGCGCGTTCTGCTACTTCTGCTCGGCGGTGCAGCGGCTGCCGGTGTGCGCGCACTGCGGCAAGGGCAAGTGCATGGCCAAGTCCGGCGACTGTGTGGTGCGACACCCTGGAGTCTTTGTCACTGGTCTAGCTATGGTGGGTGCTATTTGCGATTTCTGCGAGGCRTGGGTCTGCCACGGGCGCAAGTGYCTCACGGCGCACGCCTGCTCCTGCCCACTCGCGGACGCCGTCTGCCTCGAGTGCGAGCGAGGCGTGTGGGAGCAYGGCGGGCGCGTGTTCCGCTGCTGCTTCTGCGACGGCTTCCTCGGCAGATACTCTTTGTGGTCGGCCATCGGTCTGTCGATCGCGCTTCACGTCGGATTCGACAACTTCGAGAAGCTTCTAGAAGGAGCCAGCTACATGGACGAACACTTTACCACCGCGCCACTCGAGAAGAACGCGCCCGTGATCCTGGCCATGCTGGGCGTGTGGTACGGCAACTTCCACGGCGCGGAGACGCACGCGCTGCTGCCTTACGACCAGTACTTGCACAGATTCGCCGCATACTTCCAACAAGGCGATATGGAGAGCAACGGCAAATACGTRACTCGTAGTGGCGAACAAGTGAACTAYAGCACGGGACCCATCGTGTGGGGCGAGCCCGGCACCAACGGGCAGCACGCCTTCTACCAGCTGATACACCAGGGCACCAGACTGATTCCGTGCGACTTCATCGCGCCGGCGCGGACGCACAACCCGGTCTCCGGCGGGCGGCACCACAMGRTCCTGCTCGCCAACTTCCTGGCGCAGACCGAGGCGCTYATGAAGGGCAARACCGCGRGCGAGGCTAAGGCGGAGCTGGAGAAGTCAGGCTTGGCGCCCGAAGCCGTGGCCAAAATCCTCCCCCACAAGGTGTTCAAGGGCAACCGCCCCACCAACTCCATCGTCGTGCGGAAACTCACCCCCTTCATCCTCGGCGCGCTTATTGCTTTGTCCGAGAACCCAAAGCTGCCGGAACTATTGCACCGAGCTGGGGTCGTCTTTATAGGCCCGCCCGAGAAGGCTATGTGGGCTCTGGGCGATAAGATAGCCTCGTCCATAGTGGCCCAGACCGCTGATATACCGACGCTGCCTTGGAGTGGGAGTGAGTTAAAGGCGGAATACAACAGTAAAAAGATTAAGATATCCTCCGAATTATTCGCCAAAGGCTGTGTGACAAACGCAGAACAGGGACTGCATTCGGCGCACAAGATAGGCTTTCCCGTCATGATTAAGGCTTCMGAGGGMGGYGGWGGCAAGGGTATCAGAAAAGTGGARAACCCTGATGATTTCCCGAGCATGTTCCGACAGGTACAAGCTGAGGTGCCCGGGTCCCCAATTTTCGTCATGAARCTTGCGTCTTCTGCCAGACACTTGGAGGTCCAACTATTGGCCGATCAGTACGGTAACGCTATATCCTTGTTCGGACGCGACTGTTCCATWCAGCGGCGGCATGGCTACCCGGAGTCATTGACCGATCCATCCTACCATACACAGCTGCTGGTGCTCACCTACCCCCTCGTGGGAAACTATGGAGTCCCAGATGAAACTGCTTGCGACGAGCACGGCATACCCAGGTGGTTCGAGTCTAGTCGCATTTGGGCGGCAGGACTGATTGTTGGCGAAATAAGTCAACACGCGAGCCACTGGCGCGCCAAGAAGTCCCTCGGCTCGTGGCTGGCGGCTCACGGGGTCCCGGGGTTGTGTGACGTCGACACAAGGGCGCTGACTTGCCGCCTTAGAGAAGGGGTCACGTTAGGCAGAATCATTCAAGGAGCTCCGTCAGACCCAAACGCTAGGAATCTAGTGGCTGAAGTATCGACCAAGGAGCCAAAAGTGTATAATCCCCACGGCGAGGTATCTATAATGGCCGTAGATTGCGGCCTCAAATATAATCAACTAAGATGCTTGATCAAAAGGAACGCTAAAGTGACGGTAGTGCCTTGGGATCAGAAACTAGATCCTCAAAAGTATGATGGATTATTCATAAGCAATGGTCCAGGTGACCCAGTAATCTGTCAAAAAGTTGTCGAAAATATTCGGAGTGTCATCACCAAACCGGTGTTTGGAATTTGCCTTGGGCATCAATTGCTTTCAGTTGCCGCTGGATGTAACACATACAAAATGAGCTACGGAAACCGAGGACACAACTTRCCATGTACACATAGCGATRCTGGAAGATGTTTCATGACATCACAAAATCACGGATTTGCAATAGACAGCCATTCGTTCCCGAAAGATTGGAAAATTCTCTTCACCAATGAAAATGACAAGACAAATGAAGGCATCGTGCATGAATCAAAACCTTTCTTYAGCGTGCAGTTCCAYCCTGAACATACTGCTGRTCCARCAGACCTAGAATGTCTTTTTGATGTATTCATAGAAGCTATTAAGGCAAACAAGAATAACCAACCATGTTCTGTCAAGGAAATAMTTACMAATAAACTGAAATTYMCTCCCACCATAAATAGGCCGAAAAAAGTTCTTATTCTTGGCTCTGGGKGKTTATCTATCGGCCAGGCTGGAGAGTTTGATTATTCTGGATCACAAGGAGTCAAAGCCATGCAGGAAGAAAAAGTTCAAACWGTGTTGMTAAATMCAAATATTGCCACAGTTCAAACATCAAAAGGTTTGGCGGATAAAGTATATTTTCTTCCCATTACCCCTGAATATGTAGAACAAGTCATAAAAGCAGAACGTCCRACTGGAGTTTTGCTAACATTTGGAGGGCAAACTGCGTTAAAYTGCGGAGTCGCGCTGCAAAAAGCTAAGGTTTTTGAAAAGTATAACGTGAAGGTTTTAGGTACTCCCATACAATCTATTATTGACACGGAAGATAGAAAAAATTTCGCTGAAAAAATCAACGCCATTGGAGAAAAACTTGCTCCCAGTGCAGCGGTTTTTTCTGTCGAAGAASCAGTTACCGCCGCCCTGCAAATTGGATATCCCGTGATGGCACKTGCTGCTTTTTCACTARGTGGTTTAGGTTCAGGATTTGCGAACAATGAAGAAGAAYTGAGAASTCTAKCTCATCAAGCTTTTTCCCATTCCGAYCAACTGATCATTGATAAATCTCTGAAAGGATGGAAAGAAGTTGAATACGAAGTAGTACGAGATGCTTATGATAATTGCATAACGGTTTGTAATATGGAAAACGTCGATCCACTTGGAATCCACACGGGAGAATCAATTGTCGTGGCACCGAGTCAAACTCTATCAAATAGAGAATATTATATGTTAAGAAGTACTGCCTTGAAAGTTATAAGGCATTTTGGTATTGTGGGTGAATGCAATATTCAATATGCACTAAACCCTAATTCTGAAGAATTCTACATCATAGAAGTCAATGCTAGGTTATCAAGAAGTTCGGCATTAGCAAGTAAAGCTACCGGATACCCCTTAGCATACGTTGCAGCAAAGTTAGCCCTCAGTATACCTCTTCCTGAAATAAAGAATTCGGTGACTGGYGTAACGACTGCCTGTTTTGAACCAAGTTTAGATTACTGTGTTGTAAAAATACCTAGATGGGAYTTAGCGAAAWTYACAAGAGTAAGTAAAAAAATTGGAAGCTCAATGAAGAGTGTAGGAGAAGTCATGTCAATTGGCAGAAACWTTGAAGAAGCATTTCAAAAGGCGTTGCGTGTGGTAGATGAGAATGTGAATGGGTTTGATCCTAATATAAAAGAAGCCGATGAAGATGAGCTACGAGAACCAACAGACAAACGGATGTTTGYTTKGGCAGCGKYACTTAARAATAAATACACAATTGAAAAACTTTACGAGCTAACTCAAATTGATCGATGGTTTTTAGAAAAGTTCAAAAATATTATCRACKATTATGATATTCTCATATCATTTGATATATTGAAAGATGCGAWAAASATTGGTTTCTCCGATAARCAAATAKCCCATGCAATTAAAAGCACTGAGGTAGCTGTCAGAAAACTGAGAGAGGAATTTAAAATWACACCTTGTGTTAAAAAGATTGAYACTGTTGCTGCTGAATGGCCTGCTTCTACCAACTATCTATASCTTACRTATAATGGAAACAAACATGATTTAGASTTCCCCGGGGRRTTTGTCATGGTTTTAGGTTCRGGTGTTTATCGAATTGGTAGTTCTGTTGAATTTGATTGGTGTGCAGTAGGTTGTCTSAGAGAATTACGTAATCAAGGAAAAAAGACAATAATGGTCAATTACAATCCGGAAACAGTGAGTTCCGATTACGATATGAGCKACAGGTTATACTTTGAAGAAATATCATTTGAAGTWGTTATGGACATTTATAACATGGAGCAACCTGACGGTGTAGTATTGTCG---------------------------------------------------------------------------------------------------------------------------------------------------------------------------------------------------------------------------------------------------------------------------------------------------------------------------------------------------------------------------------------------------------------------------------------------------------------------------------------------------------------------------------------------------------------------------------------------------------------------------------------------------------------------------------------------------------------------------------------------------------------------------------------------------------------------------------------------------------CTCCTCGTCAACTTCGACTGCTCCGCCATGTGGCTCAAGGAACCACGGTGGATAGTCGACGCTTTCAACGTAGACCCACTCTACCTCAAACACGATCAACAGGGATCCGCCCCCGATTACCGTCACTGGCAAATCCCGCTAGGACGTCGCTTCAGGGCGCTGAAGCTCTGGTTCGTGTTGAGACTGTACGGTGTCGAGAATCTTCAGAARCATATAAGAAAGCATATAGCTTTGGCTCACCTTTTCGAAAAGCTATGTCTCGAGGACGAAAGATTCGAAATCTACGAAGAGGTAACGATGGGTCTCGTTTGTTTCAAGCTGAAGGAAAGCAATGAAGTGAATGAGGAGCTTTTGAGAACGATCAACGGACGAGGCAAAATCCATCTAGTTCCCTCGAAGATCGACGATGTGTACTTCTTGAGGCTCGCCGTSTGCTCGCGTTACACCGAAGAGAAATTGGGACTTTTCCGAGCTGCTGTTCCGTCTGGCGCTTCCACTGGTGTCCATGAGGCCCTAGAGCTCCGTGACAATGTTAAGAGCGAGTACCTCGGCAAGGGTGTGAAGAAAGCTGTCAGCAATATCAATGACATCATTGCTCCTGAGCTCTTGAAGCAAAACATTGAAGTCACCCAGCAAAAAGAGATTGACCAGTTCATGCTGAACTTGGATGGCACAGAAAACAAGTCCAAACTTGGTGCCAATGCCATCCTGGGAGTATCTCTAGCTGTAGCCAAGGCTGGTGCTGCCAAAAAGGGAGTGCCACTATACAAACACTTGGCAGACCTGGCTGGCAACAGCAACATTGTCCTGCCTGTACCTGCCTTCAATGTCATTAATGGTGGCTCTCATGCTGGCAACAAGCTTGCYATGCAGGAATTCATGATTTTGCCCACAGGTGCAACTTCATTCACTGAGGCCATGCGCATGGGCTCTGAAGTGTACCACTTCCTGAAGAAGATCATTAAGGAGAAGTTTGGCCTGGACTCCACCGCTGTTGGTGATGAGGGTGGCTTCGCTCCCAACATCCTAAACAATAAGGATGCTCTGTTCCTGATTCAGGATGCCATCCAGCAGGCTGGATACACTGGCAAAATTGAAATCGGCATGGACGTAGCTGCGTCAGAATTCTACAAGGATGGAAAATATGATCTTGATTTCAAGAACCCCAAGTCGAACCCAGCAGACTACCTGCCGGCAGACAAGCTGGCTGACCTSTACTTGGAGTTCATCAAGGACTTCCCCATGGTCTCCATTGAAGACCCCTTCGACCAGGATGACTGGGCGGCGTGGTCCAACCTCACCTCTCGAACCGGCATCCAGATTGTTGGTGATGATTTGACTGTGACAAACCCCAAGCGCATCGCGACTGCTGTGGAAAAGAAGGCATGCAACTGCCTCCTGCTGAAGGTCAACCAGATCGGCTCCGTCACCGAGTCCATCGACGCGCACCTGCTTGCCAAGAAGAACGGATGGGGCACCATGGTCTCTCACAGGTCCGGTGAGACGGAAGACACGTTCATCGCCGACCTGGTGGTGGGGCTGTCGACCGGGCAGATCAARACGGGCGCGCCGTGCCGCTCCGAGCGCCTCATCGGACGATCTTTTATAGATTTCATCCACCCCTTGGACCACAATACATTCGCGTCCCAAATTACCAGTGGGCTGGCCTCTCCGATAACATTAAATATGTTCTGCCGCATCAGAAGGTACCGAGCTTTGAACGGTTTCGAGGTGAAAAATCGCACTATCACCTTCATGCCTTTCACGCTGAAGCTATCCTTCAACATCAACGAAGAAGAACTGGTCATACAAGCCTCCCCACTGTTTTCTGCATTCAAAGTTGCTCACGAGATCGTCGCTAAGGAGTTTGTTATGCGGCATATCTCCAACGGGAATCTCGAATACATGGACCACGAGTCGGTGCCGCTGCTCGGTTATCTGCCTCAAGACGTTACCGGCAAAGATGTACTTCGACTTTACCACCCTGACGACCTGGTTTACATGAGAGAAATCTACGAAATTATTGTGAAAGAAGGTGGCGCGCCGCGATCCAAGCCGTACAGATTCATGGCTCAAAACGGGCATTACGTTATATTGGAAACAGAGTGGTCCTCTTTTATAAACCCGTGGTCCAGAAAACTGGAGTTCGTGATAGGCAAACATCATGTTATTGAGGGCCCCGCAGACCCGGATGTGTTTCAACCTCCCATAGAAGAA------GTATTGAGAGATAGCATTGTGAGAGTCATGAATGAGTTGACGAAGCCGGCAGAGCTTGCTAAGCAACATATGACTAAACGCTGTCAGGATCTTGCTTCCTTCATGGAATGCCTGTTGCCGAAGTTGGAGGAACTGTTAGAATTGCCGGAAAATGAAAGTTATTATCGCGATTCTGTGATGTTAGGAGAAATATCACCCCACCATGATTACAGTTCATCTAGCGCTACCACTCCTTTAAGC------------------------------------------------------------------------------------------------------------------------------------------------------------------------------------------------------------------------------------------------------------------------------------------------------------------------------------------------------------------------------------------------------
Aetr_YPON_HELI                 CTTATCTGTGAAGCTTATCATATCATGAAGGATATACTTGGTATGCAACAAGATGAGATGTCAAAAGTKTTTGATGAATGGAACAAAGGAGAGTTGGATTCATTCCTGATCGAAATAACAAGAGACATTCTTAAATTCAAGGACTCCAATGGTCAATATTTATTGCCGAAAATCCGTGACACTGCTGGACAAAAGGGAACTGGTAAATGGACTGGAATCGCCGCTCTTGAATATGGTGTGCCTGTCACGCTAATTGGTGAAGCTGTGTTTGCTCGTTGTCTTAGTGCATTGAAAGATGAACGAGTGCTTGCAAGTAAAAATTTGCCTGGCTCGACCAGTAAATTCACTGGTGATAAGAAACAATTCTTAGAGCACTTACGTAAAGCGTTGTATGCTGCTAAGATTATTTCATACGCTCAAGGCTTTATGCTTTTGAGAGAAGCTGCGAAGGAAAATAAATGGAACTTGAACTATGGAAGTATTGCTTTGATGTGGCGAGGTGGTTGTATTATAAGAAGTGCTTTCCTTGGCAACATTAAGGAAGCCTTTACAAAGAATCCATCATTATCAAATCTCCTTCTCGACCCATACTTCAATGAACGCATGAGGGAAAGTCAAGAATCAATGCGTCAAGTTGTTGCTAAYGCTGCACTGTTAGCTGTGCCAGYACCAGCATTTTCAACGGCATTGGCCTTCTATGATGGCTACCGTTCGGGAATGTTACCAGCTAACCTATTACAGGCCCAACGTACCATTGACCCTAATGAAAGTAGGGTACCAGTTCCTGATGAGAGATTTGATTATTTATGCGAGTACCATAAACCTTTGAGCAAAGTCCCTGCGTTTTTGAATGTAGTCGACATTGCTGGACTCGTAAAAGGTGCAGCTGAGGGTCAAGGTCTTGGTAACGCCTTCTTGTCTCACATCAAAGCATGTGATGCTATTTTCAATCTTTGCCGTGCATTCGATGACGAAGATGTCATCCATGTGGATGGTGAAGTGAATCCAGTACGAGATCTGGAAACTATCGGTGAGGAGTTACGACTGAAAGATGAAGAGCAACTACTACAGAATATTGAAAAACTTGATAGACAAGTCAACCGTGGTAATGATAAGAAACTTAAACCTGAATACGATACTCTWATGAAAATCAAGAGCGTATTAGTTGATGAGAAAAAACACATACGTTTTGGTGACTGGAGCGTTAATGATATAGAGGTCTTAAATAAATATCTATTCCTCACATCCAAGCCTGCTCTCTACYTGGTGAATTTGTCCGAAAAGGATTATATACGAAAGAAGAATAAATGGTTACCRAAATTAAAAGAATGGATCGACAAGAAYGACCCAGGAGCACCCCTGATCCCATTCTCAGGCGCATTAGAAACGAAGCTATTTGAAATGGATCCTGCTGAAAAGGAGGCTTTCCTGAAAGAAAATAATRTTACCAGTGCTCTCGACAAAATAATWGTCCAAGGATACAARGCATTACAATTGGAATATTTCTTCACCGCTGGTGCTGATGAAGTGAAAGCTTGGACCATTCAGAAAGGAACAAAAGCCCCCCAAGCTGCCGGTAGAATCCACACTCGTTATGCACCGAATATGGGATGGCTWACMTTTACATTTGGYCTYGAGAGGAAATTCAARCAATTGTGCAAAAGATTRGAAGTTGTCCGGACTTTTCAACAGCARGAAGGACTTAAATTCATGTCGCATTTCAAGAGTATGTTYATTATACGCGACGGGAAACGAAATGCT---GCTCCAGTGGAATTATTCGAACTCCGCAGTAACGGATCAATGTTATGCACGAGATTGATACAAGTWAAGGCGGACGCTTCACAACTTAACAGCGCGTTYTGCTATATTTTATATGTTCCGTTAGAGAATGAAACCGACTCTGCAATAGTGTAYGCGTGGATCGGCAGCAAGGCTGACCCTGAATCCGCGCGACTTATTGAAAAGATAGCTGAAGAAAAGTTTAATACGCCGTGGCTTAGCCTACAGGTGCTCAATGAAGGAAATGAACCTGACAATTTCTTCTGGGTTGGCCTCGGAGGTCGCAAGCAATATGAGACTGACGCTGAATTTCTCAATCACACAAGAYTATTTAGGTGTTCAAACGAGAAAGGATATTTCACTGTTTCCGAAAAATGCACTGGCGGTGACTACACTACTACTGTTGAAGCGTATATACCAGCCAGTGGACGTGCCATACAGGGAGCAACTAGTCATCATTTAGGACAAAACTTCTCAAAGATGTTCGAAATAATCTACGACGATCCAGAGACACAAGAGAAAAAGTATGTCTTCCAAAACTCGTGGGGTCTTACAACAAGAACTATAGGAGTAATGGTATTAGTCCACGGAGATGACCGAGGTCTTGTTCTACCCCCAAGAGTAGCATCAATCCAAGCAATAGTTGTACCATGCGGTATAACAGCATCCAGCACACAGGAAGAAAGAAAACAGCTACTAGACAGCTGTAAAGCTTTGGTTGATGAGCTACTTTCARCTGGAATTAGAGCTGAAGGAGATTACAGAGATAACTACTCACCTGGGGACAAAAACCAGATCAATGAAATCGTCAATAACTTAAAGAAAGGACCATTGGATCCTAATGTTGAGGTAATTATTGGTGTTCCAGCTGTCTATTTATCTTATGTAAAGGGAAACATCACTGACAACATTAATGTTGCAGCACAAAACTGTTGGAAAGTAGCAAAAGGAGCATTTACAGGAGAAATATCACCTGCTATGATTAAAGATGTTGGCTGTGACTGGGTAATTCTTGGTCACTCTGAGAGAAGAACTATCTTTGGAGAGAAAGATGACCTTGTTGCAGAAAAGGTTGCACATGCTCTTGAAAGTGGATTGAAAGTAATTGCTTGCATTGGTGAAACACTTGAAGAAAGAGAAGGTGGAAAGACTGAAGAAGTTGTATTCAGGCAAACTAAGGCTTTAGTAGGCGCTATTGGCAATAACTGGAACAAAGTCGTATTGGCTAGACAACTGGAAGGTGAAATTGCAGAAGAATGGAAAACATTGTTACCTTTAGTTAAGGATGTAGTCGCTTTTGATATGCAACACTCTGCTGAAATCCAGGCTTGTGATCTGTTGATGGAAATTGATAGACTTGATCTTCTAACACAGCATATGGATCAAAGCAACTATCCTCGTGTTTGCTTATACTTAATTGGTTGTGCAAGTTATGTTGTTGAACCAGAATCCACACAAATYCTTCAAGGTGTATTAGATACCTATCTAAGATTCAATGAATACCCTCGSGCATTACTTGTTGCTATGCAGCTRCATGATAAAAATAAATGCGAAGAAGTTTTTAATGCATGTGTTGATCCGTTAATTAAAAAGCAGTTRTGCTACATGCTTGCCCGTCAGTATATACCTATGGATGTTGATGATGAAGATCTAAGAACCATTCTTCTTAATGCCCATATTAATGATCACTTTTTAAGTTTAGGAAGGGAGCTTGGAGCATATGACCCAATGGTACCGGATGCTGAATGTTTGAGAGTGGTGGCCGAGATATTGGACAGCCTCAACATTGGCAATTACGTATTGAAGGTCAACCACAGGCGGTTACTCGATGGAATGTTTGAGGCTTGCGGCGTGCCTGCTGACAAGTTTAGAACTACATGCTCMACTGTTGATAAGTTGGATAAGTCACCATGGGAAGAAGTAAGAACTGAAATGATTAACGAAAAAGGTGTAACACCAGAAGCAGCAGATAAAATAGGAGAGTACGTTAGACTAAACGGTAGCACTGAATTAGCTGAAAAGTTACTTAAAGATGAGAAATTGTCGAAGACCAAAGCGGCTGTAGAAGGTTTAGAAGGGATAAAGTTATTGTTAAGCTATTGTGAACTTTACGGAATTAAGGATAAGATTCTTTTTGATTTGAGTTTGGCTAGAGGGTTG------------------------------------------------------------------------------------------------------------------------------------------------------------------------------------------------------------------------------------------------------------------------------------------------------------------------------------------------------------------------------------------------------------------------------------------------------------------------------------------------------------------------------------------------------------------------------------------------------------------------------------------------------------------------------------------------------------------------------------------------------------------------------------------------ACAATATGGTATTTGTATCGCGATGGTCTTCTTCCAAAAAATACGAAATTTATTGGTTATGCTCGTACGCATCAATCAATATCAGACATCAAAGAAAAGAGTAAAAAATATGTGAAAGTACGCCCTGGAGAAGAAGATAAATTCGAAGACTTCTGGCAAGCTAACGAATACTTAGCAGGTGCATATGATAAGAGGGTTGACTATGAGCGTCTAAATCATGAAATATCTAAGAATGAAAAAGGATCAGTTGCTAATAGAATATTCTATCTAGCAGTGCCTCCAACCGTCTTTGAAGATGTGACTGTGAACATTAGAAATGCATGCATGTCAATCAAAGGTTACACTCGGGTTATTATTGAGAAACCATTTGGTCGTGATGATGTTAGCTCTGAGAAGTTAAGTAGTCACCTTGCTTCCTTATTCAAAGAGGAGCAGATTTACAGGATTGATCACTATCTAGGCAAGGAGATGGTTCAAAATTTAATGACAATAAGGTTTGCTAACCAAATATTTTGCCCATCATGGAACAGGGAAAACATCGCTTCTGTTCTAATTTCTTTTAAAGAGCCTTTTGGGACTGAAGGAAGGGGAGGATACTTTGATGACTTTGGCATTGTAAGGCATTTAACTGGTGACATCCACGCCGTAACAGCTGCAAACAATTTGTTAGCTGCTCAAATGGATGCTAGAATATTCCATGAGCTGACTCAAAAAGATGGTCCACTTTATGATAGGCTGGTCCCAAAAATTAAAGGGACCAGAAAGTTTTCACCAATCCAATTGAGGAGACTGAAACGTCTTGGAATTGACAAGACTGATCCTGATTCTTTGACTGAAGATGAGAGGACAAAATTCGCAAGATTAAACATTGATCCTACTAAAGTTATGTGGAGAAGAGTTATGGACTTAAACGACCGTTACCTTCGTAAAATTACCATTGGCCAGTCACCAACAGAGAAAGGTTTCACTCGCGAAACTGCTTTCGATATCTCAGTGGCTAGTGAAATAATGGCTATCCTGGCTTTGGGTAAGGATGTTGAAGATATCAAGGAGAGATTGGCTAGTATGGTCGTTGCCTTAGACAAGAATGGAAATGCTGTAACTGCTGATGATTTGGGTGTAACTGGTGCATTGATGGTTCTGCTGAAGGACGCTTTTGAACCAACTCTGATGCAATCTCTAGAAGGTTCTCCAGTGTTGGTCCATGCTGGTCCAGAAACAGGACCTTGTGGCCCTTGCTCTGAATTACATTATGATAGAATTGGAGGAAGAGAAGCAGCTCATTTAGTTAATATGGATGATCCAGATGTGCTTGAAATTTGGAATCTAGTATTCATACAATTCAATAGAGAATCTGATGGATCTCTTAAATTATTGCCTAAAAAACACATTGATTGTGGCTTAGGTTTGGAAAGGTTAGTGTCTGTTATACAAGATAAAAGAGCTAATTATGACACAGACTTTTTTATGCCAATTTTCAAAGTTATTGAACAAGGAACTGGAGTGAGACCCTACTCTGGTAAAGTGGGTTCTGAAGATTCAGATGGTATTGATATGGCATATAGAGTTTTAGCAGACCATGCCAGAACTTTGACAATTGCTTTATCAGATGGAGGTTGTCCGGATAATACAGGCAGAGGATATGTCTTACGRAGAATCTTGAGAAGAGCTGTTAGGTATGCATCTGAAAAATTAAATGCTAAACCTGGTTTTTTTGGATCATTAGTATATACTGTTGTGAATATTTTGGGTGATGTTTTTCCTGAGATAAAAAAAGACCCTCAAGGCATAGTTCAAACAATTAATGAGGAAGAAATACAATTCCTTAAAACTCTTACTAGAGGGAGAAACCTATTAAATAGAACAATTGAGAAATTATCCAAAGTAATTCCCGGTGATGTGGCATGGCGTTTACAAAGGAAACAAAAAACCCGTGCCTTCTGCTACTTTTGTAATGCACTTCAGAGGCTACCAGCATGTGCTGCTTGTGGCAAAGTTAAATGCATGATGCGCTCAGGAGATTGTTTGGTGAAACATCCAGCTGTTTACACTACTGGGATGGCTATGGTGGGTGCAATATGTGATTTCTGTGAGGCGTGGGTGTGTCATGGTCGCAAATGTGTCAGTACACATGCCTGTGTTTGTCCTCTAGCTGATGCTGTGTGTGTTGAGTGTGATAGAGGTGTATGGGAGCATGGTGGCCGTGTGTTCCGTTGCAGTTTCTGTGCGGAGTATCTGGGCAGATACTCTCTATGGTCTGCKATTGGTYTATCCATTTCATTGTACATTGGTTTTGAAAACTTTGAGAAATTGTTAGATGGCGCTAGTTTTATGGATGAACACTTTTGTACGGCGCCATTGGAKAAAAATGCTCCAGTAATTTTGGCACTCCTTGGAGTATGGTACAGCAATTTCCATGGTGCTGAGACACACGCTTTATTACCATATGATCAGTATTTACACAGATTCGCAGCATATTTCCAACAAGGTGACATGGAAAGTAATGGTAAATAYGTAACTAGAAGTGGAGACCAGGTCGACTATAGCACCGGCCCTATTGTGTGGGGTGAACCTGGGACAAACGGACAACATGCTTTYTAYCAACTTATACATCARGGAACTAGATTGATCCCATGCGATTTCATTGCCCCAGCTCAAACTCATAATCCGATATCTGGTGGAGTTCATCATAAGATTTTATTGGCTAATTTCYTGGCCCAAACTGAAGCTTTGATGAAGGGAAAAACTTCGGCAGAGGCTAAAGCWGAATTAGAAAAGTCTGGTATGGCTCCWGARGCGGTCGCAAAGATTTTACCACACAAAGTGTTTAAAGGMAACCGACCAACTAATTCTATAGTCGTGAAGAAAGTTACTCCATTCACTTTGGGCGCACTAATTGCAATGTCTGAGAATCCTAAATTGCCAGAATTACTGCACAGGGCCGGTGTAGTGTTCATAGGGCCACCCGAAAAAGCTATGTGGGCGTTAGGTGACAAAATTGCTTCATCCATCGTTGCCCAAACTGCGGAYATTCCTACATTACCTTGGAGTGGMAGTGATTTGAAAGCGGAATATAACAGTAAGAAAATCAAAATCTCATCAGAGCTATTCGCGAAGGGATGCGTTACTAGTCCTGAGGARGGRTTGTTGGCTGCWAATAAAATAGGTTTTCCTGTAATGATTAAGGCATCCGAAGGTGGTGGTGGTAAGGGTATCCGAAAAGTTGAGAATCCAGATGATTTCCATAATATGTTTAGACAGGTTCAAGCAGAAGTTCCTGGTTCACCTATTTTCGTTATGAAGCTCGCRCGATCAGCTAGACATTTAGAAGTACAACTTTTGGCTGATCAATATGGTAATGCTATWTCGTTGTTCGGYCGTGATTGTTCAATCCAAAGACGTCATGGATATCCAGAATCCCTAACAGATCCATCYTATCATGCTCAGTTGCTGGTCCTYACATATCCTTTGGTTGGCAATTATGGWGTACCTSATGAAAATGAGAAAGACGAATATGGCCTACCCAAATGGTTCGAGTCACACAAAATATGGGCTGCWGGTTTGATAGTCGGRGAAGTAAGCACAGAAGCCTGGCATTGGCGAGCTCGACAGTCTCTAGGTGCTTGGTTATCGAAACATAAYATTCCAGGTCTAACGGGAATAGATACAAGGGCACTGACAATCCGTCTWCGAGCTGGAGTAACCCTTGGGCGGATTGTTCAAGGTGTACCCAAGGATCCTAATACTAGGAATTTAGTTGMAGAAGTTTCTATAAAGGACAGCAAAGTTTTTAATGAAAAGGGGGATGTAACAATCCTAGCCATCGAYTGTGGTTTAAAATATAACCAAATAAGATGTCTCATAAAAAGAAATGCCAAAGTGGTGGTAGTGCCATGGAATCACCCTCTAGACATTAATAAATTTGATGGATTATTTATWAGCAACGGWCCAGGTGACCCAGAAATGTGTAAGATAGTGGTCGAAAACATCAAAAATGTAATCATTAARCCTGTTTTTGGTATTTGTCTTGGCCATCAACTTTTATCAACAGCTGCTGGATGTAAAACATTTAAAATGAGTTATGGAAATCGTGGTCATAATTTACCATGTACGCACAATGGTACTGGAAGATGTTTCATGACTTCTCAAAATCATGGTTTCGCCGTAGATACAGAAACTTTGCCGAAAGGCTGGAAAGTATTATTTACTAACGAAAATGATAAAACTAATGAAGGAATCATACATGAAGATCAACCGTTTTTCAGTGTACAGTTTCACCCAGAACATACTGCAGGTCCTACAGATTTAGAAGATTTGTTTGATATATTTCTTGGAGCAGTCAAAATTTATAAAAAGAATCAAACTTGTGTTATTGATAAGATGATTACAGAAAAACTTAAATACGAACCCACCATTAATARGCCCAAAAAGGTACTGATTCTAGGATCAGGAGGTCTATCTATAGGTCAAGCAGGTGAGTTTGACTATTCTGGTTCTCAAGGTGTTAAAGCTATGAAAGAAGAAAAAATTCAGACAGTATTGATTAATCCCAATATTGCAACAGTGCAAACATCAAAAGGCTTGGCAGATAAAGTTTACTTTTTGCCAATAACCCCAGAATACGTAGAACARGTCATAAAAGCAGAACGACCAACAGGAGTACTTCTGACATTTGGTGGACAAACGGCATTAAATTGTGGCGTTGAATTGCAAAAAAATGGCGTTTTTGAAAAATACGGTGTAAATGTCTTAGGAACTCCAATACAATCTATTATAGATACGGAAGACCGTAAAATATTTGCAGAAAAAGTAAACGCGATTGGTGAAAAGGTGGCACCAAGTGCTGCTGTATCTAGTGTCGAGGAAGCTTTGTCCGCTGCGAAACAAATTGGCTATCCTGTAATGGCAAGGTCTGCCTTTTCTTTGGGTGGTCTTGGATCTGGTTTTGCAAATAATGAAGAAGAACTGCGATCATTGGCTCATCAAGCATTGTCTCATTCAGATCAATTAATTATCGACAAGTCACTTAAAGGTTGGAAAGAGGTYGAATATGAAGTTGTGCGTGATGCATTTGATAATTGTATTACTGTGTGCAACATGGAAAACGTAGATCCACTAGGAATACATACAGGAGAATCCATTGTTGTTGCTCCTAGTCAAACTTTGTCAAATAGGGAATACTACATGTTGCGGAATACAGCCTTAAAAGTAATAAGACACTTTGGAGTGGTTGGCGAATGTAACATTCAATATGCTCTCAATCCAAATTCTGAAGAATTTTTCATAATTGAAGTTAATGCTCGACTATCAAGAAGTTCAGCTTTAGCCAGTAAAGCTACAGGTTATCCGCTTGCGTATGTGGCAGCTAAGTTAGCGCTTGGAATACCTTTACCTACAATCAGAAATTCAGTTACCTCAGTTACAACAGCTTGTTTTGAGCCAAGTTTAGATTACTGTGTTGTAAAGATACCAAGATGGGATCTTGCTAAATTTAATAGAGTTAGTACAAAAATAGGTAGCTCAATGAAAAGTGTAGGTGAAGTCATGTCTATTGGAAGAAATTTTGAAGAAGCATTTCAAAAAGCTTTGAGAATGGTAGATGAAAATGTTAATGGATTTGATCCAAAAATTAAAAAAGTAAATGAAAATGAACTCCGAGAGCCAACTGACAAAAGAATGTTTGTTTTAGCAGCAGCTATCAAAGAAGGATATTCCGTAGAAAGACTTTATGAACTCACAAAAATTGATAGATGGTTTTTAGAGAAATTTAAGAATATTATAGCGTATAACGAAATACTTATTAATAAAGATTTGCTGAAAAAGGCTAAACAAATCGGTTTTTCAGATAGACAAATTGCCGTTGCCATAAAAAGCACTGAGTTAGCTGTAAGAAAATTAAGAGAAGAATTAAAAATATGYCCAAGTGTAAAGCGAATCGACACTGTGGCAGCTGAATGGCCAGCATCAACGAATTACCTTTATTTAACATACAATGGAACTACACATGACATAGACTTTCCTGGAGAGTTCGTAATGGTGTTAGGTTCAGGAGTATATCGCATTGGAAGTTCAGTAGAATTTGATTGGTGTGCTGTTGGATGTTTGAGAGAACTGAAAAATCAAGGAAAGCAAACAATAATGATCAACTATAATCCCGAAACAGTGAGTACAGATTATGATATGAGTGATCGTCTTTACTTTGAGGAAATATCTTTTGAAGTTGTAATGGATATTTACAATCTTGAAAAGCCAGATGGTGTAATTCTATGT---------------------------------------------------------------------------------------------------------------------------------------------------------------------------------------------------------------------------------------GCAAGTCCAGCGTGTACGGAACTCGAAGTAGTTATGCTGGACTGGCTAGGCCAAATGCTTGGTCTTCCTGAATGTTTCTTGGCTCGGTCTGGTGGTGAGGCTGGCGGAGTCATCCAAGGCACTGCTAGTGARGCTACCCTKGTTGCTCTACTCGGAGCCAAGTCTAAGATGATGCACCGTGTTAAGGAACAGCACCCAGAATGGACTGACAACGATATYATTTCTAAACTTGTTGGCTACTGTAACAGTCAAGCACACTCGTCAGTGGAGCGCGCTGGTCTTCTCGGAGGTGTTAAGCTTAAGTGTTTAAAACCAGATTCTAAGAGACGTCTTAATGGTGAAATTCTCCGGGAGGCAATTGAAAAAGACATCAAGGATGGTCTTATTCCATTCTATGTCGTAGCTACACTAGGAACAACATCATCATGCACCTTTGACATTCTCGATGAAGTAGGTGACGTATGCAGAGAGAAAGATATCTGGCTCCACGTAGACGCTGCTTACGCAGGTTCAGCWTTCATTTGCCCAGAATACCGATATCTTATGAAAGGAATAGAAAAGGCAGATTCCTTCAACTTCAACCCACATAAATGGATGTTAATCAACTTCGACTGTTCAGCAATGTGGCTTAAACAGCCTCGCTGGATCGTAGATGCTTTTAACGTTGACCCTCTTTATTTGAAGCATGACCAACAAGGATCAGCTCCC------------------------------------------------------------------------------------------------------------------------------------------------------------------------------------------------------------------------------------------------------------------------------------------------------------------------------------------------------TTAGGTCTTTTCCGTGCAGCTGTTCCTTCAGGTGCTTCTACTGGTGTCCATGAAGCTTTAGAACTTCGTGATAATGTAAAGGGAGAATACCATGGCAAAGGTGTATTAACAGCTGTTAAAAACATCAACACACTTATTGCACCTGAACTTTTGAAGGCCAACATTGAAGTTACACAACAAAAAGAGATTGACCAGTTGATGCTGAACATTGATGGCACAGAAAACAAATCCAAATTAGGTGCAAATGCTATTCTTGGAGTATCTCTCGCAGTTGCTAAAGCTGGTGCAGCAAAGAAAGGAGTTCCTTTGTACAAACATTTGGCTGACCTTGCGGGCAACAATGATATTGTACTTCCTGTCCCAGCTTTCAATGTTATCAATGGTGGTTCCCATGCTGGTAACAAACTYGCCATGCAGGAGTTCATGATTTTGCCTACTGGTGCCTCATCATTTACTGAAGCCATGCGTATGGGTACTGAGGTATACCATCACTTGAAAAAGATCATCAAGGAGAAGTTTGGCCTTGACTCTACTGCTGTTGGTGATGAAGGAGGTTTTGCTCCCAACATCCAAAAYAACAAGGATGCTTTGTTCCTTATTCAAGATGCTATTGCACAGGCTGGCTACACTGGAAAGATTGAAATTGGAATGGATGTAGCTGCATCAGAATTCTACAAAAACAATGTTTATGATCTTGACTTCAAGAACCCCAAGTCTAACCCAGCAGACTACCTTTCTTCAGACAAGTTGGCTGAACTATACCTGGACTTTTGTAAGGAATTCCCAATGGTCTCAATTGAAGATCCCTTCGACCAAGATGACTGGGCTGCATGGACTAGTCTCACAAGCCGCACACCTATTCAGATTGTTGGTGATGATTTAACTGTAACAAACCCAAAACGTATTGCCACCGCTGTTGAGAAAAAGGCATGCAACTGTTTATTGCTGAAAGTAAACCAGATTGGTAGTGTCACTGAGTCTATTGAAGCCCATTTGCTGGCCAAGAAGAATGGTTGGGGCACCATGGTGTCTCACAGGTCTGGAGAAACTGAAGACACATTCATTGCTGACTTGGTGGTTGGTCTCTCTACTGGTCAGATCAAGACTGGAGCTCCATGCCGTTCAGAACGTCTTATTGGTAGATCATTTATTGATTTCGTTCATCCTAAAGACCGTGACACTTTCGCAACCTACATTATGTCGGGAGTAACAGAAAAATTAAGTGTGGAAATGTGTTGTCGGATCAGAACGTACCGTAGTCTCTCAGGCTTTGGAGTGAAGAATGCCAAGGTTACTTTCATACCATATGCATTGAATCTATCTTTTGAAATTGCCCATGAAGAGTTGGTTATAAAAGCTACGCCCCTGCTATCGGCATTTAAAACGCCAAATGAAACGGTAGTTAAACCATTCATGACTCGGCACGTTTCATCTGGCAAGATTGAATTCGTAGATACGCAGTCGGCGCCATATCTCGGATATTTACCACAAGATATTATAAATAAGGACATATTGTGCCTCTATCACCCGGAAGACATGGATTACTTACACCAACTATATGAGGAACTTATCAGGAAAAGAATAACTACTAACTCTAAGTCTTATAGGATTGTGACACACAATGGTGACTCAATTAGAGTTGAAACGGAGTTTAGCTGTTTCGTGAATCCCTGGTCAAAGAAACTGGAGTTTGTTAGCGGAAAACATGTTGTTGTTCAGGGCCCTWCAAATCCAGACGTGTTTCTCGAACCAAAGCATGATGTTAACACGATCCGTAATAATCTCATCAAAATGATGACTGAGTCGACAAAAACAGCCGAATTCGCAAAACAACAAACAAGCAAAAGGTGTATGGAACTCGCTACTTTTTTGGAAAGCCTTATTCCTAAAGCCGAAGAGTTATTGGAAATAACGGAGCCTGACCATTTTTATCGTGATTCTTTGGTGTTAGGAGGCATATCACCTCATCATGAGAATAGCAAATCTAGTACAGAAACACCTTTGAGTTCATGTACAGTGAAGACATGTTGGATGCGGCTGCCGACCTTCCGATCTGTGGGTGACGCTTTAAAAGACAGATTTGATGGTGCATCACGAGTGATGATGCACAATGCTCCAGTACAACGCAACGATGCAGCCCCTCATCGGGTACCACGACGTGATCGGTACAGGTTCCAGTTAAGACCACACAATCCAGATCACAAATCACCAGGAGCTAAAGATCTGGTATACTTAGAATCATCACCTGGATTTTGTGAAAGAAAYCCTCGGTTGGGTATCCCAGGCACGCATGGTCGCGCTTGTAACGATACCAGCATTGGTGTCGACGGATGTGACCTAATGTGCTGCGGGCGAGGTTATCGTACCGAGACCATGATCGTAGTAGAACGCTGCAAC
Aeuro_BOMB_BRAH                CTTATTTGTGAAGTTTACCACTTGATGAAAGATGTACTTGGCATGGAACAAGGTGAAATGGCTGAAGTGTTTGAAGAATGGAACAAAGGAGATCTTGACTCATTCCTCATTGAGATCACTAGGGATATCATGAAATACAAGGAGTCTGATGGTCAATATTTACTGCCGAAAATCCGTGACGCTGCTGGTCAAAAAGGAACAGGGAAGTGGACAGTTATCAGTTCACTGGAACTTGGCGCTCCTGTCACTCTCATCGGTGAAGCAGTGTTTGCACGCTGTTTGTCAGCCCTTAAAGATGAGCGTATTAAATCTAGTAAAAGTTTGCCTGGTTCATCAACACAATACACTGGGGATAAAAAGCAATTCCTTGAACATCTACGCAAAGCTTTATATGCCAGTAAGCTTATATCCTATGCCCAAGGGTTCATGTTGCTTCGTGAAGCTGCTAAAATGTATTCATGGCACTTGAATTACGGGAACATCGCTCTCATGTGGCGTGGTGGTTGCATCATCAGGAGTGTTTTCTTGGGAAATATCAAGGATGCATTCACAAGAAATCCTGAACTGTCCAACTTGCTCCTGGACCCATACTTCAAAGAGCGTATCAGTGCATCTCAGATGTCGCTGAGACAGGTTGTGGCACAGGCTGCCCTTGTGGGCGTCCCGGTGCCGGCCTTGTCTGCTGCTCTTGCCTTCTACGATGGATACAGATCCGAAATGTTGCCTGCTAACTTACTCCAGGCACAAAGGACCATTGATCCTAATGAAAGTAGGGTACCAGTGCCAGATGAGAGATATGATTACCTCTGCGAATTTCATAAGCCGGCCAGTAAAGTGCCAGCTTTCCTCAATGTAGTGGATATTGCTGGATTAGTGCGCGGTGCCGCTGAGGGACAGGGCCTTGGCAACGCCTTCTTGTCACACATTAAGGCTTGTGATGCCATCTTTAATTTATGCCGTGCTTTTGACGACGAAGACGTGATCCACGTGGACGGTGAAGTGAATCCAGTGCGCGATTTGGAAACGATCGGTGAAGAGTTACGCTTGAAGGATGAGGAACAACTGATGCAGAACTTTGAGAAACTTGACCGGGTCGTCAACCGTGGAGGTGATAAGAAACTTAAAGCTGAATATGATGCTCTTAATAAAATTAAGGCAATTTTAGTGGATGAAAAGAAACACATTCGTTTTGGTGATTGGAGTGCTGCAGATATTGAAGTATTGAACAAATACTTGTTTTTAACTTCCAAACCAGCTCTATATCTGGTGAACTTATCCGAGAAAGACTATATTAGAAAGAAGAACAAATGGTTACCAAAACTGAAGGAATGGATTGACAAGAATGACCCCGGAGCACCACTAGTTCCATTCTCTGGAGCATTGGAAACAAAATTACTTGATATGGAACCCGCTGAGAGGCAGGCCTTCTTAAAAGAACATAATATTACCAGTGCTTTGGATAAAATCATTGTTCAAGGTTATAAAGCCTTGCAATTGGAATACTTCTTTACGGCTGGGCCTGATGAAGTCAAGGCTTGGACTATTCAGAAAGGTACAAAAGCGCCCCAGGCCGCTGGTAGAATCCATACTCGTCGAGCTCCTAACATGGGCTGGCTTACCTTCACGTTCGGACTGGAGCGCAAATTCAAGCAACTTTGCCGGCGGCTCGACGTGGTGCGCACTCACCAGCAGCAAGAGAGCCTCAAATTCATGGCGCACTTCCATCGAAGATTTATAATACGGGATGGCAAGAGAAATCATGCTCCGCCGGTGGAACTATTTGAGCTGCGTAGCAACGGATCTGCCCTGTGCACCAGACTTATACAAGTGAAGGCTGATGCAGCACAACTCAACAGTGCTTTCTGCTACATCTTAAACGTACCTCTGGAGGGCGAAACCTCCTCAGCTATAGTGTACGCGTGGATTGGCTCTAAGAGCGATGCAGACTCTGCTCGACTCATTGAGCAAATAGCCGAAGAAAAGTTCAACAACCCATGGGTCAGCTTACAGGTGTTGACTGAGGGTAGTGAACCAGACAACTTCTTTTGGGTAGCGCTGGGTGGTCGCAAGCCTTACGACACGGATGCCGATTACCTTAACTACACCAGATTGTTCAGATGCTCCAACGAGAAAGGATACTTCACTGTCTCTGAGAAATGCACTGGCGGTAACTACACTACTACTGTTGAAGCTTATATTCCGGCCAGCGGCAGAGCTATACAGGGTGCCACGAGCCATCATTTGGGTCAGAATTTCTCCAAGATATTCGAGATCGTATACGACGACCCCGACACGCACGACAAAGCCTATGTCTACCAGAACTCTTGGGGTCTTACTACAAGAACTATAGGCGTGATGGTCTTAGTCCACGGCGACGATAAAGGTTTGGTTTTGCCTCCACGCGTGGCCGATATTCAAGCTATAGTAGTCCCTTGTGGAATCACTGCTTCAAGCTCTGCCGAAGAACGGAAGAATCTCATCGACTCTTGCAAAGCCCTCGTAGATGAGCTCGTAGCAGGTGGAATCAGGGCTGAGGGAGATTACAAGGACAACTACTCTCCAGGAGATAAGAATCAGATTAATGAAATCGTCAACAATTTGAAGAAAGGACCATTGGATCCTAATGTTGAGGTTGTAGTAGGAGTACCAGCTATATATCTGGCATATGTTAAGGGCATTATTCCCGATACTATTGAAGTTGCTGCCCAAAACTGTTGGAAATCGCCTAAAGGAGCTTTTACAGGTGAAATTTCACCAGCCATGATTAAAGATATTGGTGTCACCTGGGTTATCCTTGGTCATTCTGAAAGGAGAACAATCTTTGGTGAAAAAGATGAACTTGTAGCTGAAAAGGTTTCCCATGCTCTTGAATCAGGATTAAAGGTGATTGCATGCATTGGAGAAACCCTTGAGGAGAGAGAGGCAGGCAAGACTGAAGAGGTTGTATTCAGACAGACAAAGGCCCTCATACCGGCAATTGGCAATAACTGGGCTAATGTTGTGCTTGCTAGACAACTAGAAGGTGAAATAGCAGAAGAATGGAATACACTGCTGCCCCTTGTGCGTGATGTAGTGTCCTTTGATATGAAGCACTCGGCTGAAATCCAAGCCTGTGATCTACTGATGGAGATTGATAGACTGGATCTACTTACCCAGCATATGGATCAAAGCAATTATCCTCGAGTCTGCTTATATTTGATTGGGTGCGCCAGTTACGTCGTGGAACCAGAATCAACACAGATCTTGCAGGGAGTTTTGGATACATACTTACGCTTTAACGAATATCCCCGTGCATTGCTTGTTGCCATGCAACTACACGACAAGGCTAAGTGTGAAGAAGTCTTCAATTCTTGTAATGATCCGTTGATAAAGAAGCAGCTGTGCTATATGCTCGCGCGCCAATACATACCACTTGAAATAGATGATGAAGACCTACGCACAATTCTTCTGAATGCTCACATCAATGATCACTACCTTAGTCTTGGCAGAGAGCTTGGTCTATATGACCCAATGGTACCTGATGCAGAATGTCTTAAAGTAGTCACTGAGATTTTGGATGCATTGAATATAGGGCAATATGTACTGAAGGTAAATCACAGGAGATTGCTGGATGGCATGTTTAAGGCGTGCGGTGTGCCTGAAGACAAATTTAGAAGCACTTGTTCTACTGTTGATAAATTAGATAAGTCACCTTGGGATGAAGTGCGAACTGAAATGATAAATGAAAAAGGAGTTACTCCTGAAGCAGCAGATAGAATAGGAGAATATGTTTGCCTGCATGGTGGAGCAGAATTAGCAGACAAATTACTGAAAGATGAGAAATTATCTAAAGTTAAAGCTGCTGTGGAGGGATTGCAAGGCATTAAATTATTGCTGGAGTACTGTGAACTTTTTGGAATTAAGGATAAAATTCTCTTTGATTTGAGCTTAGCAAGAGGCTTATTGCGATTTATAAAGAAGACTTTAAAAACCCATGCAGATGAGGTGGTGACACTACACAAGGGCAGTCCGATGACACTGAAGGCAGTGTTCCAGTCGATGAACCTCAGCACTTATGACCTCACCGTGGACATGCTTGACGTGCATGCTGACCGCAACACGTTCCACCGGTTCGACAAATTCAACGCCAAGTATAACCCGATAGGCGAGAGCAGACTCCGAGAGGTGTTCCTCAAGACGGACAACTACATGAATGGAAAGTACTTCGCCAGGATAATTAAGGAAGTTGCATCGGACCTGGAGGAGAGCAAGTACCAAAACGCGGAGCTGCGGCTATCCATCTACGGCAAGAGCTCCAGCGAGTGGGCCAAGCTGGCCAAGTGGGCCATACAGTACGAAGTGCACTCGGACAACGTGCGCTGGCTCATACAGATCCCGCGACTCTACGATATCTTCAAATCCAACAAGATAATGAACAACTTCCAGGAGTTCCTCAGCAATATCTTTGAACCCTTGTTCGAGGTCACCAACGACCCCAGCAGCAACCTTGAACTGCACAAATTCCTTACTCACGTGGTAGGTTTCGACAGCGTGGACGATGAGTCGAAGCCGGAGAATCCCATGCTGGACGTGGATGTGAAGTTCCCGGCTGACTGGGACGACGAGGAGAACCCGCCATACGCGTACTACCTCTACTACATGTACGCCAACATGACGGTGCTCAACCACTTCCGCAAGGAGCAAGGTCTGAACACATTTGTGTTGCGTCCTACGATTTGGTATTTGTACCGTGACAATCTTTTGCCGCGCACAACTAAGTTTGTTGGTTATGCCCGCACAAAACAAACGCTTGCAGAAATCCGTGAAAAGTCTAAAAAATACATGAAAGTTCGACCGGGCGAAGAAGATAAATTTGAAGAATTTTGGCAAGCAAATGATTATATTGCTGGATCATATGACAAAAGGGTTGATTTTGAACTACTCAATCAATCAATTAGCAAATTTGAGAAAGGTCCTATTGCCAATCGAATTTTTTATCTAGCTGTGCCGCCAACTGTCTTCGAAAACGTCACTGTAAATATAAGAAATGCTTGCATCAGTATTAAAGGTTTTACTCGAGTTATCATTGAAAAACCATTTGGCCGTGATGATGTTTCTTCAGAAAAATTAAGCAATCACCTAGTAGGTTTGTTCAAGGAAGAACAAATTTACAGAATAGATCATTATCTAGGAAAGGAAATGGTACAAAATTTGATGACATTAAGATTTGCAAATAAAATTTTTTGTCCTTCATGGAATAGGGAAAATATAGCATCAGTTTTAATATCATTCAAGGAACCTTTTGGAACTGAAGGTAGAGGAGGTTACTTTGATGATTTTGGGATTGTAAGACATATGACGGGTGACATCCACGCCGTGACCGCAGCAAACAACCTGCTCGCTGCCCAGATGGACGCGAGGATCTTCCACGAACTCACGCAGAAGGACGGTCCCCTGTACGACAGGCTCGTGCCCAAGATCAAAGGGGTTAGAAAGTTCTCCTCCATACAATTGCGACGGTTAAAGAGATTGGGCATCGATAAAACCGACCCTAACTCTTTGACTGATGAGGAGAAGACAAAATTCGCGAGATTGAACATTGACACGTCTAAAATTATGTGGAACAGAGTTGTGGACTTGAACGACAGATACCTAAGGAAGATAACAATCGGCCAGTCTCCCACCGAGAAGGGCTTCACCCGAGAGACAGCGTTCGATATCTCTGTAGCATCAGAGATCATGGCCATTCTGGCGCTGGGCACCGACGTGGACGACATCAAGGAGCGGCTCGCCAACATGGTGGTGGCGCTCGACAGGAGTGGCAGCCCCGTCACCGCTGACGACCTTGGTATGACTGGTGCGCTTCTGGTGCTCTTAAAAGATGCTTTTGAGCCTACCCTGATGCAAACTCTAGAAGGTACCCCAGTGCTGGTCCATACGGGTCCCGAAACTGGTCCCTGTGGTCCCTGCTCAGAATTGCACTATGATAGAATTGGGGATCGTAATGCTGCACATCTTGTAAATATGGATGACCCAGATGTGTTAGAAATATGGAATTTAGTGTTTATTCAATTTAACAGAGAAACGGGTGGAGCATTAAAGCCACTACCTAAAAGACACATTGATTGTGGATTGGGACTTGAAAGATTAGTTTCTGTTATTCAAAATAAAAGAGCTAACTATGATACAGATTTTTTCATGCCTCTATTTGAAGCAATTCAAAAGGGAACTGGAATAAGACCATATTCAGGAAAAGTGGGAGCTGATGATGTTGATGGGATTGACATGGCATACCGTGTGTTAGCAGATCATGCAAGAACATTAACTATAGCACTGTCTGATGGAGGATGTCCAGATAATACCGGTAGGGGTTATGTGCTTAGAAGAATTTTAAGAAGAGCTGTTCGCTATGCTTTTGAAAAACTAAATGCAAAATCTGGATTTTTTGGTTCTTTGGTTTATACTGTGGTAAAACTTCTTGGTGATGTATTTCCTGAAATAAAAAAGGATCCTGATTCAATAGTCCAAATGATTAATGAAGAAGAAGTTCAATTTCTAAAAACACTTTCCCGTGGACGTAACTTGCTTAACCGAACCATTGAAAAACTTTCTAAAATAATTCCTGGTGATATTGCTTGGCGTTTACTAAAGAAGCAGAAGAGCCGTGCTTTTTGTTACTTTTGCGGTGCTGTGCAGCGACTGCCGGCATGCGCGCAATGCGGCAAGCTCAAGTGCATGCTGAAGTCAGGCGACTGCGTAGTGCGCCACCCTGGCCTCTACACTACCGGCCTCGCCATGGTGGGGGCGATCTGCGACTTCTGCGAGGCGTGGGTGTGCCACGGGCGCAAGTGTCTCAACTCGCACGCCTGCACCTGCCCGCTCATGGATGCTGTCTGCCTCGAGTGTGAAAGAGGTGTATGGGACCATGGCGGACGCGTGTTCCGCTGCTGCTTCTGTCAGGGCTTCCTGGGAAGGTATTCCCTGTGGTCAGCGATTGGTCTGTCCATCTCCCTGTACATCGGGTTCGACAACTTCGAGAAGCTTCTGGAAGGTGCCAACTACATGGACCAACACTTTACTACCGCGCCCTTGGAGAAAAATGCTCCTATTATCCTGGCTTTACTCGGCGTGTGGTACTCTAACTTCTATGGCGCTGAAACACATGCGTTGCTGCCCTATGACCAGTATTTGCATAGGTTCGCAGCGTACTTCCAGCAAGGTGACATGGAGAGTAACGGCAAATACGTGACCCGTTCTGGTGAACAGGTGGACTACTCCACCGGGCCCATCGTGTGGGGCGAGCCCGGCACCAATGGCCAGCACGCCTTCTACCAGCTCATACACCAGGGCACCAGATTGATCCCCTGTGATTTCATCGCTCCGGCCCAATCCCACAACCCAATCTCCAACGGTATTCACCACAAGATCCTGCTGGCCAATTTCTTGGCACAGACCGAGGCTCTCATGAAGGGCAAGACATCTGATGAGGCAAAAGCTGAGTTGGAAAAGTCTGGAATGGCACCAGAGGCAATTGCTAAGATCCTGCCGCACAAGGTGTTCAAGGGCAACAGACCCACAAACTCCATCGTCGTGAAGAAAGTCAGCCCTTTCACCCTCGGAGCTCTCATTGCTCTATCCGAGAACCCAAAACTTCCAGAACTGCTTCATCGTGCTGGCGTGGTCTTCATCGGACCTCCGGAGAAGGCTATGTGGGCGTTAGGAGATAAAATAGCTTCGTCCATTGTGGCCCAGACTGCTGATATACCAACCTTGCCTTGGAGTGGTAGTGAATTGAAGGCGCAATATAATTCAAAGAAAATAAAGATATCGTCGGAACTGTTCGCCCGTGGTTGTGTCACCTCACCGGAGCAAGGTCTTCAAGCTGCACAGAAAATTGGTTTCCCCGTGATGATCAAGGCGTCAGAAGGTGGTGGTGGTAAAGGTATCAGGAAAGTGGAGCACGCCGATGATTTCAATAATATGTTTAGACAGGTGCAAGCTGAAGTGCCTGGATCGCCGATATTTGTGATGAAGCTGGCCAAGTCAGCCCGCCATTTAGAAGTGCAATTATTGGCTGATCAATATGGTAACGCCATTTCTTTATTCGGTCGCGATTGTTCAATCCAGCGTCGGCATGGATATCCAGAATCACTAACAGATCCATCGTATCACGCGCAGCTTCTGGTACTTACATATCCTCTCATAGGAAACTATGGTGTACCTGATGAGGACGAGCGAGGTGAACATGGGATTCCAAGATGGTTTGAATCTGATCGAATATGGGCAGCCGGTTTAATAGTTGGCGAGGTGAGCACACGAGCACGTCATTGGCGAGCAAAGCGATCTTTAGGCTCATGGCTAGCTAAACACAATATTCCAGGTCTATGTGACGTGGACACACGAGCTCTCACCTTTCGCCTACGATCAGGCGTGACATTAGGCAGAATTATACAAGGAATGCCATCAGATCCAAATATCCGAAACTTAGTCGATGAAGTATCTACAAAAGAATTGAAAATATTTAATCCCAACGGTGAAGTAACGATATTGGCGGTTGACTGTGGTTTGAAATACAATCAGATAAGATGTTTGATGAAAAGAAATGCTAAGGTTATATTAGTACCTTGGAATCATAAATTGGACCCATCCAAATATGATGGGTTGTTCATTAGTAACGGCCCAGGTGATCCTGAAATATGCAAACAAATAGTGGAGAACTTGCGCACTGTTTTGATTAAGCCTGTATTTGGTATTTGTCTTGGACATCAGTTGTTATCAACTGCAGCTGGGTGTAAAACATATAAAACTACATATGGTAATCGTGGTCATAATCTGCCCTGTACTCATAGTGGAACCGGAAGATGCTTTATGACATCTCAGAACCATGGTTTTGCTGTAGATGCTAACTCACTACCCAATGATTGGAAAATTCTATTTACCAACGAAAATGATAAAACAAATGAGGGCATCATTCATAAGACCTCTCCTTTCTTCAGTGTACAGTTTCACCCGGAGCATACTGCGGGTCCCACTGATTTGGAATGTCTTTTTGATATATTTGTGGATGCTGTTAAATCTTTTAAAAATAACAAACCCTGTGTCATCGTCGACATGATAACCAAAAAATTAAATTATATTGCAACTACTCATAGGCCCAAGAAGGTATTAATTCTTGGTTCAGGTGGATTATCTATTGGTCAAGCAGGTGAATTTGACTACTCTGGTTCCCAAGGAGTTAAAGCAATGCAGGAAGAAAAAATTCAAACAGTTTTAATAAATCCCAATATCGCTACTGTACAGACGTCAAAAGGTTTAGCAGATAAAGTTTATTTCTTGCCAATTACTCCTGAATATGTAGAACAAGTTATCAAAGCAGAACGACCTACAGGTGTTTTACTAACTTTTGGAGGACAAACAGCTCTGAACTGTGGTGTTGAATTAGAAAAGTCCAACGTGTTTCAGAAGTATAATGTTAACGTTCTCGGAACTCCAATTCAATCAATAGTCGATACCGAAGACAGGAAAATATTTGCAGAGAAAATCAATGCAATTGGCGAAAAGGTGGCTCCTAGCGCAGCAGTGACCTCGGTTGAAGAGGCTCTTGCAGCAGCGCTACATATTGGATATCCAGTAATGGCACGTTCAGCATTTTCTTTGGGAGGTTTAGGTTCAGGATTTGCTAATAATGAAGATGAGCTTCGAGCTTTAGCTCACCAAGCCTTATCCCATTCTGATCAACTGATTATAGACAAATCTCTAAAAGGCTGGAAGGAAGTAGAATACGAGGTTGTAAGAGATGCATATGACAATTGCATTACAGTTTGCAATATGGAAAATGTTGATCCTCTTGGTATACACACTGGAGAATCCATTGTAGTTGCACCCAGTCAAACTCTCTCCAACAGGGAATATTATATGTTGCGTAATACTGCTATTAAAGTAATAAGACATTTTGGTATAGTAGGAGAATGTAACATTCAATATGCTCTTAATCCAAACTCAGAAGAATTTTATATCATTGAAGTAAATGCTAGATTATCAAGAAGTTCTGCTCTTGCGAGTAAAGCTACAGGGTACCCCTTAGCTTATGTTGCTGCAAAATTAGCTCTCGGAATACCACTGCCTATTATTAAAAACTCTGTGACTGGAGTAACCACAGCCTGTTTTGAACCCAGTCTAGATTATTGTGTTGTCAAAATACCCCGATGGGACTTAGCCAAGTTTAATAGGGTAAGCACAAAAATTGGAAGTTCAATGAAAAGTGTTGGAGAAGTAATGTCAATTGGCAGAAATTTTGAAGAAGCATTCCAAAAAGCATTACGGATGGTTGATGAAAACGTAAATGGATTTGACCCAAATATCAAAAAAGTGAATGAAAATGAATTACGGGAACCCACAGATAAACGTATGTTTGTGCTAGCTGCCGCTCTAAGAGAAGGTTACAGTGTTGAAAAGTTATATGAGTTAACAAAAATTGACAAATGGTTTTTGGAAAAATTTAAAAATATAATTCAGTATTATAAAACCTTAATCACTTTTGATATATTAAAACAAGCTAAGAAAATAGGATTTTCCGATAAACAAATCGCTGCTGCAATTAAAAGCACAGAATTGGCTGTAAGAAAACTGAGAGAGGAATACAAAATTACACCTTTTGTAAAACAAATAGATACTGTGGCTGCTGAGTGGCCTGCCTCTACCAATTATCTTTATTTAACTTATAATGGTAGTACACACGATCTGGATTTCCCTGGTGAATTTGTTATGGTGTTAGGCTCCGGTGTGTATAGAATAGGAAGTTCTGTTGAATTTGATTGGTGTGCTGTGGGGTGTTTGAGAGAGCTACGTAATCAAGGCAAACAAACAATTATGATTAATTGTAATCCTGAAACTGTTAGTACAGATTATGACATGAGTGATAGACTTTATTTTGAAGAAATCTCATTTGAAGTAGTCATGGATATTTATAACATTGAACGTCCCAGTGGTGTTATATTGTCTGTACCATCAGTAAAGCCTGGTTACCTTCGTCCGTTGGTGCCCGAACAAGCACCTCAGCAAGCAGAGCCCTGGACAGCTGTTATGGCGGACATAGAGCGTGTTGTTATGTCCGGCGTTACCCACTGGCACTCCCCGAGATTCCATGCATACTTTCCTACTGCCAACTCTTACCCTTCCATCGTTGCTGATATGCTTAGCGATGCCATAGCCTGTATCGGTTTCACTTGGATTGCCAGTCCAGCTTGCACGGAATTAGAAGTGGTTATGTTGGATTGGCTCGGCCAAATGCTGGGTCTACCAGAAGAGTTCTTGGCTCGTTCTGGAGGCGAAGCTGGAGGTGTGATTCAAGGCACCGCCAGCGAAGCAACGCTAGTCGCACTTCTCGGAGCCAAGGCCCGTACAATGCAACGTGTCAAGGAACAACACCCCGACTGGTCTGACATGGATATCATTTCAAAACTTGTTGGGTATTGCAACAAACAAGCCCATTCGTCCGTAGAACGTGCAGGCCTATTAGGTGGCGTTAAACTGAGATCTCTTCACCCAGATGGAAAAAGACGTCTTCGTGGCGACACCCTGAGAGAGGCAATAGAAGAAGATATTCGCAACGGGCTCATACCATTTTATGCTGTGGCAACCCTAGGCACAACATCCTCTTGCGCTTTTGACGTATTAGATGAAATTGGTGACGTCTGCAACGAGCATAATGTATGGCTACACGTAGACGCAGCTTATGCAGGTTCCGCCTTCATCTGCCCCGAATACCGCTATCTAATGAAAGGAATAGAAAAGGCGGACTCTTTCAACTTCAACCCACACAAATGGTTGTTGGTTAACTTTGACTGCTCTGCCATGTGGCTGAAACAACCACGATGGATAGTAGATGCCTTTAACGTCGACCCTCTTTACTTAAAACACGATCAACAAGGATCAGCACCAGATTACCGCCATTGGCAGATTCCTTTGGGTCGTCGTTTCAGAGCGCTTAAGTTGTGGTTCGTTTTAAGGTTGTATGGTGTCGAAAATCTTCAAAAGCATATCAGAAAACAAATTGCACTGGCCCATCTGTTTGAAAAGCTTTGTATGTCTGATGAAAGGTTCGAAATTTATGAGGAGGTTCTAATGGGGCTAGTATGCTACAGATTGAAGGGTGATAATGACATCAATGAACAATTACTGCGACGCATAAACGGACGTGGAAAGATCCATTTGGTTCCTTCTAAGATTGATGACGTATACTTCCTTAGGTTAGCAATTTGCTCACGTTTCACAGAAGAAAGTCTGGGTCTGTTCCGTGCTGCCGTCCCATCTGGTGCCTCCACTGGTGTTCATGAAGCTCTGGAGCTCAGGGACAATGTCAAGGGACAGTATCATGGCAAGAGTGTGCTCACTGCGATCAAGAATATCAATGAAATTATTGCTCCTGAGCTTCTCAAGCAGAACTTGGAGGTTACTCAACAGAAGGAGATTGACCAGCTGATGCTCAACTTAGATGGCACTGAAAACAAGTCAAAGCTCGGTGCTAATGCCATCCTTGGTGTATCTCTGGCTGTGGCTAAGGCTGGAGCTGCCAAGAAAGGTGTGCCCCTCTACAAGCACTTGGCTGACCTGGCTGGAAACACTGAAATCATTCTCCCTGTCCCTGCTTTCAATGTCATCAATGGAGGGTCTCATGCTGGCAACAAACTTGCCATGCAAGAGTTCATGATCTTGCCTACTGGTGCATCATCATTCAGTGAAGCCATGCGTATGGGCTCTGAAATATACCACTACCTGAAGAAGATCATCAAGGAGAAATTTGGTCTGGATTCTACTGCTGTAGGTGATGAAGGAGGTTTTGCACCCAACATCCAGAATAACAAAGATGCTCTCTACCTTATCCAGGATGCTATCCAGCAGGCTGGATACACTGGCAAGATTGAAATTGGTATGGATGTTGCTGCTTCGGAATTCTTCAAAGATGGTTCCTATGATTTGGACTTCAAGAACCCCAAGTCTAACCCAGCTGACTACCTGTCTTCCGAGAAGCTAGCTGATGTCTACCTAGACTTCATCAAAGATTTTCCAATGGTGTCCATTGAGGACCCCTTCGACCAGGATGACTGGGCAGCTTGGTCCAGCCTTACTGCCAAGACCCCCATCCAGATTGTCGGTGATGATCTTACGGTTACCAACCCCAAACGCATCGCCACCGCAGTGGAGAAGAAGGCGTGCAACTGCCTGCTACTGAAGGTGAACCAGATTGGAAGTGTCACCGAGTCCATCGACGCTCATTTATTGGCAAAGAAGAATGGCTGGGGCACGATGGTCTCACACAGGTCTGGTGAAACCGAAGACACTTTCATTGCTGACCTGGTAGTTGGCCTATCCACCGGTCAAATCAAGACTGGTGCTCCATGCCGTTCTGAGCGTCTCGTCGGTAGATCTTTTATTGACTTCGTTCATCAAAGGGATCGCAGTACATTTGCATCGCAAATCACTAGTGGTCTTGCGGTCCCGGTGAATGGTACGATGGTTTGCCGGATAAGACGGTATAGAGCCCTAACTGGTTTTGGGATAAAAGAACGTGCTACAATTTTTATGCCATTCCTCCTTAAATTCTCTTTTAGTATAAACCATGATGAGTTGGTTATTCAAGCAACTCCATTTTTCTCCGCATTTAAAATACCGAAAGAATTGATATCAAATCCATTCGTATTGAGGCATACATCCAATGGCATTATAGAATATGTAGATCCCGAAGCAGTGCCATATCTGGGATATTTACCCCAAGAAATGGTATCCAAAGATGTTTTGCAATTGTATCATCCAGATGACCTTGAATATCTGTGTCAAGTATATGAGACTATTGTCAAAGAAGGTGTCTTATCGCGCTCGAAACCTTACCGAATTATGACTCAAAATGGAGATTACGCAAAACTGGAAACAGAATGGTCCTCGTTCATTAATCCTTGGTCAAGGAAACTTGAATTTGTTATAGGAAAACATCAAATATTAGAGGGTCCAACCAATCCCGATGTTTTCCATGCCACGGAATCCGAAAAGGTTTATCTAAGACACAATATTTTGAGGATTATGAATGAATTAACGAAACCGGCTGAAGCAGCCAAGCAGCAGATGAGCAAGCGGTGCCAAGATTTAACTCATTTCATGGAGAGTCTCATGCCAAAACCTGATGAACTCCTGGATATTCAGGATGCAGATCACTATTATCGTGATTCCGTGATGCTTGGAGGT---------------------------------------------------TCCTGTACGGTCAAGACCTGCTGGATGCGGTTGCCTAGTTTTCGCTCTGTGGGTGACGCGTTGAAGGACCGTTTCGACGGTGCGTCGCGGGTCATGGTGTCCAACGCACCTGTACAGCGGAACGACGTGGCGCCGCACAGAGTACCACGAAGAGATCGATACAGATTCCAGCTGCGACCGCACAATCCGGAACACAAAGCTCCGGGTGCAAAAGACCTGGTGTACTTGGACTCATCGCCGGGCTTTTGCGAAAAGAACCCCAGGCTGGGCATTTCCGGTACACACGGGCGCGCCTGCAACGATACCAGCATCGGCGTGGACGGTTGCGACCTAATGTGTTGCGGCCGAGGCTACAGGACCGAGACCATGTTCGTGGTGGAACGCTGCAAC
Afor_NOCT_ARCT_SYN             CTCATTTGTGAAACTTACAACATTATGAAGGATGTGTTAGGTATGGAACAAAGCGAAATGGCAGAGGTATTTGAACAGTGGAATAAGGGAGATTTGGATTCATTTCTTATTGAGATATCACGAGATATTTTAAAATTTAAGGATTCTGATGGCAAATATTTGCTACCGAAGATACGTGACACAGCTGGCCAAAAGGGTACGGGTAAGTGGACAGGCATAGCGGCATTGGAATATGGAGTACCTGTCACACTTATCGGAGAAGCCGTTTTCGCCCGTTGTTTATCCGCCCTTAAAGACGAACGTGTCGAAGCGAGCAAAGTGCTCCACGGCCCTACGGCTAAATTCACAGGCGATAAGAAGCAATTCCTTGAACATTTGCGAAAGGCTCTCTACGCTAGCAAGCTTATATCATACGCCCAAGGTTTTATGTTACTTCGAGAGGCGGCCAAGGTGAATGGATGGAATTTGAACTACGGAGGTATCGCGCTTATGTGGCGTGGAGGGTGCATTATCAGGAGTGTGTTCCTCGGAAATATTAAGGACGCGTTTACAAAGAATCCACAGTTGACAAATCTGTTATTGGACCCATACTTCCGTGAGCGTATTGGTGCTTCTCAGCAATCACTCCGAGAGGTTTTCTGCCAAGCTGTCATGATTGGTGTGCCGGTGCCTGCGTTCTCCGCCGCGCTAGCCTTCTATGACGGATACAGATCTGCTGTGCTCCCAGCAAATATGCTACAGGCTCAACGGACCATTGATCCTAATGAAAGCAGGGTACCCGTACCTGACGAGAGATTTGACTACCTGTGCGAATTTCATAAACCAGCAAGCAAAGTACCGGCATTCTTAAACGTAGTAGATATCGCTGGTCTTGTTCGCGGAGCAGCTGAAGGTCAGGGTCTTGGTAATGCTTTCTTGTCACATATCAAAGCTTGTGACGCAATATTCAACCTATGTCGTGCATTCGACGATGAGGATGTAATTCACGTGGACGGTGATGTGAACCCWGTAAGAGATTTAGAAACCATTGGCGAGGAACTCAGACTCAAAGATGAAGAACAGCTGATGCAGAACATAGAGAAACTAGATCGAGTCGTCAATCGTGGCAAYGATAAGAAATTGAAGCCTGAATATGATTCGTTGCAAAAAATCAAAACTGTTCTGGTAGATGAAAAAAAACATATACGATTTGGAGATTGGAGCGYTAATGATATTGAAATTTTGAACAAATATCTATTTTTGACTTCAAAACCGGCTTTATACCTCGTCAATTTATCAGAAAAGGACTATATACGAAAGAAGAACAAGTGGTTACCAAAGCTGAAGGAATGGATCGACAAGAATGATCCTGGAGCACCTCTMATTCCTTTCTCTGGTGTGTTCGAGACTAAGCTAATAGACATGGACAGTGCTGAACGACAAGCTTATTTGAAGGAAAACAACCTGTCTAGCGCACTGGACAAGATCATCGTTCAAGGATACAAGGCACTGCAGTTAGAATACTTCTTCACTGCTGGAGCGGATGAAGTGAAAGCTTGGACTATTCAGAAAGGTACAAAGGCACCACAAGCCGCAGGTAGAATTCATACCCGGAAAGCTCCCAATATGGGGTGGCTAACGTTCACCTTTGGCCTTGAGCGCAAGTTCAAACAGCTGTGCAAGAGATTAGAGGTCGTGCGGACCCACCAACAACAAGAGAGTCTGAAGTTTATGGCACACTTCCATAGGCGGTTTATCATTAAAGATGGCAAAAGAAATCAGCGTCACCAGGTGGAGTTGTTCGAGCTACGTAGTAACGGCTCTGCGCTGTGCACTAGATTAGTGCAGGTGAAAGCTGATGCCACGACACTGAACAGCGCTTTCTGCTACATCCTGAATGTGCCGCTAGAGGGCGATACGTCTTCTGCAATTGTGTACGCTTGGATCGGAAACAACAGTGATGCAGAATCCGCTAGACTCATAGAACAAATTGCTGAGGAGAAATTCAATAATCCTTGGGTCAGTCTACAGGTACTAACAGAGGGAAGCGAACCAGATAACTTCTTTTGGGTGGCTCTGGGTGGTCGAAAGCCGTATGAGACRGAAGCCGAGTATCTCAACTACACCAGACTGTTCCGRTGTTCCAATGAGAAGGGATACTTTACTGTCTCCGAAAAGTGTACAGGCAGTGAGTACTCCACCACTGTCGAAGGATACATCCCAGCCAGTGGCAGAGGAATACAGGGCGCCACTAGTCATCACCTTGGTCAAAACTTTTCGAAAATGTTCGAGATCGTGTACGATGATCCGGACACTCAAGAAAAGAATTATGTCTATCAGAATTCGTTTGGACTCACCACCAGAACTATTGGTGTAATGGTGTTAGTCCACGGTGATGATAAAGGTCTAGTTCTACCTCCCCGAGTCGCCGACATTCAAGCGATAGTGGTTCCTTGTGGTATCACCGCGTCCAGCTCAGCAGAAGAACGCAAGAGTCTTATAGAGTCGTGCAAGGCTCTCGTCAGTGACKYACTGGACGCCGGCATCAGAGCAGAGGGAGATTACAGAGACAATTATTCACCTGGAGATAAGAAACAGGTCACTGATATAGTAGATACTTTAAAAAAGGGTCCATTGGACTCCAATGTTGAGGTTGTAATTGGAATTCCTGCTATATATCTTGAATATGTAAAGAGCATTGTTCCTAGCAATATTGAAGTTGCAGCTCAAAACTGCTGGAAAACTGCAAAGGGAGCATTTACTGGCGAAATATCACCAGCCATGATTAAAGACATTGGCTGCAACTGGGTAATTCTTGGCCACTCAGAGAGGAGAACTATATTCAAGGAGCAAGATGATTTAGTTGCTCAGAAAGTTGCACATGCTCTTGAATCAGGATTGAAAGTTATTGCTTGTATTGGTGAAACTCTTGAAGAGAGAGAGGCTGAAAAAACGGAGGAGGTGGTTTTTAGACAAACAAAGGCCCTTGTACCTGCTATTGGCGATAAATGGGCTGATGTTGTTTTAGCCAGACAACTGGAAGGCGAGATAGCCGAGGAATGGAATTCTCTTCTATCTTTGGTCAGGGATGTAATCTCTTTTGACATGAAGCATTCTGCGGAGATACAAGCTTGTGATCTTTTGATGGAAATTGACCGCCTCGACCTACTGACACAGCATATGGACCAGAGTAATTATCCAAGAGTGTGCCTGTACCTGATTGGATGTGCCAGTTATGTTGTAGAACCAGAGTCTACTCAGATTCTTCAAGGCGTTCTAGACACATACACACGATTTGGAGAATATCCTCGCGCTCTACTGGTGGCTATGCAACTTCATGACAGAGCAAAATGTGAAGAAGTTTTCAATTCTTGCACTGATCCGTTGATCAAGAAACAGCTGTGCTACATGCTTGCTCGTCAGTACATACCGTTGGAATTGGATGATGAGGATCTGCGTACCATTCTTCTCAATGCTCACATCAATGACCACTTCCTCAGTTTGGGCCGAGAACTTGGCCAATATGACCCAATGGTACCAGATGCAGAATGTCTGAAGGTCGTAACAGAAATACTAGACTCTCTCGGCATTGGACAGTATGTACTTAAGGTTAATCACAGGCGATTGTTAGATGGGATGTTTGAAGCTTGTGGCGTTCCGGCCGACAAATTCCGCTCTACTTGTTCCACTGTTGACAAACTAGACAAGTCACCTTGGGATGAAGTAAGAACTGAAATGATAAACGAAAAAGGTGTTGCACCGGACGCGGCCGACAGAATAGGAGAATACGTTCGTTTAAATGGCGGCTACGAGTTAGCCGACMAACTTCTTAAAGACGAGAAATTATCAAAAACTAAAGCCGCCATTGAAGGTTTACAGGGAATGAAATTACTGTTAGAGTATTGTGAACTTTTTGGTATTAAAGATAAAATACTATTTGATCTGAGCCTCGCCAGAGGTTTG------------------------------------------------------------------------------------------------------------------------------------------------------------------------------------------------------------------------------------------------------------------------------------------------------------------------------------------------------------------------------------------------------------------------------------------------------------------------------------------------------------------------------------------------------------------------------------------------------------------------------------------------------------------------------------------------------------------------------------------------------------------------------------------------ACTATTTGGTATTTATTTCGAGATAATCTTTTACCTCGTCATACAAAATTCATTGGCTACGCCCGTACCAAACAAACTTTATCAGACGTAAAAGAGAAATGTAAAAAATACTTAAAAGTGCGTCCAGGAGAGGAAGATAAATTGGAACAATTTTGGCAAGCCAATGAGTACTTTTCCGGCTCTTATGATAAAAGAATTGACTATGAGATGCTAAATCAATTAATTCATAAGTACGAAAAAGGCCCGGTTGCCAATAGAATATTTTATTTAGCAGTTCCACCCACTGTTTTTGAAGATGTTACTGTCAACATAAGAAATGCCTGTGTTTCCATCAAGGGCTTTACAAGAATCATTATTGAGAAACCCTTTGGAAGGGATGATTTAAGTTCAGACAAACTGAGCAACCACTTAGTTGGACTGTTTAAAGAAGAACAAATTTACAGAATTGATCATTATCTTGGCAAAGAGATGGTTCAAAATCTAATGACACTAAGATTTGCAAATCAAATTTTTAGTCCCTCTTGGAATAGAGAAAATATTGCATCTGTACTCATTTCTTTTAAGGAACCATTTGGTACTGAGGGACGGGGAGGCTACTTTGATGACTTTGGCATTATTAGACACTTGACGGGTGACATTCACGCTGTAACTGCCGCTAACAACCTTCTAGCTGCACAAATGGACGCTCGCATCTTCCACGAGCTGACTCAGAAAGATGGACCTCTATTTGATAGATTGGTGCCTAAGGTTAAAGGAATTAGGAAGTTCTCTCCAATTCAGCTTAGAAGACTTGAGCGCTTGGGTATCGAGAAGACTGACCCTAACACATTGACAGACGAGGAGAAGATTAAGTTTGCAAGACTCAATATTGACACAAGTAAAATTATGTGGAATAGAGTGGTGGATCTTAATGACAGATACCTACGCAAGATCACAATAGGTCAGTCGCCGACGGAAAAAGGTTTTACTCGTGAGACGGCTTTTGATATCTCCGTAGCTTCCGAAATCATGGCAATTCTTGCGCTTGGTAATAATATAGATGACATTAAGACCCGTCTCGCTAATATGGTAGTGGCGTTGGATAAGAGTGGCAACCCTGTGACTGCTGACGATTTGGGAATGACTGGTGCGTTGTTGGTGCTGCTCCGAGATGCGTTTGAGCCGACCCTTATGCAGTCGCTTGAGGGCTCGCCTGTTCTCGTGCACACCGGCCCC---------------------------------------------------------------------------------------------------------------------------------------------------------------------------------------------------------------------------------------------------------------------------------------------------------------------------------------------------------------------------------------------------------------------------------------------------------------------------------------------------------------------------------------------------------------------------------------------------------------------------------------------------------------------------------------------------------------------------CAGAAGAAGCAGAAAAACCGCTCCTTCTGCTACTTCTGCCAGGCAGTGCAGCGACTACCACAGTGTGCTCACTGTGGAAAAGTAAAGTGCATGCTTAAATCTGGAGACTGCGTTGTGCGACACCCTGGAGTGTTTACAACTGGCCTAGGCATGGTGGGCGCCATCTGCGACTTCTGCGAGGCGTGGGTGTGCCACGGGCGCAAGTGTCTCACGGCGCACGCCTGCACCTGCCCGCTGATGGACGCCGTATGCCTGGAGTGCGAGCGCGGGGTGTGGGAGCACGGCGGCCGCGTGTTCCGCTGCTGCTTCTGCTCGGGCTTCCTAGGCAGATACTCACTCTGGTCTGCGATCGGTCTRTCGATTTCTCTGTACATCGGGTATGAGAACTTCGAGAAACTTCTAGAAGGAGCGAGTTTCATGGACAACCACTACRCTACGGCGCCGCTTGAAAAAAATGCTCCTGTAATACTAGCTTTACTTGGCGTTTGGTACTCGAACTTTTACGGAGCAGAGACACATGCACTTCTCCCTTACGATCAGTATCTGCACAGGTTTGCTGCATATTTCCAACAAGGTGACATGGAGAGCAATGGCAAGTATGTGACGCGTTCCGGGTCTCAAGTGGACTACAGTACGGGACCCATCGTATGGGGCGAGCCGGGGACTAACGGGCAGCATGCCTTCTACCAGCTCATTCACCAGGGAACCCGTCTGATCCCGTGCGACTTCATAGCCCCAGCGCAGACGCATAACCCYATCTCTGGTGGTATTCACCACAAGATCCTGCTTGCTAACTTCTTAGCGCAGACTGAGGCGCTCATGAAAGGAAAAAGTTCTGACGAAGCTAAAGCTGAGTTAGAAAAGGCGGGAATGTCTGCAGAGGCGGTGKCGAAGATCCTCCCACACAAGGTGTTCTTGGGCAATCGGCCTACTAACTCTATAGTAGTCAAGAAAGTTACTCCATTCACGCTCGGTGCTCTCATTGCTTTATCCGAGAACCCCAAACTGCCTGAGCTGCTGCATCGAGCTGGAGTCGTTTTCATCGGACCCCCGGAGAAGGCCATGTGGGCGCTTGGAGACAAAATTGCCTCGTCTATAGTCGCACAGACTGCCGATATACCTACTCTACCTTGGAGTGGAAGTGAATTGAAAGCAGAATACAACAGTAAGAAAATCAAAATATCGTCCGAGTTATTCGCAAAGGGGTGCGTCAGTACTCCAGAACAAGGGGTGCAGGCTGCCCACAAAATCGGGTTTCCTGTCATGATCAAAGCCTCTGAGGGGGGCGGGGGTAAAGGCATACGGAAAGTCGAGAACCCTGATGATTTCAACAACATGTTTAGACAGGTTCAGGCTGAAGTGCCAGGGTCTCCAATATTTGTTATGAAGCTGGCCAAGTCTGCTCGGCATTTGGAAGTGCAACTTTTAGCTGATCAGTATGGTAACGCAATTTCACTATTTGGTCGCGACTGTTCCATACAGCGTCGTCATGGATACCCAGAATCTTTGACCGATCCATCTTATCATAAACAGATATTAGTCCTAACATATCCACTGGTTGGAAACTATGGAGTGCCAAATGAAAAGGAAATGGACGAATATGGAATTCCAAAGTGGTTTGAATCAAGCAAAATATGGGCTRCTGGACTGATAGTTGGTGAGGTCAGTACTAGAGCTTGTCATTGGCGCGCTAAATGCTCATTRGGAGCATGGTTATCCGCCCATGGCGTACCGGGAGTRTGTGACATTGACACCAGGGCSTTGACTTTCCGACTCCGTGAAGGGGTAATTTTGGGTCGCATTGTACAAGGGGTWCCAGAAGATCCAAATGCAAGGAATCTGGTAGCTGAAGTATCTGTCAAGGAACCGAAAATTTATAATGCCGATGGCSCAGTCACCATAATGGCGGTTGACTGTGGTATGAAATACAATCAAATTCGTTGTTTGATAAAAAGAAACGCTAAAGTGATTGTAGTTCCATGGGACYACGACTTAAATCCAACTGAGTACGATGGTTTATTTATCAGCAACGGGCCCGGTGACCCGGAAGTTTGTGAAAAAGTTGTGAATAATTTACGATCAGTGATTGTMAAACCGGTATTYGGSATATGTTTGGGACATCAATTGCTGTCCACTGCTGCTGGATGTAGAACTTATAAAATGAGCTATGGTAATCGAGGACACAATTTACCGTGTACACATACTGGCACTGGTCGATGTTTTATGACATCTCAGAATCACGGATTTGCCGTTGGCACTGATACGTTACCAAAYGATTGGCAGATTCTATTCACCAATGAGAAYGATAAAACTAATGAAGGTATTATTCACRAATCATCTCCATTYTTCAGTGTACAATTTCATCCAGAACATACAGCTGGACCTACAGACTTAGAATGTCTTTTTGATGTATTTATTGRTACAGTMAAAAGTTACAAAGCTAACAAGCCTTGCATTATTAACGATATTATTACCGAAAAACTTAAATTTGTACCATYCATTCCYAGGCCGAAGAAAGTGCTTATTCTAGGCTCTGGGGGCTTATCTATTGGSCAGGCTGGCGAATTTGATTATTCTGGATCTCAAGCTGTCAAAGCYTTACAAGAAGAGAAAATACAGACAGTTCTAATTAATCCAAATATTGCAACTGTACAAACTTCTAAAGGATTAGCAGATAAAGTWTATTTTCTACCAATAACGCCGGAATATGTAGAACAAGTTATAAAAGCMGAACGACCTACAGGTGTTCTATTGACATTTGGTGGTCAAACAGCTTTAAATTGTGGAGTTAAATTAGAARAATCTAAAATATTTGAGAAGTATAATGTACATGTATTAGGGACTCCTATTCAATCAATTGTYGATACAGAGGACCGAAAAATATTTGCTGAAAAAATTAACGCTATAGGYGAAAAAGTCGCTCCTAGTGCAGCTGTCACTTCAATTGAGGAAGCTCTCATGGCTGCCAAAMAAATTGGTTATCCAGTAATGTCTCGATCAGCGTTTTCTTTGGGAGGCTTGGGATCTGGATTTGCCAATAACGAAGATGAACTTAAAGCWCTCGCTCATCATGCTCTGTCACATTCAGATCAACTTATAATTGATAAATCTTTAAAGGGCTGGAAAGAAGTAGAATACGAGGTTGTTAGAGATGCCTACAACAATTGTATTACAGTTTGTAACATGGAAAATGTTGATCCTTTGGGGATACATACTGGAGAATCTATTGTGGTAGCGCCAAGTCAAACMCTTTCAAATAGAGAATATTATATGTTACGAAATACAGCAATTAAAGTTATTCAACATTTTGGTATTGTAGGCGAGTGTAATATTCAGTACGCCTTAAATCCAAATTCAGAGGAATTTTATATAATAGAGGTCAACGCGAGGCTATCTAGAAGTTCTGCGTTAGCTAGTAAAGCAACGGGTTATCCACTGGCATATGTTGCTGCTAAACTATCACTAGGTATTTCATTACCTAYTATTAAAAATTCAGTAACTAGTGTTACCACTGCTTGTTTTGAACCAAGTCTCGATTATTGTGTTGTGAAAATTCCCAGATGGGATATGGCTAAGTTTAYTAGAGTCAGTACGAAAATTGGAAGTTCTATGAAAAGTGTCGGGGAAGTTATGTCGATTGGGAGAAACTTTGAAGAAGCTTTTCAGAAAGCYTTAAGAATGGTGGATGAAAACGTAAAAGGATTCGAYCCCAACATAAAAAAAGTAAACGATGAAGAATTAAGTGAACCAACCGATAAGCGTATGTTCGTTTTAGCTGCTGCGTTAAGAGATGGATATACCGTAGAAAARTTATATGAACTAACAAAAATAGATAARTGGTTTTTAGAAAAGTTTAAAAACATCATAGATAATTATAAAATATTAATACCYTTTGACATTTTGAGAAAAGTTAAACAGATTGGCTTTTCTGATAAACAGATAGCTGCTGCAGTAAAAAGCACTGAAGTRGCCGTTRGAAAATTAAGAGAAGAGTMCAAAATCACTCCTTTCGTYAAACAAATTGATACTGTCGCAGCTGAGTGGCCAGCATCAACTAACTATCTATATCTTACTTACAACGCTAGCACACATGACCTGGAGTTCCCAGGTGGATTTATCATAGTCTTGGGATCTGGTGTATATCGTATAGGAAGTTCAGTTGAATTCGACTGGTGTGCCGTGAGTTGTCTTAGAGAGTTGAGAAACCAAAATAAAAAGACAATCATGATAAATTATAACCCTGAAACCGTCAGTACCGATTACGATATAAGTGATCGGCTCTATTTTGAAGAAATTTCCTTTGAGGTTGTTATGGACATATATAACATTGAACATCCTGNN------------------------------------------------------------------------------------------------------------------------------------------------------------------------------------------------------------------------------------------------------GCCAGTCCAGCATGTACCGAGTTAGAAGTCGTAATGTTAGACTGGCTAGGCCAGATGCTGGGTCTGCCTGAATGTTTCCTAGCTCGGTCAGGTGGCGAGGCAGGCGGCGTTATTCAAGGCACCGCTAGCGAGGCTACACTAGTAGCTCTCTTAGGAGCTAAAAATCGCACCATGCAACGTGTTAAGGAGCAACACCCCGAATGGACTGAAACTGAGATCCTTTCTAAACTTGTTGGCTATTGCAATAAGCAAGCCCACTCGTCAGTCGAGCGTGCTGGCCTTCTCGGCGGCGTAAAACTCCGCACTTTGCAGCCTAACAACAAGCATTGTCTTACCGGCGAACTTCTTCAGGAGGCTGTAGAAGAAGACATACGCAATGGGCTCATACCCTTCTACGTTGTCGCCACCTTGGGTACGACATCGTCCTGCACTTTCGACGCCTTGGATGAAATAGGTGACGTTTGTTTGTCTCATGATATTTGGTTACACGTTGATGCAGCTTATGCCGGTTCAGCATTTATTTGCCCTGAGTACAGATATCTTATGAAAGGTGTAGAGAAAGCAGATTCTTTTAACTTCAACCCGCACAAATGGTTACTAGTAACTTTTGATTGTTCCGCCATGTGGTTGAAACAGCCACGTTGGATTGTCGATGCATTCAACGTAGATCCTCTGTATTTGAAACACGATCAGCAGGGATCGGCCCCAGATTACCGCCACTGGCAAATTCCTCTTGGACGTCGTTTTAGGGCGCTTAAGTTATGGTTTGTCTTGCGCCTGTATGGAGTAGAAAACCTTCAAAAGTACATTAGAAAACATATAGCACTGGCCCATCTTTTCGAAAAACTGTGTATTGATGATGAAAGATTTGAAATTGTCGAAGAAGTGACAATGGGACTTGTGTGCTTTAGACTGAAAGGCGACAACGAAAAGAATGAGGAATTACTGAGGCGTATTAATGGCCGCGGCAAAATTCATCTGGTTCCTTCTAAGATCGATGATGTATATTTCTTAAGATTGGCTGTCTGCTCCCGCTACTCCGAAGAAAGCTTAGGCCTTTACCGGGCTGCTGTGCCTTCTGGTGCCTCCACTGGAGTTCATGAAGCTCTAGAGCTCAGAGACAATGTTAAAGGAGAATATCATGGCAAAGGTGTTCTCACTGCCATCAAGAATATCAATGACAGCATTGCCCCAGCACTCATCAAGGAAAACTTTGAAGTGACTCAGCAGAAAGAGATTGATCAATTCATGCTAACTTTGGATGGCACTGAAAATAAGTCCAAACTTGGTGCTAATGCCATTCTTGGAGTTTCTTTGGCTGTTGCAAAGGCCGGAGCTGCCAAGAAAGGTGTACCACTGTACAAACACATAGCCGATTTAGCTGGAAACAATGATATTGTACTGCCTGTTCCCGCATTCAATGTCATTAACGGAGGATCTCACGCCGGAAACAAGTTGGCTATGCAGGAATTCATGATTTTGCCGACAGGGGCTGCRACATTCAGTGAAGCGATGCGCATGGGTTCAGAGGTCTACCACCACTTAAAGAAGATCATCAAGGAAAAGTTTGGTCTTGATTCGACTGCCGTTGGTGATGAGGGTGGATTTGCGCCTAATATTCAAAATAACAAAGATGCTCTGTTCCTTATCCAGGATGCCATTCAACAAGCTGGCTATASCGGAAAGATTGAAATTGGTATGGAYGTGGCTGCGTCGGAGTTCTTCAAGAAGGGAACATATGACCTTGACTTCAAAAACCCTAAGTCTAACCCCGACGATTACCTGTCGTCTGACAAGTTGGCTGAGGTGTATTTGGACTTCTGCAAGGACTTCCCTATGGTGTCTATTGAAGATCCCTTCGACCAGGACGACTGGGCCGCGTGGTCAAGTCTTACCGCACGCACCCCTATTCAAATAGTCGGAGATGATCTCACAGTAACAAACCCCAAGCGTATTGCTACAGCTGTAGAAAAGAAGGCATGCAACTGCTTGTTACTGAAAGTGAACCAGATTGGCAGTGTGACCGAGTCAATCGATGCTCACTTGCTGGCCAAGCAGAATGGATGGGGTACCATGGTTTCCCACAGGTCTGGAGAAACCGAAGATACTTTCATTGCTGATCTCGTGGTCGGTCTATCGACGGGTCAAATTAAGACTGGTGCACCCTGCCGCTCGGAACGTCTGATCGGCAGATCCTTCATAGACTTTATTCATCCTAGGGATCGCAGTACTTTCGCGTCGCAGATCACAAGGGGTTTGGCCGTCCCGGTAAACGCTTTGATGGTGTGCCGGATACGACGTTACAGGGGCTTGACAGGATTCTGTGTCAAGGATAGATCAGTTGGCTACATGCCATTTTTACTCAAGCTGACCTTTGACATTAATGATGAGGAATTGGTGATACAAGCTACACCTTTTTTTTCTGCATTCAGAACACCTCATGAAGTGGTGACCAAACCGTTTGTTATGAGGCATGCAGCAAATGGTAACATTGAGTACGTGGACCCAGAATCCGTACCATATTTAGGATACTTGCCACAAGATCTTGCGGAAACAGATGCTCTGCTATTATACCATCCGGATGATCTGCATTATATGCGTCAGGTGTATGAAGTGATAGTCAAAAAAGGTGGGCTACCGAGATCTAAAACTTATAGAATGATGGCACAAAACGGGGACTACATAAAGTTGGAGACGGAGTGGTCATCGTTTATAAATCCTTGGTCCAAGAAACTGGAGTTCGTCATTGGAAAACATCACCTAATAGAAGGGCCTGCTAATCCAGACGTATTTCAAGTACCTGATGTGGATAAGCCTACGTTTAGGGAGAACATTATTCGAATTATGAACGAGCCGACTAAACCAGCTGAAGTGGCAAAACAGCAAATGAGCAAGCGATGTCAAGATCTTGCATCGTTCATGGAAAGTCTTATGCCGAAAACCGAAGAACTGCTGGAAATACATGACCCAGATCACTATTATAGAGACTCAGTGATGCTTGGTGGGCTTTCGCCCCATCATGACTATAATAAGGCCAGTACTGAGACGCCACTTAGTTCATGCACGGTCAAAACTTGTTGGATGAGGTTGCCGAGTTTTCGCTCAGTGGGAGACTCGTTGAAGGACCGTTTCGATGGCGCTTCAAGGGTTATGATGCCTCATGTGCCAGTGCAAAGGAATGACGCAGTGCCACGSAGAGTACCACGAAGAGACAGATATAGATTTCAGTTGAGGCCCCATAATCCAGACCACAAATCGCCGGGAGCTAAAGATCTTGTTTATTTGGAATCTTCGCCGGGTTTCTGTGAAAAGAATCCGAGACTAGGTATCCCAGGTACACACGGGCGCGGCTGTAATGACACTAGTATCGGTGTCGATGGCTGCGATCTTATGTGCTGCGGCCGAGGGTATCGGACAGAGACGATGTTTGTAGTAGAAAGGTGTAAC
Agdi_PTER_PTER_MACR            CTCATCTGTGAAGCTTACCACCTCATGAAGGATGTTTTGGGTATGGATCAAGACGAGATGTCACAAGTTTTGGAAGAGTGGAACAAAGGCGAGCTGGACTCGTTTCTCATCGAGATCACCCGGGATATACTCAAGTTTAAGGATGCAGACGGCAAGCACCTGTTGCCAAAAATTCTGGACACGGCTGGGCAGAAAGGCACTGGCAAGTGGACGGGTATCAGCGCTTTGGAGTACGGAGTTCCCGTCACACTAATAGGAGAGGCTGTCTTCGCAAGATGCCTGTCAGCTCTCAAAGATGAACGAGTTAAGGCCAGCAAAGTGCTCCCCGGTCCATCCAGTAAGTTCTCGGGAAACAAGAAAGAGTTCCTCGAGCACTTAAGTAAGGCACTCTATGCCAGCAAAGTTATTTCGTACGCGCAAGGATTCATGCTGTTAAGGGAAGCCGCTAAGGTTCACGGTTGGCGTCTCAACTATGGCAGCATCGCGCTCATGTGGCGAGGCGGATGTATCATTCGCAGCGTGTTCCTCGGGAATATAAAGGATGCTTTCAAAAACTATCCTGAATTGTCCAATCTACTGTTGGACCCGTACTTCAGCAAGCGTCTAAGTGTCGCACAAGAGTCACTGAGGCAGGTCGTGGCTCAAACAGCGCTGGTGGGAGTCCCAGCACCTGCGTTCTCCGCCGCCCTGGCCTTCTACGACGGATACCGTTCACCGGTGTTGCCAGCTAACTTGCTACAGGCGCAGAGAACAATTGATCCCAATGAAAGTAGGGTACCGGTGCCGGATGAGAGGTATGACTACCTTTGCGAATATCACAAACCAGCTAGTAAAGTGCCAGCGTTTTTGAACGTAGTGGATATCGCTGGTCTGGTGCGTGGTGCAGCCGAGGGACAAGGCCTAGGAAACTCTTTCTTGTCTCACATCAAAGCATGCGACGCCATTTTTAACCTCTGCCGCGCTTTCGACGACGAGGACGTGATCCACGTGGACGGCGATGTGAATCCTGTTCGAGATTTGGAGACCATCGGCGAGGAGCTGCGGCTCAAGGACGAGGAGCAACTCGTACAGAATATTGAGAAACTCGACCGCGTCGTCAACAGGGGCAACGATAAAAAACTCAAACCAGAATACGACGCATTAATGAAAATTAAAACTGTTTTGGTCGATGAGAAGAAACATATTCGATTCGGTGATTGGAGTGCATTAGAAATTGAAGTTCTCAACAAGTATCTATTCTTGACATCGAAGCCAGCGATATACCTTGTCAACTTGTCTGAGAAGGATTATACTAGGAAGAAGAATAAGTGGTTACCAAAACTTAAAGAATGGATTGACAAGAACGACCCCGGAGCGCCTCTGATCCCGTTCTCGGGTGTGTTAGAAAGCAAATTGCTGGATATGGAGCCTGCAGAGCGGCAGGCTTACTTAAAGGATAACAACATCACCAGCGCGTTAGATAAGATCATTGTAACAGGTTACAAAGCTCTGCAGTTGGAATATTTCTTCACCGCCGGCCCTGACGAGGTGAAGGCATGGACCATTCAGAAGGGTACCAAAGCACCTCAAGCTGCCGGTCGAATCCATACACGAAAGGCGCCCAACATGGGCTGGCTCACTTTCACTTTTGGCCTGGAGCGCAAGTTTAAGCAGTTCTGCAAGCGGTTAAGCGTAGTACGAACTCATCAGCAGCAGGAGAGTCTTAAGTTTATGGCGCATTTCCACAGRAGCTTTRTTGTTAAAGATGGAAAAAGGAATCAACGTCAGCCGGTGGAGTTGTACGAGCTGCGCACGAACGGTTCCGCGTTATACACGCGACTCGTGCAGATCAAGGCGGACGCTGCTAACCTGAACAGCGCCTTCTGTTACATCCTGAACGTGCCGCTAGAGGGCGACTCGTCGTCGGCCATAGTGTACGCGTGGATCGGCAGCAAGTGCGACGCCGACTCTGCACGACTTATAGAACAAATCGCTGAGGAAAAGTTTAACAACCCGTGGGTCAGCTTGCAGGTGATAACAGAAGGCACAGAGCCGGACAACTTCTTCTGGGTGGGTCTCGGCGGGCGCAAACCTTACGACTCCGACGCTGATTTTCTGCTCTACACACGCCTGTTCCGCTGCTCCAACGAGAAAGGATACTTCACCGTCTCCGAGAAGTGCACT------------------------------------------------------------------------------------------------------------------------------------------------------------------------------------------------------------------------------------------------------------------------------------------------------------------------------------------------------------------------------------------------------------------GACAAGAACCAGATTAATGAAATTATTAACAATTTGAAAAAAGGTCCATTAGATGCTGATGTAGAGGTTGTAATTGGTGTACCAGCAATCTATCTTGCTTATGTCAAATCAATTGTTCCTGATAACATTGGGGTGGCCGCCCAAAATTGCTGGAAAGTAGCAAAAGGAGCATTTACAGGTGAAATCTCTCCAGTCATGATTAAAGATGTAGGTGCTGATTGGGTTATTCTTGGTCACTCGGAAAGGAGAACAATCTTTTCAGAAAAAGATGATTTGGTTGCTGAAAAGGTTGCTCATGCTTTAGAATCTGGATTAAAGGTGATTGCCTGTATTGGTGAAACTCTAGAGGAGAGAGAAGCAGGTAAAACGGAAGAAGTGGTGTTTAGACAGACCAAGGCTTTGGTGCCTGCTATTGGCAACAACTGGGCTAATGTTGTACTAGCCAGGCAACTTGAAGGTGAAATTGCTGAAGAGTGGAATGCATTGTTACCCCTTGTGCGTGATGTTGTCTCTTTTGACATGAAACACTCTGCTGAAATTCAAGCTTGTGACCTTTTGATGGAAATAGACCGTCTCGACCTCCTTACAGAACACCTCGATCAGAGCAACTACGCTCGAGTTTGTCTGTACCTAATTGGGTGTGCCAGTTATGTAGTGGAACCGGAATCTACACTTATATTACTGGGTGTCCTGAATACATACCTGCGTTATGGAGAGTATCCAAGAGCAATGCTTGTTGCGATGCAATTAAATGACAATGCWAAATGTGAAAAAGTTTTCAATGCTTGTAATGACTTATTAATCAAAAAGCAACTGTGCTATATGATGGCTCGCCAATATATTCCAATTGAAACCGATGACGAAGATCTGCAACCAATCTTAGTTAACACTCATGTCAATGACCATTTCCACAGCTTGGCTAGAGAGTTGGGACAATATGATCCAATGGTTCCTGATGCTGAATGTTTAAAAGTAGTGACAGAAATACTTGATTCTCTTAACATTGGCAAGTATGTTTTGAAAGTGAACCACAGAAAGTTACTTGATGGGATATTTGAAGCTTGTGGAGTGCCCGCTGATAAATTCCGTACTACATGTTCAACTGTAGACAAGCTGGATAAGTCACCGTGGGATGAAGTAAGAACTGAGATGATCAATGAAAAAGGTATCACTCCCGATGCCGCAGATAGAATCGGCGAATATGTAAGGTTAAATGGTGGGGCTGAATTAGTAGACAAGATAATAACTGATGAAAAACTTTCTAAGACCAAGTCAGCCATAGAAGGACTTGAYGGTATAAAATTATTACTACGTTACTGCGATCTGTATGGGATTACTGATAAGATATTGTTTGATCTCAGTCTAGCAAGAGGTTTGCTGCGCTTCATCAAAAAGACACTCAAAACACATGCGGACGAGGTGGTGACATTGCATAAAGGCTCACAGATGACGCTGAAGGCAGTCTTCCAGTCCATGAACCTGAGCACATACGATCTCACAGTGGATATGCTTGACGTACACGCGGACCGCAACACGTTCCACCGCTTCGACAAGTTCAACGCCAAGTACAACCCTATCGGCGAGAGTCGGCTGCGCGAGGTGTTCCTCAAGACAGACAACTACATGAACGGCAAATACTTCGCCAGGATCATTAAGGAGGTGGCGGCGGATCTGGAGGAGAGCAAGTACCAGAACGCGGAGCTCCGGCTGTCGATATACGGCAAGAGTCGCGACGAGTGGAGCAAGCTGGCTCGCTGGGCCACGCACYACAGCGTGCACTCCGACAACGTGCGCTGGCTCGTGCAGATCCCGCGCCTCTACGACATCTTCAAGTCGAACAAGATAATGAGCAACTTCCAGGAGTTCTTGAGCAATATTTTCGAACCCCTGTTCGAGGTCACAAACGATCCCGAGACCAATATCGAACTGCACAAGTTCCTTACTCACGTGGTCGGGTTCGACAGCGTGGACGACGAGTCCAAGCCGGAGAACCCGATGCTGGACGCGGACGCGCGCGCGCCGCCCGCCTGGAGCGACGACGAGAACCCGCCCTACGCCTACTACCTCTACTACATGTACGCCAACATCACCGTGCTCAACCACTTCCGCAAAGAACAAGGTCTGAACACGTTCGTACTGCGCCCT---------------------------------------------------------------------------------------------------------------------------------------------------------------------------------------------------------------------------------------------------------------------------------------------------------------------------------------------------------------------------------------------------------------------------------------------------------------------------------------------------------------------------------------------------------------------------------------------------------------------------------------------CACTTGACCGGCGACATCCACGCTGTGACTGCTGCTAACAATCTTCTTGCCGCTCAGATGGACGCCCGCATGTTCCACGAACTTACGCAAAAGGATGGGCCACTGTACGACCGGCTCGTCCCTAAAATAAAGGGTGTAAGGAAATTTTCTGCTATTCAGATTCGAAGGCTAAAGAAGCTGGGAATCAATAAGACAGACCCTGACTCGCTTACTGATGAAGAGAGGACCAAGTTTGCCAGGCTAAACATTGATCCTGCTAAGGTTATGTGGAACAGAGTGGTGGATCTAAATGACAGATACCTGCGCAAGATCACCATCGGCCAGTCGCCTACTGAAAAAGGTTTCTCACGCGAGACCGCCTTTGATATCTCAGTAGCGTCGGAAATCATGGCTATACTGGCTTTAGGAAAGGACCTAGAAGACATTAAAAACAGACTGGCTAGTATGGTCGTGGCACTTGATAAGAGCGGCAACGTTGTCACTGCTGATGACTTGGGTGTGACGGGCGCATTACTCGTCTTGTTACGCGACGCGTTCGAGCCAACCCTTATGCAGTCGCTGGAAGGCACGCCGGTATTAGTCCATGCAGGTCCCGAAACAGGACCATGTGGACCCTGTTCTGAACTCCACTTTGATAGAATTGGAGGTCGGGAAGCAGCGCATCTTGTTAATATGGATGATCCTGATGTACTTGAAATTTGGAATTTAGTGTTCATTCAATTTAATAGAGAAACTGATGGAAAGTTAAAACTTTTGCCTAAAAAACATATTGATTGTGGATTAGGGCTTGAAAGGTTAGTTTCAGTTATACAAAATAAAAGAGCTAATTATGACACGGACTTTTTCATGCCTCTATTTAAAGTTATACAGATGGGCACTGGTGTTAGACCATACACAGGGAAAGTTGGTATAGATGATATTGATGGCATTGACATGGCATACCGAGTCTTAGCTGATCATGCTCGAACATTAACCATTGCTTTGTCAGATGGAGGATACCCTGATAATACAGGCAGGGGCTATGTACTTCGTAGAATTTTGAGAAGAGGTGTAAGGTATGCATCTGAAAAATTAAATGCCAATCCAGGATTTTTCGCAACTTTAGTTCATACAGTTGTTGATTTGTTAGGTGATACTTTCCCTGAAATCAAAAAAGATCCAGAGGCAATAATTCAATTGATCAATGAAGAAGAAATCCAGTTCTTAAAGACGCTCTCGCGGGGTAGAAATTTACTTAACAGAACTATCGAAAAACTTTGTAACATTATACCCGGTGATATTGCTTGGAGACTACAAAAGAAGCAGAAGAGTCGTGCATTCTGTTATTTTTGTTCAGTAGTCCAACGACTACCATCATGCGCTCAGTGTGGCAARATCAAGTGCATGCTGAAGACAGGAGACTGTGTAGTTCGACACCCTGGAGTGTTCACCACGGGCCTTGGCATGGTGGGTGCGATTTGCGACTTCTGCGAGGCCTGGGTGTGCCACAGCCGGAAGTGCCTCACCACGCACGCCTGCTCCTGCCCACTCGCCGACGCCGTCTGTCTCGAGTGCGAGAGAGGCGTGTGGGAGCACGGCGGCAGAGTGTTCAGGTGCAGCTACTGCAGGGGTTTCCTGGGCAGGTACTCGCTGTGGTCAGCTATCGGCCTCTCCATCTCACTACATATCGGGTACGACAACTTCCAGAAACTTTTAGAAGGAGCTAGCTTTATGGATGAGCACTTTGTCACAGCACCGCTAGAGGCAAATGCGCCGGTGATCTTGGCCATGTTGGGCGTGTGGTACCACAACTTCCACGGTGCAGAGACTCATGCGCTGTTGCCCTACGATCAATATATGCACAGATTCGCAGCGTACTTCCAGCAAGGTGACATGGAGAGTAACGGAAAGTACGTGACGCGCGGCGGCGCCCAGGTGGACTACTCGACAGGGCCGATCGTGTGGGGCGAGCCAGGGACCAACGGGCAGCATGCATTCTACCAGCTCATACACCAAGGAACCAGGTTGATCCCGTGCGACTTCATAGCGCCCGCGCAGACGCACAACCCGATCTCAGGAGGCGTCCATCATAAGATCCTCCTCGCCAACTTCCTGGCGCAGACCGAAGCGCTCATGAAAGGGAAGACCGCTAATGTCGCTAAAGCGGAATTGGAGAAGTCGGGCATGGCTCCTGAAGCGATCGCTAAGATTCTGCCGCACAAAGTGTTCAAGGGCAACCGTCCCACCAACTCTATCGTGGTAAAGAAGATTACTCCCTTCACACTTGGAGCCCTTATAGCTATGTCNGAGAACCCTAAGTTACCAGAGCTCTTGCATCGSTCTGGCGTGGTGTTCATCGGACCACCGGAGAAGGCTATGTGGGCTCTCGGTGATAAAATAGCATCGTCTATAGTGGCTCAAACTGCKGARATACCCACGTTGCCTTGGAGTGGAAGCGAACTTAAAGCGGAATACACAAGCAAAAAGATAAAGATATCATCGGAGCTGTTCGCTAGGGGTTGTGTCTCCTCCCCCGAGCAAGGGTTGCAAGCGGCCATTAAGATTGGTTTCCCCGTCATGATCAAAGCGTCAGAAGGTGGCGGTGGTAAAGGTATCAGGAAAGTGGACAGCCCAGACGAATTTAACAACATGTTCAGACAGGTTGTCGCAGAAGTACCTGGTTCGCCAATATTCGTCATGAAGTTGGCCAAATCCGCGCGCCATTTGGAAGTACAACTATTGGCCGATCAGTATGGTAACGCGATATCCCTCTTCGGTCGCGATTGCTCCATCCAGCGTCGCCACGGATATCCCGAGTCACTTACCGATCCATCTTATCACGCCCAGCTTTTAGTTCTCACATATCCACTCGTGGGAAATTATGGAGTCCCAGACGATWATGAAGAAGATGAATTCGGTATTTCAAGATGGTTCGAATCAAGTCGTATTTGGGCAGCAGGTTTAATAGTTGGTGAGGTAAGTATGCAAGCTTTCCATTGGCGCGCCAAATTGTCGTTGGGAAAATGGTTGTCGTCCAGAGGAATTCCAGGACTATGTGGAGTAGACACAAGAGCATTGACGCATAGACTTAGAGAAAACATCACCCTAGGCCGTATAGTGCCAGGGCACCTATCAGATCCAAATAAAAGAAATTTGGTAGCAGAAGTTTCAACAAAGAATACTAAGATATATAACCCTAAAGGTCAATTTACTATAGTTGCCGTAGATTGTGGTCTAAAATATAATCAGATAAGATGTCTAGTAAAAAGAAATGCAAAAGTTGTTCTTGTGCCATGGGAGCACAAACTAAATATAGATGAATACGATGGCTTGTTTATTAGTAATGGTCCAGGTGATCCAACGATGTGCAGAACAATTGTGGAAAACTTACAAACCGTGATAGTCAAACCTATATTTGGTATTTGTCTTGGCCATCAGTTATTGTCAACTGCAGTTGGTTGTAAAACATACAAGACCAGTTATGGTAATCGTGGACATAATTTACCATGTACCCATAATGGAACAGGAAGATGTTTTATGACTTCACAAAATCATGGCTTTGCTGTAGATGCGGAAACATTACCAGAGAACTGGAAAATTCTGTTTACAAATGAAAACGACAAAACAAATGAAGGAATTATCCATAACAAATTGCCATACTTTAGCGTTCAATTCCATCCTGAGCACACCGCTGGACCTACGGATTTGGAATGGTTGTTTGATGTGTTTATGGAAGCGGTTGTTTCATATAAAAATAATAAGCTATGTAGTATAGACCAGTTAATTACCGAAAAATTGAGTTTTACTCCGATACTACATAAACCTAAAAAAGTACTAATATTAGGATCAGGAGGACTCTCTATCGGTCAAGCCGGGGAATTCGACTACTCTGGATCACAAGGAGTTAAAGCATTGCAAGAAGAAAAAGTTCAAACAGTTTTAATTAACCCAAATATAGCTACTGTTCAAACATCAAAAGGTCTAGCTGACAAAGTATACTTTTTACCTATTACTCCGGAATATGTAGAACAAGTTATCAAAGCCGAAAGACCTACAGGAATACTCTTAACATTTGGCGGGCAAACAGCCTTGAACTGCGGAGTAGAACTAGAAAAGTCTAAAGTATTTGAAAAATACAATGTAAATGTACTCGGAACACCTATAAAATCAATTGTTGATACAGAAGATAGAAAAATATTTGCTGAAAAAATAAATTATATTGGCGAAAAAGTTGCTCCAAGTGCAGCAGTATCTTCGGTAGATGAAGCATTGCAAGCAGCTTTGCAAATTGGTTACCCAGTCATGGCACGATCMGCATTTTCATTAGGAGGGCTAGGTTCAGGTTTTGCTAATAATGAAGAAGAATTAAAATCCTTAGCTCATCAAGCGCTATCACATTCCGATCAACTTATTATTGATAAATCTCTCAAAGGATGGAAGGAAGTCGAATATGAAGTTGTACGGGATGCCTATGATAACTGTATAACTGTATGTAATATGGAAAATGTTGACCCACTAGGAATCCATACAGGAGAATCGATTGTGGTCGCACCAAGTCAAACTCTTTCCAACAAAGAATATTACATGCTACGCAACACTGCTATAAAAGTTATAAAACATTTTGGCGTTGTTGGCGAATGTAATATACAATATGCATTAAATCCCAATTCTGAAGAGTATTATATAATTGAGGTCAATGCAAGACTATCAAGAAGTTCAGCATTAGCTAGTAAAGCTACTGGATATCCTCTGGCATATGTTGCCGCTAAATTGGCTCTAGGTATCCCGCTACCAAATATAAAAAATTCTGTTACTGGAGTAACAACTGCTTGTTTTGAACCAAGTCTTGATTATTGCGTTGTCAAGATTCCACGATGGGATTTAGCTAAGTTTAATCGAGTCAGTACAAAAATTGGAAGTTCAATGAAAAGTGTAGGTGAAGTGATGTCTATAGGTCGTAACTTTGAAGAAGCCTTTCAAAAAGCATTACGAATGGTCGATGAAAACGTTAATGGTTTTGATCCTTACATTAAAAAAGTCAATGAAAACGAATTAAGAGATCCAACAGATAAGAGAATGTTCGTTTTAGCTGCTGCTTTACTAAAAGGCTATTCAGTCGAAAAAATATATGAAATGACTAAAATTGATAAATGGTTTCTGACGAAATTCCAAAATATTATAGATTATTATAAAAAACTTATAACATCTGACATTTTAAAGCAAGCAAAGAAAATAGGCTTTTCTGATAAACAAATTGCCGCTGCTATCAAAAGTACTGAGGTAGCAGTTCGAAAGTTAAGAGAAGAATATAAAATAACCCCATACGTTAAGCAGATCGATACCGTTGCTGCTGAATGGCCCGCCACCACAAATTACCTTTACCTTACCTATAACGGCACTAGTCATGATATTGAATTCCCTGGTGAATTTACTATGGTGTTAGGATCTGGTGTTTATAGAATCGGAAGTTCTGTTGAATTCGATTGGTGTGCAGTGGGCTGTTTAAGAGAATTAAGGAATCAAGGTAAAAAGACAATTATGATAAACTACAACCCAGAAACAGTCAGTACTGATTATGACATGAGTGATAGATTATATTTTGAAGAAATATCTTTTGAAGTTGTTATGGATATTTATGAAATCGAAAAACCAAATGGAGTTATATTATCT---------------------------------------------------------------------------------------------------------------------------------------------------------------------------------------------------------------------------------------------------------------------------------------------------------------------------------------------------------------------------------------------------------------------------------------------------------------------------------------------------------------------------------------------------------------------------------------------------------------------------------------------------------------------------------------------------------------------------------------------------------------------------------------------------------------------------------------------------------------------------------------------------------------------------------------------------------------------------------------------------------------------------------------------------------------------------------------------------------------------------------------------------------------------------------------------------------------------------------------------------------------------------------------------------------------------------------TTAGGACTTTACCGAGCGGCAGTTCCTTCTGGTGCTTCAACAGGAGTTCATGAAGCTTTGGAACTTAGAGACAACATTAAATCTGAGTATCATGGAAAGGGTGTACTTAAAGCCATCAAAAACATTAATGACATCATTGCCCCTGAACTTTTGAAACAAACTCTAGAGGTCACCCAACAAAAGGAGATTGATCAATWTATGCTGCAATTAGATGGAACAGAAAATAAATCTAAACTGGGAGCAAACGCTATCCTTGGTGTATCTCTAGCTGTGGCTAAGGCTGGAGCTGCCAAAAAGGGAGTGCCATTGTATAAGCATTTGGCTGATTTAGCTGGCAATTCTCAAATTGTCCTTCCTGTCCCTGCATTTAATGTTATCAATGGAGGTTCTCATGCTGGAAACAAACTTGCCATGCAGGAGTTTATGATTTTGCCTACTGGTGCTTCGTCATTTAGTGAAGCAATGCGCATGGGATCTGAGGTATATCATCACCTTAAGAAAATTATCAAAGAAAAATTTGGCTTGGACTCTACTGCTGTTGGTGATGAGGGTGGCTTTGCTCCTAACATCCAGAACAACAAAGATGCTTTGTACCTTATTSAAGATGCTATCCAACAAGCTGGCTACACTGGCAAAATTGAAATTGGTATGGATGTAGCTGCTTCTGAGTTCTATAAAKATTCTACTTATGATCTTGACTTCAAGAACCCYAAGTCCAACCCAGCGGATTACTTGTCTTCTGATAAACTTGCTGAAGTTTACCTGGACTTCATTAAAGATTTTCCTATGGTATCGATTGAGGATCCTTTCGATCAAGATGACTGGTCTGCTTGGGCAAGTCTGACTGCTCGTACACCTATTCAGATTGTTGGAGATGATCTTACAGTCACAAATCCAAAGCGAATTGCTACAGCTGTAGAGAAGAARGCATGCAACTGTTTGTTGTTAAAGGTGAACCAGATCGGAAGTGTTACAGAGTCCATTGATGCACACTTACTGGCCAAGAAAAATGGATGGGGCACCATGGTCTCTCATAGGTCGGGTGAGACTGAGGACACCTTCATTGCCGATCTAGTGGTGGGTCTCTCTACCGGCCAGATTAAGACTGGCGCTCCATGCCGTTCAGAACGCCTCGTCGGTAGATCCTTCATTGATTTTGTTCACCCGAAAGATCGAGATACTTTCGTCTCACGAATTACCAATGGACTAGCTGTCCCCTTGATTGGTTTCATGGTATGCCGTATACGTCGTTACCGTGGCCTGAACGGGTTCGGCGTGAAGGAGCGAGTGGTCACATTCATACCATTTTTGCTGAGACTCTCATTTAAGATTGCCGAAGATGATCTTGTGATACAAGCGAAACCGTTATTTTCCGCTTTTAAAACGTCTAATGAGGTTCCGTTGAAACCGTTCATTACTCGACATTCTGCGAACGGTACACTTGAATACGTTGACCCGGAGTCTGTGCCGTACCTCGGCTATTTACCTCAAGATATTGCTAATACAGACGCCCTCAAAATGTACCATCCAGATGACCTGATGTATTTAAGACAAATGTATGAAACCATTGTGCGTGAAGGCCGTTTTCAACGAACTGCATCTTATCGGATATTGGCACAAAATGGGGACTATATTAAGGTTACTTCAGAGTGGTCTTCATTTTTAAACCCTTGGTCAAAAAAGTTAGAGTTTGTTACTGGGAAGCACTATGTAATTGAGGGTCCAAACAATCCAGATGTTTTTCAATCACCAGATCCAGAGAAGGCTCTACTTCGCGAGAGTATTGTACGAGTTATGTCTGAGTTGACAAAACCTGCTGAAATGACTAAGAAGCTAATGAACAAGCGTTGCCAAGATTTCGCTGCATTTTTTGAAGTTCTTATGCCTCGACCTGAAGAACTAGTTGAGATACAGGAAGCCGATCATTATTATCGTGACTCAGTGATGCTGGGGGGCATATCACCACATCACGAATACAGCAAATCCAGTACAGAAGCGCCACTCAGTTCGTGCACAGTGAAGACATGTTGGATGCGACTACCGACTTTCAGGTCTGTTGGCGACACGTTAAAAGACCGATTCGATGGAGCTTCGCGAGTAATGATGCATAACACTCCTGTRCAGCGAAACGACGCCGCGCCTCACCGCATACCAAGAAGGGACAGATACAGATTTCAGCTCCGGCCACACAATCCTGAACACAAAGCGCCGGGGTTTAAGGACCTGGTGTATTTAGAATCCTCCCCTGGATTTTGCGAGAAGAATCCTCGCCTCGGTATACCTGGAACGCACGGTCGGGTCTGCAACGATACGAGCATAGGCGTCGACGGCTGTGACCTCATGTGTTGCGGACGTGGATATCGAACAGAAACAATGTTTGTCGTCGAACGCTGCAAC
Agel_GRAC_ROES                 CTCATCTGCGAGACYTACCATCTCATGAAGGACGTGCTTGGTATGAGGCAAGACGAGATGGCCAAGGTGTTCACCGAGTGGAACAAGAGCGAGTTGGACTCATTCCTCATAGAGATCACCGCCGACATCCTTAACTACAAGGGCACTGACGGCCAGTACCTGCTGCCCAAGATCCGCGACTCCGCCGGCCAGAAGGGCACCGGCAAGTGGACCGGCATCAGCGCGCTGGAGTACGGCGTGCCCGTCACGCTAATCGGGGAGGCCGTCTTCGCGCGCTGCCTCAGCTCGCTCAAAGAGGAGCGTGTGCTGGCTAGCGAGAGTCTGCCCGGCWCTGCCATCCAGTTCGACGGAGACAAGAAGGCATTCTTGGAACACCTGCGCAAAGCTCTATTTGCCAGCAAAATCATCTCTTACGCGCAAGGATTCATGCTGCTAAGAGAGGCTGCTAAGGAACACAAATGGAACCTTAACTACGGCAGCATTGCATTGATGTGGCGCGGAGGCTGCATCATCAGAAGTGTCTTCCTTGGAAATATTAAGGATGCTTTCACAAAGAACCCACAACTCACGAACTTGCTCCTGGACCCCTACTTCACCAACCAAATCAAGCAGTCCCAGCAGTCCATGCGACAGGTGGTGTCGACGGCGGCGCTGAGCGGCGTGCCCACGCCCGCGCTCAGCACGGCGCTGGCCTTCTACGACGGGTACCGCTCGCCCATGCTGCCCGCCAACCTTCTGCAGGCGCAACGCACAATTGATCCTAATGAAAGTAGGGTACCCGTGCCTGATGAGCGATATGACTACCTCTGTGATTTCCACAAACCTGCAAGCAAGGTTCCAGCATTTCTGAATGTTGTTGACATTGCTGGTTTGGTGAAGGGAGCTGCTGARGGTCAGGGCCTCGGCAATGCTTTCTTGTCACACATCAAGGCTTGTGATGGTATCTTCCATTTGTGCCGTGCATTTGATGATGAGGATGTGATCCACGTTGACGGCGAAGTGAACCCAGTGCGTGACTTGGAGACTATTGGTGAGGAGTTGAGGCTCAAGGATGAGGAGCAACTTCTTAAGGATATTGAGAAGCTGGACCGTGTYGTCAATCGGGGAAATGACAAGAAACTTAAGCCTGAGTTTGATACCCTYATGAAAATTAAATCGGTACTTGTTGATGAGAAGACCCACCTTCGGTTTTCGGATTGGAGTGCAGCTGATATTGAAATTTTGAACAAATACTTGTTCCTGACTTCTAAGCCTGCCATGTATCTTGTCAACTTATCAGAAAAGGACTACATTAGAAAGAAGAACAAATGGTTACCGAAGCTGAAGGAATGGATCGACAAGAACGACCCCGGCGCCCCGCTGATCCCGTTCTCCGGGGCCCTGGAGTCGAAGCTGCTGGATATGGACGCGGAGGAACGCAAGGCCTACTTGAARGAACAAGGAATTACCAGCGCCCTGGACAAAATAATCGTGACTGGATACAAAGCGTTGCAGCTGGAGTACTTCTTCACTGCTGGAGCCGATGAAGTCAAGGCTTGGACCATCCAGAAAGGAACGAAGGCCCCTCAGGCCGCCGGGCGCATCCACACGCGGAAGGCTCCCAACATGGGCTGGTTAACCTTCACATTTGGCCTTGAGAGAAAATTCAAGCAGTTGTGCTCCAGGTTGGACGTGGTGCGYACTCATCAGCAGCAGGAAGGGCTGAAGTTCATGTCTCACTTCCGGAGGCGGTTCATCATCAGAGACGGGAAGAGGAAGCAGCGGCCGCCYGTGGAGCTATTCGAGCTGCGCAGCAACGGCTCAGCGCTGTGCACGCGCCTCGTGCAGGTGCGAGCGGACGCCATGCAGCTCAACAGCGCGTTCTGYTACATCCTGAACGTGCCGCTCGAAGGC---------------ATCGTRTACGTRTGGATCGGCAGCAAGGCGGACGCCGACTCCGCGAGACTCATCGAGCAGATCGCAGAGGAGAAGTTCAACAGCCCCTGGGTGAGCTTGCAGGTGTTGACGGAAGGCAGCGAGCCGGACAACTTCTTCTGGGTGGGCCTCGGCGGGCGCAAGCCGCACGACACCGACGCAGGCTTCCTGCAGCACACGCGCCTCTTCCGCTGCTCCAACGAGAAGGGCTACTTCACCGTCTCCGAGAAGTGCACG------------------------------------------------------------------------------------------------------------------------------------------------------------------------------------------------------------------------------------------------------------------------------------------------------------------------------------------------------------------------------------------------------------------GACAAGAACCAGATAAATGAGATTGTGAACAATCTCAAGAAAGGTCCATTGGACCCCAATGCTGAGATTATTGTTGGAGTCCCCGCTATCTACCTGGCCTATGTGAAGAGCATTGTGCCAGACCACATTGCTGTAGCAGCTCAGAACTGTTGGAAGGTGTCAAAGGGAGCATTCACCGGTGAAATCTCCCCGGCTATGATTAAGGATATCGGCGTTGGCTGGGTTATCCTTGGCCACTCGGAGCGCAGGACCATTTATGGTGAAAAGGATGAYTTGGTCGCTGAAAAGGTGGCTCATGCCCTCGAATCGGGTCTGAAAGTTATCGCTTGCATTGGCGAGACTCTGGAAGAGAGAGAGGCCGGAAAGACTGAGGAGGTGGTWTTCAGACAGACCAAGGCTCTGATCCCAGCCATYGGCAACAACTGGGACAAAGTWGTGCTGGCCAGGCAACTGGAAGGTGAAATTGCTGAAGAGTGGAATACACTACTGACCCTGGTGCGAGATGTGGTGTCTTTTGACATGAACCACTCAGCAGAAATACAGGCCTGTGATCTACTYATGGAGATAGACAGACTTGACCTGCTTACACAGCACATGGATCAGGGCAACTATCCTCGTGTGTGCCTTTATTTGATTGGATGTGCCAGCTATGTAGTGGAACCAGAATCAACTCAAATATTGCAAGGAGTGCTGGACACATACCTGCGTTTCAATGAGTACCCAAGAGCATTGCTTGTAGCAATGCAGCTACATGACAAAGTCAAGTGCGAAGAGGTGTTTACTGCTTGCACTGATCCACTCATAAAGAAGCAGCTGTGCTACATGCTGGCCAGACAGTACATACCTATTGATGTGGATGATGAAGATCTGCGCACTATCCTGCTGAATGCTCACATCAATGATCATTTCTTGAGCTTGGGCAGAGAGCTCGGTTCGTACGACCCAATGGTCGCYGACGCCGARTGTCTCAAGGTCGTGACCGAGATCCTGGACCGGCTAGCCATMGGCAACTATGTGCTGAAGGTCAACCACCGTCGCCTGCTAGACGGCATGTTCGAGGCCTGCGGAGTGCCAGCMGAACAGTTCCGCACCACTTGCTCAACCGTYGATAAACTGGATAAGTCCCCCTGGTCAGAAGTAAGACACGAAATGGTTTACGARAAAGGTGTAACGCCAGAAGCGGCCGACGAAATAGGAGAATACGTGCGTCTTAACGGAGGCACTGAGCTAACAGACAAACTATTGCAAGACGAGAAACTCTCTAAAACCAAAGCGGCGGTAGAGGGCTTGGAAGGCATCAAACTGTTGCTTCACTATTGCGAGATCTTCGGCATTAAGGATAAGATTGTGTTTGATCTGAGCCTGGCAAGRGGCCTACTGCGCTTCATCAAGAAAACACTCAAGAACCACGCTGATGAGGTGGTGACGCTGCACAAAGGCACTCCGATGACCTTGAAAGCGGTGTTCCAGTCGATGAACCTMAGCACGTATGACCTGACGGTCGACATGTTAGACGTTCACGCCGACCGCAACACATTCCACCGCTTCGACAAATTCAACGCGAAGTACAACCCGATCGGCGAGAGCCGGCTGCGCGAGGTGTTCCTCAAGACCGACAACCACATGAACGGGAAATACTTCGCYAGGATCATCAAGGAAGTGGCGTCAGACCTCGAGGAGAGCAAGTACCAGAACGCTGAGCTCCGGCTCTCCATCTACGGCAAGAGCCCGGGCGAATGGGCCAAGYTGGCCAAGTGGGCCGTGCAGTACGACGTACACTCCGACAACATGCGCTGGCTGATACAGATCCCGCGRCTCTACGACATCTTCAAGTCCAACAATATCATGAGCAACTTCCAGGAGATCCTCACCAACATCTTCCAGCCGCTCTTCGAAGTCACCAACGACCCCAACAGCAATATCGAGTTGCACAAGTTTCTTACTCATGTGATAGGCTTCGACAGCGTGGACGACGAGAGCAAGCCGGAGAACCCCATGCTGGACGTGGACGTGCGCACGCCGGAGCAGTGGGACGACGAGGAGAACCCCCCCTACGCCTACTACCTCTACTACATGTATGCGAACATGACTGTGCTCAACCACTTCCGCAAAGAGCAAGGGCTGAACACGTTCGTGCTACGTCCCACCATTTGGTATCTGTATCGTGATGGTCTATTGCCGAAAGCTACCAGATTCATCGGATATGCTCGCTCGAAACTAACTGTGGCTGATGTCAGGGAGAAGTCGAAGAAATATATGAAAGTTCGTCCCGGTGAAGAAGAAAAGTTCGAAGAGTTCTGGCAGGCCAATTACTATGTGGCCGGAGCTTACGACAAACGCGTTGACTATGAATTGTTGAATCAAGAAATCACAAAATTTGAGAAGGGTCCGACATCAAACAGGATATTTTATCTTGCTGTCCCTCCAACAGTGTTTGAAGATGTAACAGTGAACATTCGTAACGCCTGCATAGCTATCAAGGGCTTTACTCGAGTAATTATAGAAAAGCCTTTTGGTCGGGATGATGAGAGCTCTGACAAATTAAGTAACCATTTGGCTAGTTTGTTCAAGGAGGAGCAAATTTACAGAATTGATCACTACCTTGGTAAGGAAATGGTACAAAATCTTATGACAATTCGGTTTGCTAATAAAATTTTTAGCCCTTCATGGAACCGAGAGAATATTGCTTCAGTTCTTATATCTTTCAAGGAGCCTTTTGGTACTGAGGGTAGAGGTGGATATTTTGATGATTTCGGTATGGTCCGTCATCTCACTGGCGACATCCACGCCGTGACGGCCGCCAACAACCTCCTTGCTGCGCAAATGGACGCCAGAATATTCCACGAGCTCACTCAGAAGGATGGACCCCTGTATGACCGGCTAGTGCCCAAGTCAAAAGGCGTGAGGAAGTTCTCGCCGATACAACTAAGGAGGCTGAAGCGACTGGGAATAGACAAGACAGACCCGGACTCTTTGACGGCTGAAGAGAGAACTAAGTTCGCCAGGCTGAATATCGATACGAATAAGATTATGTGGAATAGAGTCGTGGACCTAAACGACCGGTACCTCCGTAAGATCACCATCGGCCAGTCGCCCACCGAGAAGGGCTTCACCCGGGAGACCAGCTACGACATTGCGGTGGCCAGCGAGATCATGGCCATCCTTGCGCTGGGGAAAGACGTCGAGGACATCAAGGACAGGCTGGCGAAGATGGTGGTGGCCCTCGATAAGAGCGGGGACCCCGTCACTGCTGATGACCTGGGCATGACCGGAGCTTTGCTAGTCCTGCTCAGGGAAGCCTTCGAGCCGACGCTCATGCAGTCCCTGGAAGGGACACCTGTGCTGGTCCACACCGGGCCGGAAACTGGACCTTGCGGTCCTTGTTCTGAACTACACTATGATAGAATTGGTGGGCGTGATGCAGCACATTTGGTCAATATGGATGATCCAGATGTTTTGGAAATTTGGAATTTGGTTTTCATACAATTCAACAGGGAATCTGACAGTTCTTTGAAGTTGTTGCCAAAGAAACATATTGACTGTGGACTGGGTTTAGAGAGATTAGTCTCTGTAATTCAAAATAAAAGAGCCAATTATGATACCGACTTTTTCATGCCAATATTTGCAGCAATTGAAAAAGGAACTGGGGCCAGGCCATATTCTGGGAAAGTTGGTGCAGAAGATGTTGATGGAGTAGATATGGCATACCGAGTATTAGCAGATCATGCAAGAACTTTAACAATTGCACTCTCTGATGGTGGTTGTCCTGATAACACTGGCAGGGGATATGTGCTAAGACGTATTTTGAGAAGAGGTGTTCGTTATGCTTCGGAAAAACTGAATGCCAAACCTGGCTTTTTTGGAACATTGGTACACACAGTGGTGGAAATACTTGGCGATGTGTTTCCTGAAATAAAAAAGGATCCGGAAAGCATAATTCAAACAATAAATGAAGAAGAAATTCAATTTTTGAAAACATTAGTCCGTGGCAGAAACCTGTTAAACAGGACTATAGAAAAAGTAACTAAAGTTGTACCTGGAGATGTCGCATGGCGGCTACAGAAAAAGCAGAAGAGTAGAGCATTTTGCTATTTTTGTCAAGCAGTGCAACGGTTACCGCAATGTGCCCACTGTGGTAAAATCAAGTGCATGTTGAAGGCAGGGGACTGCGTCATCCGACATCCAGGTGTCTATACTACTGGTCTAGCTATGGTTGGAGCCATCTGCGACTTCTGTGAAGCATGGGTGTGTCACGGACGCAAGTGTCTGAACTCTCATGCATGCACATGTCCTCTCATGGATGCTGTGTGTTTGGAGTGTGAGAGAGGTGTATGGGAGCACGGCGGTCGGGTATTCCGCTGCTGCTTCTGCCAGGGATTCTTGGGAAGGTACTCTCTGTGGTCCGCTATTGGCCTGTCAATCTCCCTGTACATCGGCTACGATAACTTCGAGAAACTTCTGGAAGGAGCCAGCTTYATGGACAACCACTTCTGCACAGCGCCCCTTGAAAAGAATGCCCCAGTACTTCTCGCGCTTCTTGGTGTATGGTACTCCAACTTCCACGGAGCAGAGACWCACGCCCTCTTRCCCTACGACCAGTATCTGCACAGATTCGCAGCCTACTTCCAGCAGGGCGACATGGAGAGCAACGGCAAGTACGTCACGCGCAGCGGGGCSCAGGTGGACTACAGCACCGGCCCCATCGTGTGGGGGGAGCCCGGCACCAACGGCCAGCACGCCTTCTACCAGCTCATWCACCAGGGGACCAGGCTGATCCCCTGCGACTTCATCGCGCCCGCGCAGACGCACAACCCCATCTCCGGSGGSGTYCACCACAAGATWCTGCTGGCGAACTTCCTGGCGCAGACCGAGGCGCTGATGAAGGGCAAGTCTTCGGCCGAGGCTAAAGCAGAGCTTGAGAAGTCGGGCATGGCYGCCGCTGAGTTGGARAAGATCCTGCCCCACAAAGTGTTCAAGGGCAACCGCCCCACCAACTCCATCGTCGTGAAGAAAGTCACGCCCTTCGTGCTGGGAGCTCTCATTGCAATGTCCGAGAACCCGAAGCTACCAGAGATGCTGCACCGMGCCGGMGTSGTGTTCATCGGGCCCCCGGAGAAGGCGATGTGGGCGCTCGGAGACAAGATCGCCTCCTCCATCGTCGCGCAGACAGCCAACATACCGACACTGCCCTGGAGCGGGAGTGAGTTGAAGGCCGAATACAACAGCAAGAAGATCAAGATATCCTCCGAGTTGTTCGCCAAAGGTTGCGTGACGACCGCTGAGCAGGGCTGCCAAGCGGCTCATAAGATCGGTTTCCCCGTGATGATCAAAGCGTCGGAAGGTGGCGGTGGTAAAGGCATCAGAAAAGTGGAGAACCCTGATGACTTCGCCAACATGTTCCGACAGGTACAATCYGAGGTCCCTGGATCACCGATCTTTGTGATGAAACTGGCGAAGTCTGCTCGCCATTTGGAAGTGCAACTTTTGGCTGATCAGTATGGCAACGCTATATCCCTATTCGGTCGCGACTGCTCCATTCAGCGTCGWCACGGGTACCCCGAGTCGCTCACAGACCCCTCCTACCACACGCAGCTGCTGGTKCTGACGTACCCGCTGGTCGGCAACTACGGCGTGCCGGATGAGAAGGAACGCGACGAGCATGGACTGCCSAAATGGTTTGAGTCGAGTCGCATTTGGGCAGCCGGTTTGATAGTTGGCGAGGTGAGCACACGAGCTTGCCATTTCCGCGCTCACCAGTCCTTGGGACGTTGGTTGGCTTCTCACGGTATTCCCGGCCTCTGCGACATAGACACGCGTGCCTTGACCTGCCGCCTCCGCAACGGAGTTACACTGGGCCGCATTGTGCAGGGGGTACCTGCAGATCCCAACTCCAGAAACCTTGTTGCGGAAGTATCTGTTAAAGAACCCAAAGTTTATAACGAGAAAGGAGAGTTCACTATTTTAGCRATCGATTGTGGACTTAAATATAACCAATTAAGATGCCTAATTAAGAGAAACGCAAAAGTGATATTAGTGCCATGGGACTACCCTCTTGATGCAAATAAATACGATGGACTGTTCATCAGTAACGGTCCCGGAGATCCAGAAATGTGCAGTAAAGTTGTTAAAAATATTAAATCTGTACTGGTTAAACCTGTTTTCGGRATTTGTCTSGGACATCAGTTGCTGTCAACAGCGATAGGATGCAAAACTTTTAAGATGAGTTACGGTAACCGCGGACACAACTTGCCGTGCACCCACAGTGGCACTGGAAGATGTTTCATGACTTCACAGAATCATGGGTTCGCYGTAGATGCCAACTCACTGCCACAAGATTGGAATGTTCTATTTACCAACGAAAATGACAAAACTAACGAGGGAATTATACACGAATCTCTGCCATTTTACAGTGTTCAGTTCCATCCAGAGCACACTGCTGGGCCTACGGATTTAGAATGTCTCTTCGATATTTTTRTCGACGCAGTMAAATCTTTCAAAAGTAAATCGGACTATATAATTAAAGACAAAATCGATGAAAAACTTAAATTTGTWCCAACTCTTCATAGACCAAAAAAAGTTTTAATACTGGGCTCTGGCGGCCTGTCTATTGGGCAAGCCGGTGAATTTGACTATTCCGGTTCCCAAGGTGTAAAAGCGATGCGAGAAGAGAAGATACAAACAGTACTWATTAATCCCAACATTGCAACTGTGCAAACTTCAAAAGGCTTAGCAGACAAAATATATTTTCTTCCAATTACGCCCGAGTACGTAGAACAGGTGATCAAAGCAGAGCGGCCCACAGGAGTTCTTTTAACTTTTGGCGGCCAGACAGCTTTGAACTGTGGTGTTGAACTTCAGAGATCTGGAGTGTTYGAAAAGTATAACGTTTCTGTWCTTGGAACCCCTATTCAGTCTATTATAGATACTGAAGATCGGAAGATATTTGCWGAAAAGATTAACGCTATTGGAGAGCAAGTGGCACCCAGTGCAGCTGTTTCATCTGTTGAAGAAGCTTTAGCTGCTGCATCGAAAATTGGATATCCAGTTATGTCTCGCGCAGCATTTTCTCTTGGTGGACTTGGTTCTGGTTTCGCTAACAACGAAGAAGAATTAAAGGCTCTTGCYCATCAAGGTCTGTCTCATTCTGATCAACTTATAATAGACAAATCTTTAAAAGGTTGGAAAGAAGTGGAGTATGAAGTAGTAAGGGATGCTTACGACAACTGCATTACTGTTTGCAATATGGAAAATGTAGATCCGCTTGGAATACATACTGGAGAATCCATCGTYGTMGCACCAAGTCAAACATTGTCAAATAGGGAATATTATATGYTACGAAACACTGCTATYAAAGTCATCCGTCATTTTGGTATTGTTGGAGAGTGCAATATACAATACGCTCTAAACCCTAATTCAGAAGATTTTTACATAATCGAAGTTAATGCAAGGYTATCTCGCAGTTCCGCCCTAGCAAGCAAAGCTACAGGTTACCCACTGGCATACGTTGCRGCTAAATTATCCCTTGGKATACCATTGCCTCAAATCAAAAACTCTGTGACCAGAGTTACMACTGCATGTTTTGAACCAAGTCTTGATTACTGTGTTGTAAAAATTCCACGATGGGATTTAGCTAAATTCACAAGAGTCAGCACTAAAATTGGTAGTTCCATGAAAAGTGTTGGTGAAGTAATGTCTATAGGAAGAAACTTTGAAGAAGCATTTCAAAAAGCACTTCGAATGGTTGATGAAAATGTTGATGGATTTGATCCTAATATAAAGAAAGTGAATGATGATGAACTGAGAGAACCTACTGACAAACGGATGTTCGTCTTAGCGGCCGCAATGAAAGCAGGGTATTCTGTGGATAAATTGTACGAACTTACTAAAATAGACAAATGGTTYTTGGTAAAGATGAAAAATATCATAGATTACTACGTGGTACTTATAAGTGACATAATTCTCAGAAAAGCSAAACAAATYGGTTTTTCTGACAAACAAATATCAAATGCAATCAAAAGTACTGAACTTGCTGTTAGAAAACTAAGAGAAGAGCTCAAGATTACACCCTATGTGAAGCAGATTGATACAGTAGCTGCCGAATGGCCAGCTTCTACAAATTATTTGTATCTAACATATAACGCTATGTCGCATGATTTRGACTTTCCACAGGATTACATAATGGTTCTTGGCTCCGGGGTATACCGTATAGGAAGCTCAGTTGAATTTGATTGGTGCGCTGTTGGTTGCTTAAGAGAAGTACGGAATCAAGGTAAAAAGACTATTATGATAAATTACAATCCGGAAACTGTAAGTACAGAYTATGACATGAGTGATAGACTGTACTTTGAAGAGATATCGTTTGAAGTTGTCATGGACATATATAATTTGGAACAGCCAGACGGTGTTATATTATCA---------------------------------------------------------------------------------------------------------------------------------------------------------------------------------------------------------------------------------------------------------------------------------------------------------------------------------------------------------------------------------------------------------------------------------------------------------------------------------------------------------------------------------------------------------------------------------------------------------------------------------------------------------------------------------------------------------------------------------------------------------------------------------------------------------------------------------------------------------------------------------------------------------------------------------------------------------------------------------------------------------------------------------------------------------------------------------------------------------------------------------------------------------------------------------------------------------------------------------------------------------------------------------------------------------------------------------CTGGGTCTGTTCCGTGCTGCTGTGCCATCTGGAGCTTCTACTGGAGTCCATGAGGCTCTGGAACTTCGTGACAATGTGAAGGCTGAGTACCATGGCAAGGGTGTACGTACAGCTGTCAACAATATTAATGACATCATTGCTCCTGAACTGCTCAAAGCTAACATTGAAGTTACCGAGCAAAAGGAGATTGACTCACTCATGCTGAAACTTGATGGAACCGAAAACAAGTCAAAGTTTGGTGCTAATGCTATTCTTGGAGTGTCCCTTGCTGTGGCTAAGGCTGGTGCAGCTAAGAAGGGAGTTCCCCTTTACAAGCACTTGGCTGATTTGGCTGGCAATGCCAATATTGTACTTCCAGTACCAGCTTTCAATGTTATCAATGGTGGTTCTCATGCTGGCAACAAACTTGCCATGCAGGAATTCATGATCCTGCCTACAGGTGCTTCATCTTTCACTGAGGCCATGCGCATGGGATCTGAGGTGTACCATCACCTGAAGAACATCATCAAGAAGAAGTTCGGCCTGGACTCTACAGCTGTTGGTGATGAGGGTGGCTTTGCTCCCAATATCCAAAACAACAAGGAGGCTCTGTTCCTTATCCAGGATGCTATCGCTCAAGCAGGCTACACTGGAAAGATTGAAATTGGTATGGATGTTGCTGCCTCTGAGTTCTACAAGAAGGAAACCTACGATCTGGACTTCAAGAACCCCAACTCCAACCCAGCTGACTACCTTCCCTCTAGCAAATTGGCTGAGCTGTACCTGGAATTCATCAAGGAGTTCCCTATGGTCTCTGTGGAAGATCCCTTCGACCAGGATGACTGGGCTGCATGGACTGACCTCACAGCTCGTACTCCCATCCAAATTGTTGGTGATGATCTGACTGTGACAAACCCCAAACGCATCACCACTGCTGTAGAAAAGAAGGCTTGCAACTGCCTCCTGCTTAAGGTCAACCAAATCGGCAGCGTAACTGAATCCATTGAGGCTCATCTATTAGCCAAGAAGAATGGCTGGGGTACCATGGTATCTCACAGGTCCGGTGAGACTGAAGACACCTTCATCGCCGACTTGGTAGTTGGTCTGTCTACCGGTCAGATTAAGACCGGAGCTCCGTGCCGCTCCGAGCGTCTC---------------------------------------------------------------------------------------------------------------------------------------------------------------------------------------------------------------------------------------------------------------------------------------------------------------------------------------------------------------------------------------------------------------------------------------------------------------------------------------------------------------------------------------------------------------------------------------------------------------------------------------------------------------------------------------------------------------------------------------------------------------------------------------------------------------------------------------------------------------------------------------------------------------------------------------------------------------------------------------------------------------------------------------------------------------------------------------------------------------------------------------------------------------------------------------------------------------------------------------------------------------------------------------------------------------
Agip_NOCT_NOCT_NOCT            CTCATCTGTGAAGCTTACAACATTATGAAAGATGTTTTAGGTATGGAGCAAAAAGAAATGGCTGAAGTATTTGAGCAATGGAACAAAGGCGAGCTGGACTCATTCCTCATTGAAATTTCGAGGGACATCCTTAAATACAAGGACACTGATGGCAAATAYCTTCTGCCCAAAATCCTCGACACTGCGGGACAAAAGGGTACTGGCAAGTGGACTGCAATTGCCGCTTTGGAGTACGGAGTGCCAGTCACGCTAATCGGCGAGGCAGTATTTGCGCGTTGTCTTTCTGCTCTCAAAGAGGAGCGAGTTCAGGCGAGCAAGGTGTTGCCGGGTTCCGACGTTAAGTTCACCGGTGATAAGAAGAAGTTCCTCGAGCATTTACGCAAAGCGTTATATGCCAGCAAGCTTATATCGTATGCGCAAGGGTTCATGCTCCTCCGTGAGGCAGCCAAGGTGAACAAGTGGAACTTGAACTACGGCAGCATCGCTTTGATGTGGCGAGGTGGCTGCATCATCAGGAGCGCTTTCCTTGGTAACATCAAGGACGCCTTCACGAAGGATCCTCAGCTGTCCAACTTGTTACTGGACCCGTTCTTCTGCGAGCGCATCAGTGGGGCGCAGAATTCGCTGAGGCAAGTGGTCGCGGAGACGGCAATGGTCGGCGTGCCGGCACCCGCCTTCTCCGCCGCCCTCGCCTTCTACGATGGATATAGATCTGAAGTACTGCCCGCTAACATGCTTCAGGCTCAAAGAACCATCGATCCTAATGAAAGTAGGGTACCTGTGCCGGACGAGCGATTTGATTACCTCTGCGAGTTCCACAAGCCAGTCAGCAAAGTGCCTGCGTTCTTGAATGTAGTCGATATTGCTGGTCTTGTAAAGGGAGCGGCCGAAGGACAGGGACTCGGAAACGCCTTCTTGTCGCATATTAAAGCTTGTGATGCCATTTTCAACCTGTGTCGTGCCTTTGACGATGAAGACGTTATCCACGTCGAYGGTGAAGTGAACCCCGTTAGAGACTTGGAAACCATYGGAGAGGAGCTTCGGTTAAAGGATGAAGAGCAACTGATGCAAAACTTTGAGAAACTGGACAAATTGGTCAATCGCGGTGGTGACAAAAAACTGAAGTCGGAATACGACTCWCTGTCGAAGGTCAAAACTGTTTTAGTAGATGAAAAAAAACACATTCGWTTCGGGGAYTGGAGCGCAGCCGAYATAGAAGTACTCAACAAATACTTGTTCCTGACATCGAAACCTGCTTTATATCTTGTGAATTTGTCAGAAAAAGACTACATTCGAAAGAAGAATAAATGGTTGCCGAAATTGAAAGAATGGATTGACAAAAATGATCCTGGAGCACCTCTTATACCTTTCTCTGGCTGTCTTGAGATGAAACTGATCGAAATGGAGCCCGCAGAGCGRCAGGCCTTCTTAAAAGAACACAATATTACYAGCGCATTGGACAAGATTATCGTCCAAGGTTACAAAGCACTGCAATTGGAGTACTTCTTCACAGCTGGAGCAGATGAAGTGAAGGCTTGGACGATTCAGAAAGGAACTAAAGCACCGCAAGCTGCRGGTAGAATCCACACCCGACGTGCGCCCAACATGGGCTGGCTGACCTTCACGTTCGGTCTGGAGCGCAAGTTCAAGCAGCTGTGCAAGCGGCTGGACGTGGTCCGCACTCACCAGCAGCAGGAGAGTCTCAAGTTCATGGCGCACTTCCGGAGGAGGTTCATCATYAGAGACGGCAAGAGGAACCAGCGCCAACCAGTGGAACTTTTCGAACTGCGTAGCAACGGCTCTGCACTGTGCACGCGRCTTGTGCAAGTGAAAGCCGATGCCACGCAACTTAATAGTGCCTTCTGTTACATCCTGAACGTACCTCTGGAAGGCGACACGTCATCAGCGATAGTGTACGCGTGGATCGGGAACAAGAGCGATGCCGATTCCGCGAGACTCATTGAGCAAATCGCAGAAGAAAAGTTYAACAACCCCTGGGTTAGCTTACAGGTTATAACAGAAGGCAGTGAGCCGGACAACTTCTTCTGGGTAGGTATCGGCGGCCGSAAGCCGTACGACACGGACGCCGACTATCTGAACTATACGCGTCTGTTCAGATGTTCCAACGAGAAGGGATACTTTACTGTCTCCGAGAAATGCACTGGTGGATACTACACTACGACWGTTGAGGCRTACGTRCCCGCCAGTGGTAGGGCCATACAGGGCGCCACCAGCCACCACCTGGGTCAGAACTTCTCCAAGATGTTCGAGATCGTGTACGACGACCCCGACACGCATGAGAAGAACTACGTCTACCAGAACTCWTGGGGAATCACCACCAGGACCATCGGTGTAATGATCTTAGTCCACGGCGACGACAAAGGCCTCGTCCTTCCTCCCCGCGTGGCCGACGTGCAAGCTATAGTGGTGCCCTGCGGCATCACCGCCTCTAGTTCCACTGAGGAGAGGACCAAGCTCATGGACTCCTGCAAGGAGCTGGTGAAGGACCTGGTAGCAGCTGGAGTGAGGGCCGAAGGAGATTATAGAGATAACTACTCGCCTGGGGACAAGAAACAAGTTACTGAAATTGTTGAGACACTGAAGAAGGGCTCATTGGACCCCAATGTTGAGGTCATAGTGGGTGTCCCTGCCATCTACCTTGAATATGTTCAGTCGATCCTCCCAAATACGATCAGTGCTGCCGCACAAAACTGCTGGAAAGTTCCAAAGGGGGCTTTTACTGGTGAAATCTCCCCAGCTATGATCAAGGACATTGGTGTCAACTGGGTCATCCTTGGACACTCGGAAAGAAGAACAATTTTTGGAGAGAAAGATGAACTTGTTGCAGAAAAAGTTGCCCACGCTCTTGAGAATGGCCTGAAGGTAATTGCTTGCATTGGTGAGACACTAGAAGAGAGGGAGGCTGGCAAGACTGAGGAAGTAGTATTCAGGCAGACAAAGGCCCTCCTACCAGCTATTGGCAACAACTGGGCCAATGTTGTACTTGCTAGACAGTTGGAAGGTGAAATAGCTGAAGAATGGAATTCCCTGTTAGGYCTTGTTCGTGATGTGATYTCCTTTGACATGAAGCACTCTGCTGAGATCCAAGCCTGTGACTTGTTGATGGAGATTGATAGACTTGATCTGCTCACTCAGCATATGGATCAGAGCAACTACCCTAGAGTTTGCTTATATTTGATTGGATGTGCCAGTTATGTTGTTGAGCCAGAGTCCACTCAAATCCTGCAGGGTGTTCTAGACACCTACATACGTTTTGGTGAATATCCTCGTGCCCTACTTGTGTCTATGCAGTTGCATGACAAGGCCAAATGTGAAGAAGTCTTCAATTCCTGCACTGATCCGTTGATCAAGAAACAGCTGTGCTACATGTTGGCGCGGCAATACATACCTTTGGAAGTAGATGATGAAGACCTCCGCACAATCCTTCTTAATGCACACATCAATGATCACTTCCTYAGCTTGGCTAGAGAGCTYGGTCAATACGACCCYATGGTRCCTGACGCAGAATGTCTGAAGGTAGTCACTGAGATACTGGACGCCCTTGACATCGGCACATACGTGTTGAAGGTCAACCACCGGCGACTTCTCGACGGTATGTTCGAAGCTTGCGGGGTGCCCGCTGACAAGTTCAGAACCACTTGTTCTACTGTTGACAAATTGGACAAGTCGCCWTGGGAGGAAGTTCGAACAGAAATGATAAATGAGAAGGGTGTATCTCCTGAGGCCGCCGACAGGATAGGCGAGTACRTCAGATTGAATGGAGGCGTAGAACTGGCCGACAAACTCCTMMAWGACGAGAAACTGTCYAAGACTAAAGCTGCCATTGAAGGCTTGCAAGGAATMAAGCTGCTGTTAGAGTATTGTGAACTCTTTGGTATTAAGGATAAGATTCTTTTTGATGTTAGTCTTGCAAGAGGATTGCTGCGCTTCATCAAGAAGACCCTGAAGAACCATGCYGATGAGGTGGTGACCCTGCACAAGGGCACTCCRATGACGTTGAAGTCAGTGTTCCAGTCCATGAACCTSAGYACCTACGACCTTACTGTGGACATGCTTGATGTACACGCGGATCGTAACACGTTCCATCGTTTCGACAARTTCAACGCKAARTACAACCCCATCGGGGAGAGCAGACTACGAGAGGTGTTCCTCAAGACTGACAACTACATGAACGGGAAGTACTTCGCCAGGATCATYAAGGAGGTGGCATCAGACCTGGAGGAGAGCAAGTACCAGAACGCGGAGCTGCGGCTGTCGATCTACGGCAAGAGCCCGAGCGAGTGGGCCAAGCTCAGCAAGTGGGCCGTGCAGTACAACGTGTACTCMGACAACGTGCGCTGGCTCATACAGATACCRCGACTATACGACATCTTCAAGTCGAACAAGATAATGAACAACTTCCAGGAGTTCCTGAGCAACATCTTCCAGCCGCTGTTCGAGGTCACACGAGACCCCAARACCAATGAAGACCTGCACAAGTTTTTGACTCACGTAGTCGGCTTCGACAGCGTGGACGACGAGTCCAAGCCAGAGAACCCGATGCTGGACCCTGACGCCAAGAGCCCCGAGGAGTATGATGATGAGGAGAACCCTCCCTACGCCTACTACCTCTACTACATGTACGCCAACATGACCGTGCTCAACCACTTCAGGAAGGAACAAGGGTTGAACACCTTYGTACTGCGTCCTACTATATGGTATTTGTATAGAGACAATCTTTTACCTCGCAATACTAARTTTGTTGGCTATGCTCGTACGAAGCAAACAATCGACGAAGTAAAAGAGAAATGYAAAAAATATTTAAAAGTGCGTCCGGGAGAAGAAGAGAAATTGAAACAATTTTGGGAWGCAAATGAGTATTTTGCTGGCTCGTATGACAAAAGAATTGACTATGAAATGCTCAACCAACTWATAACCAAGCATGAAAAGGGTCCAACTGCTAACAGAATATTTTACTTAGCAGTGCCACCAACTGTTTTCGAAGATGTAACAGTAAACATACGAAATGCATGTGTATCAATTAAAGGTTTCACAAGAGTTATCATCGAAAAACCATTTGGTAGAGATGATAAAAGTTCAGAACAGTTGAGCAGTCACCTGGCTGGCTTGTTCAAGGAAGAGCAGATTTACAGAATTGACCACTACCTTGGGAAAGAGATGGTGCAAAATCTTATGACTATCAGATTTGCCAATCAAATATTCAGCCCATCATGGAATAGGGAAAATATTGCATCTGTACTAATCTCTTTTAAGGAACCATTCGGAACTGAAGGCMGAGGGGGCTATTTTGAYGATTTTGGTATTATTCGCCACTTAACAGGCGACATCCACGCAGTGACTGCCGCRAACAACTTRCTAGCCGCACAAATGGACGCWAGRATCTTCCACGAGCTCACCCAGAAGGATGGCCCACTGTTCGACAGACTGGTGCCCAAGGTCAAGGGCGTCAGGAAGTTCTCCCCCATACAAYTGAGGAGGCTGAAGAGATTGGGCATCACCAAGACAGACCCTGATACRTTGACAGAGGGMGARAAGTCCAARTTCGCGAGGCTCAACATTGATACGTCGAAGATTATGTGGAATCGAGTTGTGGACCTCAACGACAGATACCTGCGTAAGATCACAGTAGGACAGTCCCCTACAGAGAAAGGCTTCACCCGTGAGACCGCGTTCGACATCTCCGTGGCTTCAGAGATCATGGCCATCCTAGCGCTCGGCAAGGATGTAGATGACATCAAGGAGAGRCTCGCTAGCATGGTGGTGGCACTCGACAAGAGTGGCAACCCTGTTACTGCTGATGATTTGGGTATGACTGGAGCTCTRCTCGTCCTCCTCCGCGACGCATTCGAGCCAACACTGATGCAATCTCTAGAAGGTACYCCAGTGCTGGTCCACACTGGCCCA---------------------------------------------------------------------------------------------------------------------------------------------------------------------------------------------------------------------------------------------------------------------------------------------------------------------------------------------------------------------------------------------------------------------------------------------------------------------------------------------------------------------------------------------------------------------------------------------------------------------------------------------------------------------------------------------------------------------------CAAAAAAAACAGAAGAACCGGGCATTCTGCTACTTCTGCCAGGCAGTGCAGCGGCTGCCAACCTGTGCACACTGTGGAAAAGTRAAGTGTATGCTGAAAGCAGGGGACTGCGTGGTGCGCCACCCCGGTGTCTATACCACGGGACTTGCCATGGTGGGCGCCATCTGCGACTTCTGCGAGGCGTGGGTGTGCCACGGACGCAAGTGCCTCACGGCGCAYGCCTGCACYTGCCCGCTCATGGACGCCGTGTGCCTCGAGTGCGAGAGAGGCGTGTGGGAGCACGGCGGCCGCGTGTTCCGCTGCTGCTTCTGCCAGGGCTTCCTGGGCAGGTACTCACTGTGGTCCGCCATCGGTCTGTCGATCTCWCTGTACATCGGYTACGACAACTTCGAGAAGCTTCTAGAAGGAGCCAGCTTYATGGACCAGCACTTCACCACCGCGCCGCTCGAGAAGAACGCYCCCGTTATCCTGGCGTTGCTTGGYGTGTGGTACTCCAACTTCTACGGCTCCGAAACACACGCGCTCTTGCCTTATGACCAGTATTTACACAGATTCGCAGCATACTTCCAACAAGGTGACATGGAAAGYAACGGCAAGTACGTGACTCGTTCAGGAGCTCAGGTGGACTACAGCACCGGACCCATCGTGTGGGGAGAACCCGGRACCAACGGACAACAYGCCTTCTACCARCTCATACAYCAGGGAACCAGATTGATCCCATGCGACTTCATCGCGCCCGCTCAAACACACAACCCGATCTCGAACGGCGTGCATCACAAGATCTTACTAGCCAACTTCCTGGCGCAGACTGAAGCACTCATGAAGGGCAAGTCTTCTGACGAGGCTAAAGCCGAGCTAGAGAAATCCGGCATGGCGGCTGATGCTGTAGCCAAGATCTTACCRCACAAGGTRTTCAAGGGCAACCGTCCAACAAACTCCATCGTMGTGAARAAAGTCACGCCCTTCACTCTAGGAGCTYTMATTGCCCTCTCCGAGAACCCCAAGCTCCCCGAGCTGCTCCACCGTGCTGGGGTGGTCTTCATMGGMCCTCCGGAGAAGGCCATGTGGGCGCTCGGAGACAAGATYGCTTCCTCCATCGTGGCMCAGACTGCTGAGATACCYACCTTGCCTTGGAGTGGAAGTGAGTTGAAAGCCGAGTAYAACAGCAAGAAGATCAAGATATCATCGGAGCTGTTCGCTAGGGGATGCGTCACTTCGCCCGAGCAGGGTCTGCAAGCTGCCCAGAAAATTGGTTTYCCGGTGATGATCAAGGCTTCAGAAGGTGGYGGTGGCAAGGGTATCAGGAAGGTGGACAATCCTGATGAYTTCAACAGCTCTTTCAGACAGGTYCAAGCTGAAGTGCCAGGCTCTCCCATTTTCGTGATGAAGCTCGCCAAGTCYGCCCGGCATTTGGAAGTACAACTCTTGGCTGATCAGTACGGTAAYGCCATCTCCCTGTTTGGTCGCGACTGTTCCATTCAGCGACGTCATGGGTATCCGGAGTCCCTGACAGATCCTTCATATCATGCGCAGCTGTTGGTGCTCACATACCCGCTGGTCGGCAACTATGGAGTCCCCGACGAAGACGAAAAAGACGAGCATGGAATACCCAAGTGGTTTGAATCTAACCGCATTTGGGCAGCTGGCTTGATAGTGGGCGAGGTGAGCACTCGCGCGTGCCACTGGCGTGCTAAACGCTCCCTAGGCTCCTGGCTGGCAGCCCGCGGTGTCCCAGGCCTCTGCGACGTGGACACCAGGGCCCTGACYTTCCGTCTTCGAGCTGGAGTTACTCTTGGACGCATCATTCAAGGAGTTCCGTCAGACCCAAATACCAGGAATCTGGTTGCTGAAGTGTCAGTTAAGGAACCCAAAATATWTAACCCTAAYGGWGAAGTCACAATAATGGCCGTRGACTGCGGGTTRAAGTACAATCAAATCAGGTGTTTGATCAAACGTAACGCGAAGGTYATCCTAGTRCCTTGGGACCACAAGCTGGACCCCAACCAGTACGATGGGTTGTTCGTCAGCAACGGGCCAGGTGACCCAATCAAGTGCAAAAAGGTGGTRGACAATATGCGTGCAGTCATTATAAAACCAGTATTTGGTATCTGTCTGGGACATCAGTTGCTGTCCACTGCAGCTGGATGCAAAACTTACAAAACCAGTTATGGTAATCGTGGACACAATTTACCCTGCACACATAACGGCACTGGACGRTGTTTCATGACATCACAAAATCACGGATTCGCTGTCGACGCAAATTCACTGCCAGAAGGTTGGAAAGTTTTATTCACCAATGAAAACGATAAAACTAATGAAGGTATCATACACGAAACTTTGCCTTTCTTCAGTGTTCAGTTTCACCCGGAACACACTGCCGGGCCAACGGATTTAGAATGTCTTTTTGATGTATTYGTTGATGCTGTAAGATCTTATAAAAATAAGAAGACCTGTAGTATCGATGGCATTATCACAGAAAAACTAAAGTTTATACCCACTCTACAACGACCTAAAAAAGTTCTTATCCTTGGTTCTGGTGGCYTATCAATCGGTCAAGCTGGTGAATTCGACTATTCAGGATCGCAAGCAGTGAAAGCTTTACAAGAAGAAAARATACAAACGGTATTGATAAATCCTAATATTGCAACTGTGCAGACGTCAAAAGGCCTCGCTGACAAAGTATATTTCCTTCCTATCACACCGGAATATGTRGAACAGGTTATTAAAGCAGAACGACCTACTGGAGTGCTACTCACATTCGGTGGCCAGACAGCCTTAAATTGTGGAGTCGAGTTAGAAAAAAGTAAAATTTTTGAAAAATACAATGTGAACGTTTTAGGAACTCCCATCCAGTCCATAGTTGCTACTGAAGATCGTAAAATATTTGCTGAGAAAATTAATGCCATTGGCGAAAAAGTTGCCCCAAGCGCTGCTGTAACGACAATTGAAGAGGCACTGATAGCTGCGCGGCAAATYGGGTACCCAGTAATGGCTCGATCCGCGTTTTCCYTAGGTGGTCTAGGATCCGGTTTTGCTAACAATGAAGATGAACTTCGAACACTAGCGCACCATGGACTATCCCATTCCGACCAACTTATAATAGACAAGTCGCTTAAAGGATGGAAAGAAGTTGAATATGAAGTAGTAAGAGACGCATTTAATAATTGCATCACAGTGTGTAATATGGAAAATGTAGATCCTTTAGGAATACACACGGGAGAATCAATTGTAGTAGCACCAAGTCAAACTCTATCAAACAGAGAATATTACATGTTGAGAAACACTGCCATTAAAGTTATTCAACACTTCGGAATAGTAGGCGAATGTAATATACAGTATGCGTTGAACCCAAATTCAGAAGAATTCTACATAATAGAAGTAAATGCTAGATTATCTCGAAGTTCAGCCCTGGCAAGTAAAGCTACTGGATATCCATTGGCCTATGTGGCTGCTAAATTATCACTGGGTATATCGCTACCCGTAATTAAAAACTCTGTCACAGGAGTGACGACTGCTTGCTTCGAACCAAGTCTCGATTACTGTGTTGTCAAAATACCGAGATGGGATTTGGCTAAGTTTAATAGAGTAAGCACTAAAATTGGAAGTTCAATGAAAAGTGTTGGAGAAGTTATGTCAATAGGCAGGAGCTTTGAAGAAGCTTTCCAGAARGCGTTAAGGATGGTAGATGAAAATGTAAACGGGTTCGATCCTAACATTAAAAAAGTGAATGAAGATGAATTGAGAGAACCGACAGATAAGCGAATGTTTGTCTTAGCTGCCGCTCTTAGGAAWGGTTACACAATTGACAAATTATACGAATTAACCAAAATAGATCATTGGTTCCTCGAGAAGTTCAAAAAYATAATAGATTAYTATCAAATCCTAATTCCTTTCGATATTTTAAAGAAGGCAAAGAMAATTGGATTTTCAGATAAACAAATAGCTGCTGCTATAAAAAGCACTGAAGTCGCAGTGAGAAAGTTAAGGGAAGAATATAAAATTACTCCATTTGTAAAACAAATTGACACAGTAGCAGCAGAGTGGCCAGCGACTACCAATTATTTATATTTGACTTATAATGGTAACACGCATGATCTAGATTTTCCTGGTGGTTTCACTATGGTGTTGGGATCTGGTGTTTATCGCATTGGAAGTTCCGTTGAATTTGATTGGTGTGCGGTTGGATGTCTAAGAGAACTAAGAAATCAAGRCAGAAAGACAATCATGATTAATTATAACCCCGAAACAGTCAGTACTGACTATGACATGAGTGATAGGTTGTATTTTGAAGAAATTTCCTTTGAAGTTGTCATGGATATTTATAACATTGAACATCCAGATGGGGTAATATTATCTGTACCATCGGTGAAGCCAGGCTACCTGCGSCCCCTGGTGCCGGAGCAGGCYCCCGAGAAGGCCGARCCMTGGACAGCAGTGATGGCTGACATCGAGCGCGTGGTCATGTCAGGTGTCACCCACTGGCACTCGCCTCGCTTCCACGCGTACTTCCCCACCGCCAACTCGTATCCCGCCATCGTGGCTGACATGCTGAGTGGGGCCATCGCCTGCATTGGATTTACTTGGATTGCGAGTCCAGCGTGTACAGAATTAGAAGTGGTGATGCTGGACTGGCTGGGCCAGATGTTGGGCCTGCCCGAGTCGTTCCTGGCTCGCTCCGGAGGAGAGGCCGGTGGCGTCATCCAGGGCACCGCTAGCGAGGCCACYCTGGTCGCTCTGYTGGGWGCCAAGAACCGCACCATAATACGCGTCAAGGAACAACACCCGGAATGGACTGACACCGAGATTCTTTCTAAACTCGTCGGMTATTGTAACAAGCAAGCTCACTCTTCAGTGGAACGTGCTGGTCTCTTGGGAGGCGTGAGGCTTCGTTCTCTGCAGCCAGACGGCAAGAGGAGGCTTCGTGGGGATACTCTAARGGATGCCATAGAAGAAGATGTTAAGAACGGCCTTATTCCCTTTTACGTCGTGGCTACTTTGGGCACAACATCCTCATGYGCATTTGACGCTTTAGACGAAATCGGTGAGGTGTGCTCTTCGAAGAACATCTGGTTGCACGTGGACGCAGCCTACGCCGGCTCCGCATTCATCTGCCCTGAATACAGATACCTCATGAAGGGCGTTGATAAAGCGGATTCTTTCAATTTTAATCCACACAAGTGGTTACTGGTTAAYTTYGATTGTTCCGCCATGTGGCTGAAGGAACCTCGTTGGATTATCGATGCTTTCAACGTAGACCCGTTATATTTGAAACAYGATCAACAGGGATCYGCCCCTGACTACCGTCACTGGCAAATACCATTAGGCCGTCGTTTTAGAGCACTGAAGTTRTGGTTTGTCTTGCGTTTGTATGGCGTGGAAAACCTCCAGAAACACATCAGAAAACACATTGCATTGGCTCATTTGTTTGAAAAACTGTGCAGCGCTGACGAAAGATTTGAAATTTACGAAGAAGTTACTATGGGACTTGTTTGCTTCAGACTGAAGGGCGGCAACGAACTGAAYGAAGAATTGCTCAGGCGTATTAACGGAAGAGGCAAAATTCATTTAGTTCCATCTAAAATTGATGATACTTATTTCCTTAGGTTAGCRATTTGYTCACGTTTCAGCGAAGAAAGTTTGGGTCTGTTCCGTGCAGCTGTCCCATCTGGAGCCTCCACTGGTGTTCATGAGGCTCTGGAGCTCCGAGACAATGTCAAAGGCCAGTACCATGGCAAGGGAGTCCTCACTGCCATCAAGAACATTAATGAAAGCATTGCTCCTGAGCTGTTGAAACAAAACCTYGAAGTAACACAGCAGAAAGAGATTGACCAGTTCATGCTGAATTTGGATGGCACTGAAAACAAGTCTAAGTTGGGTGCTAATGCCATCCTTGGTGTCTCTTTGGCTGTTGCCAAGGCTGGAGCTGCTAAGAAGGGTGTGCCTTTGTACAAGCACTTGGCTGACTTGGCCGGTAATGCAGACATTGTACTGCCTGTACCTGCTTTCAACGTCATCAACGGTGGATCCCACGCTGGCAACAAGTTGGCCATGCAAGAGTTCATGATATTGCCTACAGGTGCTGCTTCATTCAGCGAGGCAATGCGTATGGGAACAGAGGTATACCACCACTTGAAGAAGATCATCAAGGAGAAGTTCGGTCTGGACTCCACTGCTGTTGGTGATGAGGGTGGCTTTGCCCCCAATATCCAGAACAACAAAGATGCTCTTTTCCTCATTCAAGATGCCATCCAGCAGGCTGGTTACACTGGCAAGATTGAAATTGGAATGGATGTTGCTGCATCTGAATTCTTCAAGAATGGCACCTATGATCTTGACTTCAAGAACCCCAAGTCCAACCCTGCTGACTACTTGTCTTCTGAGAAGCTGGCTGAGGTGTACCTGGAGTTCATCAAGGACTTCCCTATGGTRTCCATTGAAGATCCCTTCGACCAGGACGACTGGGCCGCGTGGGCCAACCTCACCTCCCGCACACCTATCCAGATCGTCGGAGATGATCTTACAGTTACAAACCCCAAGCGTATTGCCACTGCTGTTGAGAAGAAAGCTTGCAACTGCTTGCTCTTGAAGGTTAACCAAATCGGAAGTGTGACAGAATCCATTGACGCTCACTTGCTGGCTAAGAAGAATGGCTGGGGCACCATGGTTTCTCACAGGTCTGGAGAGACTGAAGACACCTTCATTGCTGACCTTGTGGTGGGTCTGTCGACTGGTCAGATCAAGACCGGCGCGCCGTGCCGCTCCGAGCGTCTCATTGGAAGGTCTTTCATCGACTTCGTGCATCCAAGGGACCGCAACACTTTTGCTTCTCAAATCACGAACGGATTAGCAGTCCCGGCGAATGGTACGATGGTTTGTCGTATTCGGCGGTACAGAGGCCTCACCGGGTTTGGAGTGAAAGAAAGAGTGGTGGGCTTCATGCCGTTCTTGCTCAAACTGACCTTCAACATAAGCGAYGAAGAGTTGGTCATACAGGCTACACCCTTTTTCTCAGCATTTAAAACGCCGAATGAAATCGTAATGAACCCGTTTGTGATAAGACACGCGGCCAACGGTCACATTGAGTACGTGGACCCTGAATCAGTTCCGTACCTCGGCTACTTGCCCCAAGACCTTGCTGATAAGGACGCGTTGATGCTGTACCACCCTGAAGATTTAATGTACCTGCTCCAAGTGTACGATACTATCGTCAAAGAAGGAGGTCTGCCGAGATCKAAACCTTACAGGATGATAACCCAAAACGGCGACTACATTCGCCTTGAGACAGARTGGTCATCGTTTATAAACCCATGGTCTAAGAAACTGGAGTTTGTTATCGGAAAACATCACATCCTAGAAGGGCCRAATAATCCTGATGTCTTTCAAACTTCAGAATCGGAAAAGTTACCTCTTAGAGAAAACATAATTCGGACAATGAATGAGCTTACTAAGCCTGCGGAATTAGCAAAGCAACAGATGAGTAAACGTTGTCAGGACCTGGCTTCCTTCATGGAGAGTTTAATGCCCAAGACTGAGGAATTGTTGGAGATCCACGACGCAGACCACTACTATAGGGATTCTGTAATGCTTGGTGGCATTTCCCCGCATCATGATTATAGCAAGTCGAGCACTGAGACACCTCTGAGTTCGTGCACAGTCAAGACYTGTTGGATGAGGCTRCCCAGCTTCCGCTCTGTGGGCGACTCGCTGAAGGACCGGTTCGACGGCGCGTCCCGGGTCATGATGCCCAACCCGCCAGCGCAGCGGAACGATGCAGCGCCACACAGAGTGCCGCGAAGAGACCGATACCGGTTTCAACTGCGACCTCACAATCCTGACCATAAATCGCCGGGGGCGAAAGACTTGGTCTACCTAGAATCATCGCCGGGTTTCTGTGAAAAGAACCCGAGACTGGGCATTCCCGGCACACACGGGCGCGCCTGCAATGACACGAGTATCGGCGTGGACGGCTGCGACCTCATGTGCTGCGGCCGAGGGTACCGCACGGAGACTATGTTCGTGGTGGAACGATGCAAC
Agpt_GELE_ELAC_DEPR            CTTATCTGTGAAGCTTATCATCTCATGAAAGATGTTATAGGCATGGAACAAGGTGAAATGGCGCAGGTGTTCGAAGAGTGGAATAAAGGGGAACTCGACTCTTTTCTTATTGAGATTACTCGGGATATTTTGAAATTCAAGGATGCGGATGGCAAGTACTTGTTACCGAAAATTCGTGATGCAGCAGGGCAGAAGGGTACGGGCAAGTGGACTGGCATCAGTGCCTTAGAGTACGGCGTGCCCGTCACGCTAATAGGCGAGGCCGTGTTCGCGAGGTGCCTGTCCGCACTCAAAGAGGAACGTGTAAAGGCGAGCAAGGTGCTGCCTGGGTCTTCTCTAAAGTTCACTGGCAACAAAAAGGAATTCTTGGAACACTTGCGCAAGGCTTTGTACGCCAGCAAGGTCATATCCTATGCGCAAGGTTTCATGTTGCTACGCGAGTCTGCCAAGGTGAACAAATGGAATCTTAACTACGGTAGCATCGCTCTGATGTGGCGTGGAGGCTGCATTATCAGGAGCGCGTTCCTCGGCAATATCAAGGAAGCGTTCACGAAGAACCCTCAGCTGTCGAACCTGCTGCTGGACCCTTACTTCTGTGAGAGTATCAGCGCGTCGCAGCAGTCGCTCCGGCAGGTGGTCGCTCAGGCGGCACTCGTCGGCGTCCCTTCCCCGGCGTTCGGCGCCGCTCTTGCTTTCTACGACGGCTACCGCAGCGACGTCCTTCCCGCCAATTTGCTCCAGGCGCAACGT------------------------------------------------------------------------------------------------------------------------------------------------------------------------------------------------------------------------------------------------------------------------------------------------------------------------------------------------------------------------------------------------------------------------------------------------------------------------------------------------------------------------------------------------------------------------------------------------------------------------------------------------------------------------------------------------------------------------------------------------------------------------------------------------------------------------------------------------------------------------CGYAAAGCCCCCAACATGGGCTGGCTTACGTTCACGTTCGGGCTGGAGCGGAAGTTCAAGCAGCTATGCAAGAGGCTGGACGTGGTGCGCACGCACCAGCAGCAGGAGAGCCTCAAGTTCATGGCACACTTCCACAGGAGGTTCATCATCAGAGACGGCAAGAGGAACGTCAGACAGCCGGTGGAGCTGTTCGAGCTGCGCAGTAACGGGTCGGCGCTTTGCACGCGACTCGTGCAGGTGAAAGCGGACGCCGCACAACTCAACACCGCTTTCTGTTACATCCTGAATGTGCCGCTAGAGGGCGACACTTCGTCCGCAATAGTGTACGCGTGGATCGGCAACAAGAGCGACGCAGACAGCGGCCGGCTCATAGAACAGATCGCCGAGGAGAAGTTCAACAACCCCTGGGTCAGCCTGCAGGTGCTAACGGAGGGCAGCGAGCCGGACAACTTCTTCTGGGTAGGGCTCGGGGGCCGCAAGCCGTACGACGCGGACGCCGACTACCTCAACTACACGCGCCTGTTCCGCTGCTCCAACGAGAAGGGATACTTCACCGTCTCCGAGAAGTGCACCGGCAGCAACTACACCACCACCGTCGAGGCGTACATACCCGCGAGCGGCAGGGGCATACAGGGTGCGACGAGCCACCACCTCGGGCAGAACTTCTCCAAGATGTTCGAGATCGTGTACGACGACCCSGACACGCAGGAGAAGATGTACGTCTACCAGAACTCGTGGGGACTCACCACCAGGACCATCGGTGTGATGATCCTCGTCCACGGAGACGACCGCGGCCTCGTCCTACCCCCACGAGTCGCCGAGATCCAAGCTATAGTCGTGCCCTGCGGAGTTACCGCCTCCAGTACAGCAGAGGAACGCAAGCTGTTGACAGASTCCTGCGCGGCCCTCGTCGACGACCTGGCGGCGGCCGGGYTGAGGGTCGAGGGAGACTATAGGGACAACTACTCGCCCGGGGACAAGAACCAGATCAACGAGATTATCAACAACTTGAAGAAAGGTCCACTCGACCCTAACGTTGAGGTTGTGATCGGAATCCCTGCTATCTACTTGGCTTACGTGCGGAGCATAGTTCCCGACACGATCTCGGTGTCTGCACAGAACTGCTGGAAGGTTGCTAAGGGAGCTTTCACAGGTGAGATCTCACCGGCTATGATTAAGGATGTCGGTGTAGAATGGGTGATTCTTGGTCATTCTGAGAGGAGGACCATTTACGGCGAAAAAGATGACCTTGTCGCTGAAAAGGTGACGCATGCTTTAGAATCAGGACTGAAAGTGATCGCGTGCATCGGCGAGACTCTAGAGGAAAGAGAAGCAGGCAAGACTGAGGAGGTGGTATTCAGGCAAACGAAGGCTCTTGTGCCAGCTATCGGCAATAACTGGGCAAACGTTGTGCTTGCCAGGCAACTAGAAGGAGAGATAGCTGAAGAGTGGAACACTCTCCTGGCCCTGGTGCGCGATGTGATATCCTTCGACATGAAGCACTCCGCTGAGATACAGGCCTGTGATCTGCTCATGGAGATCGACAGGCTCGACCTTCTCACACAGCACATGGATGCTAGCAACTATCCTCGAGTCTGTCTTTATTTGATTGGTTGCGCCAGCTATGTAGTGGAACCAGAGTCAACACAGATCCTTCAGGGTGTACTGGACACGTACTTACGTTTCAAGGAGTACCCCCGTGCTATGCTCGTTGCTATGCAGTTGCACGACAAGGCTAAATGTGAGGAGGTGTTCAACGGCTGCACTGATCCGTTGATCAAGAGACAACTTTGTTATATGCTGGCACGTCAGTACGTCCCCCTGGAGCTGAAAGATGAAGATCTTTACACCATTCTTCTGAATGCACACATCAATGACCACTTCCTTAGCTTAGGGCGAGAGCTCGGCCAGTACGACTTGATGGTACCTGACGCAGAATGTCTGAAAGTGGTTACAGAAATACTGGATGCCCTAAACATTGGACCTTACGTACTGAAGGTCAACCACMGGCGTTTACTTGACGGCATGTTCGAGGCTTGTGGTGTACCAGCTGATAAGTTCAGGRCCACATGTTCTACTRTTGATAAATTGGACAAGTCTCCATGGGATGAGGTAAGAACAGAGATGATCAATGAGAAAGGAGTCACGCCTGAAGCAGCAGACCGTATTGGTGAATATGTCCGTCTCAATGGGGGAACAGAATTAACAGAAAAACTACTTAACGATGAGAAACTATCCAAGACTAAAGCAGCAATCGAAGGCCTTGAAGGCATTAARCTACTGCTCGAGTATTGTGAACTCTTTGGCATTAGAGATAAAATACTTTTTGACTTGAGTTTAGCTAGAGNNNNNCTGCGCTTCATCAAGAAGACTCTCAAGACCCATGCTGATGAGGTGGTGACACTACACAAGGGCTCCCCGATGACCTTGAAGGCTGTCTTCCAGTCCATGAACCTCAGCACGTATGACCTCACTGTTGACATGCTCGATGTGCATGCGGACCGCAATACGTTCCATCGCTTCGACAAGTTCAACGCCAAGTACAACCCGATCGGCGAGAGCCGGCTGCGCGAGGTCTTCCTCAAGACCGACAACTTCATGAACGGGAAGTACTTCGCCAGGATCATCAAGGAAGTGGCATCAGATCTAGAAGAGAGCAAGTATCAGAACGCTGAGCTTCGCCTCTCTATCTACGGCAAGAGTCCGGGCGAGTGGGTGAAGCTCGCCAAGTGGGCCGTCGACTACGACGTGTACTCTGACAATGTGCGCTGGCTCATTCAGATACCGAGGCTATACGATATCTTCAAGTCGAACAAGATAATGAACAACTTCCAGGAGTTCCTCAACAACATCTTCCAGCCGCTGTTTGAGGTTACCAACGACCCCAACAGCAACCTTGACTTGCACAAATTTCTTACTCACGTAGTAGGGTTCGACAGCGTGGACGACGAGTCTAAGCCAGAGAACCCGATCCTGGACCCCGAGGTGAAGGTGCCCGCGGACTGGGACGACGAGGAGAACCCTCCCTACGCGTACTACCTCTACTACATGTACGCCAACATGACTGTGCTCAATCACTTCCGCAAGGAGCAAGGCTTGAACACGTTCGTGCTCCGACCTACAATATGGTATTTGTACCGTGACAATTTGCTRCCTGAAAAAACTACATTTTTTGGTTATGCTCGCACTAAACAATCTATTGAAGATATCAAGGAGAAATGTAAAAAGTATATGAAAGTGCGACCTGGTGAAGAAGATAAATTCGAGCAGTTTTGGGAAGCAAACCATTACATGGCYGGGTCTTATGACAAAAGAATTGACTACGAGTTACTCAATCAACAAATCAGTAAGTACGAGAAAGGACCAGTAGCTAACAGAATATTCTATCTAGCTGTACCTCCAACAGTATTTGAGGATGTCACCGTGAACATAAGAAATGCATGTGTATCCATCAAAGGGTTCACTCGGGTCATTATTGAGAAACCCTTCGGAAGAGATGATGTGAGCTCAGACAAATTAAGTAACCACTTAGCTGGGTTATTCAAGGAAGAACAAATTTACAGAATTGACCACTATCTTGGTAAAGAAATGGTCCAAAATCTGATGACACTAAGATTTGCCAATAAAACTTTTTGCCCTTCATGGAATAGAGAACATATTGCTTCYGTCTTGATCTCTTTCAAGGAACCATTCGGTACGGAAGGGAGAGGAGGATATTTTGACAGTTTTGGTATCCTTAGACATCTCACGGGTGACATTCATGCTGTAACTGCAGCTAATAATCTCCTTGCTGCACAAATGGATGCTAGAATATTCCACGAGTTGACACAGAAGGATGGACCGCTATACGATCGTCTGGTACCAAAGATAAAAGGCGTTCGAAAGTTCTCTAATATTCAGCTGAGAAGACTTGAAAGATTGGGTATCAATAAGACAAATCCTGACTCATTGAGCCCAGAGGAAAGGACCAAATTTGCCAGATTGAATATTGATACCAAAAAGATTATGTGGAATAGAGTTGTTGATCTCAACGATAGGTATCTACGTAAAATAACGATTGGACAGTCGCCAACGGAAAAGGGCTTCACTCGTGAGACAAGTTTCGATATTTCCGTGGCTTCAGAGATTATGGCTGTTTTGGCTTTAGGTAACGATGTTGACGACATTAAAGAGAGGCTCGCCAATATGGTCGTTGCTTTGGATAAAAGTGGCAACCCAGTTACTGCCGATGATTTGGGTGTTACCGGAGCTCTTATGGTGCTTTTGAAAGATGCATTCGAACCCACATTAATGCAAACTTTGGAGGGCACGCCTGTGCTGGTACACACGGGACCCGAAACTGGTCCATGTGGCCCTTGTTCTGAATTGCATTATGATCGAATTGGAGGGCGTGACGCCGCTCATCTTGTCAACATGGATGACCCAGATGTACTGGAAATTTGGAACTTGGTGTTTATCCAATTCAACAGAGAAACGGATGGCACCTTAAGACTATTGCCCAAAAAACATATTGACTGTGGATTAGGACTTGAAAGATTAGTTTCTGTTATTCAAAACAAAAGAGCTAACTATGACACCGATTTTTTTGTACCTATATTTAAGGCAATTGAAAAAGGTACTGGTGTGCGGCCATATTCTGGCAAAGTTGGTGCAGAGGATGTTGATGGGATTGATATGGCGTATCGTGTTTTAGCTGATCATGCTAGAACCCTAACTATTGCATTATCAGATGGTGGCCATCCTGATAACACTGGAAGGGGATATGTWCTTCGCAGAATTCTAAGAAGAGCTGTAAGGTATGCTTCTGAAAAACTTGGAGCTAAATCAGGATTTTTCGCATCATTGGTTCACACTGTAGTGGAATTATTAGGAGATGTATTTCCTGAAATTAAGAAGGAYCCTGACTCYATTATACAGACAATAAATGAAGAAGAAATTCAGTTCTTGAAAACACTTTCTCGAGGAAGAAATCTTCTAAACAGAACAATGGAAAAACTATCGAAAATAGTGCCAGGAGATGTAGCTTGGCGTCTTCTGAAGAAGCAAAAGAGCCGAGCCTTCTGCTACTTCTGCCAGGCGGTGCAGCGGCTGCCGCAGTGTGCGCAGTGCGGCAAGATCAAGTGCATGCTGAAGACTGGYGACTGTGTCGTGAGGCACCCGGGTGTCTACACCACCGGYCTCGCCATGGTGGGAGCGATCTGTGACTTCTGTGAGGCGTGGGTGTGTCACGGGCGCAAGTGTCTCACCTCTCACGCCTGCACCTGCCCYCTCATGGACGCCGTCTGCCTCGAGTGYGAGCGCGGTGTGTGGGAGCACGGGGGGCGTGTGTTCCGATGCTGCTTCTGCCTCGGCTTCCTGGGCAGRTACTCGCTATGGTCAGCGATCGGACTGTCGATCTCTCTGTACATCGGATACGACAACTTCGAGAAACTGCTGGACGGAGCCTGCTTCATGGACGAACACTACACCACCGCGCCTCTAGAGAAGAATGCKCCAGTGATCTTGGCTCTGCTCGGTATCTGGTACAGCAACTTCCACGGAGCAGAGACCCACGCGCTCCTGCCMTATGACCAGTATTTGCACAGATTCGCAGCCTACTTCCAACAAGGCGATATGGAGAGCAACGGTAAATATGTGACGCGGGCCGGCCAGCAGGTCGACTACTCGACCGGGCCCATCGTCTGGGGGGAGCCAGGGACTAACGGCCAACACGCYTTCTACCAACTCATTCACCAGGGCACCAGGCTGATCCCGTGCGATTTCATAGCGCCCGCCCAGACCCACAACCCTATCTCGGGAGGGCAGCACCAYAAGATYTTGCTGGCTAACTTCCTCGCTCAGACCGARGCTCTGATGAAGGGCAAGACCGCTGARGAGGCTAAAGCTGAGCTGGAGAAGTCCGGCATGGCGCCAGAAGCCGTAGCCAAGATCCTGCCGCACAAGGTGTTCAAGGGCAACCGACCCACAAACTCCATCGTCGTGAAGAAAGTCACCCCTTTCATCCTCGGCGCTCTTATTGCAATGTCCGAGAACCCAAAGCTGCCGGAACTGTTGCACCGCGCCGGCGTGGTCTTCATCGGACCACCGGAGAAGGCCATGTGGGCTCTCGGGGATAAAATCGCCTCTTCCATCGTGGCCCAGACTGCCGATATACCAACTTTACCCTGGAGTGGATGCGATCTGAAAGCGGAGTACAACAGTAAGAAGATCAAGATATCGTCGGAGTTGTTCGCTAAGGGATGCGTCACTACACCCGAGCAGGGCTTAATTTCCGCCACTAAGATCGGTTTCCCTGTTATGATCAAGGCATCGGAAGGTGGCGGCGGTAAGGGCATCAGGAAAGTGGAGAATCCTGATGACTTCCACAACATGTTCCGACAGGTGCAAGCGGAAGTGCCCGGGTCTCCKATCTTCGTGATGAAGCTRGCCAAGTCGGCGCGCCATCTTGAAGTTCAGYTGCTCGCCGATCAGTACGGTAACGCAATCTCTCTCTTCGGCCGTGACTGCTCCATCCAGCGTCGTCATGGGTACCCAGAGTCTCTGACCGACCCTTCGTACCACACGCAACTGTTRGTTCTGACGTACCCTCTGATCGGCAACTACGGAGTACCCGATGAGGAAGAACGCGACGAACACGGATTACCAAAATGGTTCGAGTCTAACCGTATCTGGGCTGCTGGATTAATAGTGGGTGAGGTGAGCACTCGTGCCTGCCACTGGCGCGCACGTCGCTCGCTGGGCTCGTGGCTTGCTGCTCGGGGCATCCCCGGCGTCTGTGACGTCGACACCAGAGCTCTGACCATCCGTCTTCGTGAAGGTGTCACGCTAGGACGAATTATACAGGGAGTTCCATCAGATCCGAATGAAAGGAATTTAGTCGCTGAAGTTTCAGTCAAGGAACCGAGGATATTCAACCCTAACGGTGATATTACAGTTATGGCAATTGATTGTGGTTTRAAATACAATCAAATCCGGTGTTTAGTAAAGAGAAATGTCAAAGTGATTTTAGTGCCATGGGATCATAAGCCAGATCCAAAAACCTTTGATGGTCTGTTTATAAGTAACGGTCCAGGTGACCCAGAAATGTGTAAAAAGGTGGTTGAGAACATACGAGACGTTGTAATCAAGCCAGTATTTGGAATWTGTCTTGGTCATCAGCTGCTATCAACCGCTATAGGCTGCAAAACTTACAAAACGAGCTACGGRAATCGTGGACACAATTTGCCTTGCACACAYAGCGGCACGGGCAGATGCTTTATGACATCACAAAATCATGGATTCGCTGTTGATGCCGATACTYTACCAAAAGATTGGAAAATTTTGTTCACAAACGAAAACGATAAGACAAACGAAGGAATAATTCACAAATCCCTTCCATACTTCAGTGTTCAGTTTCATCCAGAACACACAGCGGGTCCTACGGACCTCGAATGCCTTTTTGACATATTTGTAGATTCTGTAAAATCATACAAAAACAATCAAAAATACGTTATTGATGAGAGGATAACAGAAACATTAAAATTCGAACCAACAATTCAACGACCCAAAAAGGTTCTGATTCTTGGTTCGGGAGGTTTATCGATAGGTCAAGCCGGAGAATTTGATTATTCTGGATCMCAAGGAGTTAAAGCGTTACAAGAAGAAAAGATTCAGACCTTACTTATCAACCCTAATATTGCAACCGTTCAAACGTCKAAGGGCTTAGCTGACAAAGTGTATTTCCTTCCTATCACTCCGGAATATGTGGAACAAGTTATTAAAGCCGAACGACCAACGGGTGTGTTGCTTACCTTTGGTGGTCAAACTGCTTTGAATTGTGGCGTGGAATTACAGAAATCTCGTGTTTTTGAAAAATATAACGTAAATGTACTTGGAACTCCAATACAGTCSATTGTGGACACAGAAGACAGAAAGATTTTTGCTGAAAAGATTAACTCAATAGGAGAAAAAGTTGCWCCTAGTGCGGCAGTAAATTCAGTCGAGGAAGCTCTTGCTGCAGCACTTTTCATTGGATACCCCGTGATGGCACGTTCTGCTTTTTCTTTGGGAGGACTAGGCTCAGGATTTGCAAACAACGAAGAAGAGCTTCGAACTCTGGCTCATCACGCACTTTCACATTCAGACCAACTCATAATAGAYAAATCTTTAAAGGGATGGAAAGAAGTGGAATATGAAGTTGTAAGAGATGCGTATGATAACTGTATAACTGTTTGTAACATGGAAAATGTTGATCCTCTCGGCATACATACAGGTGAATCTATAGTTGTCGCTCCAAGTCAAACATTATCTAATCGAGAGTATTACATGTTGAGAAATACGGCTATCAAAGTGATTAGACATTTTGGCATAGTTGGTGAATGCAACATTCAGTATGCTCTCAATCCAAATTCAGAAGAATTCTATATCATAGAAGTAAATGCAAGATTATCAAGAAGTTCTGCTTTGGCAAGTAAAGCTACGGGCTACCCTCTAGCATACGTAGCAGCCAAATTGGCCCTAGGTATCCCGTTACCTAAAATTAAAAACTCTGTTACTGGAGTTACTACAGCATGCTTCGAACCAAGTTTGGATTACTGYGTCGTTAAAATTCCTAGATGGGACTTAGCCAAGTTCAATAGAGTAAGCACCAAAATTGGGAGTTCAATGAAAAGCGTTGGAGAAGTAATGTCCATAGGAAGAAACTTTGAAGAAGCATTTCAAAAAGCTTTACGGATGGTTGACGAAAACGTAAACGGGTTTGATCCAAACATCAAAACAGTCAATGAAAATGAACTAAGAGAACCAACAGATAAACGAATGTTTGTATTAGCTGCTGCACTCCAAGAAGGTTACACCGTTGAAAAACTTTATGAACTAACTAAAATTGAYAAATGGTTCCTCGAGAAATTTAAAAATATTATTGATTATTACAAAACTCTTATAACGCAGGAGAAATTGAAGAAAGCAAAACAAATAGGATTTTCWGACAAACAGATTGCCGCMGCTATAAAGATAACAGAATTGGCAGTCAGAAAACTAAGAGAAGAATATAAAATCACACCAGTTGTAAAGCAGATTGATACAGTAGCAGCGGAATGGCCTGCTTCTACAAACTACCTATACTTGACATACAATGGTGTTACGCATGATTTAGATTTTCCAGGAGACTCRGTCATGGTTCTGGGRTCGGGGGTGTATCGAATCGGAAGCTCAGTCGAGTTTGACTGGTGTGCTGTWGGCTGTTTGAGAGAATTGAGAAATCAAGGGAAAAAAACAATAATGGTTAACTATAACCCAGAGACTGTTAGTACCGATTACGATATGAGCGACAGATTGTACTTTGAAGAAATTTCCTTTGAAGTCGTTATGGACATTTACAACATTGAACATCCTAGTGGAGTTATATTGTCC---------------------------------------------------------------------------------------------------------------------------------------------------------------------------------------------------------------------------------------------------------------------------------------------------------------------------------------------------------------------------------------------------------------------------------------------------------------------------------------------------------------------------------------------------------------------------------------------------------------------------------------------------------------------------------------------------------------------------------------------------------------------------------------------------------------------------------------------------------------------------------------------------------------------------------------------------------------------------------------------------------------------------------------------------------------------------------------------------------------------------------------------------------------------------------------------------------------------------------------------------------------------------------------------------------------------------------CTCGGTCTGTTCCGYGCCGCCGTGCCGTCCGGTGCCTCGACTGGTGTCCATGAAGCGYTGGAACTCCGTGACAACATCAAGACCGAGTACCATGGCAAGGGTGTCCGCACCGCCATCAACAACATCAATGACATCATCGCCCCTGAACTTCTCAAACAGAACATTGAAGTTACTGAGCAGAAACAGATTGACCAGTTTATGCTGACCCTGGATGGCACGGAGAACAAGTCTAAGTTYGGTGCCAATGCCATCCTCGGAGTATCCCTGGCTGTCTGCAAAGCCGGTGCTGCTAAGAAGGGAGTGCCTCTRTACAAGCACTTGGCTGACCTGGCCGGCAATGACAACATTGTCCTGCCCACACCTGCCTTCAACGTCATCAACGGAGGSTCGCACGCCGGCAACAAGTTGGCCATGCAGGAGTTCATGATCTTGCCCACAGGTGCATCATCCTTCAACGAGGCCATGCGCATGGGCTCGGAGGTTTACCACCACCTGCAGAAGATCATCAAGGAGAAGTTTGGTCTGGACTCCACCGCTGTCGGTGACGAGGGTGGCTTCGCTCCCAACATCCTCAACAACAAGGATGCTCTTTTCCTTATCCAGGATGCTATTGATAAGGCTGGATACAGTGGAAAGATCGAAATTGGTATGGATGTCGCGGCCTCGGAGTTCTTCAAGAACGGCAATTACGATTTGGACTTCAAGAACCCGAACTCAAACCCTGCCGACTACCTGTCGTCCGACAAGCTCGCCGAGCTCTACCTCGAGTTCATCAAGGACTTCCCGATGGTCTCCATCGAGGACCCCTTCGACCAGGACGATTGGGCAGCCTGGACCAACCTCACCGCCCGCACACCCATCCAGATTGTGGGAGATGACCTTACCGTCACGAACCCCAAGCGTATTACTACCGCTGTAGAGAAGAAGGCCTGCAACTGCTTATTGTTGAAGGTGAACCAAATCGGCAGTGTCACCGAATCCATCGAGGCCCATTTATTGGCCAAGAAGAATGGATGGGGCACCATGGTGTCCCACAGGTCTGGTGAGACTGAAGACACATTCATCGCTGACCTCGTYGTGGGCCTGTCCACCGGTCAGATCAAGACCGGCGCGCCCTGCCGCTCCGAACGTCTCATCGGCAGATCTTTTATAGATTTTATTCACCCCCGGGATCGGAACACATTCGCATCGCAGATAACTAGTGGCTTAGCCGCCCCAGAAAACGCTCAAATGGTTTGTCGTATCAGACGGTACAGGTCCCTCGCCGGCTTCGGTATCAAAGAACGTGTGATCACCTTCTTGCCATTTCTAATTAAACTTTCCTTCGACGAAAGTGATGACGAGTTAGTCATACAAGCGACACCCTTCTTTTCTGCTTTCAAAGTACCCAACGAAACTGTTATCAAACCTTTCATAATGAGGCATTCTGCGAACGGAATACTGGAGTACATCGATCCGGAGTCTGTTCCTTACCTCGGGTATTTGCCCCAGGACATAATCGACCAGGATGCTCTTCTACTTTATCACCCTGAAGACCTGGTGTACTTGCGACAAGTATATGAGGCAATTGTCAAGGAAGGCAGGGTACCTCGCTCAAAAACCTACAGGATGCTGGCGCAAAACGGTGATTACGTCAAACTAGAAACTGAATGGTCAGCTTTTATCAACCCCTGGTCGAGAAAACTAGAATTTGTCACTGGAAGACATCATATCATCGAAGGTCCTACAAATCCAGATGTTTTCCAAACACCTGAAGTGGACAAAAATACACTACGGGAAAGCATAGTTATCATTATGAACAAGCTAACAAAGTCAGCAGAAGTGGCTAAGCTGCAGATGTCGAAGCGTTGTCAGGACCTCGCTTCATTCATGGAGACCCTGATCCCGAAAACCGAAGAACTCTTGGAAATACAGGATCCTGATAACTGTTACCGGGACTCTGTCATGCTCGGCGGCATATCGCCGCACCACGAACACAGCAAATCCAGTACTGAAACGCCTTTGAGCTCGTGCACCGTGAAGACTTGCTGGATGCGGCTGCCCAGTTTTCGCTCTGTGGGCGACTCGTTGAAGGACCGCTTCGACGGTGCTTCACGGGTCATGGTGCGCAACGCGCCAGCGCAGCGGAACGACGCGGCGCCGCACAGGGTACCGCGGAGAGACCGATATAGATTTCAACTGCGGCCGCATAATCCAGACCATAAATCTCCGGGTGCCAAAGACCTCGTCTACTTAGACGCATCGCCGGGATTCTGCGAGAAGAACCCGCGGCTCGGCATCCCGGGTACGCACGGGCGCGCCTGCAACGACACCAGCATCGGCGTCGACGGCTGCGACTTGATGTGCTGCGGCCGGGGCTACCGGACCGAGACGATGTTCGTAGTGGAGCGATGTAAC
Agus_TRICHOPTERA               ---------------------------------------------------------------------------------------------------------------------------------------------------------------------------------------------------------------------------------------------------------------------------------------------------------------------------------------------------------------------------------------------------------------------------------------------------------------------------------------------------------------------------------------------------------------------------------------------------------------------------------------------------------------------------------------------------------------------------------------------------------------------------------------------------------------------------------------------------------------------------------------------------------------------------------------------------------------------------------------------------------------------------------------------------------------------------------------------------------------------------------------------------------------------------------------------------------------------------------------------------------------------------------------------------------------------------------------------------------------------------------------------------------------------------------------------------------------------------------------------------------------------------------------------------------------------------------------------------------------------------------------------------------------------------------------------------------------------------------------------------------------------------------------------------------------------------------------------------------------------------------------------------------------------------------------------------------------------------------------------------------------------------------------------------------------------------------------------------------------------------------------------------------------------------------------------------------------------------------------------------------------------------------------------------------------------------------------------------------------------------------------------------------------------------------------------------------------------------------------------------------------------------------------------------------------------------------------------------------------------------------------------------------------------------------------------------------------------------------------------------------------------------------------------------------------------------------------------------------------------------------------------------------------------------------------------------------------------------------------------------------------------------------------------------------------------------------------------------------------------------------------------------------------------------------------------------------------------------------------------------------------------------------------------------------------------------------------------------------------------------------------------------------------------------------------------------------------------------------------------------------------------------------------------------------------------------------------------------------------------------------------------------------------------------------------------------------------------------------------------------------------------------------------------------------------------------------------------------------------------------------------------------------------------------------------------------------------------------------------------------------------------------------------------------------------------------------------------------------------------------------------------------------------------------------------------------------------------------------------------------------------------------------------------------------------------------------------------------------------------------------------------------------------------------------------------------------------------------------------------------------------------------------------------------------------------------------------------------------------------------------------------------------------------------------------------------------------------------------------------------------------------------------------------------------------------------------------------------------------------------------------------------------------------------------------------------------------------------------------------------------------------------------------------------------------------------------------------------------------------------------------------------------------------------------------------------------------------------------------------------------------------------------------------------------------------------------------------------------------------------------------------------------------------------------------------------------------------------------------------------------------------------------------------------------------------------------------------------------------------------------------------------------------------------------------------------------------------------------------------------------------------------------------------------------------------------------------------------------------------------------------------------------------------------------------------------------------------------------------------------------------------------------------------------------------------------------------------------------------------------------------------------------------------------------------------------------------------------------------------------------------------------------------------------------------------------------------------------------------------------------------------------------------------------------------------------------------------------------------------------------------------------------------------------------------------------------------------------------------------------------------------------------------------------------------------------------------------------------------------------------------------------------------------------------------------------------------------------------------------------------------------------------------------------------------------------------------------------------------------------------------------------------------------------------------------------------------------------------------------------------------------------------------------------------------------------------------------------------------------------------------------------------------------------------------------------------------------------------------------------------------------------------------------------------------------------------------------------------------------------------------------------------------------------------------------------------------------------------------------------------------------------------------------------------------------------------------------------------------------------------------------------------------------------------------------------------------------------------------------------------------------------------------------------------------------------------------------------------------------------------------------------------------------------------------------------------------------------------------------------------------------------------------------------------------------------------------------------------------------------------------------------------------------------------------------------------------------------------------------------------------------------------------------------------------------------GGCTACCCTGAAGCCCTGACGGATCCCTCTTACCACAGGCAGATCCTCACCCTCACATACCCCCTCGTGGGGAACTATGGAGTTCCTGATGAT---GAGACTGACGAGTACGGAATATCAAAATGGTTTGAATCTCATCGCATTTGGGCGTCGGGTCTGATAGTTGGAGAGTGGTGTCACTCTCCCAGCCACTGGCATCTCTCCCGCACGCTGTCCTCCTGGCTGCAGGCCCGGGGGATCCCCGGGGTGTGCGGGGTGGACACCCGAGCCCTGACYAAGCGTCTGCGGGAGGGCAGTGCCCTGGGGGCCATCATGCAGKCGCTGCCCCTGGATCCCAACCTGGATAATCTAGTTGATGATGTGTCAATCAAGGAACCAAAAGTTTACAATGAAAATGGCAGTCCCACAATTTGTGTGTTGGACTGTGGGCTGAAATACAATCAGATACGCTGCTTCCTGAAGAGAAATGCCCGYGTCCTGGTTGTGCCATGGAACTGGCCTCTGGATCCCAAAGCCTATGATGGACTCTTCCTGAGCAACGGACCTGGTGATCCTTCTATCTGTAGAGAACCAGCTGAGCATCTGTCCAACATACTGGTAAAACCWATCTTTGGCATTTGCTACGGACACCAAATGCTGGCYACTGCCATTGGATGCAAGACTTACAAAATGAGGTATGGTAACAGAGGACACAATCTCCCTTGCCTACATGAAGGTACAGGTCGGTGCTTCATGACTTCGCAGAACCACGGGTTCGCCGTGGAAACAGCAAGCATTCCTAGCGATTGGTCTCCACTCTTTACAAACCTCAATGATCAATCCAAYGAGGGAATCATTCACAACCAGTTGCCATATTTTAGTGTTCAGTTCCACCCCGAGCACACAGCAGGACCCGAAGACTTAGAAATGCTCTTTGATATTTTCTTAGATGCCACTAAAGCCTCCAAAGAAGGAGATCTGACAAGCGTGAAGCAGCGAATAACCGATAAACTTACTTTTATTACTCCTGTTCTTAAGCCTAAAAAGGTTCTCATCTTAGGTTCTGGTGGATTGTCAATTGGACAAGCTGGAGAATTTGATTATTCTGGCTCTCAGGCCATCAAGGCTCTTCAAGAAGAGAAAATACAGACTGTCTTGATAAATCCTAACATAGCTACCGTTCAAACATCTAAAGGGTTGGCTGACAAAGTTTACTTTTTGCCCATCACCCCAGAATATGTAGAACAAGTCATTCGTTCTGAGCGACCAACAGGCATCCTGCTCACCTTTGGTGGGCAGACTGCTCTCAACTGCGGAGTAAGTCTGCACCGAGCTAAAGTCTTTGAAAAGTATAATGTGTCAATCTTGGGTACTCCTATTCAGTCAATTATCGATACAGAAGACAGAAAAATATTTGCTGAAAGAGTGAATAATATTGGAGAAAAAGTGGCTCCCAGTGCTGCAGTTTGTTCTGTTGAAGAAGCTTTAGAAGCTGCTGAACATATTGGTTACCCGGTGATGGCTCGAGCTGCCTTTTCTTTGGGAGGACTRGGATCTGGTTTTGCTGATAATAAAGAAGAACTGAGAGCTTTGGCTCACCAGGCTTTTGCCCATTCTGGTCAACTCATCGTAGACAAATCTTTAAAAGGTNNNNNNNNNNNNNNNNNNNNNNNNNNNNNNNNNNNNNNNNNNNNNNNNNNNNNNNNNNNNNNNNNNNNNNNNNNNNNNNNNNNNNNNNNNNNNNNNNNNNNNNNNNNNNNNNNNNNNNNNNNNNNNNNNNNNNNNNNNNNNNNNNNNNNNNNNNNNNNNNNNNNNNNNNNNNNNNNNNNNNNNNNNNNNNNNNNNNNNNNNNNNNNNNNNNNNNNNNNNNNNNNNNNNNNNNNNNNNNNNNNNNNNNNNNNNNNNNNNNNNNNNNNNNNNNNNNNNNNNNNNNNNNNNNNNNNNNNNNNNNNNNNNNNNNNNNNNNNNNNNNNNNNNNNNNNNNNNNNNNNNNNNNNNNNNNNNNNNNNNNNNNNNNNNNNNNNN---------NNNNNNNNNNNNNNNNNNNNNNNNAGCTTAGATTACTGCGTAGTCAAAATTCCAAGATGGGACTTGTCCAAATTCAGTAGAGTCAGTACCAAGATCGGCAGCTCCATGAAGAGTGTCGGAGAAGTCATGGCTGTCGGTCGCAAGTTTGAAGAAGCATTCCAGAAGGCTCTCAGGATGGTGGATGAAAATGTAACTGGGTTAGATCCAAACCTCAAATCAGTTGTAGATGAAGAATTACAAGAACCAACAGACAAGAGAATGTTTGTTCTAGCTGCAGCACTAAAAGCTGGTTATTCCATTGACAAGCTGTACAGCCTTACAAAGATTGACAAATGGTTTTTACAAAAGTTTAAAAATATTATTGATTACCATGTTCTTTTRTTGAAACATGATATCCTACTGGAAGCAAAGCAGATTGGATTTTCTGATAAGCAGATCGCTGGAGCAGTGAAGAGCACAGAACTTGCTGTCAGGAAGCAGCGAGGGGAGTGTGGGATCACTCCCTTTGTGAAGCAGATTGATACTGTAGCCGCCGAATGGCCTGCTACCACTAATTACTTGTACGTCACATACAATGCTAGCTCTCATGACCTGCCCTTCCCTGGGGGGCACATAGCAGTGCTAGGATCTGGCGTTTACCGCATTGGGAGCTCTGTAGAGTTTGACTGGTGTGGAGTGAGCTGTTTGAGAGAACTGCGTAACCTTGGCAAAAAGACAATAATGATCAATTGCAATCCAGAAACTGTCAGCACAGATTATGACATGTGTGATCGCTTGTATTTTGAGGAGATATCTTTTGAAGTTGTGATGGACATCTACAATTTGGAAAATCCAGATGGAGTGATCCTTTCT---------------------------------------------------------------------------------------------------------------------------------------------------------------------------------------------------------------------------------------GCGAGTCCCGCTTGCACCGAATTGGARGTGGTGACCTTGGACTGGCTGGGCAAGATGCTGGATYTGCCTGCYGAGTTYCTGGCKTGCTCAGGGGGCAAGGGCGGAGGAGTCATACAGGGGACTGCCAGTGAGGCCACGCTGGTGGCCCTGCTGGGGGCCAAAGCYAAGGTCATCCACAGGATCAAGCAAGAGRATCCTAGCGTCAAGGATGAGGACATCATACCCAAGCTGGTCGGGTACTGCTCAAAGCAAGCCCATTCATCTGTGGAGAGAGCTGGTCTGCTGGGAGGAGTGAAGCTGCGTCTGTTGGAGACGGATGCCAAGAGGAAGATGCGCGGAGACACCCTGCAGAAGGCCATCAGGGAGGACAAGGAAGCTGGACTCATCCCCTTCTATGTTGTCGGGACATTGGGAACAACTTCATCCTGCGCTTTCGACCCGTTGGATGAACTAGGCGTGGTTGCCAACAGAGAGAACGTYTGGCTCCACGTGGATGCCGCTTATGCTGGATCAGCCTTCATCTGTCCCGAGTACCGTTACCTCATGAAGGGAGTCGAACTCGCAGAATCCTTCAACTTCAACCCACACAAATGGATGCTTGTTAACTTTGATTGCTCAGCAATGTGGCTCAAAGACCCCAGCTGGGTTGTAAACGCTTTCAACGTGGATCCCTTGTAYTTAAAACATGACATGCAAGGTCAAGCTCCT------------------------------------------------------------------------------------------------------------------------------------------------------------------------------------------------------------------------------------------------------------------------------------------------------------------------------------------------------CTTGGTCTCTTCCGTGCTGCRGTTCCTTCCGGAGCCTCCACCGGTGTCCACGAGGCCCTGGAGCTGAGGGACAATGACAAGGCCAACTACCATGGCAAGGGAGTGCTCAAGGCCATCGAGAATGTCAACACCATCATCGCCCCTGAACTCCTCAAGCAGAGCTTCGAAGTTACCCAGCAAAATGAGATTGACAACTTCATGATTGCCCTGGACGGCACAGAGAACAAGTCCAAGTTTGGCGCCAATGCCATCCTCGGTGTCTCCCTGGCTGTGTGCAAGGCCGGGGCGGCCAAGAAGGGCGTGCCCCTCTACAAGCACATCGCCGATCTGGCCGGCAACGACAACATCATCCTGCCCACGCCCGCATTCAATGTCATCAACGGCGGCTCCCACGCCGGCAACAAACTGGCCATGCAGGAGTTCATGATCTTCCCCACCGGTGCTACAACCTTCAAGGAGGCCCTGAAGATGGGCTCCGAGGTGTACCATCACCTGAAGAAGGTGATCAACCAGAAGTTTGGCCTGGACGCCACCGCAGTGGGAGACGAGGGAGGCTTTGCCCCCAACATCCTCAACAACAAGGATGCCCTGTACTTGGTGATCTCCGCCATCGATATGGCTGGATACACTGGAAAGATTGAGATTGGCATGGACGTGGCTGCCTCCGAGTTCTTCAAGGAGGGGCTGTACGACCTGGACTTCAAGAACCCCAACTCGCAGAAGCAAGACTGGCTGACGGCCGACAAGCTGCAGGAGCTGTACATGGAGTTCATCAAAGAYTTCCCCATGGTGTCCATYGAGGACCCCTTCGACCAGGACCACTGGGATGCGTGGACAGACATCACCGCCAAGACCGACATCCAGATTGTGGGAGACGATCTCACGGTGACCAATCCCAAGCGCATCCAGACTGGCATAGACAAGAAGGCGTGCAACTGCCTGCTGCTCAAGGTCAACCAGATWGGAACTGTCACTGAGTCCATCAAGGCTCATCTSCTGGCCAAGAGCAACGGCTGGGGAACTATGGTCTCTCACAGGTCCGGAGAAACTGAGGACTCCTTCATCGCCGACTTGGTGGTCGGTCTGTCCACTGGCCAGATCAAGACTGGCGCTCCCTGCCGCTCGGAGCGTCTGCTGGGTAGATCCTTCATAGACTTCGTTCATCCCAAGGACCGAGCAACTATTGCCAACCAGATCACGACTGGCTTAGCGCATCCATCTGCGTCAAATTTGTTCTGCCGCATCAGACGCTATCGTGGACTGATGTCGTATGGGGTGAGGGAGAGAGACATCAGCTACCTGCCTTACCAGCTATCTCTGTCCTTCGCCACTGGCATG------CTGGTCATCATTGCTTCTCCTGTTGTCTCGTATATAGAGAGCAGAAATAAAGACATTCGC------TTCACCACCCGGCACTCTTCATTCGGAGTTCTGAGTCACATGGATCCCGAGGCAGTCGCCCATCTTGGCTACCTGCCGCAAGACATTATCGGCCACTCTGTGTTCGACTTTTACCACCCTGAAGACATGCCGTACCTCAAGGAAGTCTACGAGACCATCACCAAGAAAGAGAGGACCTTCAAGAGTAAACCGTACAGGTTTTGTGCCCAAAATGGAGAATATCTGATGCTGGAGACAGACTGGGCATCTTTTATCAATCCTTGGTCTCGTAAATTGGAGTTTGTGATCGCGAATCATCGAGTATTGAGGGAACCGCAAAATGCAGACGTCTTTCAAAATTCCGCGATAGAACGCCGCAAGATAAAAGACGAAATCATCACTTGTCTCAACGAGGTTCCCAAGAACACGGAGACTTCCAAGCAGCTTCTTGGTAAGAGGTGCAAAGATCTGGCTGCCTTCATGGAGACGCTGATG---AGAAGTGAGGAACTGCTGGAGCTGCCCAGCCTCTCTGAG------CGAGATTCAGTGATGCTTGGAGAGATTTCCCCACATCACGATTATAGCAAATCCAGCACAGAGACTCTGCCCAGT------------------------------------------------------------------------------------------------------------------------------------------------------------------------------------------------------------------------------------------------------------------------------------------------------------------------------------------------------------------------------------------------------
Ahpt_GEOM_GEOM_ALSO            CTCATCTGCGAAGCCTATAACCTCATGAAGGACGTCCTGGGTTTGGAACAAGGAGAAATGGCTGAAGTGTTTGAAGAATGGAACAAAGGCGATCTGGATTCCTTCCTAATTGAGATCACAAGGGATATCCTGAAATACAAGGACACTGACGGTAAATATCTCCTGCCGAAGATCCGTGACACAGCCGGCCAGAAGGGCACGGGCAAGTGGACTGGCATCGCTGCTTTGGAGTACGGCGTACCCGTCACGCTAATCGGAGAAGCAGTCTTYGCTCGTTGCCTCTCTGCACTTAAAGATGAGCGTGYGAAAGCCAGCACCGCGCTTCCCGGATCTTCTCAAAAGTTCACGGGCGACAAGAAAACATTCCTGGAGCAACTGCGCAAAGCTCTATATGCCAGCAAGCTCATCTCATACGCTCAAGGCTTCATGCTCCTCAGAGAAGCTGCAAAGGTTAACAAGTGGAACCTGAACTACGGTAGCATCGCTCTAATGTGGCGCGGCGGCTGTATCATCAGGAGTGCCTTCCTCGGCAACATCAAGGACGCGTACACAAAGAACCCTCAGCTGTCAAACCTGCTGCTGGATCCATACTTCCGCGAGCAGATCTCCGCTGCGCAAGTGTCGCTGCGGCAAGTTGTCGCGCAATCTGCGCTGGTGGGCGTGCCGGCGCCGGCCTTCTCCGCTGCGTTGGCCTTCTACGACGGCTACCGATCGCCGGTGCTGCCGGCTAACTTACTGCAGGCGCAACGT------------------------------------------------------------------------------------------------------------------------------------------------------------------------------------------------------------------------------------------------------------------------------------------------------------------------------------------------------------------------------------------------------------------------------------------------------------------------------------------------------------------------------------------------------------------------------------------------------------------------------------------------------------------------------------------------------------------------------------------------------------------------------------------------------------------------------------------------------------------------CGCCGCGCCCCTAATATGGGGTGGTTAACCTTCACCTTCGGCCTGGAACGGAAGTTCAAACAGCTCTGCAAGAGAYTGGACGTCGTCAGGACGCATCAACARCARGAGAGCTTGAAGTTCATGGCGCACTTCCATAGGAGGTTCATCATCAGAGACGGGAAGAGAAATGCTAGTCAGCCGGTGGAGTTGTTCGAGCTACGCAGTAACGGGTCARCGCTGTGCACTCGACTGGTCCAGGTTAAAGCGGACGCCACTCAGCTCAACAGCGCTTTCTGTTACATCCTAAACGTACCGCTCGAAGGAGACACGTCATCCGCAATTGTATACGCGTGGATCGGAAGCAACAGCGACGCRGACTCAGCGCGGCTCATCGAACAGATCGCTGAGGAGAAGTTCAACAATCCCTGGGTCAGCTTGCAGGTGCTGACAGAGGGCAGTGAACCAGACAACTTCTTCTGGGTGGCACTCGGCGGACGCAAGCCTTACGACACGGAGGCCGACTATCTTAACTACACGCGCCTGTTCCGCTGCTCCAACGAGAAGGGGTACTTCACCGTGTCGGAAAAATGCACC------------------------------------------------------------------------------------------------------------------------------------------------------------------------------------------------------------------------------------------------------------------------------------------------------------------------------------------------------------------------------------------------------------------GACAAGAAGCAGGCTCAAGAAATCATCAACGSTCTGGCCGGTGCTAAATTGRATCCMAATGTTGAGGTTGTAGTTGGAGTTCCCGCYATCTACYTGTCATTTGTTMAAGGTATTGTKCCTSACAGAATCGAAGTGGCCGCACAAAACTCTTGGAAAGTACCTAAAGGAGCATTTACCGGTGAAATTTCCCCAGCAATGATTAAAGACATTGGCGTCAACTGGGTAATTCTTGGGCACTCTGAACGTAGGACTATTTTTGGCGAAAAAGATGATTTAATAGCCGAAAAAGTSRCGCATGCCCTTGACTCGGGCTTGAAGGTCATTGCTTGTGTCGGTGAAACTCTCGAAGAAAGAGAAGCCGGAAAGACTGAAGAGGTTGTGTTCCGACAGACTAAAGCTTTTATTGCTGCTATTGGAGACCGTTGGAACAATGTTGTATTGGCTAGACAACTGGAAGGTGAAATAGCCGAAGAATGGAATACCCTTCTGGCACTGGTCCGTGACGTGATTGCCTTCGACATGAAGCACTCGGCCGAGATCCAAGCCTGTGACCTACTCATGGAGATTGACAGGCTCGATCTGCTCACACAGCATATGGACCAGAGCAACTATCCTAGAGTGTGCTTGTATTTGATTGGCTGTGCCAGTTACGTTGTGGAGCCCGAATCTACACAGATCCTTCAAGGAGTTCTCGACACATATCTTCGTTTTGGGGAGTACCCTCGGGCTTTACTCGTGGCTATGCAACTGCATGACAAAACCAAGTGCGAAGAGGTTTTCAACGCGTGCACTGAKCCGTTGATTAAGAAACAACTATGCTACATGCTGGCGCGGCAGTACATTCCATTAGAGATTGACGATGAAGACCTTCGCACTATTTTGCTTAACGCTCACATCAACGATCACTACCTGAGCTTGGCGAGAGAGCTCGGTTCCTATGACCCAATGGTCCCAGACGCAGAATGCCTGAAAGTAGTCACCGAAATATTGGATTCTCTGGACATTGGCCAGTACGTACTGAAGGTTAACCACCGGAGATTGCTCGATGGATTGTTCGAGGCTTGTGGGGTCCCTGCTGACAAGTTCCGCAGTGCTTGTTCCACCGTTGATAAGTTGGATAAGTCACCTTGGGAAGATGTTCGAACAGAAATGATAAACGAAAAGGGTATCACACCCGACGCAGCCGACATAATAGGCGAATACGTCCGTTTGAACGGAGGCACGGAACTCGCGGACAAGCTCCTAAAAGACGAGAAACTTTCGAAGACCAAGGCGGCCATCGAAGGTTTGGAAGGCATAAAGCTGCTGCTGAGCTATTGTGAACTCTTCGGCATTAAGGATAAGATCTTATTTGACCTGAGCTTGGCGAGAGGACTGCTGCGCTTCATCAAGAAGACGCTCAAGAACCACGCGGATGAGGTWGTGACGCTCCACAARGGAAGCGAGATGACTCTGAAGGCAGTGTTCCAGTCGATGAACCTCAGCACATACGACCTTACAGTCGACATGCTAGACGTGCAYGCTGACCGCAACACGTTCCACCGGTTCGACAAGTTCAACGCCAAGTACAACCCGATYGGTGAGAGCAGGCTCCGGGAGGTGTTYCTCAAGACGGACAACTACATGAACGGGAAGTACTTCGCCGGGATCATCAAGGAAGTAGCTTCAGATCTAGAGGAGAGCAAGTACCAAAACGCAGAGCTTCGTCTGTCTATATACGGCAAGAGTCCCGGCGAGTGGGCCAAGCTGGCAAAGTGGGCCGTGCAGTTCAAAGTGTACTCGGATAACGTGCGCTGGCTCATACAGATCCCTCGGCTATACGATATCTTCAAGTCGAACAAGATAATGAACAACTTCCAAGAGTTCCTGAACAACATCTTCCAGCCGCTGTTCGAGGTCACCAACGACCCCAACAGCAACATTGAGCTCCATAAGTTCCTCACTCACGTGGTAGGATTCGACAGCGTAGACGATGAGTCGAAGCCCGAGAATCCCATGCTGGACCCCGACGTGAAGACTCCGGAGCTCTGGGATGACGAGGATAATCCCCCCTACGCTTACTATCTCTACTACATGTACGCCAACATCACCGTGCTGAACCAATTCCGCAAGGAACAAGGCCTCAACACATTTGTGTTACGTCCTACAATTTGGTACCTCTACCGTGACGGCCTGTTGCCAAAAAACACAAAGTTTGTTGGTTATGCACGCACTAAACAGACATTAGCCGAAGTCCGAGAAAAGTGCAAAAAATATTTAAAAGTACGACCGGAAGAAGAAGATAAATTAGAAAAATTTTGGGAAGCTAACGAGTAYTTTGCCGGCTCWTATGACAAACGAGTTGACTATGAAATGCTCAATCAATTGATCAGCAAATTTGAGAGRGGGCCWGTGGCAAACAGAATATTTTATCTAGCTGTGCCTCCGACGGTATTCGAAGATGTGACTGTGAATATAAGAAATGCTTGTATTTCCATTAAAGGATACACCCGWGTGATAATTGAGAAACCTTTTGGRAGGGACGAYGTGAGCTCCGACAAGTTAAGCAAYCACYTGGCTGGACTCTTCAAGGAAGAGCAGATCTACCGAATTGATCATTACYTAGGTAAGGAAATGGTTCAAAATTTAATGACAATAAGATTTGCAAATCAAATTTTTAATCCTTCATGGAACAGAGAAAACATCGCSTCTGTTCTTATTTCATTCAAAGAGCCCTTTGGTACTGAAGGKCGTGGYGGATACTTTGATGATTTCGGAATTATCCGTCACYTKACAGGCGATATYCACGCAGTGACAGCCGCCAACAATCTCCTCGCAGCACAAATGGACGCCCGCATCTTCCACGAGCTCACTCAAAAGGACGGCCCGCTCTACGACCGCTTAGTGCCCAAGATCAAAGGCGTGAGRAAGTTCTCTCCCATACAAGTGAGGAGACTGAAGAGATTGGGCATCAACAAGACGGATCCTGACTCGTTGACGGATGARGAGARGACCAAGTTCGCGAGACTGAATATTGACCCGACGAAAATTATGTGGAATAGAGTTGTGGACCTCAACGACAGGTACCTGCGCAAGATCACAGTGGGCCAGTCGCCGACTGAGAARGGATTCACCAGAGAGACCGCCTTCGACATMTCCGTAGCGTCCGAGATCATGGCCATCCTGGCTCTCGGGAACGACATCGATGACATCAAGGAGAGACTGGCAAACATGGTGGTGGCGTTGGACAAGAGCGGAAACTCSGTCACTGCTGATGATTTGGGTATGACTGGCGCCCTCCTAGTCCTCYTAAAGGACGCGTTCGAGCCGACGCTAATGCAGTCCCTGGAAGGCACGCCGGTGCTGGTYCACACTGGACCGGAAACAGGTCCTTGTGGTCCTTGCTCTGAGTTGCATTTTGATCGCATTGGTGGCCGAGATGCTGCTCATCTGGTTAACATGGATGACCCAGATGTTTTAGAAATTTGGAATTTAGTGTTCATTCAGTTCAATAGAGAAACTGATGGATCATTAAAAATGTTACCCAAAAAACACATTGACTGTGGCTTGGGCTTAGAAAGATTGGTGTCTGTGATTCAAAACAAAAGAGCCAACTATGACACCGACTTATTTATGCCACTGTTCAAAGCAATTGAAAATGGCACTGGTGTGAGACCCTATTCTGGAAAAGTTGGAGCTGAGGATGTGGATGGAATTGATATGGCTTATAGAGTGTTGGCTGATCATGCTAGAACATTGACAATTGCATTGTCAGATGGTGGATGCCCTGACAACACTGGCAGAGGATATGTACTTAGGAGAATCTTAAGAAGAGCTGTGCGATATGCTTCAGAAAAACTTAACGGCAAGCCAGGATTCTTTGGTTCTTTGGTTCATACCGTTGTAGAACTATTGGGTGATGTGTTTCCAGAGATCACTAAAGATCCTGAATCAATCATTCAAACAATCAATGAAGAAGAAATACAATTTTTGAAGACACTTACACGTGGAAGAGGCTTACTGAATAGAACAATAGAAAAACTTTCCAAAATTATTCCTGGCGATGTTGCATGGCGACTTCAGAAAAAGCAAAAAAGCCGCGCATTCTGCTACTTCTGCCAGGCGCTTCAGCGGCTGCCGACGTGCGCGCACTGCGGCAAGGTGAAGTGCATGCTGAAGACTGGAGACTGCGTGGTGCGCCACCCCGGCGTCTACACCACCGGCCTCGCCATGGTGGGWGCCATCTGCGACTTCTGTGAGGCGTGGGTGTGCCACGGGCGCAAGTGCCTGAACTCTCACGCGTGCACTTGTCCTCTCATGGACGCTGTTTGCCTCGAATGTGAAAGAGGAGTGTGGGAGCACGGCGGGCGCGTGTTCCGYTGCTGCTTCTGCCAGGGCTTCCTGGGCAGATACTCCCTCTGGTCCGCTATCGGGCTCTCCATTTCTCTGTACATCGGCTACGACAACTTCGAGAAGCTTCTAGAAGGGGCCAATTTTATGGACAACCACTTCGCAACTGCACCTTTGGAGAAAAACGCGCCAGTTCTCCTGGCACTCCTGGGCGTGTGGTACAGCAACTTCTACGGCGCCGAGACTCAAGCGCTACTACCTTACGACCAGTATTTGCACAGGTTCGCAGCGTACTTCCAGCAGGGCGACATGGAAAGCAACGGCAAGTACGTGACGCGGTCCGGACAACAGGCGGACTACTCCACCGGGCCCATCGTGTGGGGCGAGCCTGGCACCAACGGACAACACGCGTTCTACCAGCTGATACATCAGGGCACTAGACTGATTCCGTGCGACTTCATTGCGCCCGCACAGACCCACAACCCGATCTCAGGCGGCGTGCATCACAAGATACTGCTGGCCAACTTCCTGGCGCAGACTGAGGCGCTCATGACGGGCAAGACGGCGGAGGTGGCTAAAGCGGAACTGGAGAAGTCCGGCATGGCGCCGGAAGCGGTCTCCAAGATCCTGCCGCACAAGGTGTTCCTCGGCAACCGGCCTACCAACTCCATCGTAGTGAGGAAAGTCTCGCCGTTCACACTAGGCGCACTCATCGCTCTA---------------------------------------------------------------------------------------------------------------------------------------------------------------------------------------------------------------------------------------------------------------------------------------------------------------------------------------------------------------------------------------------------------------------------------------------------------------------------------------------------------------------GGCTACCCCGAGTCGTTAACGGATCCTTCATATCACGCGCAACTGTTGGTACTGACCTACCCTCTGGTCGGGAACTACGGCGTGCCGGACGAGGACGAACGCGATGAACATGGATTACCTAAATGGTTCGAGTCCAGCCGCATATGGGCTGCAGGCCTAATAGTCGGCGAGGTGAGCACACGAGCGTGCCACTGGCGAGCCAAGCTGTCCCTGGGCAAGTGGCTGGCAGCACACAATGTGCCGGGCCTCTGCGACATTGACACCAGAGCACTGACCTTCCGCTTGCGTGAAGGAGTCACCCTCGGACGGATTGTCCAAGGCGTGCCGTCAGATCCGAATAGCAGAAACTTGGTCGCTGAAGTGTCTATCAAGGACAAGAAGATATTCAATCCAGATGGTGAATTCACAATTGTAGCCGTCGATTGCGGTTTGAAGTACAACCAACTAAGATGTTTAATTAAAAGAAATGCAAAAGTGATATTGGTGCCATGGGATCATAAGTTAGATGTGAATGAATACGACGGTCTATTCATAAGCAATGGCCCTGGTGACCCAGTAATTTGTAAGAAGGTTGTGGACCATCTCCGAGTTGTCTTGGTGAAGCCTGTATTCGGTATCTGTCTTGGACATCAGCTGCTTTCAACTGCTGTTGGATGCCATACTTATAAAACCAGTTACGGCAATCGAGGACACAACCTGCCATGCACACATAGTGGCACTGGAAGATGTTACATGACRTCGCAGAATCACGGATTCGCTGTCGACCCAGAAACATTGCCCGATGATTGGAAAGTATTATTCAMGAACGAAAATGACAAGACAAATGAAGGCATCATTCACAARACTCAGCCCTTCTTCAGTGTTCAGTTTCATCCTGAGCACACTGCAGGGCCTACAGACCTTGAGTGTTTGTTTGATATTTTTGTAGACGCGGTGAAGTCTTTCAAAAATAAAAAGCCATGTGTCATAGATGACATGATCACGGAGAAACTAAAATTTGTACCWACCATYCAGCGACCAAAAAAGGTCCTCATTTTAGGTTCTGGTGGTTTATCTATAGGACAAGCRGGAGAATTCGATTACTCCGGATCTCAAGGAGTTAAAGCYATGAAGGAAGAAAAAATTCAGACWGTACTTATCAACCCTAATATTGCCACAGTTCAGACGTCTAAAGGCTTAGCAGATAAGGTATATTTTCTACCAATCACTCCAGAGTATGTGGAACAAGTCATAAAAGCGGAACGACCTACAGGAGTYTTATTGACTTTCGGTGGTCAGACAGCACTTAACTGTGGAGTTGAACTACAAAAAGCACGGATTTTTGAAAAATACAACGTGGCAGTTCTAGGAACACCGATTCAATCAATTGTCGATACAGAAGACAGAAAAATATTTGCWGAAAAAGTAAATGCCATTGGTGAAAAAGTAGCTCCAAGTGCWGCAGTGACTTCTGTAGAKGARGCTCTTGTAGCAGCGAAACAGATAGGTTATCCAGTSATGGCAAGATCTGCTTTTTCTTTAGGTGGTTTGGGTTCTGGRTTCGCCAACAATGAAGAAGAATTAAAAGCTCTAGCTCATCAAGCACTGTCACACTCCGATCAACTAATTATTGACAAATCTCTTAAGGGATGGAAAGAAGTAGAATATGAAGTGGTAAGAGATGYCTACGACAAYTGCATAACTGTATGTAACATGGAAAATGTCGATCCATTAGGGATTCATACCGGAGAATCCATCGTTGTTGCACCCAGTCAGACACTKTCTAACAAAGAATATTACATGCTACGAAACACTGCAATAAAAGTAATTCGTCATTTTGGCATTGTTGGAGAATGCAACATTCARTATGCTCTTAATCCAAATTCGGAAGAGTTTTATATMATAGAAGTAAATGCCAGATTATCCAGAAGTTCAGCTCTCGCTAGCAAAGCTACCGGTTATCCTTTRGCATATGTTGCAGCTAAACTAGCTCTGGGAATATCATTGCCAGTTATTAAAAATTCCGTAACTGGTGTTACGACAGCGTGYTTYGAACCAAGTTTAGATTACTGTGTCGTWAAAATCCCCAGATGGGATTTGGCAAAGTTTAATAGAGTAAGCACCAAAATTGGTAGTTCAATGAAAAGTGTCGGAGAAGTCATGTCTATAGGYAGAAACTTTGAGGAAGCTTTCCAGAAAGCATTGCGAATGGTCGACGAAAATGTAAATGGTTTTGATCCTAACATTCATAAAGTWAATGAAGATGAGTTAAGAGAACCAACYGACAAAAGAATGTTTGTCTTAGCTGCTGCKCTCAAGCAAGGTTATAGCGTTGAAAAGCTYTATGAACTAACTAAAATCGATAAATGGTTTTTGGAAAAATTTAAAAACATTGTGGATTATTACAARAGTCTCATTAGCTCGGATATTTTGAAGAAAGCGAAAAAAATTGGATTCTCTGACAAGCAAATAGCGGCTGCTATAAAAAGTACAGAAGTTGCTGTAAGGAAACTTAGAGAGGAATTCAAAATTACACCCTTTGTAAAGCAAATTGACACAGTGGCAGCTGAATGGCCTGCTTCTACAAACTATCTTTATTTGACGTACAATGGTGTCACACATGACTTACAATTCCCTGGTGAATTTACTATGGTGCTTGGATCAGGAGTGTACMGAATCGGCAGTTCTGTAGAATTTGATTGGTGCGCAGTGGGCTGTTTGAGAGAACTTAGRAATCAAGGCAAGAAAACTATTATGGTTAATTACAACCCTGAAACTGTGAGTACTGACTATGATATGAGTGACCGGCTTTATTTTGAAGAGATTTCATTYGAAGTYGTAATGGACATTTATAACATAGAACATCCTGATGGGATAATTTTATCAGTGCCATCTGTGAAGCCCGGCTACCTCCGTCCGCTGGTACCGGAGCAAGCGCCGCAGCAGGCCGAGCCGTGGACGGCGGTGATGGCGGACATCGAACGCGTGGTGATGTCGGGCGTCACGCACTGGCACTCGCCRCGGTTCCACGCCTACTTCCCCACGGCTAACTCCTAYCCGGCCATCGTGGCTGACATGCTGAGCGGCGCCATTGCCTGCATCGGGTTCACTTGGATTGCAAGTCCGGCGTGCACCGAACTAGAAGTGGTGATGCTCGACTGGCTGGGTCAGATGCTGGGCCTTCCCGAAGAGTTCCTGGCGCGGTCCGGTGGCGAGGCCGGCGGCGTCATCCAGGGCACAGCCAGCGAGGCCACGCTCGTGGCGCTGCTCGGGGCCAAGTCACGAGCCATGGTCCGTATCAAGGAACAACACCCGGAGTGGACCGACTATGACATCCTTGGAAAGCTTGTCGGCTACTGCAACAAACAAGCTCACTCGTCAGTGGAGCGCGCCGGCCTATTGGGTGGCGTGAAGTTGCGGTCTCTACACCCTGACGCCAAGAGACGTCTGCGAGGSGACATTTTGCGTGAGGCCATGGATGAGGACATTAGCAAGGGGCTTWTTCCATTTTTTGTTGTAAGCACACTGGGTACCACTTCGTCGTGCACATTCGATGCATTRGATGAGATCGGCAACGTGTGCAACGAGCGCAACGTGTGGGTACACGTGGACGCAGCCTACGCCGGCTCCGCCTTTATCTGCCCTGAATACCGCCATTACATGAAAGGCATCGAAAAGGCAGACTCCTTCAACTTCAACCCCCACAARTGGATGTTGGTCAACTTCGATTGCTCCGCAATGTGGCTAAAGGAGCCAAGGTGGATCATTGACGCCTTCAATGTCGACCCACTTTATTTGAAACACGACCAGCAAGGTTCCGCCCCGGACTACCGCCACTGGCAAATCCCGTTAGGAAGAAGGTTTAGAGCTCTCAAGCTTTGGTTCGTCTTGAGGCTGTACGGAGTTGAAAACCTCCAAAAGCATATCAGAAAGCACATCGCTCTGGCACATCTCTTTGAGAAACTTTGCACTGATGATGAAAGGTTTGAAATATTCGAAGAAGTTACTATGGGGCTCGTTTGCTTTAGACTGAAAGGATCCAATGAAATCAACGAGGAACTTCTGAGGCGCATCAATGGCCGCGGTAAAATCCATTTAGTTCCTTCTAAGATAGATGATACATACTTCCTGAGGTTGGCTATATGCTCTCGTTTTACCGAAGACAGCCTGGGTCTGTTCCGCGCTGCTGTGCCATCTGGAGCATCAACTGGTGTCCATGAGGCTTTAGAACTGCGTGACAATATCAAGGGTGAATACCATGGCAAAGGCGTCCTCACTGCCATCAAGAACATCAATGATCTCATCGCCCCAGAACTCCTCAAAGCAAACATTGAAGTCACTGATCAGAAAGCTATTGATGCGCTCATGATCAAATTGGACGGCACTGAGAACAAGTCAAAGTTTGGTGCTAATGCCATCTTGGGCGTGTCCCTGGCCGTAGCCAAGGCTGGAGCTGCCAAGAAAGGTGTACCCTTGTACAAGCACCTGGCTGATTTGGCAGGCAACAGTGAAATTGTCCTGCCAGTACCTGCCTTCAATGTTATCAATGGAGGCTCTCACGCTGGAAACAAACTTGCTATGCAAGAGTTTATGATCCTGCCTACAGGTGCTGCCACCTTCAGCGAGGCTATGCGCATGGGTTCAGAGGTCTACCACCATCTAAAGAAAATCATCAAGGAAAAGTTTGGACTTGACTCTACTGCTGTTGGTGATGAGGGTGGCTTCGCTCCCAACATCTTGAACAACAAAGATGCCCTGTTCCTCATCCAGGATGCTATCCAGCAGGCTGGATACACTGGCAAGATTGAAATTGGTATGGACGTAGCTGCCTCTGAGTTCTATAAGAACGGAACATATGACTTGGACTTCAAGAACCCCAAATCGAACCCCTCGGACTACCTTCCCTCGGACAAGCTGGGGGCGCTCTACCTCGAGTTCATCAAGGACTTTCCCATGGTCTCCATAGAGGACCCCTTCGACCAGGACGACTGGCCAGCCTGGACCAGCCTCACCGCCAGCACTCCCATCCAAATTGTTGGCGATGACTTGACTGTGACGAACCCCAAGCGCATCGCTACCGCCGTGGAGAAGAAGGCGTGCAACTGCCTGCTGCTGAAGGTGAACCAGATCGGCAGCGTCACCGAGTCCATCGRCGCTCACCTGCTCGCCAAGAAGAACGGATGGGGCACCATGGTCTCCCACAGGTCCGGGGAGACTGAAGACACATTCATTGCCGACTTGGTGGTCGGTCTGTCCACCGGGCAGATCAAGACCGGCGCCCCGTGCCGCTCCGAGCGTCTCATCGGACGATCCTTTATTGACTTCCTACACCCGAGGGACCGCAACACGTTTGCATCGCAAATTACGAACGGCTTGGCAGTCCCAGTAGGCGGTACGATGGTCTGCCGCATACGTCGCCACAGAAGCCTGTTCGGCTTTGCAGTCAGAGAGCGGGTGGTCACATTCATGCCGTTCATGCTGAAGTTTTCTTTCAACATCAATGACGATGATCTTGTGGTACAGGCAGCACCATTTTACTCGGCATTTAAGATTCCGAACGAATTGGTTCTCAAGCCGTTCGTGATCCGCCACTCTGCCAACGGTAACCTGGAGTACGTTGACCCCGAATCGGTCCCGTACTTAGGGTACCTACCCCAGGACATACAAGACATAGACGCTCTGCAGATGTACCATCCTGAGGACCTGACATACCTGAGACAGGTTTACGAGACCATAGTCAAAGAAGGCAACGCCGTGCGCTCTAAACCATACAGGATGCTGACTCAGAATGGCGACTTTGTTAAATTGGAGACGGAATGGTCCTCTTTTATCAATCCCTGGTCGATGAAGCTGGAGTTTGTCAGTGGAAAACATCACATAATAGAAGGCCCAACTAATCCCGACGTTTTCCAATCTCCGGAACCAGAGAAGGGCATCCTTAGAGACAGCATTAAGAGAGTTATGAACGATCTGACAAAACCGGCCGAAATCGCCAAGCAGCAGATGAGTAAGCGGTGCCAGAAACTGGCATCTTTCATGGAAACCCTAATGCCCAAAGCGGAAGAACTACTGGAGATACAGGAGCCAGACCATTACTATCGTGATTCAGTCATGCTCGGTGGTATATCCCCACACCACGACCACAGTAAGTCCAGCACCACAACACCAGTCAGCTCGTGCACGGTCAAGACCTGCTGGATGCGACTGCCGAGCTTCCGGTCAGTGGGCGACTCGCTCAAAGACAGGTTCGACGGCGCGTCGCGCGTCATCGGCTCCAAC---CCGTCCGCGCGCAATGATCCCGCGCCACACCGCGTGCCGCGCCGCGACCGGTACCGSTTCCAGCTACGGCCGCACAACCCGGACCACAAAACGCCCGGGGCCAAGGACCTCGTGTACCTGGAACCCTCTCCGGGATTCTGCGAGAAGAACCCGCGCCTGGGTATCCCCGGCACGCATGGCCGCACCTGCAACGACACCAGTATAGGCGTGGACGGGTGCGAACTTATGTGCTGCGGCCGMGGCTACCGGACAGAGAAAATGTTTGTAGTGGAGCGYTGCAAY
Ahss_COSS_COSS                 CTCATTTGCGAAGCATATCACATAATGAAAGATGTTTTAGGTATAGACCAGTCTGAAATGGCAGAGGTGTTCGATGTTTGGAATAAGGGGGAATTGGACTCCTTCCTCATTGAGATCACCAGGGACATTTTGAAATTCAAAGATACGGATGGCAAGTACCTTCTACCTAAGATTCGTGACTCTGCCGGACAAAAGGGTACAGGAAAATGGACAGGCATCAGTGCCTTAGAGTACGGAGTACCAGTCACGCTTATTGGAGAAGCAGTTTTCGCTCGTTGTCTCTCTGCACTTAAAGACGAGCGTGTGAAAGCAAGYAAGACGCTGCCAGGTTCATCATACAAGTTCAACGCTGACAAAAWAGAGTTTCTAGAACACCTTCGTAAAGCTCTGTTTGCCAGCAAGATCATATCGTACGCGCAGGGCTTCATGTTGCTACGGGAAGCTGCCAAGGTTAACAACTGGAATTTGAACTACGGTAGCATTGCTCTCATGTGGCGCGGAGGCTGCATCATCAGAAGCGTGTTCCTTGGTAACATTAAGGACGCTTTCACGAAGAACCCTCAGCTGTTCAACCTGCTGYTGGACCCGTACTTCAGCGAGCGCATATCCGCGTCGCAGGCGTCGCTGCGGCAGGTGGTGGCGCAGGCGGCTCTCGCAGGCGTGCCCGTGCCGGCCTTCTCCGCCGCCCTCGCYTTCTACGACGGATACCGCTCCGCGGTGCTGCCCGCTAACCTCCTACAGGCTCAACGAACAATTGATCCTAATGAAAGTAGGGTACCGGTGCCGGATGAGAGATTTGATTATCTTTGTGAATTTCACAAACCAGTCAGCAAAGTGCCAGCATTCTTAAACGTGGTTGATATCGCCGGCCTAGTRCGCGGGGCAGCAGAAGGGCAAGGACTCGGCAACGCGTTCTTATCACATATCAAGGCTTGTGATGCGATCTTCAATCTTTGTCGCGCATTTGACGACGAAGACGTCATCCACGTGGACGGCGACGTGAACCCAGTGCGGGACCTGGAAACTATCGSTGAAGAACTACGACTGAAAGATGAGGAGCAACTTATACAGCATATAGATAAACTCGATCGTGTCGTCAATCGTGGTGGTGATAAGAAACTCAAACCAGAATATGATGCATTGATGAAGGTAAAGACGATATTAGTTGATGAAAAGAAACACATTCGTTTCGCTGATTGGAGCGCTGCAGAGATTGAAGTGCTRAACAAGTATTTATTCCTAACTTCGAAACCTGCTTTATATCTTGTTAACTTATCCGAAAAGGATTATATTCGAAAAAAGAACAAATGGTTACCAAAACTTAAGGAGTGGATCGATAAAAATGATCCTGGTGCACCGCTCATACCATTCTCGGGAGTACTGGAAAGTAAATTGCAAGATATGGAGCCCGCCGAGAGACAGGCATTTTTGAAGGAACATAACATAACAAGTGCACTGGATARAATAATCGTCCAAGGTTACAAAGCGCTGCAACTGGAATACTTTTTCACAGCTGGTCCAGACGAAGTCAAAGCATGGACAATTCAGAAAGGCACAAAGGCTCCACAAGCCGCCGGKAGGATACATACACGGCGCGCGCCCAACATGGGCTGGCTCACGTTCACGTTCGGGCTGGAGCGCAAGTTCAAGCAGCTGTGCCGGCGGCTCGACGTGGTGCGCACGCACCAGCAGCAGGAGAGCCTCAAGTTCATGGCGCACTTCCACCGCCGGTTCATCATCAGGGACGGCAAGAGGAATCACCGCCAGCCGGTGGAGCTGTTCGAGCTGCGCAGCAACGGCTCCGCGCTGTGCACGCGSCTCGTGCAGGTGAAAGCCGACGCTGCGCAACTCAACAGCGCTTTCTGCTATATCCTGAACGTGCCCCTAGAGGGCGATACTTCGTCTGCGATAGTGTACGCGTGGATCGGTAGTAAAAGCGACGCCGACTCGGCGCGGCTCGTCGAGCAGATCGCTGAGGAGAAGTTTAACAACCCTTGGGTCAGCCTACAGGTATTAACTGAAGGCAGTGAACCAGATAATTTCTTCTGGGTGGCGCTCGGTGGTAGAAAGCCGTACGACACCGACGCCGATTTCCTCAACTACACCAGGTTGTTCAGATGCTCCAATGAAAAGGGATACTTTACAGTCTCCGAGAAGTGCACA------------------------------------------------------------------------------------------------------------------------------------------------------------------------------------------------------------------------------------------------------------------------------------------------------------------------------------------------------------------------------------------------------------------GATAAGAGCCAGATAAATGAGATTGTTAACAATTTAAAGAAAGGTCCACTGGATGTTAATGTAGAGGTTGTGGTTGGAGTGCCAGCTATTTATCTTGCTTATGTAAAGAGTATAATTCCTGACTCCATTGGTGTAGCAGCACAAAACTGTTGGAAGGTGTCTAAGGGAGCATTTACAGGAGAAATCTCCCCAGCTATGATCAAGGATGTTGGGGTTGACTGGGTTATTCTTGGCCACTCAGAGAGAAGGACAATTTTTGGTGAAAAGGATGATTTGGTGGCTGAAAAGGTGGCTCATGCCCTTGAATCAGGATTGAAGGTTATAGCGTGCATTGGTGAAACACTTGACGAAAGAGAAGCTGGCAAAACAGAAGAGGTCGTGTTTAGACAGACTAAAGCTCTTGTGCCCGCTATTGGGAATAAGTGGGACAAAGTTGTGCTTGCCAGACAACTGGAAGGTGAAATAGCCGAGGAATGGAATACTCTATTGCCACTTGTACGAGATGTAGTAGCATTTGATATGCAGCACTCTGCTGAAATTCAAGCTTGTGACTTGCTAATGGAAATTGATAGACTGGATCTCCTCACACAACACATGGATCAGAGCAACTACCCTCGAGTTTGTCTTTATTTGATTGGTTGTGCAAGTTATGTTGTGGAACCAGAGTCTACTCAAATCCTCCAAGGCGTGTTAGACACATATTTACGTTTTGGAGAGTACCCTCGGGCATTACTTGTAGCCATGCAGCTCCACGACAAGGCGAAATGCGAAGAGGTTTTCAATGCTTGCACTGACCCGTTGATTAAAAAACAACTATGCTATATGCTCGCTCGTCAATATGTGCCCTTGGAATTAGAAGATGAAGATCTCCGCACTATTCTTCTAAATGCTCACATCAACGACCACTACTTGAGCTTAGCTAGAGAGCTCGGTCAATACGATATGATGATCCCAGATGCGGAGTGTCTCAAGGTGGTGACAGAGATATTGGATGCGCTCGATATCGGCAAGTACGTCCTAAAGGTGAATCACAGGCGGCTATTGGACGGCATGTTCGAGGCGTGCGGCGTGCCTACCGCTCAGTTCCGGACCACGTGTTCTACTGTTGATAAGTTAGATAAGTCACCATGGGAAGAGGTGCGAGCGGAAATGATAAATGAGAAAGGTATCTCGCCTGACGCAGCAGATCGAATAGGCGAATATGTGCGTTTGAATGGCGGAATGGAATTAGCTGATAAATTATTACAAGATGACAAATTGAGTAAAACTAAAGCGGCTGTTGAAGGACTTGAGGGTATCAAGCTGTTGCTGAAATATTGTGATATCTTTGGAATCAAAGACAATATTCTTTTCGACTTAAGTTTAGCTAGGGGCTTA------------------------------------------------------------------------------------------------------------------------------------------------------------------------------------------------------------------------------------------------------------------------------------------------------------------------------------------------------------------------------------------------------------------------------------------------------------------------------------------------------------------------------------------------------------------------------------------------------------------------------------------------------------------------------------------------------------------------------------------------------------------------------------------------ACTTTGTGGTATCTGTATCGTGATAATCTTTTACCGCCTAACACAAAATTTATTGGTTATGCTAGAACTAAACAGTCTATAACGGATGTCAGAGAAAAATGTAAAAAGTACGCGAAAGTACGGGCTGGCGAAGAAGATAAATTTGAGAAATTTTGGGAGGTAAATGAATATTTTGCTGGGTCATATGATAAACGATTTGACTATGAATTACTCAACCAGAATATCAGTAAATATGAAAAAGGTATTGTTGCCAACCGAATATTTTATTTAGCTGTACCTCCAACAGTATTTGAAGATGTAACTGTAAACATAAGGAACGCTTGTGTATCTATTAAAGGATTCACCCGTGTTATCATTGAGAAGCCTTTTGGACGAGATGATATAAGTTCTGAGAAATTGAGTAACCATTTGGCTGGTCTGTTTAAGGAGGAACAAATTTACAGGATTGACCACTACCTAGGCAAGGAAATGGTTCAAAATCTTATGTCAATAMGATTTGCAAATCAAATTTTTTGTCCTTCATGGAATAAGGACAATATTTCTTCTGTTCTAATTTCTTTTAAGGAACCTTTTGGGACCGAGGGACGGGGAGGGTATTTTGATGATTTTGGTATTGTCAGACACCTGACAGGTGACATCCACGCGGTGACGGCCGCTAACAACCTGCTCGCCGCACAAATGGACGCTCGTATATTCCATGAGCTGACACAGAAGGACGCGCCATTATACGATCGGCTAGTGCCTAAAATCAAGGGAGATAGGAAATTCTCTCCTATTCAGTTGAGAAGACTCAGGAGATTGGGCATTAACAAAACCGATCCAGACTCTCTTACTGATGAAGAGAGGGTCAAATTTGCGAGACTAAACATAGACCCGGCTAACGTTATGTGGAACAGAGTGGTGGATCTGAATGACAGGTATCTCCGTAAAATCACTATCGGACAATCGCCTACAGAAAAAGGGTTCACGCGTGAAACCAGTTTTGACATCTCCGTAGCGTCTGAGATAATGGCAATATTGGCGCTCGGAAATGATATAGAGAATATCAAGGAGAGACTCGCCAATATGGTAGTGGCGCTAGATAAAAACGGCGGCCCTGTCACCGCTGATGATTTGGGCGTGACGGGTGCGTTGCTAGTGCTACTCCGCGACGCGTTCGAGCCGACATTGATGCAGTCTCTAGAGGGCACCCCGGTGCTGGTGCACACGGGCCCGGAAACGGGTCCCTGTGGTCCATGTTCCGAGTTACATTTTGATAGAATTGGAGATCGTGAAGCAGCACATCTTGTCAACATGGATGATCCAGATGTATTGGAAATTTGGAATTTAGTATTCATACAGTTCAATAGAGAAACAGATGGCTCATTAAAATTATTACCAAAAAGACATATTGATTGTGGTTTGGGTCTTGAGAGATTGGTTTCTGTGATTCAAAATAAAAGAGCTAATTATGACACTGATTTTTTTATGCCCATATTTAAGGCTATTGAAAAAGGCACAGGTGTAAGACCTTATTCTGGTAAAGTTGGTGTTGAGGATGTTGATGGAATTGATATGGCATATCGTGTTTTAGCTGATCATGCAAGAACATTAACTATTGCTTTATCAGATGGTGGTTATCCAGATAATACAGGTAGAGGTTATGTACTTCGTAGAATTTTAAGAAGAGCTGTGCGTTATGCATCTGAAAAACTAAATGCCAAACCAGGATTTTTTGGAACTCTAGTTTATACTGTTGTAGACCTGTTGGGAGATGTCTTTCCTGAAATAAAAAAAGACCCTGAATCAATCATCCAAATAATCAATGAAGAAGAAATTCAATTTCTGAAGACTCTTTCTCGTGGAAGAAATTTGCTTAACAGAACAGTAGAGAAGCTTACTAAAACTGTACCTGGTGAAATTGCCTGGCGTATG------------------------------------------------------------------------------------------------------------------------------------------------------------------------------------------------------------------------------------------------------------------------------------------------------------------------------------GGCAGATATTCACTGTGGTCAGCCATCGGCCTGTCAATATCTCTCTACATCGGCTTCGATAACTTTGCCACTTTGCTAGACGGCGCCAGCTTTATGGACAATCACTTCGCTACTGCGCCGTTGGAGAAGAATGCCCCGGTACTCCTGGCGTTGCTTGGCGTGTGGTACCACAACTTCTATGGCGCCGAAACTCACGCGCTCCTGCCCTACGACCAGTATCTACACAGGTTCGCCGCGTACTTCCAGCAAGGCGACATGGAGAGTAACGGCAAGTACGTGACGCGTGCAGGGCAGCAGGTGGACTACTCGACGGGGCCCATCGTGTGGGGCGAGCCCGGGACCAACGGCCAGCACGCCTTCTACCAGCTCATACACCAGGGCACCCGGTTAATATCGTGCGACTTCATAGCGCCCGCGCAAACGCACAACCCCATCTCCGGCGGTCTCCACCACAAGATACTGCTCGCCAACTTCCTCGCGCAGACCGAAGCTCTCATGAAGGGGAAGACATCGGACGAGGCTAAAGCAGAGTTAGAGAAGTCGGGAATGGCCCCGGAGGCTATCTCCAAGATCCTGCCGCACAAAGTGTTCAAAGGCAACAGGCCGACAAACTCCATCGTGGTCAAGAAGATAACACCGTTCACACTCGGTGCGCTCATAGCTCTGTCGGAGAATCCCAAGCTGCCCGATCTTCTCCACCGAGCTGGGGTGGTTTTCATCGGACCCCCGGAGAAGGCCATGTGGGCTCTGGGTGATAAGATAGCGTCGTCCATCGTCGCCCAGACAGCTGATATACCCACCTTACCATGGAGTGGGAGCGAATTGAAAGCCGAATATAACAGCAAGAAGATCAAGATATCATCGGATCTGTTCGCCAAGGGTTGCGTGACGTCACCCGAGCAGGGTTTGCAAGCGGCTACCAAGATTGGTTTCCCCGTGATGATTAAAGCGTCCGAAGGCGGCGGCGGGAAGGGCATAAGGAAGGTGGAGAATCCGGATGACTTCCACAACATGTTCAGGCAGGTGCAAGCCGAGGTGCCGGGGTCGCCGATCTTCGTGATGAAGCTCGCCAAGTCGGCCAGGCATTTGGAGGTACAACTTTTGGCAGACCAGTATGGCAACGCGATCTCGCTGTTCGGTCGCGACTGCTCTATCCAGAGACGGCACGGGTACCCGGAATCGCTGACAGACCCATCATATCACACACAATTATTAGTGCTCACGTACCCACTGGTTGGTAATTATGGAGTACCAGATGAAGAGGATCGTGATGAGTACGGTTTACCCAGATGGTTCGAATCGAGTCATATTTGGGCTTCAGGATTGATAGTTGGTGAAGTTAGCACACGTGCCTGTCACTGGCGAGCCCGCCGYTCCCTTGGATCTTGGCTGGCATCACAGGGCATTCCAGGTCTTTGTTATATTGACACTCGGGCGTTAACTTGTCGCCTTCGTTCTGGCGTAACGCTCGGTAGAATCATTCATGGGGTGCCTTCCGATCCTAACAACAGAAATTTGGTCGCTGAAGTGTCTATAAAGGAAACAAAGATTTTTAATCCAGATGGTCACATTACAATACTGGCTGTTGACTGTGGATTAAAATATAATCAAATTAGGTGTTTAATAAAAAGAAAAGCAAAAGTAATTTTGGTACCATGGAACCATAAATTTAACCCAAACGACTACGACGGCTTATTCATCAGCAATGGACCAGGTGACCCGGAAATATGCAATGCAGTTGTTGAAAACATACGAGAGGTCATTATAAAACCAATTTTTGGTATTTGTCTCGGTCATCAGTTACTGTGTACTGCTATTGGATGTAAAACTTATAAAATGAGTTACGGAAATCGAGGACACAATTTGCCATGTACACATAGTGGTACAGGGAGATGTTTTATGACATCACAGAATCACGGATTTGCTGTGGATGGCAAAACATTGCCTGAAGATTGGAATATTTTATTTACCAATGAGAATGACAAGTCAAACGAAGGCATTGTTCACAAATCAAACCCTTATTTCAGTGTACAATTCCACCCAGAACATACAGCCGGTCCTACGGATTTAGAATGCCTTTTCGATATATTTGTAGATGCAGTGAAATCGTATAAAAGTAAATCTAAGTATTTGATTGAAGCCAAGATTACAGAAAAACTAAAATTCATTCCCACAATTCATAGACCAAAGAAGGTATTGATTCTTGGTTCGGGTGGTTTATCTATTGGTCAGGCGGGTGAATTTGACTACTCAGGTTCTCAAGGAGTTAAAGCAATGCAAGAAGAAAAAATTCAGACAGTGTTAATTAATCCTAATATTGCAACAGTTCAAACATCTAAAGGATTAGCAGACAAAGTTTACTTCTTACCCATTACTCCTGAATACGTAGAACAAGTTATTAAAGCTGAACGGCCAACAGGAGTTTTACTTACATTTGGAGGACAAACTGCGTTGAACTGTGGTGTAGAACTAAAAAAATCTGGAGTGTTTGAAAAGTATAATGTCAATGTATTGGGAACCCCAATTCAATCGATAATAGACACCGAAGACMGGAAAATCTTTGCTGAAAAAATTCACGCCATTGGTGAAAAAGTTGCACCTAGTGCTGCAGTATCTTCAGTCGAAGAAGCCCTTACAGCTGCAGTACAAATTGGATATCCAGTGATGGCACGTGCTGCTTTTTCATTGGGTGGTTTGGGATCGGGTTTCGCAAATAACGATGAAGAGCTCAGAGCTCTCGCCCATCAAGCACTGTCGCATTCTGATCAACTTATAATCGATAAATCTTTAAAAGGATGGAAAGAAGTAGAATATGAGGTTGTGAGAGATGCGTACGACAATTGTATCACCGTTTGTAATATGGAAAATGTGGATCCTTTAGGAATACATACAGGTGAATCAATTGTCGTGGCACCAAGTCAAACATTATCTAACAGAGAATATTTTATGTTGCGCAATACTGCTATAAAAGTCATTAGAAATTTTGGCATAGTAGGTGAGTGTAATATACAGTACGCTTTTAATCCAAATTCAGAGGAGTTCTATATAATMGAGGTAAATGCTAGGTTATCAAGAAGTTCAGCACTAGCAAGTAAAGCTACAGGCTACCCACTAGCGTATGTTGCAGCAAAGTTAGCCCTTGGAATCCCATTGCCTAAAATAAAAAATTCAGTAACCGGATCCACTACAGCATGCTTCGAACCAAGCTTGGATTACTGCGTAGTCAAAATACCAAGGTGGGACTTAGCAAAGTTTAACAGAGTAAGCACTAAAATTGGAAGTTCTATGAAAAGTGTAGGTGAAGTAATGTCTATTGGCAGGAATTTCGAAGAGGCATTTCAAAAAGCGTTACGTATGGTAGATGAAAATGTAAATGGCTTTGATCCTAACGTCGAAAAAGTGAATGAAAATGACCTTAGAGAACCAACAGACAAACGAATGTTTGTTTTAGCAGCTGCACTTAGAAAAGACTACACTGTAGAAAAGCTTTATGAATTGACTAAAATTGATCGATGGTTCCTCGAAAAATTTAAAAATATAATTAATTATTATAAAAACCTCATTACTTATGATATATTAAAAAAAGCAAAACAAATAGGTTTTTCAGACAAACAAATAGCAGTTGCTATAAAAAGTACAGAATTAGCTGTTAGAAAATTAAGAGAAGAATATAAAATTACTCCATTTGTTAAACAAATTGACACAGTGGCTGCAGAATGGCCAGCCTCTACTAATTATCTTTACTTAACTTACAATGGTATTACACATGATCTTGMTTTTCCTGGAGAATTCRTTATGGTTTTGGGATCTGGTGTATATAGAATAGGCAGTTCTGTC---------------------------------------------------------------------------------------------------------------------------------------------------------------------------------------------------GTGCCTTCAGTGAAGCCAGGGTACTTGCGCCCGCTCGTTCCGGAACGGGCGCCGCAGCAGGCGGAGCCGTGGACGGCAGTAATGGCGGACATAGAGCGCGTCGTCATGTCCGGTGTCACGCACTGGCATTCGCCGCGTTTCCACGCGTATTTCCCCACGGCGAATTCGTACCCCGCCATAGTCGCTGACATGCTTAGCGGTGCAATCGCTTGCATCGGCTTTACTTGGATCGCTAGTCCTGCATGTACCGAGCTCGAAGTGGTAATGTTGGACTGGCTGGGCCAGATGCTTGGGTTGCCCGAGGAGTTCTTGGCGCGTTCTGGAGGGGCGGGCGGCGGAGTCATACAAGGCACCGCCAGCGAGGCTACGCTGGTCGCCTTGCTCGGGGCCAAGGCTCGCACTATGCAGCGTGTTAAAGCGCAGCACCCCGAGTGGACTGAAACTGAAATCGTTTCGAAACTCGTTGGATACTGTAATAAGCAAGCCCATTCGTCGGTAGAACGAGCTGGACTCTTGGGCGGCGTGAAACTACGAACTTTGAAACCTGACAACAAAAGACGCCTTCGAGGTGATATTTTACAGGACGCGATGGATGAAGATATCCGTAACGGACTAATACCATTTTACGTTGTGGCCACATTGGGAACTACGTCGTCTTGTACATTCGATGCATTAGATGAGATCGGCGACGTGTGCTCGTCGCGCGACGTGTGGCTGCACGTGGACGCGGCTTACGCAGGATCGGCTTTCATTTGCCCCGAATATCGGTACTTAATGAAGGGCGTCGAAAAGGCGGATTCGTTCAATTTCAATCCTCACAAATGGATGTTGGTCACGTTCGATTGCTCCGCGATGTGGCTGAAGCAGCCGCATTGGATCGTCGACGCCTTCAACGTAGACCCGCTGTACCTGAAGCACGACCAGCAGGGCGCGGCGCCGGACTACCGCCACTGGCARATTCCTCTGGGTCGGCGTTTCCGAGCGCTCAAGTTATGGTTCGTCCTGMGGCTCTACGGCGTCGAAAACCTTCAAAAGCATATCAGAAAACACATTGCTCTCGCYCACCTCTTTGAGAGGCTTTGTACAGCCGACGATAGGTTTGAACTGTTCGAAGAGGTCACGATGGGGCTCGTCTGCTTTAGACTCAAAGGAAGCAACGATCTCAATGAAGAACTACTGAGACGCATTAACGGTCGCGGCAAGATTCACTTGGTGCCGTCGAAAATTGACGATGTTTATTTTCTTAGATTAGCTATTTGTTCGCGTTTCACAGAAGAAAAACTGGGCCTCTTTCGGGCAGCTGTGCCATCTGGTGCATCAACTGGTGTCCATGAAGCCTTAGAATTGAGAGACAATGTAAAGGGTGAATACCATGGCAAGGGTGTGCGTACCGCTGTCAATAATATCAACAACATCATTGCCCCTGAGCTTCTTAAACAAAACATTGAAGTTACTCAGCAAAAGGAGATTGATCAGTTTATGATTAATTTGGATGGCACTGAGAATAAGTCTAAGCTTGGTGCAAATGCCATTCTTGGTGTGTCCTTGGCTGTAGCCAAGGCTGGTGCTGCTAAGAAGGGAGTGCCCCTATACAAGCATTTGGCAGATTTGGCTGGAAATAAAGATATTGTCCTTCCTGTGCCTGCCTTCAATGTAATCAATGGTGGTTCACATGCTGGCAACAAGCTTGCTATGCAGGAATTTATGATCTTACCTACAGGTGCTTCATCATTCAGCGAGGCCATGCGTATGGGATCAGAGGTATACCACCATTTGAAGAAGATAATCAAGGAAAAGTTCGGTCTGGATTCTACAGCAGTCGGTGATGAGGGAGGGTTCGCACCTAACATTCAAAACAACAAGGATGCCCTTTTCCTTATCCAGGATGCTATACAGCAAGCTGGTTATTCTGGCAAAATTGAAATTGGAATGGATGTTGCTGCATCAGAGTTTTATAAAAATGGCACTTATGATCTCGACTTTAAGAACCCTAAATCCAATCCTGCAGACTATTTGTCTTCTGAGAAGCTGGCTGACGTATACCTTGAGTTTATTAAAGACTTCCCGATGGTTTCCATTGAGGATCCCTTTGACCAAGATGACTGGTCTGCTTGGGCGAACCTCACATCCCGTACACCCATCCAGATTGTTGGTGATGATCTTACAGTGACAAACCCCAAACGTATTGCCACCGCTGTGGAGAAAAAAGCGTGCAATTGCTTGTTGTTGAAAGTGAACCAAATTGGCAGTGTCACTGAATCAATTGAAGCCCACTTGTTGGCTAAGAAAAATGGATGGGGCACCATGGTCTCTCATAGGTCTGGGGAGACTGAGGAYACATTCATCGCTGACCTGGTAGTTGGTTTGTCSACTGGTCAAATCAAGACTGGCGCACCTTGCCGTTCTGAACGTCTC------------TTTATAGATTTTGTTCATCCCAAGGATCGCAATACTTTCGCATCGCAAATCACTAGCGGTTTGGCCGTCCCGGTAAATGNNNNNTTATTCTGCCGCATCAGACGGTACAGAGGATTGACGGGTTTCGGGGTCAAAGATCGCGTGGTCAGCTTTATGCCATTCCACCTCAAATTGTCATTCGATATCACTGGCGAAGAGCTGGTCATTCAGGCCACGCCGCTCTTCTCTGCTTTCAAAAATTCAAACGAAGTTGTTACAAAACCTTTYGTGATACGGCACGTGGCAAATGGGAATCTTGAATATATTGACCCAGAGTCCATACCTTACTTGGGCTATTTGCCTCAAGACGTCACTGATAAGGATGTTTTGCAATTGTACCATCCAGATGATCTYAATTATCTTCGTCAGGTGTATGAGACTATTGTTAAGGAGGGAGGTGTACCGCGCTCCAAGACCTATAGAATGGCGACACAGAATGGAAATTATATAAAACTGGAAACGGAATGGTCCTCGTTTGTTAACCCGTGGTCCAGGAAACTTGAATTTGTCATCGGGAAACATCATGTCATTGAGGGTCCAATGAATCCGGATGTGTTTCAATCGCCGGATCTGGATAAGTCTGTGTTGAAGGAAAATATTGTCAGGATCATGAATGATCCGACAAAACCTGCCGAATTAGCAAAGCAACAAATGAGCAAACGGTGCCAGGATCTTGCGTTGTTTATGGAGAGTCTTATGCCTAAGATCGATGAGCTTTTAGAGATACACGATCAAGACAACTATTACCGAGACTCGGTGATGCTCGGAGGTATATCGCCCCACCACGACTACAGCATGTCCAGCACCGACACTCCGCTCAGTTCGTGTACGGTGAAGACGTGCTGGATGCGGCTGCCGAGCTTCCGCTCTGTCGGCGACGCGTTGAAGGACCGCTTCGACGGCGCCTCGCGGGTCATGATGCACAACGCGCCTGCCCAGCGGAACGACGCGGCGCCGCACAGGGTGCCGCGACGCGACCGATACAGATTYCAACTGCGGCCRCACAATCCAGACCACAAAGCCCCCGGCACAAAAGATCTAGTCTATCTCGAATCGTCGCCGGGTTTTTGCGAGAAGAATCCCAGACTCGGCATACCGGGCACCCACGGGCGGGCGTGCAACGACACAAGCATCGGCGTCGACGGCTGCGACCTCATGTGTTGCGGAAGAGGATACAGGACTGACACGATGTTTGTGGTGGAGAGGTGCAAY
Aios_ZYGA_AIDI                 CTTATTTGTGAAGCTTATCATCTAATGAAAGATGTTTTGGGTATTAAACAAGATGAAGCCGCGAAGGTATTCGAACAATGGAATAAAGGAGAGTTGGACTCATTTCTCATTGAAATTACTGGAGATATATTGAAATTCAAGGATACAGACGGTCAATATTTGTTGCCTAAAATACGAGATTCCGCCGGTCAGAAAGGTACCGGCAAATGGACAGGCATTGCCGCTTTGGAATATGGTGTCCCGGTCACACTTATCGGTGAGGCCGTGTTTGCTAGGTGTCTGTCGGCGCTCAAAGAGGAAAGAGTAACCGCGAGCCATGTGTTGAAAGGATCATCTTACAAGTTCGATGGAAACAAAGAAGAGTTTTTGGAGCATCTGCGTAAAGCGTTATTCGCTAGTAAGATTATATCTTATGCTCAAGGATTCATGTTGCTACGCGAGGCCGCCAAGGTAAACAATTGGCACCTTAATAACGGGAGCATAGCGTTAATGTGGCGCGGTGGATGCATCATCAGAAGTGTTTTCCTCGGCAACATCAAGGACGCGTTCACGAAGAATCCGAATTTGTCCAATTTGCTATTGGATCCGTACTTCAGCGATTGCATCGCCAAGTGTCAGATGTCGATGCGTCAGGTGGTGTCGCAGGCGGCCCTGGCCGGCGTGCCCGCTCCCGCTTTCTCCACCGCTCTCTCCTTCTACGACGGCTACAGATCGGCCGTCCTGCCCGCTAATCTTTTACAGGCGCAAAGG------------------------------------------------------------------------------------------------------------------------------------------------------------------------------------------------------------------------------------------------------------------------------------------------------------------------------------------------------------------------------------------------------------------------------------------------------------------------------------------------------------------------------------------------------------------------------------------------------------------------------------------------------------------------------------------------------------------------------------------------------------------------------------------------------------------------------------------------------------------------AGGCGGGCCCCGAACATGGGCTGGCTCACGTTCACGTTCGGGCTGGAGAGGAAGTTCAAGCAGCTGTGCCGGCGGCTGGAGGTGGTGCGCACTCACCAGCAGCAGGAGAGCCTCAAGTTCATGGCCCACTTCCATCGCCGGTTCATCATAAGAGACGGCAAGCGGAACCAACGGCAGCCGGTGGAGTTGTTCGAGCTGAGGAGCAACGGYTCMTCGCTGTGCACGAGGCTCGTCCAGGTCAAAGCGGACGCYTCGCAGCTGAACTCCGCTTTCTGTTATATACTGAACGTGCCGCTGGAGGGCGACACCTCCTCGGCCATAGTGTACGTSTGGATCGGGAGCAGGAGCGACCCGGACTCCGCCCGTCTCATCGAGCAGATAGCCGAGGAGAAGTTCAACAACCCGTGGGTCAGCTTACAGGTGTTGAAYGAGGGAAGCGAACCGGACAACTTCTTCTGGGTSGCTCTCGGCGGCCGCAAGCCTTACGAGACCGACGCGGAGTTCCTCAACTACACGCGGCTCTTCCGTTGCTCTAACGAGAAGGGATACTTCACTGTCACCGAGAAGTACACT------------------------------------------------------------------------------------------------------------------------------------------------------------------------------------------------------------------------------------------------------------------------------------------------------------------------------------------------------------------------------------------------------------------------------------------------------------------------------------------------------------------------------------------------------------------------------------------------------------------------------------------------------------------------------------------------------------------------------------------------------------------------------------------------------------------------------------------------------------------------------AGGCAATTRGAGGGTGAAATAGCTGAGGAGTGGAATATTCTGTTACCTTTAGTTCGTGATGTGGTTACTTTTGATATGAAACATTCGGCTGAGATCCAAGCTTGCGATTTATTGATGGAAATTGATAAACTCAACCTCCTAACAGACCATATGGACCAAAGCAATTATCCAAGGGTTTGCCTGTATTTGATTGGCTGTGCCAGCTATGTAGTAGAACCTGAATCTACACAAATTCTACAAGGAGTTCTAGATACATACTTGCGTTTCGGAGAGTATCCCAGAGCACTACTTGTTGCTATGCAACTTCATGATAAGACTAAATGTGAAGAGGTATTCAATRCTTGCAATGATCCATTGGTCAAGAAGCAACTATGTTATATGCTAGCACGTCAATAYATACCTATAGATGTGGATGATGAAGATCTCCGTACAATATTACTCAATGCCCACATTAATGACCACTATTTGAGTCTAGGCAGGGAGTTAGGTCAGTATGACCCGATGGTACCGGATGCTGAGTGTGTCAAGGTCGCCGCAGAGATCTTAGACGCTCTAGATATCGGCGATTATTTGATCAAGGTGAACCACCGGCGGCTACTCGACGGAATGTTCGAAGCGTGCGGAGTGCCCGAGGACAAGTTCCGTTCCACATGTTCYACCGTAGACAAGTTGGATAAGTCACCTTGGGATGAAGTTAGAACSGAGATGATCAATGAGAAGGGTGTGTTGCCCGATGCAGCCGACAGRATCGGTCAATACGTCCGACTGAGCGGTGGCACCGAATTAGTGGAMARGCTACTACAAGACGAGAAACTGGGAAAGACCAAAGCGGCCATCGAAGGCCTCGAAGGACTGAAGACACTGTTGCAGTACTGTGAACTGTTCGGAGTGAAGGATAAAGTCTTGTTCGATCTGAGTCTAGCGAGAGGCTTGTTACGGTTTATCAAGAAAACCCTTAAGAACCACGCGGATGAGGTGGTGACTCTACACCGCGGTGCTGAGATGACGCTGAAGGCGGTCTTCCAGTCTATGAATCTCAGCACGTACGACCTCACCGTGGATATGCTCGACGTGCACGCGGACCGCAACACCTTCCACCGATTCGACAAGTTCAACGCAAAGTACAATCCCATCGGCGAGAGTCGGCTAAGGGAGGTGTTCCTCAAGACAGATAACTACATGAACGGGAAATACTTCGCGGGGATTATCAAGGAGGTCGCGTTCGACCTGGAGGAGAGCAAGTACCAGAACGCGGAGCTCCGTCTGTCGATATACGGGAAGAGCATGTCGGAGTGGGCCAAGCTGGCCAAGTGGGCCATTCAGTACGACGTGCATTCCAACAACGTTCGGTGGCTCATACAGATACCGCGGCTATACGACATATTCAAGTCTAACAAGATAATGAACAACTTCCAAGAGTTCCTGAACAACATATTCGAGCCGCTTTTCGTGGTCACCAACGACCCCAACAGCAACCTGGAGCTGCACAAGTTCCTGACGCATGTGGTCGGTTTCGACAGCGTGGACGACGAGTCCAAGCCGGAGAACCCGATGCTGGACGCGGACGTGAAACCACCAGAACAGTGGGACGATGAAGAGAATCCGCCATATGCATATTATCTGTACTACATGTACGCCAACATGGTCACTTTGAATCACTTCCGAAAGGAGCAAGGTTTGAACACGTTCGTGCTGCGTCCCACACTGTGGTATCTATACCGTGATAATTTATTACCTGAAAAAACAAGATTTATAGGTTACGCTCGTACCAATCAAACAATATCAGAGGTTTCAGAAAAGTGCAGAAAATATATGAAAGTACGCCCAGAAGAAGAAGAAAAATTTGAACAGTTCTGGGCGTTAAATGAATATTTAGCAGGATCATATGACAAAAGATTTGATTTCGAGATTCTTAATCAACACATATCCAAGCATGAGAAAGGACCTGTCGCCAATAGAATTTTTTATTTAGCTGTACCACCAACAGTGTTTCATGATGCTACAATTAATTTGCGAAATGCTTGTGTAGCAATCAAAGGATACACCAGGGTTATTATTGAAAAACCATTTGGCCGTGATGCTGACAGTTCCGATAAATTAAATAACCACCTAGCAAGTTTATTCAAAGAAGATCAAATTTATAGAATTGATCACTATTTAGGTAAAGAGATGGTTCAGAATCTGATGACACTTAGGTTTGCCAATCAAACCTTCAGTCCTTCCTGGAATCGAGAAAATATTGCTTCAGTACTTATATCATTTAAAGAACCTTTTGGTACAGAAGGTAGAGGAGGCTATTTTGATAATTTTGGTATAATTAGACATTTAACTGGCGATATTCATGCGGTGTCTGCAGCGAACAATCTTCTAGCTGCTCAAATGGACGCTCGGATCTTCCACGAGTTGACACAGAAAGATGGCCCACTTTACGATCGGCTAGTGCCCAAAATCAAAGGTGTCAGAAGATTCTCGCCCATCCAACTGAAGAGACTGAAAAGGCTGGGCATCGATAAGACAGATCTAGATTCTCTTACTGCCGAAGAGAGAACTAAATTCGCTAGACTTGATATAGATAGAACGAAGGTCATGTGGAACAGAGTCGTGGATTTGAACGATAGATACCTACGTAAGATAACTATAGGACAGTCACCCACTGAGAAAGGATTCACGAGAGAGACAGCCTTCGACATTGCTGTCGCATCAGAGATAATGGCGGTTTTGTCTCTCGGTAATGACATAGAAGATATCAAAGAACGTCTTGCTAACATGGTTGTGGCTTTGGATGTAAGAGGGAATCCAGTAACGGCCGATGATTTGGGTGTGACCGGTGCGCTATTGGTTTTACTTCGCGACGCACTAGAGCCGACCCTGATGCAGTCGCTGGAGGGCACTCCGGTGTTGGTGCACACGGGACCCGAAACGGGTCCCTGTGGCCCATGTTCTGAATTACATTTTGACAGAATWGGTGGGAGAGATGCGGCACATCTAGTAAATATGGATGACCCAGACGTATTGGAAATATGGAACTTRGTCTTTATACAATTTAATAGAGAAACAGATGGTTCCTTGAAATTACTGCCGAAAAAACATATTGACTGTGGTTTAGGTCTTGAGAGATTAGTTTCAGTCATTCAAAATAAGAGAGCTAATTATGATACTGATTTCTTTATGCCTATATTTAAGGCAATWGAGAATGGCACTGGTACAAGACCATATTCTGGAAAAGTTGGAGCTGAAGACGTAGATGGCATTGATATGGCTTACCGTGTACTAGCAGATCATGCAAGAACGTTGACTATAGCGTTATCAGATGGTGGCTATCCTGACAACACTGGTAGAGGATATGTGCTGCGAAGAATTCTAAGACGAGCAGTGCGTTATGCTTCTGAAAAATTAAATGCCAAACCAGGTTTTTTTGCCTCCCTAGTTCACACTGTAGTAGCCCTATTGGGTGATGTATTCCCAGAAATAAAGAAAGATCCAGAAGCAATCATGGAAATTATTAACGAAGAAGAAATTCAGTTCTTGAAAACTCTTTCTCGAGGTCGTAATTTACTTAATAGAACAATTGARAAGCTGTCTAAAGTTATTCCTGGTGATTTAGCTTGGCGTCTGCAGAAGAAACAGAAGAGTCGCGCCTTCTGCTACTTTTGCCAGGCAGTACAAAGATTACCGACTTGTGCTCACTGTGGAAAAGTGAAATGCATGCTCAAATCCGGCGATTGTGTAGTGCGTCATCCGGGTGTTTTCACTACAGGCCTGGGCATGGTGGGTGCAATTTGTGATTTTTGTGAAGCGTGGGTGTGCCATGGGCGTAAGTGTCTACAAGCCCATGCATGTACATGCCCATTGACAGATGCTATTTGCCTGGAATGTGAAAGAGGTGTGTGGGAGCATGGTGGCCGGGTATTTCGATGCTGTTTTTGTCAAGGTTTCTTA------------------------------------------------------------------------------------------------------------------------------------------------------------------------------------------------------------------------------------------------------------------------------------------------------------------------------------------------------------------------------------------------------------------------------------------------------------------------------------------------------------------------------------------------------------------------------------------------------------------------------------------------------------------------------------------TCTGAAAATCCGAAACTTCCTGAACTACTCCATCGTGCTGGTGTTGTATTCATTGGACCCCCAGAGAAGGCTATGTGGGCGTTAGGAGATAAAATCGCCTCTTCTATAGTAGCGCAAACAGCTGATATACCCACACTGCCATGGAGCGGAAACGAATTAAAAGCAGAATACAACAGCAAGAAGATTAAGATATCATCGGATTTGTTTGCCAAAGGATGTGTCTCTACACCCGAGCAAGGGATTCAAGCCGCCCATAAAATCGGTTTTCCAGTCATGATAAAAGCATCGGAGGGTGGCGGTGGAAAAGGTATAAGGAAAGTGGAAAACCCTGATGATTTCAACAACATGTTTCGACAGGTTCAAGCCGAAGTTCCTGGATCTCCAATATTTGTCATGAAACTGGCGAAATCTGCCCGGCATCTGGAGGTTCAACTGCTGGCTGATCAATATGGCAATGCGATCTCTCTGTTTGGTCGGGACTGCTCGATCCAGCGTCGACATGGATATCCGGAATCACTTACAGATCCATCTTATCATGCTCAACTCCTGGTGCTCACTTACCCATTAGTTGGCAACTATGGTGTGCCAGGTGAA---GAAATGGATGAACATGGCTTACCCAAGTTCTTTGAATCATATCGAATTTGGGCAGCAGGCTTGATTGTAGGTGAAGTAAGCACATATGCATGCCATTGGCTGGCTAGACGATCGTTGGGATCTTGGCTTAATGATCACGGGATACCTGGCTTATGTGACATTGATACAAGAGCTTTGACTTGTCGGCTTCGCGCTGGAGTTACTTTAGGTCGAATTATTCAAGGTTCGCCTTCAGATCCCAATATAAGAAACTTAGTTGCAGAAGTGTCTATAAAGGAGTCTAAAATACTTAATTCTAAAGGTGAAATAACAATATTAGTGGTTGATTGTGGACTAAAATATAATCAAATCAGGTGTTTACTAAAAAGAAATGCAAAAGTAGTATTGGTGCCGTGGAATCACAAATTAAACCCAAAAGAATATGATGGATTATTTATCAGTAATGGTCCAGGGGACCCCGAAGTTTGCAAAGAAGTTGTACAAAACATAAAACAGCTTCTTATCAAACCCATTTTTGGGATATGCTTGGGGCATCAATTGTTATCAACTGCAGTAGGATGTACAACTTTCAAAATGAGTTACGGAAATCGTGGTCATAATTTACCTTGCACACATAATGGCACAGGAAGATGTTTTATGACATCTNNNNNNNNNNNNNNNNNNNNNNNNNNNNNNNNNNNNNNNNNNNNNNNNNNNNNNNNNNNNNNNNNNNNNNNNNNNNNNNNNNNNNNNNNNNNNNNNNNNNNNNNNNNNNNNNNNNNNNNNNNNNNNNNNNNNNNNNNNNNNNNNNNNNNNNNNNNNNNNNNNNNNNNNNNNNNNNNNNNNNNNNNNNNNNNNNNNNNNNNNNNNNNNNNNNNNNNNNNNNNNNNNNNNNNNNNNNNNNNNNNNNNNNNNNNNNNNNNNNNNNNNNNNNNNNNNNNNNNNNNNNNNNNNNNNNNNNNNNNNNNNNNNNNNNNNNNNNNNNNNNNNNNNNNNNNNNNNNNNNNNNNNNNNNNNNNNNNNNNNNNNNNNNNNNNNNNNNNNNNNNNNNNNNNNNNNNNNNNNNNNNNNNNNNNNNNNNNNNNNNNNNNNNNNNNNNNNNNNNNNNNNNNNNNNNNNNNNNNNNNNNNNNNNNNNNNNNNNNNNNNNNNNNNNNNNNNNNNNNNNNNNNNNNNNNNNNNNNNNNNNNNNNNNNNNNNNNNNNNNNNNNNNNNNNNNNNNNNNNNNNNNNNNNNNNNNNNNNNNNNNNNNNNNNNNNNNNNNNNNNNNNNNNNNNNNNNNNNNNNNNNNNNNNNNNNNNNNNNNNNNNNNNNNNNNNNNNNNNNNNNNNNNNNNNNNNNNNNNNNNNNNNNNNNNNNNNNNNNNNNNNNNNNNNNNNNNNNNNNNNNNNNNNNNNNNNNNNNNNNNNNNNNNNNNNNNNNNNNNNNNNNNNNNNNNNNNNNNNNNNNNNNNNNNNNNNNNNNNNNNNNNNNNNNNNNNNNNNNNCTGCGATCTTTAGCTTACCAAGCATTTTCACATTCTGATCAACTGATAATTGACAAATCACTTAAAGGATGGAAAGAAGTAGAGTATGAAGTCGTGCGTGACGCATATGACAATTGTATTACTGTATGTAATATGGAAAATGTTGATCCTCTCGGCATTCATACTGGTGAATCAATTGTTGTTGCACCAAGTCAAACTCTGTCAAATAAGGAATATTATATGTTAAGAAATACTGCTATAAAAGTCATAAGACATTTTGGTGTCGTCGGAGAGTGTAACATACAATACGCTCTAAATCCAAATACAGAAGAATTCTTTATAATTGAAGTAAATGCACGAYTATCTAGAAGTTCTGCATTGGCGAGTAAAGCTACTGGATATCCATTAGCTTACGTTGCAGCAAAGCTAGCCTTAGGAATACCCCTTCCGAAAATTAAAAACTCCGTTACTGGCGTTACTACTGCATGTTTCGAGCCCAGTTTGGATTATTGTGTGGTTAAAATACCAAGGTGGGACTTAGCAAAATTTAATAGGGTAAGTACAAAAATCGGTAGTTCCATGAAAAGCGTAGGCGAAGTAATGTCTATAGGTAGAAATTTCGAAGAAGCTTTTCAGAAAGCTTTACGAATGGTAGATGAAAATGTCAATGGATTTGATCCAAATATTAAAGAGGTTAACGAAGATGAACTTAGTGAACCAACAGATCAGCGGATGTTTTTTTTAGCAGTCGCTCTTCGGAAGGGCTATACTGTAGAAAAAATATATGAATTGACCAAAATAGACAAGTGGTTTCTAGAAAAATTTAAAAATATAATTGACTATTATAAAGTCCTGATTACGTTTGAAATATTGAAAAAAGCCAAACAAATTGGATTTTCTGATAAACAAATTGCAGCCGCAATCAAAAGTACAGAATTGGCTGTTAGRAAAYTACGAGAAGAACTTAAAATTACTCCGTTTGTAAAACAAATCGATACCGTTGCTGCAGAATGGCCCGCTTCTACGAATTATCTTTATTTAACTTACAATGGAAATACTCATGATTTAGAATTTCCTGGTGGATTTATAATGGTTTTAGGTTCAGGYGTTTATAGAATTGGAAGTTCTGTGGAATTCGATTGGTGTGCAGTAGGTTGCTTAAGAGAACTAAGRAATCAGGGTAAAAAGACAATTATGATAAATTACAATCCCGAAACCGTTAGTACTGATTATGACATGAGTGACAGATTATATTTTGAAGAAATATCATTCGAAGTCGTAATGGACATATATAACATTGAGCAACCTGATGGTGTAATTTTGTCA---------------------------------------------------------------------------------------------------------------------------------------------------------------------------------------------------------------------------------------GCTAGTCCCGCGTGTACAGAACTGGAGGTCGTGATGTTGGATTGGTTGGGACAAATGCTAGGTCTTCCCGAGGAGTTCCTGGCGCGTTCTGGTGGCGAAGCCGGCGGAGTCATCCAGGGCACGGCGAGCGAAGCGACGCTGGTCGCTCTACTCGGTGCCAAGTCCCGCACCATGCAGCGGGTGAAGGAACAACATCCAGAATGGACCGATTTCGACATATTATCCAAACTAGTCGGATATTGCAACAAGCAAGCRCATTCGTCAGTGGAGCGAGCGGGACTGCTGGGCGGCGTGAAGCTCAGGTCTCTGGAACCGGACAACAAGAGACGTCTTCGTGGTGACATATTGCGGGATGCCATCGAGGAAGACYTGCGCAAAGGACTCATACCTTTTTATACCGTCGCCACWTTGGGCASGACGTCATCCTGCACATTCGAYAATCTAGACGAGATCGGAGACGTTTGTAAGGAACACGACATATGGTTGCACGTGGACGCSGCCTACGCGGGCTCAGCATTCATCTGCCCGGAATACCGTCACTACATGAAGGGCATAGAGAAAGCAGACTCATTCAATTTCAACCCTCACAAATGGCTGTTGGTGAACTTYGAYTGTTCAGCGATGTGGCTGAAACAGCCCCGTTGGATAGTAGACGCTTTCAACGTGGACCCTCTCTATCTGAAGCACGACCAACAAGGATCCGCACCG------------------------------------------------------------------------------------------------------------------------------------------------------------------------------------------------------------------------------------------------------------------------------------------------------------------------------------------------------------------------------------------------------------------------------------------------------------------------------------------------------------------------------------------------------------------------------------------------------------------------------------------------------------------------------------------------------------------------------------------------------GGATCTCATGCCGGCAATAAGCTGGCTATGCAAGAGTTCATGATCTTGCCAACTGGTGCTTCATCATTCACGGAAGCAATGCGCATGGGTTCTGAAGTGTATCACCACTTAAAGAAAATCATCAAAGAGAAATTTGGATTAGATTCTACAGCTGTAGGAGATGAGGGTGGTTTTGCACCCAATATACAAAACAATAAAGATGCTTTGTATCTCATTGAAGATGCTATTCAAAAGGCCGGTTATACTGGCAAGATTGACATTGGCATGGATGTAGCTGCATCAGAGTTCTTCAAGGATGGCTCATATGACTTGGACTTCAAAAACCCTAAATCGAACCCAGCTGACTTTTTATCATCTGACAAGTTAGCTGATGTTTACCTCGATTTTATCAAATCTTTTCCAATGGTGTCCATTGAAGATCCGTTCGATCAAGATGACTGGTCTGCATGGTCTAGCCTTACTGCAAGAACACCAATTCAAATTGTTGGAGATGACCTCACTGTAACAAACCCCAAGCGCATCACAACGGCCGTAGAACAGAAGGCTTGCAACTGCCTGCTGCTGAAGGTGAACCAGATCGGTAGCGTCACTGAATCTATTGATGCTCATCTGCTTGCCAAGAAGAATGGCTGGGGCACTATGGTCTCGCACAGATCTGGAGAGACTGAAGACACGTTCATCGCAGACCTGGTGGTAGGTCTATCCACCGGTCAGATCAAGACGGGAGCCCCGTGCCGCTCGGAGCGCCTGATCGGAAGATCTTTTATTGATTTTGTGCATCCTAAGGATCGCAACACTTTTGCATCCCAAATTACGAGTGGTTTGGCGGCACCCGTGAACGCCCAAATGTTCTGTCGCATCAGACGTTACCGTGGACTTTCAGGCTTCGGTGTCAAAGAGCGTGTGGTCACTTTCATGCCGTTCAACCTTCGATTGACATTCAACATAAGCGACGATGAACTCGTTATTCAAGCAACGATTATTTTCTCAGCTTTTAAGACACCGAACGAACTAATCACAAAACCGTTTGTAATGCGTCACGTGGCGAATGGCAGTTTAGAATACGTTGATCCTGAATCAGTCCCCTATCTGGGTTATTTACCGCAGGACATCACCGATAAAGATGTTCTGCAACTATATCATCCTGACGACTTGGGTTATCTGCAACAAGTCTACGAAATCATCGTCAAAGAAGGACTAGTTCCACGCTCAAAGCCATACAGGATGTTGACACAAAACGGCCACTACTTGAAACTAGAAACGGAATGGTCTTCGTTCATAAATCCTTGGTCTCGGAAACTGGAGTTTGTCACCGGAAAACATTATATACTCGAGGGACCTACGAATCCTGACGTCTTTCTGTCGCCAGAGATTGAGACACAAAAATTGAGGGAGAGCATCGTTCGTATAATGAATAAGTTAACGAAACCAGCCGAAATAGCTAAACAGCAAATGAGCAAACGTTGCCAAGACCTCGCCGCGTTTATGGAGAATCTCATGCCGAAGCCGGACGATCTGTTGGACATACAAGATCCGGACCACTGCTATCGCGATTCCGTGATGCTCGGCGGTATATCACCGCACCACGACTACAGCAAATCGAGTACAGTAACACCTGTGAGCTCGTGCACAGTGAAGACCTGYTGGATGCGGTTACCCAGTTTTCGTTCCGTGGGTGACGCATTGAAAGATCGTTTCGACGGTGCATCAAGAGTTATGGTGCACAAT---CCCGCACAAAGAAACGATGCGATGCCGCATAGAATGGCACGTAGRGATCGATACAAATTCCAATTGAGACCGCACAATCCGGACCATAAAGCGCCCGGTGTGAAAGACCTCGTCTATTTGGAGCCATCGCCAGGATTCTGCGAGAAAAACGCAAAGCTCGGCATTCCGGGAACACACGGGCGTACCTGTAACGATACTAGCATCGGCGTCGACGGCTGCGACCTCATGTGTTGCGGTCGTGGCTACAGGACTGAGACGATGTTTGTGGTTGAAAGGTGTAAC
Alsp_ALUC_ALUC                 CTCATCTGCGAGGTATACAACCTTATGAAGGAAGTTTTGGGAATGGGACAGGATGAGATGGCGGAAGTTTTCGCAGAATGGAACAAAGGAGAACTAGACTCATTCCTTATCGAAATCACTAGAGATATCTTGAAATTCAAGGACTCTGATGGCAAACACCTATTGCCGAAGATCCGCGACACAGCGGGTCAGAAGGGAACCGGCAAGTGGACAGGCATCAGTGCATTGGAATACGGCATTCCCGTCACGCTAATCGGGGAGGCTGTGTTTGCCCGGTGCCTCTCTGCATTGAAAGATGAACGTGTAATGGCAAGCAGCATCCTGCCCGGGTCGAACTACAAGTTCTCTGGTGATAAAAAAGAATTTTTGGAACACCTCCGAAAAGCCCTCTACGCCAGCAAAGTTATTTCTTACGCTCAGGGATTCATGCTTTTGCGTGAAGCAGCCAAGGTGAACCAGTGGAACTTGAACTACGGCAGCATTGCGCTAATGTGGCGCGGTGGCTGCATCATCCGCAGCGCTTTCCTCGGCAACATCAAGGAGGCATACTCGAAGAACCCTCAGTTGACCAACTTGTTATTGGACCCGTACTTTAGCGGTCGCGTGAGTGCGGCGCTCGGGTCCCTGAGGCAGGCGGTCGCACAGGCGGCACTCGTGGGAGTGCCCGCGCCGGCGTTCTCCGCGGCGCTCGCATTCTACGACGGATACCGGAGCGCTGTACTGCCCGCTAACCTTCTACAGGCGCAACGTACCATTGATCCTAATGAAAGTAGGGTACCAGTCCCGGATGAACGATACGATTACCTGTGCGAGTACCACAAACCAGCTAGCAAAGTACCGGCCTTCCTGAACATAGTGGACATTGCGGGTCTGGTGAAAGGCGCAGCGGAGGGCCAGGGTCTAGGCAACGCTTTCTTGTCGCACATCAAAGCATGTGACGCTGTTTTCAACCTCTGCCGCGCTTTCGACGATGAAGATGTGATCCACGTGGACGGTGAAGTGAACCCCATTAGAGATCTGGAAACAATCGGAGAGGAACTGCGCTTGAAGGACGAAGATCAGCTGTTGAAAGACATCGAGAAACTGGACCGTGTCGTTAACCGGGGGAATGACAAGAAACTGAAGCCCGAATATGATGCATTGCAGAGGATCAAACACGTTTTGGTGGACGAGAAGAAACACATCCGGTTTGGAGACTGGAGTGCTGCTGATATTGAAGTCCTTAACAAATATCTTTTCTTAACATCAAAACCGGCACTGTACCTAGTAAACCTGTCAGAGAAGGACTACATTCGAAAGAAGAATAAGTGGTTACCCAAATTAAAGGAGTGGATAGACAAGAACGACCCAGGCGCACCGCTCATTCCCTTCTCGGGAGTTTTGGAGACTAAGTTAATGGATATGGAACCCGCAGAACGACAAGCCTTCTTGAAAGAAAACAACATTACCAGTGCTTTGGAAAAAATTATAGTGCAGGGATACAGAGCGTTGCAGCTAGAATACTTCTTCACTGCGGGAGCCGATGAAGTCAAAGCTTGGACTATTCAGAAAGGTACGAAGGCGCCTCAAGCCGCGGGCAGAATCCACACGCGGAAGGCTTCCAACATGGGCTGGCTCACCTTCACGTTCGGGCTTGAGCGCAAGTTTAAGCAGCTGTGCAAGCGGCTTGATGTAGTSCGCACGCACCAGCAGCAGGAGAGCTTGAAGTTTATGGCGCACTTCCAYAGGCARTTCATCATCAGGGATGGAAAAAGGAATCAGCGTCAGCCGGTGGAGCTGTTCGAGTTGCGCAGCAACGGCTCGGCGCTCTGCACSCGCCTCGTGCAGGTCCGAGCCGACGCCGCCATGCTCAACAGTGCCTTCTGCTACATCCTGAACGTACCGCTAGAGGGCGAGCAGGCGTCGGCAATCGTGTACGCGTGGATCGGCGCAGGYGCAGACGCCGACTCCGCCCGCCTCGTAGAACAAATCGCCGAGGATAAGTTCAATAATCCCTGGGTCAGCATGCAGGTGCTAAATGAAGGCAGTGAGCCCGATAACTTCTTCTGGGTGGGCCTGGGTGGCCGTAAGCCCTACGATACGGAGGCCGGGTACCTCAACTACACGCGCCTCTTCCGCTGCTCTAACGAGAAAGGATACTTTACTGTCTCCGAGAAATGCACAGGCGGAGACTACACCACCACTGTGGAGGCCTACGTGCCGGCCAGCGGGCGCGGCATACAGGGTGCGACGAGCCACCACCTCGGGCAGAACTTCTCGAAGATGTTCGAGATAGTGTACGACGATCCCGACACGCAAGAGAAGGCCTACGTCTACCAGAACTCGTGGGGGCTCACCACCAGGACCATAGGAGTAATGGTATTAGTCCACGGTGACGATCGCGGCCTAGTGTTACCACCACGAGTGGCAGACATCCAAGCGATAGTKGTCCCATGCGGGGTGACCGCTAGCAGCACCCCACAGGACCGACAAACGTTGGCCGACGCGTGCCAAATGTTGGTGGACGARTTGAAGCAAGCTGGAATTAGGGCGGAAGGGGACTACCGGGAYAATTACTCGCCTGGAGACAAAAAACAAATTGATGAGATCATCAATAATTTAAAAAAAGGGCCATTGGACAGCAATGTTGAGGTTGTTSTAGGAGTACCTGCTATATATTTGGCCTATGTAAGAGAAACATTGGGTAACAGCATTGCAGTTGCTGCTCAAAATTCTTGGAAGGTTKCAAAGGGTGCCTTTACAGGTGAAATCTCGCCTGCCATGATAAAAGATGTTGGTGCCACCTGGGTTATTCTTGGTCATTCAGAGAGAAGGACCATCTTTAATGAAAAAGACGATTTGGTTGCTGAGAAAGTCGCTCACGCTCTTGAGTCCGGCTTAAAAGTGATTGCCTGCATCGGCGAAACACTTGAAGAGAGGGAGGCTGGAAAAACTGAGGAAGTGGTGTTCAGGCAACTCCAAGCACTAGTCCCCGCTATTGGTGATAAGTGGGAGAATGTAGTCCTTGCTAGACAACTGGAAGGAGAGATTGCAGAGGAATGGAACTCCCTACTGCCACTTGTGCGTGATGTGGTGGCATTTGACATGAAACACTCGGCWGAGATTCAAGCTTGTGAYTTGTTGATGGAGATTGACAGATTAGACCTTCTCACACAGCATATGGATCAGAGTAATTACCCCAGAGTATGCCTTTATTTAATTGGCTGTGCCAGTTATGTGGTGGAGCCAGAATCCACCCAGATATTACAAGGGGTTTTGGACACATATCTGCGTTTTGGAGAGTACCCTCGGGCTCTGTTGGTGGCTATGCAACTTCATGACAAAAGCAAGAGTGAAGAGGTCTTCAAYTCCTGCACTGATCCATTGATCAAGAAACAGCTCTGCTACATGTTGGCCCGCCAGTATGTACCACTTGAGCTGGAGGATGAGGATATGCGCACAATACTGCTGAATGCACACATCAATGACCACTTCCTCAGCTTAGCTAGAGAGCTGGGCCAGTACGACCCGATGGTGGCGGACGTAGAATGCCTCAAGGTGGTGACGGAAGTGGTGGAGGCGCTGGACATMGGACGCTATGTGCTCAAGGTGAACCACCGGCGGCTGCTCGACGGCATGTTCGAGGCGTGCGGAGTGCCCGCCGACAAGTTCCGCACCACTTGCTCTACTGTCGACAAGYTAGATAAGTCACCATGGGACGAAGTGCGAACCGAGATGATAAACGAGAAAGGAATCTCCCCCGAAGCGGCKGACCGGATYGGCGAGTATGTCCGACTAAACGGCGGGGTGGACCTCGTAGAGARACTYCTACAGGACGAGAAACTAGCTAAGTCCAAAGCTGCCGTAGAAGGTTTGGGGGGGATGAAACTGCTGCTCGAATACTGTGAGCTGCTTGGCATCAAGGACAAGATTCTGTTCGATCTSAGTTTGGCGAGAGGGCTGCTGCGATTCATCAAAAAGACCTTGAAAAATCATGCGGATGAGGTAGTGACATTGCACAAAGGTTCTCCAATGACCTTAAAAGCTGTGTTCCAGTCCATGAACTTGAGCACCTATGACCTGACTGTCGACATGTTGGATGTGCATGCTGACCGTAACACGTTCCATCGTTTTGATAAGTTTAATGCCAAATATAATCCCATTGGCGAGAGCAGATTGAGGGAAGTCTTTCTCAAGACTGACAATTACATGAATGGAAAATATTTTGCGGAGATAATCAAGGAAGTAGCATACGATTTAGAAGAAAGCAAATACCAAAATGCAGAGCTTCGACTCTCTATCTACGGCAAGTCTCCTAACGAATGGGTCAAGCTAGCGAAATGGGCCATCCAATACAAAGTGTACTCAAACAACGTGCGCTGGCTGATACAGATCCCTAGACTTTATGATATCTTCAAACCGAACAAGATAACGAACAACTTCCAAGAGTTCCTGAGCAACATCTTCCAGCCGTTGTTCGAAGTCACCAATGACCCCAACAGCAACATTGAACTGCACAAATTCCTTTTACACGTGGTAGGCTTCGATAGCGTGGACGACGAGTCAAAGCCGGAGAACCCAATGTTGGACCCCGACGTGCGCACCCCTGAGGAGTGGGACGATGAAGAGAACCCGCCCTACGCGTATTACTTGTACTACATGTACGCTAACATGACTGTCCTCAATCATTTCCGCAAGGAGCAAGGTCTCAACACGTTCGTGCTTCGTCCTACGTTATGGTATTTATATCGTGATAATCTATTGCCAAAAAATACCAAATTTGTTGGTTATGCCCGTTCTAAATTTACTATTGAAGAATTGAGAGAAAAGTGTAAGCAACATATGAAAGTTAAACCGGGAGAGGAAGAAGCACTGGAAAAGTTCTGGGAAGCCAATGATTATGTTGCTGGTTCCTATGACAAAAGAATTGACTTCGAATTTCTGAATCAACAAATCAGCAAATATGAAAAAGGACCCATTTCCAATAGAATATTTTACTTATCATTGCCTCCAACAGTATTTGAAGAAGTGACTGTGAATATAAGAAATGCTTGTATATCACTTAAGGGCTACACTCGTGTCATTATTGAAAAACCATTTGGGCGTGATGATGAGAGTTCAGACAAGTTGAGCMGTCATTTGGCAAGTATATTTACTGAAGAACAAATTTACCGCATTGACCATTATCTTGGTAAAGAAATGGTACAGAACTTGATGACAATTAGATTYGCAAATCAAATCTTTAGTCCATTATGGAACAGAGAAAATATTGCTTCAGTACTCATTTCTTTCAAGGAGCCTTTTGGCATAGAAGGAAGGCCATCC---TTTGATGACTTTGGAATCATAAGA------------------------------------------------------------------------------------------------------------------------------------------------------------------------------------------------------------------------------------------------------------------------------------------------------------------------------------------------------------------------------------------------------------------------------------------------------------------------------------------------------------------------------------------------------------------------------------------------------------------GAGACAGGCCCATGTGGTCCTTGTTCTGAATTGCATTATGATAGAATTGGCGGACGTAATGCAGCGCATCTTGTTAATATGGATGATCCAGATGTATTAGAAATATGGAATTTGGTGTTTATCCAATTCAATAGAGAAAAAGATGGTTCATTAAAATTGTTACCAAAAAAACACATTGATTGTGGTTTAGGTTTGGAAAGACTAGTATCTGTAATTCAAAACAAAAGGGCTAATTATGATACCGATTTTTTTATGCCTTTGTTTAAAGCTATTGAACAAGGTACTGGTGTCAGGCCCTATTCTGGTAAAGTGGGTGACGAGGATGTTGATGGAATTGACATGGCGTACCGCGTATTAGCCGATCATGCCAGAACTTTAACAATTGCACTTTCTGATGGTGGATGCCCAGATAATACAGGTAGAGGCTATGTGCTTCGTAGAATTTTAAGGAGGGCAGTGCGATACGCATCTGAAAAATTAAATGGCAAGCCAGGATTTTTTGGATCTTTGGTACGTACAGTGGTCGAGCTTTTAGGCGACGTATTTCCCGAAATAAAAAAAGATCCTGAATCCATTATACAAATTATTAATGAAGAAGAAATTCAATTTTTAAAAACCCTGTCAAGAGGTAGAAATTTGTTGAATAGAACTATTGAAAAACTGTCTAAAATCATACCTGGAGACGTTGCTTGGCGCCTTCAGAAGAAGCAAAAGAGCCGTGCTTTCTGTTACTTCTGTCAGGCGCTACAGCGGCTGCCTACTTGTGCTGCATGCGGGAAGGTCAAGTGCATGYTAAAGTCTGGAGACTGTGTTGTGCGTCATCCTGGAGTGTACACCACTGGGCTTGGGATGGTGGGTGCRATTTGCGACTTCTGTGAGGCGTGGGTGTGCCATGGTCGCAAGTGTCTTACATCTCATGCATGTACATGCCCGCTYGCTGATGCTGTGTGCCTTGAATGCGAACGTGGTGTATGGGAGCATGGTGGGCGTGTGTTCCGCTGCTGCTTCTGTCAAGGGTTCCTGGGCAGRTACTCCCTRTGGTCGGCTATTGGTCTCTCMATCTCTCTGTACGTGGGATACGACAATTTCGAGAAGCTRCTRGAWGGAGCCAGCTTTATGGACCAGCATTTCCTCACCGCACCGCTRGAGCAGAACGCGCCGGTGCTRCTCGCCGTTCTGGGCGTGTGGTACAGCAACTTCCACGGCGCGGAGACTCACGCGCTACTGCCTTATGAYCAGTACCTGCACAGGTTCGCAGCATACTTCCAGCAAGGYGACATGGAGAGCAATGGRAAGTACGTGACCCGCGCCGGCGCTGAGGTCGACTACAGCACTGGGCCCATCGTGTGGGGCGAACCCGGGACCAATGGACAACATGCCTTCTACCAGCTCATACACCAGGGGACCAGACTGATCCCGTGCGACTTCATCGCGCCCGCGCAGACTCACAACCCGATCTCTGGCGGAGAACATCACAAGATCCTCCTCGCCAACTTCCTCGCACAGACCGAGGCGCTCATGAAGGGCAAGACTGCGGCCGAGGCTAAAGCAGAGCTRGTGAARTCCGGCATGGCTCCAGAAGCGGTGGCCAAGATCCTCCCGCACAAAGTGTTCAAGGGCAACCGGCCCACMAACTCCATCGTGGTGAAGAAGGTCACTCCCTTCATTCTTGGCGCTTTAATCGCCATGTCCGAGAACCCGAAGCTTCCAGAACTCCTTCACAGAGCCGGCGTGGTCTTCATCGGGCCTCCAGAGAAGGCTATGTGGGCTCTYGGAGACAAAATCGCGTCATCCATTGTCGCTCAGACCGCTGAGATACCTACCTTGCCTTGGAGTGGAAGTGAAYTGAAAGCGGAATAYAACAGCAAGAAGATTAAGATATCATCAGAGTTGTTCGCTAAGGGTTGCGTCACTACCCCCGAGCAAGGGTTGACAGCGGCTCAGAAAATWGGGTTCCCGGTAATGATCAAAGCGTCTGAAGGTGGCGGTGGCAAGGGTATCCGTAAAGTGGAGAACCCTGATGATTTCAACAGCATGTTCCGACAGGTACAAGCTGAAGTWCCCGGATCCCCWATCTTTGTGATGAAGCTGGCGAAGTCTGCTCGCCATTTGGAGGTCCAACTCTTRGCTGATCAGTAYGGAAACGCRATCTCCCTGTTTGGACGTGATTGTTCAATCCAGCGTCGTCAT------------------------------------------------------------------------------------------------------------------------------------------------------------------------------------------------------------------------------------------------------------------------------------------------------------------------------------------------------------------------------------------------------------------------------------------------------------------------------------------------------------------------------------------------------------------------------------------------------------------------------------------------------------------------------------------------------------------------CTACCCTGCACACACAGTGGGACAAACAGATGCTTCATGACGTCACAGAATCACGGGTTTGCAGTAGACGCTAACACTCTTCCTAAAGGCTGGAAGGTTTTATTCACAAATGAAAATGACAAAACCAACGAGGGAATAATCCATGAAAGCTCCCCATTCTTTAGCGTTCAATTTCACCCAGAGCATACAGCCGGTCCGACAGACTTAGAATGCCTCTTTGACATATTTCTTGAATCAGTAAAAGCTTACAAACATAAACAGCATTATGTAATTGATCAAAAGATAACTGAAAAGTTGCAATTTGTCCCAACTATTCACAATCCTAAGAAAGTACTGATACTTGGGTCTGGCGGCTTGTCAATAGGACAGGCTGGAGAGTTTGACTACTCTGGATCCCAAGGAGTAAAAGCTTTGCAGGAAGAAAAAATACAAACAGTATTAATCAACCCCAATATCGCCACTGTTCAAACTTCTAAAGGTTTGGCGGATAAAGTATATTTTTTACCTATAACTCCAGAGTACGTAGAACAAGTTATAAAAGCAGAAAGACCAACAGGAATTCTAGTAACTTTTGGGGGACAAACCGCTCTTAATTGTGGTGTTGAGTTACAAAAATCGAACGTTTTGGAAAAGTACAACGTTAACGTACTTGGCACGCCTATTCAATCTATTGTAGACACAGAAGACAGGAAAATATTTGCAGAAAAGATAAGTTCTATTGGAGAGAAAGTAGCTCCTAGTGCCGCAGTACATTCAGTAGAGGAAGCTGTTGCAGCAGCAGTCCAAATTGGCTACCCCGTTATGGCTCGTTCCGCCTTTTCTTTAGGAGGTCTTGGGTCAGGGTTTGCAAATAATGAAGAAGAGTTAAGAGCATTGGCACATCATGCGCTATCCCATTCCGATCAATTAATTATTGATAAATCTCTCAAAGGGTGGAAAGAAGTSGAGTATGAAGTCGTAAGAGATGCATAYGATAATTGTATAACTGTTTGTAATATGGAAAACGTTGATCCGTTAGGTATCCATACAGGAGAATCAATTGTTGTAGCTCCGAGTCAAACATTATCCAATAGAGAGTACTACATGCTGCGAAATACAGCTATTAAAGTGATTAGGCATTTTGGCATAGTGGGTGAATGTAATATTCAATACGCCTTAAACCCACATTCAGAGGAGTTTTACATCATTGAAGTTAATGCGAGACTGTCGAGAAGCTCAGCGTTAGCAAGTAAAGCAACAGGATACCCCTTAGCATATGTAGCCGCTAAGCTAGCTCTTGGTATACCCCTGCCTCAAATTAAGAATTCAGTTACAGGGGTTACCACTGCATGCTTTGAACCCAGTTTGGATTACTGCGTTGTGAAAATACCGCGATGGGATCTGGCTAAATTCAATAGAGTTAGCACTAAAATTGGAAGTTCTATGAAAAGTGTYGGAGAAGTCATGTCTATAGGTAGAAACTTTGAAGAGGCTTTTCAAAAAGCATTAAGGATGGTTGATGAGAATGTCAATGGATTYGAYCCTTACATAAAAAAAGTAAGTGAAGATGAGCTTAGAGARCCAACCGATAAAAGAATGTTTGTACTGGCGGCTGCTTTGAGAAGTGGCTACTCTGTGGATAAACTGTACGAATTGACCAAAATTGATCATTGGTTCTTAGAAAAGTTCAAAAATATTATTGATTATTAYAAAACTCTCATTTCTTATGAAATTCTGAAGAARGCGAAAAAGATTGGATTCTCAGATAAACAAATTGCTGCTGCCRTAAAAAGYACAGAACTAGCTGTACGTAAACTTAGAGAAGAGTKTAAAATCACYCCATCTGTTAAGCAAATTGACACTGTGGCAGCAGAATGGCCTGCATCAACAAATTATCTGTATCTAACCTACAATGGCATTACGCACGATGTTGACTTTCCTGGGAACTACACAATGGTCTTAGGTTCTGGGGTGTATAGGATCGGAAGTTCAGTTGAGTTCGACTGGTGCGCTTGCAGTTGCTTGAGAGAATTAATAAATCAGGGGAAAAAGACAATTATGATAAATTACAATCCTGAAACTGTTAGTACTGATTACGACATGAGTGACAGACTATATTTTGAAGAAATATCCTTTGAAGTTGTAATGGACATATACAATATTGAAAGACCCGAAGGGGTTGTCTTGTCA---------------------------------------------------------------------------------------------------------------------------------------------------------------------------------------------------------------------------------------------------------------------------------------------------------------------------------------------------------------------------------------------------------------------------------------------------------------------------------------------------------------------------------------------------------------------------------------------------------------------------------------------------------------------------------------------------------------------------------------------------------------------------------------------------------------------------------------------------------ATGCTAGTCAACTTCGATTGCTCGGCCATGTGGCTCAAAGAACCCCGATGGATCGTCGATGCGTTCAACGTTGATCCACTTTACCTGAAACACGACCAGCAGGGGTCAGCCCCTGACTACCGGCACTGGCAGATCCCTCTCGGACGTCGATTCAGGGCTCTCAAATTGTGGTTTGTTTTGCGACTATATGGCGTCGAAAACCTACAGAAACATATTAGAAAACATATTGCACTGGCTCATCTTTTTGAAAATCTTTGTACTTCTGATGAAAGATTCGAGTTGTTCGAGGAAGTGACCATGGGTTTGGTCTGTTTTAGACTAAAAGGCAGCAATGAAATTAATGAGGAGCTGCTCAGGCGCATCAACGGYCGCGGTAAGATCCATCTTGTGCCTTCAAAGATCGATGACGTTTATTTCCTTCGATTGGCGATATGTTCACGGTTCTCCGAAGAGAGTCTGGGTCTGTTCCGTGCTGCTGTACCTTCAGGAGCGTCCACTGGTGTCCATGAGGCGCTTGAGCTCAGGGATAATGTGAAGGGAGAATACCATGGCAAGGGTGTCCTCACTGCTGTTAAGAACATCAATGATCTTATTGCACCTGAATTGCTCAARGCAAACATTGAAGTCACTGAGCAGAAACAGATTGACCAAGTGATGTTGACTCTGGATGGTACCGAGAACAAGTCRAAGCTCGGCGCCAACGCCATCTTGGGAGTCTCGCTAGCCGTTGCCAAGGCTGGTGCCGCTAAGAAAGGAGTACCCCTTTACAAGCACTTGGCAGATTTGGCTGGAAACAGCACCATTGTGCTGCCCGTGCCCGCCTTCAACGTCATCAACGGAGGCTCTCACGCCGGCAACAAGCTTGCCATGCAGGAGTTCATGATCTTGCCCACAGGTGCAACTTCCTTCACCGAGGCAATGCGTATGGGTTCTGAGGTATATCACCACCTGAAGAAGATCATCAAGGAGAAGTTTGGCCTGGACTCCACTGCTGTTGGTGATGAGGGTGGCTTCGCTCCCAACATCCAGAACAACAAGGATGCCCTCTATCTGATCCAGGATGCTATCCAGCAGGCTGGGTAYACTGGCAAGATTGAAATTGGCATGGATGTTGCTGCATCAGAATTCTTCAAGAACGGAAGCTATGACTTGGACTTCAAGAACCCCAAGTCCAACCCCGCTGACTACCTGCCCTCAGACAAGCTGGCTGAGTTGTACCTGGACTTCATCAAGGACTTCCCCATGGTGTCCATCGAGGATCCCTTCGACCAGGACGACTGGGCGGCCTGGGCCAACCTCACCTCCCGCACACCCATCCAAATTGTTGGAGACGACCTTACTGTTACAAACCCCAAGCGCATTGCCACCGCTGTGGAGAAGAAGTCCTGCAACTGCCTGCTCCTGAAGGTGAACCARATCGGCAGCGTCACTGAGGCTATCCAAGCGCACTTGCTGGCCAAGCAGAATGGATGGGGCACCATGGTCTCCCACAGGTCTGGCGAGACAGAGGACACGTTCATCGCTGACCTTGTAGTGGGTCTATCCACCGGGCAGATCAAGACGGGCGCGCCGTGCCGTTCCGAGCGCCTCATCGGAAGGTCTTTCATTGACTTTGTTCATCCGAGGGACCGAGATACACTGGCATCCGAAATCATCAGCGGCTCCGCCGTTCCAGTAAAGGGTACCGTAGTATGCCGCATAAGACGTTACAGGAGTCTCATTGGCTTTGATGTGAAAGACCGCACCGTAACTTACATGCCTTTCCTACTCAAACTCTCTTTCAATAGTAACGATGATGAACTAGTTATACAAGCTACGCCTTTTTTCTCAGCATTCAAGACGGCAAACGAAGTTCGAAACGAACCTTTCGTGTTGCGTCATGGGGCGAATGGAAACATTGAGTACATTGACCCTGAGTCCGTGCCGTACCTGGGCTATCTGCCCCAAGACATGGCTGAGAAGGACGCCCTTCAACTCTACCACCCCCAAGATCTACCCTACCTCACACAAGTGTACGAAACCATCGTCAAGGAAGGGGCCATGCTCCGATCCAAACCATACAGGATGATGGCTCAGAACGGACATTTCTTAAAATTGGAAACAGAATGGTCTTCGTTCATTAACCCGTGGTCGAGAAAACTTGAGTTCATAATTGGAAAGCATTTTATTATGGAGGGACCCGCTAACCCCGATGTATTCCAATCGCCGGACCCAGATAAATGCCTAATGAGGGAAAACATTCTTCGTATTATGAACGAGTTGACAAAACCAGCCGAAGCAGCGAAGCAGCAGATGACCAAGCGTTGTCAGGACCTGGCTTCCTTTATGGAAAGCCTTATGCCCAAGATTGAGGAGCTTATAGAGATACAGGACAATGACAATTACTACCGAGATTCGGTAATGTTGGGTGGTATATCGCCTCATCATGAGTACAGCAAGTCTAGTAAGGAAACACCGCTTAGTTCGTGCACCGTGAAGACGTGCTGGATGCGGCTGCCGACGTTCCGGTCGGTGGGCGATTCGCTGAAGGATCGGTTCGACGGTGCGTCGCGCGTGCTCATGCGCAATGTGCCGGCG---CGCAACGATGCCGCGCCGCATCGCGCGCCGCGTCGCGAGCGGTACCGCGTCCAGCTGCAGCCGCACAACCCCGACCACAAGGCGCCCGGGGTCAAGGACCTCGTGTACCTGGAATCGTCGCCCGGCTTCTGCGACAAGAACCCGCGGCTCGGCATCCCCGGTACGCGCGGCCGGGTGTGCAATGACACCAGTATCGGCGTGGACGGGTGCGACCTCATGTGTTGCGGGCGCGGCTTCCGAACTGAGACCGTGTGGGTGGTCGAGCGCTGCAAC
Ambe_PYRA_PYRA_PHYC            CTCATCTGCGAAGCCTACAATGTCATGAAAGACATCCTTGGAATGGAACAAAACGAGATGGCGCAAGTATTCGAAGAGTGGAACAAGGGTGAACTGGACTCCTTCTTGATTGAAATCACACGGGATATCTTGAAATTCAAGGACTCCGACGGCAAGTACCTTTTGCCCAAGATCCGCGACACAGCCGGGCAGAAGGGCACGGGCAAGTGGACTGGCATCGCCGCCTTGGAGTACGGCGTGCCGGTCACGCTTATCGGTGAAGCTGTGTTTGCTCGGTGCCTCTCCGCTCTCAAAGATGAGCGCGTAAAAGCAAGCAATAGCCTGCCCGGCTCCACCATCAAGTTCACGGGCAACAAGGCCGAGTTTCTGGAACACCTGCGAAAGGCTCTGTTCGCCAGCAAACTAATTTCGTACGCGCAGGGCTTCATGCTGCTGCGCGAAGCCGCTAAGGTGAACAAGTGGAACCTGAACTACGGCAGCATAGCGCTGATGTGGCGCGGCGGCTGCATCATCAGGAGCGTGTTCCTCGGCAACATCAAGGACGCGTTCACCAAGAACCCTCAGCTGTCCAACCTCCTCCTGGACCCGTTCTTCAGTTCCCGCATCAGCACGGCCCAGGCGTCGCTGCGTCAAGTGGTGGCCCAGGCCGCGCTTGTAGGTGTGCCATCTCCCGCGTTCTCCTCTGCGCTGGCGTTCTACGATGGTTACCGTGCAGGTGTACTGCCCGCCAACCTTCTACAGGCTCAAAGGACCATTGATCCAAATGAAAGTAGGGTACCCGTACCTGACGAGAGGTTCGATTACTTGTGCGAATATCACAAACCAGCTAGCAAAGTCCCGGCATTCCTGAATGTGGTGGACATCGCCGGGCTGGTGCGGGGCGCGGCGGAGGGGCAGGGCCTCGGAAATGCTTTCTTGTCTCACATCAAAGCTTGCGATGCCATATTCAATCTGTGTCGTGCCTTTGAGGAGGAGGAAGTTATCCACGTGGATGGTGACGTGAACCCCATCAGAGACCTGGAGACGATCGGCGAAGAGCTGAGACTGAAGGATGAGGAGCAGCTCATGCAGAACTTCGAGAAGCTCGACAGGGTCGTCAGCCGCGGCGGGGACAAGAAACTTAAGCCCGAATATGATGCACTGACCAGGATTAAGGCCGTGTTAGTAGACGAAAAGAAACACATTCGCTTCGGGGACTGGAGTGCCGCAGATATAGAAGTACTCAACAAATATCTATTCCTGACATCGAAACCGGCGTTATACCTCGTCAACTTATCGGAAAAGGACTACATCCGAAAGAAAAACAAATGGTTACCAAAACTGAAAGAGTGGATTGACAAGAACGATCCAGGAGCGCCGCTCATACCCTTCTCTGGGGTGCTAGAAACCAAACTGATGGAAATGGACCCGGAGGAAAAGAAAGCCTATTTGAAAGAACATAATATTACCAGTGCATTGGACAAAATAATTGTAGCAGGTTACAAAGCGTTGCAGTTGGAATACTTCTTCACGGCTGGTCCTGATGAAGTCAAAGCTTGGACTATTCAGAAAGGTACAAAGGCGCCTCAAGCCGCGGGCAGGATTCACACACGTAAGGCCAGCAACATGGGCTGGCTGACCTTCACCTTCGGMCTCGAGCGGAAGTTCAAGCAGTTGTGTAAGAGGCTTGACGTGGTCAGGACGCACCAGCARCAGGAGAGCTTGAAGTTCATGGCGCACTTCCACAGGAAGTTCATCATCAGGGACGGCAAGAGGAACCAGAAGCAACCAGTGGAACTCTTCGAACTGCGCAGCAACGGCTCAGCGCTGTGCACGCGGCTCATACAAGTGAAAGCGGATGCCTCACAGCTCAATAGTGCTTTCTGCTACATCCTAAACGTGCCGCTAGAAGGCGAGACGTCCTCAGCGATCGTGTACGCGTGGATTGGCTCCAACAGCTCGCCCGACTGCGCCAGGCTCATCGAGCAGATCGCCGAGGAGAAATTCAACAACCCCTGGCTCAGCTTGCAGGTCCTGACGGAGGGCAGCGAGCCCGACAACTTCTTCTGGGTGGCGCTGGGCGGGCGCAAGCCCTACGAYAGCGACGCCGAGTTCCTCAACTACACGCGCTTATTCCGCTGCTCCAACGAGAAGGGATACTTCACCGTTTCTGAAAAATGCACT------------------------------------------------------------------------------------------------------------------------------------------------------------------------------------------------------------------------------------------------------------------------------------------------------------------------------------------------------------------------------------------------------------------GACAAGAGCCAAATTAATGAAATCATTGAGAACTTGAAGAAAGGGCCYCTCGACCCTAATGCTGAGGTGGTATTGGGCATACCCGCTATTTACCTGGCTTACGTCAAGAGCATCGTGCCAGACAACATTGCAGTAGCKGCACAAAACTGCTGGAAAGTCCCCAAAGGCGCATTCACTGGTGAAATATCTCCTGCCATGATCAAGGACATCGGTGTGGAATGGGTGATTCTTGGCCACTCCGAGAGGAGGACAATCTTCGGAGAAAAAGATGACCTTGTAGCCGAAAAGGTGGCGCACGCATTGGAAAGTGGTYTGAAGGTGATTGCCTGCATTGGCGAAACYCTTGAAGAGCGCGAGGCGGGCAAGACTGAAGAAGTCGTCTTCAGGCAGACCAAGGCTCTGGTTCCGGCTATCGGAGACAAATGGGCCAACGTTGTGCTCGCTAGACAACTAGAAGGAGAAATAGCAGAAGAGTGGAATACTCTGCTGGCTCTGGTCAGAGATGTGGTGACTTTCGACATGCAGCACTCAGCCGAGATCCAGGCATGTGACTTGCTCATGGAGATCGACCGGCTCGACCTCCTCACACAGCACATGGACCAGAGCAACTATCCCCGTGTCTGCTTGTATCTGATTGGCTGTGCCAGTTATGTTGTGGAACCAGAGTCCACTCAGATCTTGCAAGGCGTGTTTGACACGTACCTGCGCTTCGGAGAGTACCCCCGAGCCCTCCTGGTGGCCATGCAGCTTCATGATAAGGTGAAATGTGAGGAGGTCTTCAATTCCTGCAATGATTCCTTGCTGAAGAAACAGCTGTGTTACATGCTGGCGCGTCAATACGTGCCTCTTGATGTTGATGATGAAGAYCTGCGCACCATCCTCCTCAATGCACACATCAATGATCACTACTTGAGTCTTGCTAGAGAGCTCGGCCAATATGATCCAATGGTACCTGACGCCGAGTGCCTCAAAGTGGTGACAGAGATTCTCGACGCTCTGGACATCGGCAAATAYGTGCTGAAAGTGAACCACAGGCGATTGCTCGACGGCATGTTTGAAGCTTGCGGGGTGCCCGCTGACCAGTTCCGTACCACTTGCTCTACTGTGGATAAATTAGATAAGTCTCCATGGGAAGAAGTGAGAACCGAGATGATTAACGAGAAAGGCATATCTCCTGACGCTGCCGACAGAATAGGCGAGTACGTCCGCCTCAATGGAAGCACGGAGCTGGCAGACAAAATGCTGCAAGACGAGAAACTGTCTAAGAACAAGGCCGCGGTTGAGGGCCTTAACGGCATYAAACTGCTTTTGGAGTACTGTGAACTGTTTGGCATTAAAGACAAGATACTGTTTGATTTGAGTTTAGCWAGAGGATTGTTACGCTTCATCAAGAAGACCCTCAAAAACCATGCTGACGAAGTGGTGACGCTACACAAGGGCACACCGATGACGCTGAAGGCCGTTTTCCAGTCCATGAACCTTAGTACTTACGACCTCACTGTCGACATGCTTGATGTTCATGCCGACCGTAACACTTTCCACCGTTTCGACAAGTTCAACGCCAAGTACAACCCGATCGGTGAGAGCAGGTTGCGCGAGGTGTTCCTCAAGACAGACAACCACATGAACGGGAAGTACTTCGCCAGGATCATCAAGGAAGTGGCATCAGACTTGGAAGAAAGCAAGTATCAAAACGCTGAGCTGCGTCTGTCCATCTACGGCAAGAGCACCACGGAGTGGGCCAAGCTGGCCAAATGGGCCATCCAGTACAACGTGTACTCCGACAACGTGCGCTGGCTCATACAGATCCCTAGGCTATATGATATCTTCAAGTCCAACAAGATCATGAAGAACTTCCAAGAGTTCCTCAACAACATCTTCCAGCCGCTGTTCGAGGTCACCAACGACCCCAACAGCAACCTGGAACTGCACAAATTCCTCACTCACGTGGTCGGCTTCGACAGCGTGGACGACGAGTCAAAGCCCGAGAACCCGATGCTGGACGCCGACGTGAAGGTGCCCGAGGAGTGGGATGATGATGAGAATCCTCCCTATGCTTATTACCTGTACTACATGTACGCCAACATGACCGTGCTGAACCACTTCCGCAAGGAACAGGGTCTCAATACGTTCGTGCTGCGTCCTACAATCTGGTATTTATATCGAGACAACCTCCTGCCGGAAAAAACCAAATTTTTTGGTTATGCGCGCACGAAGCAAACATTGGAGGATGTTAAAGAGAAATGCAAGAAGTACATGAAAGTGCGACCCGGCGAAGAAGAAAAATATGAGAAATTCTGGGCGAGCAATGATTACTTGGCYGGAGCTTATGATAAACGAATCGACTATGAACTTCTTAACCAGTCTATCGCTAAGTATGAGAGAGGCCCGGTAGCAAATAGGATTTTCTACTTGGCCGTTCCACCTACAGTATTTGAAGATGTCACTGTAAATATTAAAAATGCTTGTGTTTCTATCAAAGGTTATACAAGGGTTATTATYGAGAAACCCTTTGGTCGTGATGACAAGAGTTCTGACAAGCTGAGCAACCACTTGGCCGGACTCTTCAAGGAAGAACAACTTTACAGAATAGATCACTACTTGGGGAAGGAAATGGTTCAAAACCTCATGACAATAAGATTTGCCAATCAGATTTTCAATCCTTCTTGGAACAGGGAAAACATAGCATCCGTCCTGATCTCTTTTAAAGAACCTTTTGGCACTGAAGGCAGAGGAGGCTATTTTGATGACTTTGGAATAATTCGTCACCTAACGGGCGACATCCACGCCGTGACGGCCGCCAACAAYCTCCTCGCCGCGCAGCTGGACGCGCGCATGTTCCACGAGCTGACGCAGAAGGACGGCCCGCTCTACGACCGCCTCGTGCCCAGCATCAAGGGCGTTCGGAAGTTCTCCCCGATCCAGCTGAGGCGGCTGAAGAAACTCGGCATCAACAAGACTGACCCTGACTCTCTCACTCCTGAGGAAAGGACGAAGTTCGCGCGGCTCGATATTGACCCTGCGAAGGTCATGTGGAATAGAGTGGTGGATCTCAACGATAGATACCTTCGTAAAATCACGATCGGGCAGTCGCCYACCGAGAAGGGTTTCACCCGCGAAACCTGCTTCGACATCTCCGTGGCGTCTGAGATCATGGCCATCCTGGCTCTGGGCAAGGACGTCGAGGACATCAAGCAGCGGCTGGCCAGCATGGTCGTGGCCATGGACAAGAAAGGCAACCCCGTCACAGCCGACGATCTTGGCATGACAGGAGCTCTGTTGGTCCTGCTGAAGGACGCGTTCGAGCCTACCCTCATGCAGTCTCTGGAAGGCACGCCGGTGCTGGTACACACCGGGCCTGAGACTGGTCCATGTGGACCTTGTTCTGAATTGCATTATGACCGAATTGGAGGTCGTGAAGCAGCTCATCTAGTAAACATGGATGATCCAGACGTGCTTGAAATATGGAATTTAGTGTTCATACAATTCAACAGAGAATCTGATGGAACATTAAAAGTTCTTCCCAAAAAGCATATTGATTGTGGATTGGGACTTGAAAGATTAGTTTCAGTGATCCAAAATAAAAGAGCTAACTACGATACCGATATTTTTATGCCATTATTCAAAGCCATTGAGATTGGTACTGGAGTAAGACCATACTCAGGAAAAGTAGGCAGTGATGATATAGATGGCATTGACATGGCCTATCGTGTCTTGGCTGATCATGCTAGAACATTGACAGTTGCTTTATCAGATGGTGGCCGTCCAGATAACACTGGCAGAGGTTATGTACTACGAAGAATTTTGAGAAGGGCAGTGCGTTATGCTTCTGAAAAGCTCAATGCTAAACCCGGTGTCTTTGGCTCACTTGTTTACACTGTTGTGGAACTGTTAGGAGATGTCTTTCCGGAATTAAAAAAAGATCCTGAAACAGTAATTCATATTATAAATGAGGAAGAAATTCAGTTTTTAAAGACTCTCTCCCGAGGTAGGAACCTTCTTAACCGGACCATTGAGAGATTATCTAAAATTATACCCGGCGATATTGCATGGCGTTTACAGAAGAAACAGAAAAACCGTGCTTTCTGCTACTTCTGCCAAGCACTGCAGAGGCTGCCGACTTGTGCCCACTGTGGCAAAGTCAAGTGCATGGCCAAGACCGGGGACTGTGTTGTGCGCCATGCCGGTGTCTTCACCACTGGACTTGGCATGGTGGGTGCAATCTGCGATTTCTGTGAGGCATGGGTGTGCCACGGGCGCAAGTGCCTCACCACTCATGCCTGCTCCTGCCCACTGCAGGATGCTGTCTGCCTAGAGTGTGAGAGAGGTGTATGGGAGCATGGAGGGCGCGTGTTCCGCTGCTGTTTCTGCAGTGGCTTCTTGGGCAGGTACTCTCTGTGGTCTGCGATCGGTCTGTCCATCTCCCTGTACATCGGTTACGACAACTTCGAGAAGCTTCTAGAAGGAGCCAGCTTCATGGACCAGCATTTTACCACCGCTCCTCTCGAAAAGAACGCTCCTGTAATTTTGGCGCTCTTGGGCGTTTGGTACTCAAACTTCTACGGCGCGGAGACTCACGCTCTGCTCCCATATGACCAGTATTTGCATAGATTCGCAGCATACTTCCAACAAGGCGACATGGAGAGCAACGGGAAGTATGTAACCCGTTCTGGAGCGCAAGTTGACTATAGCACCGGCCCTATTGTGTGGGGCGAGCCCGGTACCAACGGACAACACGCCTTCTACCAACTGATACACCAGGGCACCAGGCTGATCCCATGTGACTTCATCGCGCCCGCTCAGACCCACAACCCTATTTCCAACGGCGTGCACCACAAGATCTTACTGGCGAACTTCCTGGCACAGACGGAGGCGCTTATGAAGGGAAAATCTGTTGAGGATGCTAAATCTGAATTAGAGAAATCAGGAATGGCCGCCGACGCGCTTGCCAAGATCTTACCGCACAAGGTGTTCAAGGGTAACCGCCCCACCAACTCTATCGTCGTGAAAAAGGTCACCCCCTTCACTTTGGGAGCTCTCATAGCAATG---------------------------------------------------------------------------------------------------------------------------------------------------------------------------------------------------------------------------------------------------------------------------------------------------------------------------------------------------------------------------------------------------------------------------------------------------------------------------------------------------------------------------------------------------------------------------------------------------------------------------------------------------------------------------------------------------------------------------------------------------------------------------------------------------------------------------------------------------------------------------------------------------------------------------------------------------------------------------------------------------------------------------------------------------------------------------------------------------------------------------------------------------------------------------------------------------------------------------------------------TTGCCATGTACCCATAGTGGAACAGGGAGGTGTTTTATGACATCACAAAACCATGGATTCGCCGTTGACGTAGATTCAATACCTTCAGATTGGAAAATATTATTTACGAATGAGAACGATAAAACAAATGAAGGGATAATACATAAAACACGCCCATTTTTTAGCGTTCAATTTCATCCCGAACATACTGCAGGTCCCACAGATTTGGAGTGCTTGTTCGACATATTTGTCGATAGTGTAAAATCCTTTAAAAATAWGAAACCTGTTGTCCTAGACRTATTAATTACAAATAAGTTACATTTCGCTCCAACAATTCATCGCCCGAAAAAAGTTTTGATTCTTGGTTCTGGTGGTTTGTCTATAGGACAAGCTGGAGAATTTGATTACTCAGGATCTCAAGGTGTAAAAGCGTTACAGGAGGAGAAAATTCAGACGGTCTTRATAAATCCCAACATTGCTACGGTTCAAACTTCAAAAGGTCTTGCTGATAAAGTCTACTTTTTGCCCATCACTCCTGTTTACGTTGAACAAGTAATAAAAGCTGAAAGACCAACAGGAGTTCTTTTGACGTTCGGGGGGCAGACTGCATTAAATTGCGGAGTAGAATTAGAAAAATCAAACGTTTTCCAAAAATACAACGTATCTATTCTAGGAACACCAATCAAATCTATCGTAGACACAGAAGACCGAAAAATTTTTGCTGAAAAAATTAACAGTATAGGAGAAAAAGTTGCACCTAGTGCAGCTGTCACTTCGGTAGAAGAGGCTCTGATCGCAGCCAAACAAATAGGTTATCCAGTTATGGCACGTTCAGCATTCTCTTTGGGTGGTTTAGGATCGGGCTTTGCAAATAACGAAGATGAATTGAAAACACTGGCACATCAAGCTCTTTCTTATTCTGATCAATTGATAATTGACAAATCATTAAAAGGTTGGAAAGAAGTGGAATATGAAGTTGTAAGAGATGCTTATGATAACTGTATCACAGTATGTAATATGGAAAATGTTGATCCACTTGGAATACATACGGGAGAATCTATAGTAGTTGCCCCAAGTCAAACGCTCTCTAATAGAGAATACTACATGTTACGCAATACTGCTATCAAAGTAATAAGACATTTTGGTATTGTTGGAGAGTGTAATATTCAATATGCTCTTAATCCTAATTCAGAAGAGTTCTATATTATAGAAGTAAATGCAAGGTTATCAAGAAGTTCAGCCCTTGCCAGCAAAGCCACTGGCTACCCTCTGGCTTACGTAGCAGCAAAGCTAGCACTAGGAGTTCCATTACCTATGATTAAAAATTCCGTTACCGGTGTAACAACAGCCTGCTTTGAACCAAGTTTGGACTATTGTGTTGTCAAAATTCCAAGATGGGATTTAGCAAAATTTAATAGAGTCAGCACCAAAATAGGAAGCTCCATGAAGAGCGTTGGAGAAGTAATGTCTATTGGAAGGAATTTTGAGGAAGCTTTTCAAAAGGCTTTGAGAATGGTTGATGAGAATGTCAACGGTTTCGATCCTAATATTAAGAAAGTTAACGAAGATGAACTTCGTGAACCTACAGACAAACGTATGTTTGTTTTAGCTGCAGCCTTAAAAGAGGGTTACAGTTTAGAAAAATTGTATGCCCTAACTAAAATTGATAGGTGGTTCCTAGAAAAATTYAAAAATATTATAGATCATTACAAAACCCTAATTACATCAGATATGTTAAAAAAAGCAAAGAAAATTGGATTTTCTGACAAGCAAATAGCGGCTACGATAAAAAGCACAGAAGTAGCGGTAAGAAAGTTAAGAGAAGAATTTGGTATTACTCCATATGTAAAACAAATAGATACTGTTGCCGCTGAGTGGCCGGCTACCACCAATTATTTGTATTTGACCTACAATGGAAACACGCATGATTTGGACTTTCCTGGTGAATACACAATGGTTTTAGGATCCGGAGTTTATAGAATCGGAAGTTCTGTTGAGTTCGACTGGTGTGCTGTAGGCTGTTTAAGAGAATTGAGGAAACAAGGCAAGAAAACTATAATGGTCAATTATAATCCTGAGACCGTAAGTACGGATTACGACATGAGTGACAGATTATACTTTGAAGAAATATCCTTTGAAGTGGTGATGGATATTTATAACATTGAGAAACCAAATGGAATCATTTTATCAGTGCCGTCTGTAAAGCCAGGCTACCTGCGGCCTTTGGTGCCGGAACAGGCTCCAGAAAAGCCTGAGCCATGGACTGCCGTGATGGCCGACATCGAGCGCGTGGTGATGTCCGGCGTGACACACTGGCACTCCCCCCGGTTCCACGCGTACTTCCCCACCGCCAACTCATATCCCGCCATCGTAGCTGACATGCTCAGTGGAGCCATTGCCTGCATCGGATTCACATGGATTGCCAGTCCAGCATGTACAGAACTGGAAGTGGTAATGCTAGACTGGCTAGGCCAAATGTTGGGACTGCCCGAGGAATTCCTCGCCCGTTCTGGCGGCGAGGCTGGCGGAGTCATTCAAGGCACAGCCAGCGAGGCCACGCTCGTCGCCCTGCTCGGGGCCAAGGCCCGGACCATGCAGCGACTCAAAGAAGAACATCCTGAATGGACTGACACTGAGATCCTGTCCAAACTCGTGGGATATTGTAACAAGCAAGCGCATTCGTCGGTGGAGCGGGCCGGTCTCTTGGGGGGCGTAAAACTGCGCTCACTAAAGCCAGATAGTAAGAGACGGCTACGGGGAGACATCTTACGCGACGCCATGGAGGAGGATATTCGGAACGGCCTTATCCCATTTTATGTTGTCGCAACATTGGGAACGACTTCATCGTGTACGTTTGACAATCTCAACGAAATCGGCGACGTGTGCCAGGCACAAAATGTTTGGTTGCACGTGGATGCTGCATACGCCGGCTCTGCTTTTGTCTGTCCTGAATTCCGCTATCTGATGAAAGGCATACAAAAGGCGGATTCATTCAACTTTAATCCACACAAGTGGCTGTTAGTGAATTTCGATTGCTCAGCTCTGTGGCTAAAGCAGCCTCGTTGGATTGTCGATGCCTTTAATGTCGACCCCCTGTACTTAAAACACGACCAGCAGGGGTCAGCTCCTGACTATCGTCATTGGCAGATTCCACTTGGACGCCGTTTCCGAGCGTTGAAGTTATGGTTCGTGCTAAGATTGTACGGTGTTGAAAACCTTCAGAAGCACATTAGAAAACATGTTGCGTTGGCTCATCTCTTCGAAAAATTATGCACTTCTGATGAAAGATTCGAACTCTTCGAGGAAGTCACGATGGGMTTGGTTTGCTTCAGATTAAAGGGCAGTAATGAACTGAACGAAGAATTGTTAAGGCGCATTAATGGTCGAGGAAAAATACATCTGGTACCCTCTAAAATAGATGATGTTTATTTCTTAAGATTAGCTATTTGCTCGCGCTTTTCCGAAGAAAGTTTGGGTCTGTTCCGCGCTGCCGTGCCCTCCGGCGCGTCCACCGGCGTCCACGAGGCTCTGGAGCTGCGTGACAATGTCAAGGGAGAGTACCACGGCAAGGGTGTTCTCACCGCCATTAAGAACATCAATGAGATCATTGCCCCTGAGCTGCTCAAACAGAACATTGAAGTCACACAGCAGAAGGAGATCGACCAACTGATGCTGAACCTCGACGGCACMGAGAACAAGTCCAAGCTGGGTGCCAACGCCATACTGGGCGTGTCTCTCGCCGTGGCCAAGGCCGGCGCGGCCAAGAAGGGCGTGCCCCTCTACAAGCACCTGGCGGACCTCGCTGGTAACACAGACATCGTGCTGCCCGTGCCCGCCTTCAACGTCATCAACGGCGGCTCCCACGCCGGCAACAAGCTGGCCATGCAGGAGTTCATGATCCTCCCCACAGGTGCCTCCAGCTTCAAAGAAGCCATGCGCATGGGCACAGAGGTCTACCACCACTTGAAAAAGATTATCAAGGAGAAGTTCGGGCTGGACTCCACCGCCGTAGGCGACGAAGGTGGCTTCGCGCCCAACATCCTCAACAACAAGGACGCCCTGTTCCTCATCCAGGACGCTATCCAGCAGGCTGGATACACCGGAAAGATTGAAATTGGTATGGACGTAGCCGCCTCAGAGTTCTTCAAGAACGGCACCTATGACTTGGACTTCAAGAACCCCAAGTCCAACCCCGCTGACTACCTGTCCTCAGACAAGCTGGCAGAGCTGTACCTGGAGTTCATCAAGGACTTCCCCATGGTGTCCATCGAGGACCCATTCGACCAGGATGACTGGGCCGCCTGGGCCAGCCTCACTGCGCGCACGCCCATTCAGATCGTCGGAGATGATCTCACTGTCACAAACCCCAAACGCATTGCCACCGCCGTCGAGAAGAAAGCCTGCAACTGCCTGTTGCTGAARGTGAACCAGATCGGCAGCGTCACGGAGTCCATCGCCGCTCACTTGCTGGCCAAACAGAACGGCTGGGGCACCATGGTCTCCCACAGGTCTGGTGAGACTGAGGACACGTTCATCGCCGACCTGGTGGTGGGGCTGTCCACGGGGCAGATCAAGACGGGCGCGCCGTGCCGTTCCGAGCGCCTCATCGGCCGTTCTTTCATAGACTTCGTGCATCCGAGGGACCGGAATATTTTCGCATCGCAAATAACCAGTGGTTTGGCAGTCCCGGTAAATGGTACGATGGTATGCCGCATTAGGCGGTACCGGGGGCTCGGCGGCTTTGGAGTGAAGGAGCGCGTAGTAACCTTCATGCCGTTCCTCCTCAAGCTGTCCTTCAACATAAGCGATGAAGAATTGGTCATACAGGCTACACCGTTCTTCTCAGCGTTCAAAGTACCAAATGAGATAATGACCAAACCGTTTGTGATGCGCCACGCTGCTGACGGCCACATCGAGTATATAGACCACGAGTCGGTGCCCTACATGGGCTATCTCCCTCAAGACGTCGCAGACAAAGATGCCTTACAACTGTACCACCCCAGTGACCTCGGCTACTTGCGACATGTCTATGAAACGATCGTCAAGGAAGGCGCAATGCCGCGATCGACTCCATACAGAATGATGACTCAGAATGGCGACTTTGTGCGGCTTGAGACTGAGTGGTCCTCATTCATTAATCCCTGGTCCAAGAAGCTGGAGTTCGTCATCGGCAAACATCATATTATTGAGGGTCCGCTCAATCCAGACGTGTTCCAAGCGCCTGAGCCTGAAAAATCGCTGCTGAGGGACAGTATCATCAGGATTTTAAATGAACTGACGAAACCAGCCGAGGTCGCGAAACAACAGATGAGCAAGAGATGCCAGGACCTAGCGTCGTTCATGGAGAGCCTGATGCCCAAGACGGACGAGTTCTTGGAGATACAAGAAGCTGACAATTACTACCGCGATTCAGTGATGCTGGGCGGTATTTCCCCACACCACGAGTACAGCACCTCGAGCACGGAGACGCCTCTCAGCTCATGCACTGTGAAGACTTGCTGGATGAGGTTGCCCAGTTTCCGCTCCGTMGGCGACGCCTTGAAGGACCGCTTCGATGGAGCTTCGAGAGTCATGATGCCAAACGCGCCAGCGCAACGTAATGACGCAGCACCACACAGAGTGCCGCGAAAAGACAGATACAAGTTCAAATTACGGCCGTACAATCCAGACCATAAATATCCGGGGGCTAAGGACCTGGTATACCTGGATTCATCGCCAGGTTTCTGTGAAAAAAATCCTAGGTTGGGCATACCCGGGACGCACGGGAGAGCATGCAATGACACCAGTATCGGTAACGACGGCTGCGACCTGATGTGCTGCGCCCGCGGCTACAGGACGGAGACAATGTTTGTGGTAGAACGCTGTAAC
Amca_SESI_CAST                 CTTATTTGTGAGGCCTATCATCTCATGAAGGATGTCTTAGACATGGAACAGGATGAAATGGCGCAAGTCTTTGAAGAGTGGAATAAAGGAGAACTAGACTCGTTCCTCATTGAAATTACTAGAGACATCTTGAAGTTTAAAGATACCGATGGTAAATATCTGCTGCCTAAAATTCGCGACTCTGCCGGTCAAAAAGGCACTGGCAAATGGACCGGAATCAGCGCATTAGAATACGGCGTTCCAGTCACGCTTATCGGCGAGGCCGTTTTTGCTCGCTGTCTCTCTGCACTTAAAGATGAGCGTGTAAAAGCAAGCAAGATCTTGCCAGGTTCCACAGACAAATTCACTGGTGACAAGAAAGAGTTCTTGGAGCATCTCCGTAAAGCTCTTTTCACCAGCAAAATAATTTCGTACGCACAAGGTTTTATGCTGCTCCGTGAAGCTGCAAAGTCGAACAAGTGGAATCTCAACTACGGCAGCATAGCTCTCATGTGGCGTGGTGGCTGCATCATCAGGAGCGTGTTCTTGGGCAATATCAAGGAGGCTTTCACGAAGAACCGTCAGCTGTCAAATTTGTTGCTGGACCCGTACTTTACTGAACGCATCACCGTATCACAAGCATCGCTGCGGCAAGTAGTCGCCCAAGCGGCCCTCGTCGGTGTCTCCGCACCCGCTTTCTCTGCTGCCCTTGCTTTTTACGACGGCTACCGATCCGATGTACTACCAGCTAACCTTCTACAGGCTCAAAGGACTATTGATCCTAATGAAAGTAGGGTACCTGTCCCTGACGAGAGGTTTGATTTTCTCTGCGAATTTCATAAACCGGCCAGTAAAGTGCCGGCTTTCTTGAATGTTGTGGACATTGCTGGGCTTGTGCGCGGCGCAGCGGAGGGACAAGGCCTTGGCAACGCTTTTCTATCCCACATCAAGGCTTGTGATGCCATCTTTAATTTGTGCCGTGCATTTGATGATGAAGACGTAATTCATGTGGATGGAGACGTAAATCCTGTACGCGATCTGGAGACTATCGGCGAGGAACTACGTCTTAAGGATGAAGAACAGCTCGTTCAGAACATTGAGAAACTTGACCGCGTTGTCAACAGAGGCGGTGATAAGAAACTGAAGCCGGAATATGATGCATTTATGAGGATTAAAGCAATTTTAGTCGATGAAAAGAAACATATTCGGTTCGGTGATTGGAGTGCTGCAGATATAGAAGTCCTGAATAAGTACTTGTTCTTGACATCAAAACCTGCTCTGTACCTCGTGAATTTGTCTGAAAAGGATTATATTCGGAAGAAAAACAAATGGTTACCAAAATTAAAAGAATGGATTGACAAAAACGATCCTGGAGCACCTCTTATACCATTCTCGGGAGCCTTAGAAATTAAACTACAAGACATGGAACCTACAGAAAGACAAGCATTCTTAAAGGAAAATAATATTACAAGTGCGTTAGATAAAATCATCGTACAAGGCTATAAAGCACTACAGTTGGAATACTTCTTCACTGCTGGACCAGATGAAGTTAAAGCTTGGACGATTCAGAAAGGTACGAAGGCACCACAGGCGGCGGGTAGAATTCATACTCGGCGTGCACCGAACATGGGCTGGTTAACGTTCACGTTTGGCCTCGAGCGCAAGTTCAAACAACTGTGCAAACGGCTTGAGGTGGTCCGCACCCACCAGCAACAGGAGAGCCTCAAGTTCATGGCACATTTCCATAGGCGGTTCATCATTAAGGATGGAAAGAGGAATCAGCGTCAACCAGTGGAGTTGTTTGAATTGCGTAGTAACGGTTCTGCGTTGTGCACGCGGTTGGTCCAGATCAAAGCAGACGCAACGCTTTTGAACAGCGCTTTCTGCTACATCCTAAACGTGCCATTGGAAGGCGACACGTCGTCCGCGATCGTATATGTATGGATTGGAAGTAAGAGCGACGCGGACTCAGCACGACTAGTAGAACAAATCGCCGAGGAGAAGTTCAATAACCCGTGGGTCAGTCTTCAGGTTTTAACAGAGGGTAATGAACCTGACAATTTCTTCTGGGTGGCACTAGGTGGACGTAAACCGTACGAGCCTAATGCCGACTTCCTGATCTACACGCGACTATTCCGCTGCTCCAACGAGAAGGGTTATTTCACTGTCTCAGAGAAATGCACT------------------------------------------------------------------------------------------------------------------------------------------------------------------------------------------------------------------------------------------------------------------------------------------------------------------------------------------------------------------------------------------------------------------GACAAGAATCAGATTAATGAAATTGTCAACAATTTGAAGAAAGGACCGTTGGATCCTAATGTTGAGGTTGTTGTAGGAGTACCAGCTATCTATCTTTCCTATGTCAAGAACATAATCCCCGATAACATTGGTGTTGCAGCTCAAAACAGTTGGAAGGTACCTAAGGGAGCTTTTACAGGTGAAATTTCTCCTGCTATGATCAAGGATATTGGTGCAGACTGGGTGATTCTTGGTCATTCTGAGAGGAGAACAATTTTCGGTGAAAAAGATGACCTGGTTGCTGAAAAAGTAGCCCATGCTCTTGAATCAGGATTAAAAGTGATTGCTTGCATTGGTGAGACTCTAGAAGAGAGGGAGGCGGGTAAGACAGAAGAAGTTGTCTTCAGGCAGACTAAAGCTCTTGTCCCAGCAATTGGTAACAACTGGGCTAATGTAGTGCTTGCCAGACAACTAGAAGGTGAAATAGCTGAAGAATGGAATACTTTATTGCCACTGGTACGAGATGTAGTGGCCTTTGACATGCAACACTCAGCTGAGATCCAGGCATGTGACTTATTGATGGAAATTGACCGTCTTGACCTGCTCACACAACATATGGACAACAGTAACTATCCTAGAGTCTGCCTCTACCTGATTGGTTGTGCCAGTTATGTTGTGGAACCGGAATCCACACAGATACTGCAAGGTGTCCTCGACACTTACCTGCGCTTTGGAGAATATCCTCGAGCTTTGCTTGTGGCTATGCAGTTGCATGACAAAACAAAATGTGAAGAAGTTTTTAATGCTTGCAATGATCAATTAATTAAGAAGCAGTTATGCTATATGATGGCACGACAGTATGTACCACTAGATTTGGAAGATGAAGACCTTCGCACTATTCTTCTTAACGCTCACATTAATGATCACTTTTTGAGCTTGGCCAGAGAGCTCGGTCAATATGATATGATGGTTCCGGATGCAGAATGCCTTAAAGTAGTAATAGAAATACTTGATGCGCTCGATATTGGCAAGTATGTGCTGAAGGTGAATCATAGAAGATTGTTGGATGGTATGTTCGAAGCTTGTGGAGTGCCTGCTGACAAATTCCGAAGTACTTGTTCCACTGTTGACAAACTGGATAAGTCACCTTGGAAAGAAGTAAGAACTGAAATGATAAATGAAAAAGGCATCACTCCTGATGCTGCTGACAGAATAGGGGAGTATGTACGTTTGAATGGAAGTATGGAATTAGTAAATAAGCTGCTTAAAGATGAGAAACTGTCCCAAACTAAAGCAGCTATTGAAGGTCTTGAAGAAATAAAATTATTGCTGCAATACTGCGAACTCTTTGGAATTAAAGATAAAATTCTTTTTGATTTAAGTCTAGCTAGAGGTTTA------------------------------------------------------------------------------------------------------------------------------------------------------------------------------------------------------------------------------------------------------------------------------------------------------------------------------------------------------------------------------------------------------------------------------------------------------------------------------------------------------------------------------------------------------------------------------------------------------------------------------------------------------------------------------------------------------------------------------------------------------------------------------------------------ACTATTTGGTATTTGTACCGTGACAACTTACTGCCGCAAAACACTAAATTTGTCGGCTATGCTCGTACAAAACAGACTGTAGCAGATGCCAGGGAAAAATGTAAGAAGTTCATGAAAGTACGACCTGGAGAAGAAGATAAGTTTGAAAAATTCTGGGAGGTAAATGACTACTTCGCCGGATCATATAATAAACGTATTGACTATGAATTGCTCAATCAGGAAATCACTAAATACGAGAAAGGCCCTGTTGCAAACAGAATATTTTATTTAGCAGTACCTCCAACAGTATTTGAAGATGTCACAGTTAATATAAGAAATGCTTGTATATCCATTAAAGGCTTCACTCGTGTTATTATTGAGAAGCCTTTTGGGCGAGATGATGAGAGTTCAGAAAAGTTAAGTAACCACTTGGCTAGTCTGTTTAAAGAGGAACAAATTTATAGAATAGATCACTATCTTGGAAAGGAAATGGTTCAAAATCTGATGACAATAAGGTTTGCAAATCAAATTTTTAGTCCTTCATGGAATAGGGAGAACATAGCTTCTGTTCTCATTTCTTTCAAAGAGCCTTTTGGTACTGAAGGTCGTGGTGGATACTTTAATGATTTTGGTATTGTCAGA------------------------------------------------------------------------------------------------------------------------------------------------------------------------------------------------------------------------------------------------------------------------------------------------------------------------------------------------------------------------------------------------------------------------------------------------------------------------------------------------------------------------------------------------------------------------------------------------------------------GAGACAGGTCCTTGTGGTCCATGTTCTGAATTGCATTATGACCGAATAGGAGGTCGTGAAGCAGCACATCTTGTCAATATGGATGATCCTGATGTCTTGGAAATATGGAACTTAGTATTTATACAATTTAATAGAGAAACAGATGGATCCTTAAAATTATTACCTAAAAAACACATTGATTGTGGCTTGGGTCTTGAGAGATTAGTTTCTGTAATTCAAAATAAAAGAGCTAATTATGATACTGATTTCTTTGTGCCTTTGTTTAAGGCAATTGAAGATGGAACTGGTGTAAGGTCATATACAGGTAAAGTGGGTGTTGAGGATGTTGATGGAATTGATATGGCATATAGAGTATTAGCTGATCATGCAAGAACATTGACTATTGCTTTATCTGATGGTGGTTATCCAGACAACACTGGTAGAGGTTATGTTCTTCGTAGAATTTTAAGAAGAGCTGTACGTTATGCGTCTGAAAAACTGAATGCTAAACCAGAATTTTTCAGTTCATTAGTTAATACTGTAGTAGAATTATTGGGAGATGTGTTCCCTGAAATAAAAAAAGACCCTGAATCTATTATTCAAATTATCAATGAAGAAGAAGTTCAATTTCTGAAAACTTTATCACGCGGAAGAAATTTGCTTAACAGAACAATGGACAAACTTTCAAAAACTGTACCTGGTGATATTGCTTGGCGTCTTCTAAAGAAGCAAAAGAGCCGTGCATTTTGTTACTTTTGTCAGGCACTTCAGCGGTTGCCTGCGTGCGCGCATTGCGGTAAGGTGAAATGTATGCTGAAGTCGGGTGACTGTGTGGTGCGACACCCTGGAGTCTTTACTACCGGCTTGGGTATGGTGGGTGCAATTTGTGATTTCTGTGAAGCATGGGTCTGCCACGGGCGCAAGTGCCTCACATCTCACGCCTGCACATGTCCCCTCATCGATGCTGTGTGTCTCGAGTGTGAAAGAGGTGTGTGGGAGCACGGTGGTCGTGTATTCCGCTGCTGCTTCTGCCAAGGATTCCTGGGCAGGTACTCGCTGTGGTCTGCGATCGGCCTCTCCATCTCACTGTACATCGGATACGACAATTTCGAGAAGCTGCTGGATGGTGCCAGTTTCATGGACCAGCACTTCACCACGGCACCGCTGGAGAAGAATGCGCCGGTGTTGCTCGCGTTGATCGGCGTTTGGTACCACAATATGTATGGTGCGGAAACACACGCGCTGCTGCCCTATGACCAGTACTTACACAGGTTCGCTGCATACTTCCAACAAGGTGATATGGAAAGTAATGGCAAATATGTTACCCGCGCTGGTGCCCAGGTTGAGTACTCAACGGGGCCAATAGTATGGGGCGAGCCAGGGACCAATGGACAACATGCGTTCTACCAGCTGATACACCAGGGCACCAGGTTGATCCCGTGTGATTTCATAGCGCCGGCGCAGACACATAACCCGATCTCCAACGGTGTCCACCACAAGATACTTCTCGCTAATTTCCTTGCGCAGACGGAAGCGCTGATGAAGGGCAAAACCAGTGATGAGGCCAAAGCTGAGTTAGAGAAGTCGGGCATGGCCCCTGAGGCGATAGCCAAGATCTTACCGCATAAGGTCTTCAAAGGCAACCGGCCCACCAACTCGATCGTCGTGAAAAAAGTATCGCCCTTCACACTGGGAGCACTTATTGCGATGTCAGAGAACCCGAAGCTCCCCGAACTGCTCCACCGTGCGGGGGTGGTTTTCATCGGACCACCGGAGAAGGCCATGTGGGCGCTCGGTGATAAGATCGCCTCGTCGATAGTCGCGCAGACGGCTGACATACCGACGCTGCCGTGGAGTGGAAGCGAATTGAAAGCTGTATACAACTCGAAGAAGATCAAGATATCGTCAGAACTGTTCGCGAAGGGGTGCGTGACGTCACCCGAGCAGGGTCTGCAGGCGGCGCATAAGATTGGTTTCCCTGTGATGATCAAAGCGTCCGAAGGCGGCGGTGGAAAGGGTATCAGGAAAGTGGAGAATCCGGATGACTTCAACAACATGTTCCGGCAGGTGCAAGCAGAAGTGCCCGGCTCCCCCATATTCGTGATGAAGCTGGCCAAGTCCGCCAGACATCTGGAGGTGCAGTTGTTGGCCGATCAATACGGTAATGCTATCTCGCTCTTCGGCCGCGACTGCTCCATCCAGAGGCGTCACGGATACCCAGAGTCCCTTACAGACCCGTCGTATCATGCACAACTACTGGTTCTCACATATCCCTTGATTGGTAACTATGGCGTGCCTGATGAAGATGATCGAGATGAACACGGCCTTCCTAGATGGTTTGAATCTAGTCGCATTTGGGCAGCGGGGTTGATTGTAGGTGAAGTAAGCACACGCGCTTGCCACTGGCGCGCCCGACGCTCTCTCGGCGCTTGGCTGGCTGCTTGCGGTGTACCGGGTCTTTGCAACGTCGACACTCGTGCCTTAACTTGTCGCCTTCGCTTAGGCGTCACTCTAGGTCGCATTGTTCAAGGCGTACCATCAGATCCAAACACAAGAAATTTGGTAGCTGAGGTGTCTGTTAAGGAAGTAAAAACATTTAATCCTCATGGCGATATTACAATAGTGGCCATTGATTGTGGACTGAAATACAATCAAATAAGATGTTTGATTAAAAGACATGCGAAAGTGATTTTGGTGCCATGGAACTATAAATTGGACCCCAATGAGTACGATGGTTTATTCATCAGCAATGGTCCTGGTGATCCGGAAATATGCAAGCAAGTTGTTGAAAACATAAGAAACGTTATTATAAAACCAATATTTGGTATTTGTCTTGGTCATCAACTATTATCAACCGCAATTGGTTGTAAAACTTATAAAATGAGATACGGAAACCGTGGACATAATTTGCCATGTACACATAAAGGTACAGGAAGGTGTTTTATGACGTCACAGAATCATGGATTTGCAGTAGATGCACATTCTTTGCCCACAGATTGGGAGATTTTGTTTACAAATGAAAACGATAAGACTAATGAAGGCATTATTCACAAAACTTACCCTTTCTTCAGTGTGCAATTTCATCCTGAGCATACAGGAGGACCAACTGATCTTGAATGTCTTTTTGATGTATTCCTTGACGCGGTAAAATCTTATAAAGATAAAAAAGAATTGATTGTTTCTGAAGAAATTACGAACAAATTAAAGTTTATACCGACAATAATTAGACCAAAAAAAGTGTTAATTCTTGGTTCAGGAGGTTTATCAATAGGGCAAGCAGGTGAATTCGATTATTCTGGATCGCAAGGAGTCAAAGCAATGCAAGAAGAAAAAATTCAAACTGTGCTTATTAATCCTAATATTGCAACGGTACAAACTTCCAAAGGTTTAGCTGATAAAGTTTATTTTTTGCCAATTACTCCCGAATATGTGGAACAAGTTATAAAAGCTGAACGACCGACAGGAATTTTACTTCAATTTGGAGGACAAACTGCTTTGAACTGTGGTGTAGAACTACAGAAATCTAAAATATTAGAAAAATATAATGTAAATGTTCTCGGAACTCCTATTCAATCTATTATAGACACTGAAGATAGGAAAGTTTTTGCAGAGCAAATCAATGAAATCGGAGAGCGTGTTGCCCCTAGTGCAGCCGTATCATCAGTTGAAGAGGCTCTAGCTGCAGCGTTGGAAATTGGGTATCCAGTGATGGCCCGTTCAGCTTTTTCATTAGGAGGCTTAGGATCAGGCTTTGCAAATAACGAAGATGAACTTAAATCACTCGCTCATCAAGCACTTTCACATTCAGATCAACTTATAATTGATAAATCTCTGAAGGGTTGGAAGGAAGTGGAATATGAGGTTGTGAGAGACGCTTTCGACAATTGCATTACCGTTTGTAACATGGAAAATGTTGATCCTTTAGGAATACATACAGGAGAGTCCATTGTCGTTGCACCGAGCCAAACACTTTCAAATAGAGAATATTATATGTTAAGAAATACTGCTATAAAAGTGATAAGGCATTTTGGAATAATAGGAGAGTGTAATATACAATACGCTCTCAATCCAAATTCTGAAGAATTATATATTATAGAAGTAAATGCTAGATTATCCAGAAGTTCTGCGCTAGCGAGTAAAGCTACAGGGTATCCACTAGCCTACGTAGCAGCCAAGTTAGCACTTGGTATAGCTTTACCTGAAATAAAAAATTCAGTAACTGGTGTTACTACCGCATGTTTTGAACCAAGTTTGGATTATTGCGTCGTTAAAATACCAAGATGGGACTTGGCTAAGTTTGATAGAGTTAGTACAAAAATTGGTAGTTCTATGAAGAGTGTAGGAGAAGTCATGTCCATAGGGAGAAATTTTGAAGAAGCATTTCAAAAAGCATTACGAATGGTTGATGAAAATGTCAATGGATTTGATCCTAATATTAAAAAAGTCAATGAAAATGAATTGAGAGAACCAACAGACAAGCGAATGTTTGTCTTAGCTGCTGCGCTTAAACAAGGTTATACAGTAGAAAAACTTTATGAATTGACGAAAATTGATAGATGGTTTTTGGAAAAATTCAAAAATATAATAAATTATTATACAGATCTCATTACACTTGAAATATTAAAAAAAGCGAAACAAATAGGTTTTTCAGATAAACAAATCGCCGTTACAATTAAAAGTACTGAATTAGCAGTCAGGAAACTAAGGGAAGAATATAACATAACTCCATTTGTAAAACAAATTGACACAGTAGCTGCGGAATGGCCAGCATCTACTAATTATTTGTATTTAACTTACAATGGTACTACGCATGATTTAAACTTCCCTGGTGAGTTTATAATGGTTTTAGGATCGGGCGTATATAGAATAGGCAGTTCTGTTGAATTTGATTGGTGTGCTGTTGGTTGTTTGAGAGAACTAAGAAATCAAGGAAAAAAAACTATTATGATCAATTACAATCCCGAAACTGTTAGTACTGATTATGATATGAGTGACAGATTATATTTTGAAGAAATTTCATTTGAAATTGTTATGGATATTTATAATATCGAACAACCTGATGGTGTTATATTATCCGTGCCATCAGTGAAGCCTGGTTACTTGCGTCCGTTGGTCCCTGAGCAAGCACCAGAAAAAGCGGAGCCTTGGACATCAGTCATGGCGGACATCGAGCGCGTCGTCATGTCCGGTGTCACCCACTGGCACTCGCCGCGCTTCCACGCTTATTTTCCTACGGCCAATTCATATCCAGCTATCGTAGCTGATATGCTTAGCGGTGCCATCGCCTGCATTGGATTCACTTGGATTGCTAGCCCTGCATGTACTGAACTCGAAGTGGTGATGTTGGACTGGCTGGGACAGATGCTGGGTTTGCCGGAGGAGTTCCTTGCACGTTCTGGAGGTGAAGCGGGCGGGGTGATCCAGGGCACCGCTAGTGAAGCCACGCTCGTCGCGCTGCTTGGGGCCAAGTCCCGCACCATTCAACGTGTAAAAGAACAGCACCCAGAGTGGACTGAAACTGAGATCCTTTCGAAACTCGTTGGATATTGTAACAAACAGGCGCATTCGTCAGTCGAACGTGCTGGACTTCTGGGCGGTGTGAAGCTGCGGACATTGAAACCAGACAACAAAAGACGTCTTCGTGGTGACACTTTACGTGAAGCCATTGTTGAGGACATAAATAAAGGACTCATACCTTTCTATGTGGTGGCTACTTTAGGAACCACATCGTCCTGCGCTTTTGACGTTTTAGATGAAATAGGCGACGTGTGCAACTCTCACGGCGTCTGGCTGCACGTAGACGCCGCTTACGCGGGGTCTGCCTTCATCTGTCCCGAGTACCGCTACCTTATGAAAGGTGTCGAAAAAGCTGATTCGTTCAATTTTAATCCGCACAAATGGATGCTGGTTAACTTCGACTGTTCTGCAATGTGGCTCAAGCAACCACGTTGGATCGTTGATGCTTTCAACGTGGACCCCCTATACTTAAAACATGACCAACAAGGATCGGCTCCG------------------------------------------------------------------------------------------------------------------------------------------------------------------------------------------------------------------------------------------------------------------------------------------------------------------------------------------------------CTAGGTCTTTTCCGTGCTGCTGTCCCTTCTGGAGCCTCCACTGGAGTTCATGAAGCTCTKGAACTCAGAGATAATATCAAGGGTGAATACCATGGCAAGGGTGTACGCACTGCTGTCAACAATATTAACAACATCATTGCCCCTGAGCTGCTAAAACAAAACATTGAAGTCACTCAGCAGAAGGAGATTGACCAACTCATGATTAATTTGGATGGTACTGAGAACAAGTCTAAGCTTGGAGCTAATGCCATTCTTGGTGTGTCCCTGGCCATTGCTAAGGCTGGAGCTGCCAAGAAGGGTGTACCTCTCTACAAGCATTTGGCTGATCTGGCTGGCAACAGTGATATTGTACTTCCAGTACCTGCATTCAATGTAATTAATGGTGGCTCTCATGCTGGAAACAAGCTTGCTATGCAGGAATTTATGATTTTGCCCACTGGTGCTTCGTCATTCAATGAGGCCATGCGCATGGGTTCTGAAGTTTACCACCACCTGAAAAAAATCATCAAGGAAAAATTTGGTTTGGACTCCACTGCTGTTGGTGATGAGGGTGGCTTTGCTCCCAACATTCAGAACAACAAGGATGCCCTCTATCTTATTCAGGATGCCATTCAACAAGCTGGTTACACTGGCAAGATTGAT------------------------------------------------------------------------------------------------------------------------------------------------------------------------------------------------------------------------------------------------------------------------------------------------------------------------------------------------------------------------------------------------------------------------------------------------------------------------------------------------------------ATTGGCCGATCGTTTATTGACTTCGTTCATCCCCGAGACCGCAACACTTTTGCGTCGCAAATTACGAACGGTTTGGCCGTCCCGGTAAATGGTACGATGGTTTGCCGCATCAGACGATATAGAGGTCTTGCGGGTTTTGGAGTTAAAGACCGCGCAATAACCTTTATGACATTTCTACTCAAATTATCTTTTAATATCAGCGACGAAGAATTAGTTATTCAAGCTATACCGTTTTTTTCTGCCTTTAAAATACCAAATGAAATAGTAGTGAAACCATTCGTGATGCGACATGTCGCAAACGGCAACTTGGAGTACATAGACCCTGAGTCTGTACCGTATCTCGGGTATTTGCTTCAGGACATCATAGATAAGGATGTCTTACAGTTGTACCATCCGGAAGATCTTTGTTATTTGAGACAAGTGTATGAAACTATTGTTAGAGAAGGTGGGATGCCGCGTTCAAAGCCTTATAGGATCATTGCACAAAATGGTGACTACGTGAAAGTGGAAACCGAGTGGTCCTCTTTTATAAATCCCTGGTCCAGAAAACTAGAGTTCGTCATCGCAAAACATCATATTATAGAGGGACCTACTAATCCTGATGTATTTCAATTGCCTGACCCCGAAAAGACTTTGTTGAGGGAAGGCATTGTTAGAATAATGAATGAGTTAACAAAACCGGCCGAGTTGGCCAAACAGCAAATGAGCAAGCGGTGCCAAGACCTTGCATCGTTCATGGAGAGTCTCATGCCAAAAACTTACGAACTCCTGGAGATACAAGATCCAGACCACTACTACCGGGACTCGGTAATGCTCGGGGGGATATCGCCGCACCATGACTACAGCAAGTCCAGTACAGAAACACCACTAAGTTCGTGTACAGTTAAAACTTGTTGGATGCGGTTGCCTAGCTTTCGTTCCGTGGGCGACGCACTGAAAGATCGTTTCGATGGAGCGTCACGTGTC---ACGCACAACGTGCCTGCGCAGCGGAACGATGCAGCACCACACAGAATACCACGACGCGACCGCTACAGGTTTCAACTGCGGCCACACAATCCAGACCACAAAGCGCCGGGAGTGAGAGACCTGGTCTACCTCGAGCCGTCGCCAGGTTTCTGCGAGAAGAACCCGCGGCTGGGCATCCCCGGTACGCACGGCCGTACCTGCAACGACTCGAGTATCGGCGTCGACGGCTGCGACCTCATGTGTTGCGGTCGGGGCTTTAGAACAGAGACGATGTTCGTAGTAGAAAGATGCAAT
Amod_GELE_AUTO_AUTO            CTCATATGTGAAGCTTATCATCTTATGAAGGATGTTCTTGATATGGAACAAGACGCAATGGCGCAAGTATTTGATGAATGGAATAAGGGTGAACTAGATTCATTCCTCATTGAAATTACTCGTGATATTTTGAATTTTAAAGACTCAGATGGTAAATACTTGCTGCCGAAAATTCGGGATACAGCAGGACAGAAGGGTACGGGCAAGTGGACAGGCATAAGTGCTCTCGAGTACGGCATCCCAGTTACTCTTATTGGAGAGGCTGTTTTCGCACGCTGCCTTTCAGCTATCAAAGAAGAACGCACGAAAGCCAGCAAAGTGTTGCCGGGGTCTTCACAGAAGTTTACTGGTGATAGGCAAGAGTTTCTGCAACACTTGCGTAAAGCTCTATATGCTAGCAAGATCATATCGTATGCACAAGGGTTCATGTTACTCCGAGAAGCTGCCAAGGTGAATAATTGGCACCTGAACTATGGCAGCATCGCATTGATGTGGCGTGGAGGATGTATTATAAGAAGCGTGTTTCTCGGGAACATCAAGGAGGCGTTTACAAAGGATCCCCAACTTTCCAATCTACTTCTTGATCCGTTCTTCACTGAGAAGATCAGTGCATCGCAGGGTTCCCTCCGTCAGGTAGTGGCTCAGGCCGCACTCGTGGGCGTGCCGATCCCAGCCTTCGGCGCGGCCCTTGCCTTTTACGATGGGTACCGCAGCGGAGTACTACCCGCCAACTTGCTGCAAGCTCAACGGACCATTGATCCCAATGAAAGTAGGGTACCGGTGCCGGACGAAAGATTTGAATACCTTTGTGAATTCCATAAACCAGCAAGCAAAGTTCCTGCATTTTTGAATGTTGTCGACATTGCGGGACTGGTGAGGGGCGCAGCAGAGGGTCAAGGACTTGGAAACGCGTTCCTGTCTCACATCAAGGCTTGTGATGCAATTTTTAATTTGTGCCGCGCCTTCGAAGATGAAGACGTGATTCATGTGGATGGTGATGTAAATCCCGTGCGGGACCTGGAGACCATCGGTGAAGAACTGCGGTTGAAGGACGAAGAGCAGCTGCTACAGAACATAGAGAAGCTCGACAGAGTTGTTAACCGAGGTGGAGATAAGAAACTTAAACCCGAATATGACTCATTGTCAAGGATTAAAACTGTTTTAGTAGATGAAAAAAAACATATTCGCTTTGGCGATTGGAGTGCAGCAGATATAGAAGTACTCAACAAATACTTGTTTCTGACTTCAAAACCAGCATTATACCTTGTCAATTTGTCGGAAAAAGACTACATTCGAAAGAAGAATAAATGGTTACCAAAACTTAAAGAATGGATCGATAAAAATGATCCTGGAGCACCCCTTATACCGTTTTCCGGGGTTTTAGAATCAAAATTGATGGATATGGATGCAGAAGAACGTAAAGCGTTCCTTAAAGAAAATGGGATTACAAGTGCATTGGATAAAATCATCGTGCAAGGCTATAAAGCACTTCAGCTGGAATACTTCTTTACTGCGGGGCCAGATGAAGTCAAGGCTTGGACTATTCAGAAAGGTACAAAGGCCCCACAGGCAGCAGGCAGGATCCATACACGGAAGGCACCCAACATGGGCTGGCTGACCTTCACCTTCGGACTCGAACGGAAATTCAAACAGCTYTGCAAACGGCTCGAGGTCGTYAGAACCCACCAACAGCAAGAGAGTTTGAAGTTCATGGCGCATTTCCATAGAAGATTCATCATCAGAGACGGCAAGAGRAATCAGCGGCAGCCCGTGGAACTGTTCGAACTGCGCAGCAACGGCTCAGCTTTGTGYACGAGACTGATACAGGTGAAGGCCGACGCTTCGCAGCTCAACAGCGCCTTTTGCTACATTTTGAACGTGCCACTGGAAGGCGAGTCGTCCTCGGCGATAGTGTACGCGTGGATCGGTAACAAGAGCGACGCAGACTGCGCGCGGCTCATCGAACAGATCGCYGAGGAGAAGTTCAATAACCCCTGGGTCAGCTTGCAGGTACTGAACGAAGGTAGCGAACCCGACAATTTCTTCTGGGTGGCGTTAGGAGGTCGCAAGCCATACGACACGGACGCGGACTATCTCAACTACACGCGTCTCTTCCGGTGCTCCAACGAGAAGGGATACTTTACCGTCTCTGAGAAATGCACAGGTGGCTACTACACTACTACCGTCGAGGCTTACATCCCGGCGAGTGGCAGRGCTATACAGGGCGCCACAAGTCACCACCTCGGRCAGAACTTCTCTAAAATGTTCGAGATCATATACGATGACCCCGACACTCAGGAGAAGAAATACGTGTATCAGAACTCGTGGGGCCTCACAACTCGGACTATAGGTGTAATGGTACTCGTCCACGGCGACGAYCGAGGCCTCGTTCTGCCTCCACGCATCGCCGAGGTCCAGATAATCGTTGTGCCGTGCGGCATCACCGCTTCCAGTACAGACTTGGACCGGAAGAGTCTCATCGAGTCATGCAAGGAGCTGGTCAACTCCCTCATCGACAGCGGGCTGAGGGTCGAAGGGGATTATAGAGACAACTACTCGCCTGGRGATAAGAATCAAATCAACGAAATTATCAATAATTTAAAAAAAGGCCCTCTGGACCCTAATGTTGAGGTTGTGATTGGTGTTCCAGCAATTTATCTAGCATATGTGAAGAGCATAGTACCTGACACCATTAGTGTATCTGCACAAAATTGCTGGAAAGTGCCCAAGGGAGCTTTTACAGGTGAAATTTCACCAGCAATGATTAAGGATGTAGGAGTAGACTGGGTGATCCTTGGCCATTCTGAGAGAAGGACTATATTTGGTGAAAAGGATGACTTGGTTGCTGAAAAGGTTGCTCATGCACTTGAGTCAGGCTTAAAGGTAATAGCCTGTATTGGAGAAACCTTGGAAGAGAGAGAAGGTGGCAAAACAGAAGAAGTTGTATTCAGGCAAACTAAAGCACTTGTACCTAAGATTGGAAACAATTGGGGCAATGTGGTTCTGGCTAGACAATTGGAAGGAGAGATAGCTGAGGAGTGGAATACACTTTTACCATTGGTGCGTGATGTTGTTGCTTTCGACATGCAACACTCTGCTGAAATCCAAGCRTGTGACCTTCTAATGGAGATAGACCGCTTGGATCTTCTGACTCAGCACATGGATCAGAGTAACTACCCTCGAGTCTGCTTATATTTAATTGGGTGTGCCAGCTATGTTGTAGAACCTGAGTCTACACAAATTCTACAGGGTGTGCTAGACACATACTTGCGGTTTGGAGAATATCCTCGTGCTCTACTTGTAGCAATGCAATTACATGACAAAACAAAATGTGAAGAAGTTTTCAATGCTTGCAATGACCCGCTAATAAAGAAACAACTGTGCTATATGCTTGCTCGTCAGTACATACCGCTCGAGTTGGATGATGAAGATCTTCGTACAATTCTCCTAAATGCCCACATTAATGACCATTTTCTTAGTTTGGCCAGAGAGCTTGGCCAGTATGACCCTATGGTACCTGATGCAGAGTGTCTMAAAGTTGTCACAGAGATTTTGGATGTATTAGATATAGGGCCATACCAGTTGAAAGTGAACCATAGGCGATTACTTGAYGGAATGTTTGAAGCTTGTGGTGTACCCGCAGACAAATTCCGTAGYGCTTGCTCAACTATTGATAAATTGGATAAGTCTCCTTGGGATGAAGTGAGAACTGAAATGATCAATGAGAAAGGAATCACACCAGATGCTGCAGATAGAATAGGAGAATATGTGCGATTGAATGGTGGAACTGAATTAGCAGACACATTATTGAAAGATGAAAAATTATCTAAGACAAAAGCAGCGATAGAAGGACTTGAAGGCATAAAATTATTGTTRCATTATTGTGATCTTTTTGGGATTAAAAATAAGATTCTGTTTGATTTAAGTTTGGCCAGAGGCTTACTACGCTTCATTAAGAAAACTCTTAAAAATCACGCCGATGAGGTAGTTACATTACACAAGGGTAACGAGATGACCTTGAAGGCAGTTTTCCAGTCTATGAACCTCAGCACATATGACCTTACAGTGGACATGCTTGACGTGCATGCGGATCGCAACACTTTCCATCGGTTTGACAAATTCAACGCGAAATACAACCCAATCGGCGAGAGCAGACTGAGAGAGGTATTCCTCAAGACTGACAACTACATGAATGGCAAATACTTCGCGAGGATCATCAAGGAAGTGGCATCAGATCTCGAAGAAAGTAAATACCAGAATGCAGAGCTTCGTCTCTCCATCTACGGCAAAAGTCCCAGCGAATGGGCGAAGTTAGCTAAATGGGCTATCCAGTATAATGTATACTCGAACAACGTGCGCTGGCTCATCCAGATACCCCGTTTATACGATATCTTCAAATCAAACAAGATAATGAACAACTTCCAAGAGTTCTTGAACAACATCTTCCAGCCGCTGTTCGAAGTCACCAACGATCCGGAAAGCAACATGGAGCTCCATAAATTCCTTACTCACGTGATAGGGTTCGATAGCGTAGATGACGAATCCAAACCGGAGAATCCGATGCTGGACGCAGAAGCTAAAATTCCTGAAGAGTGGGACGATGAAGAGAATCCTCCGTACGCGTACTATCTCTATTACATGTACGCCAATATGACTGTCTTGAACCATTTCCGCAAAGAGCAAGGTTTGAACACGTTCTTGCTCCGGCCGACTATTTGGTATTTGTATCGTGATAATTTATTACCAGTAAATACAAAATTTGTTGGTTATGCTCGTACCAAGCAATCCATAGAAGAGGTCAAGGATAAGTGTAAAAAATATATGAAAGTGCGCCCGGGAGAAGAAGAAAAATTTGAAGAATTTTGGAAAGCTAATGAGTATGTCGCAGGATCTTATGATAAACGAATTGATTTTGAGTTATTGAATCAACAAATAAGTAAACATGAAAAAGGCCCTGTGTCTAACAGAATATTTTATTTAGCTGTGCCGCCTACTGTGTTTGAAGAGGTCACTGTTAATATAAGAAATGCTTGTATATCTATCAAAGGATTCACTCGAGTTATTATTGAAAAACCATTTGGACGTGATGATGAAAGTTCAGAAAAACTGAGTAGCCATGTGGCTGGACTGTTTAAAGAAGAACAAATATACAGAATTGATCATTACCTTGGAAAAGAAATGGTCCAGAATTTAATGACTATAAGGTTTGCTAATAAAATATTCTGTCCGTCATGGAATAGAGAGAATATTGCTTCAGTTCTCATTTCTTTTAAAGAACCTTTTGGAACCGAAGGACGTGGTGGTTATTTCGATAATTTTGGCATTGTGCGGCACCTGACGGGTGACATTCATGCGGTGACGGCAGCTAACAATCTCCTCGCTGCTCAGATGGACGCTCGCATATTTCACGAACTCACACAGAAGGATGGTCCGCTCTACGACCGGCTGGTCCCNAAAATCAAGGGCGTGAGGAAGTTCTCGCCCATACAGCTCAGAAGGATCCAAAAACTAGGCATTAATAAAACTGACCCTGACTCTCTTACTGAGGAGGAAAGAACTAAGTTCGCAAGACTTAATATTGATCCGGCTAAAATTATGTGGAATAGAGTGGTGGACCTAAATGACAGGTACCTACGTAAGATCACGATAGGCCAGTCGCCGACAGAGAAGGGCTTCACGCGAGAGACTAGTTTNGACATCTCCGTAGCGTCAGAGATAATGGCCATCCTNGCACTCGGCACTGACGTCGACGACATCAAGGAACGGTTCGCCAGTATGGTCGTCGCTCTTGACAAGAACGGCAANCCTGTTACTGCTGATGATCTGGGTGTAACAGGCGCTCTGCTAGTGTTGCTGCGCGATGCGTTCGAGCCGACNTTGATGCAGACGCTCGAAGGCACGCCCGTGCTT---------------GAAACTGGTCCATGCGGGCCTTGTTCTGAATTACATTATGATAGAATTGGTGGTCGTGAAGCAGCACATCTTGTTAACATGGATGACCCAGATGTCCTGGAAATATGGAATTTGGTGTTTATCCARTTTAACAGAGAATCTGATGGGTCCTTAAAATTATTACCTAAAAAACACATTGACTGTGGATTAGGTCTTGAGAGATTAGTGTCAGTAATTCAAAATAAGAGAGCTAATTACGATACTGATTTATTTATGCCATTATTTAAGGCTATCGAAACTGGAACTGGTGTTAGACCGTATTCTGGGAAAGTTGGTGCAGAAGACGTTGATGGAATTGATATGGCGTATCGTGTCTTAGCCGATCATGCCAGAACATTAACCATTGCWTTGTCAGACGGTGGATATCCCGATAATACTGGAAGAGGATATGTACTCCGCCGAATTTTAAGACGAGCCGTGCGTTACTCTTCTGAAAAGTTAAACGCTAGGCCAGGCTTTTTTTCCTCTTTGGTTCACACTGTAGTAGCAATACTAGGTGATGTCTTTCCAGAAATTACGAAGGATCCAGAATCTATTATTGATATCATTAATGAAGAAGAAATTCAATTTTTGAAAACGCTTTCCCGTGGTAGGAATTTACTTAAYAGAACAGTAGAGAAGCTCAGCAAAATAATACCCGGAGATGTTGCATGGCGTTTGCAAAAGAAACAGAAGAGTCGGGCGTTTTGCTACTTTTGCGCTGCGGTACAGCGACTGCCGGCATGCGCACAGTGCGGCAAGGTGAAGTGCATGCTGAAATCGGGCGACTGCGTCGTGCGACACCCTGGTGTCTACACTACAGGCCTCGGCATGGTGGGTGCCATTTGTGACTTCTGTGAGGCATGGGTGTGCCACGGGCGCAAGTGTCTCACCTCGCATGCGTGTACCTGCCCACTCATTGATGCTGTTTGTCTTGAGTGTGAACGGGGTGTATGGGAGCACGGGGGACGGGTTTTTAGATGCTGCTTTTGTTCTGGGTTTCTGGGCAGGTATTCGCTGTGGTCTGCCATCGGATTGTCCATTTCTCTATTCGTCGGTTTCGATAATTTCGAGAAGCTTCTAGAAGGAGCCAACTATATGGATCAACATTTCACTTCAGCGCCTTTGGAAAAGAATGCGCCTGTACTCCTCGCTCTGATTGGCATCTGGTATCACAATTTCCACGGAGCTGAGACTCATGCGCTGCTGCCATATGACCAGTATTTACACAGGTTCGCTGCGTATTTCCAACAAGGCGATATGGAGAGCAACGGTAAATACGTGACCCGGGCGGGACAACAAGTGGACTACTCGACTGGTCCCATCGTGTGGGGCGAGCCCGGTACCAACGGACAGCACGCGTTCTACCAACTCATTCACCAAGGAACTAGGCTGATCCCCTGCGACTTCATAGCGCCAGCTCAAACCCACAACCCTATATCTGGTGGGGAACATCACAAGATCTTGCTGGCCAACTTCTTGGCGCAGACTGAGGCGCTGATGAAAGGGAAGACTGCTGATGAGGCTAAATCTGAACTGGAGAAGTCTGGGATGGCTCCCGAAGCGGTCGCTAAAATCCTTCCCCACAAAGTGTTCAAAGGCAACCGGCCGACCAACTCTATTGTGGTTAAGAAAATCACGCCTTTCACCCTCGGAGCGCTTATCGCAATGTCAGAGAACCCYAAGCTGCCCGAACTGCTYCATAGAGCTGGAGTGGTCTTCATCGGCCCCCCGGAGAAGGCCATGTGGGCCCTCGGAGATAAGATCGCCTCGTCCATCGTCGCTCAAACCGCTGATATCCCTACRCTGCCTTGGAGTGGAAGTGAACTGAAAGCTGAATACAACACAAAGAAGATCAAAATTTCTTCGGAATTGTTCGCTAAGGGGTGTGTCACGACCCCCGAACARGGGTTGCAAGCTGCCTCYAARATTGGGTTCCCCGTGATGATCAAGGCGTCCGAAGGCGGTGGCGGTAAGGGTATCAGGAAGGTCGAGAACCCTGATGATTTCGGGAACATGTTTCGWCAGGTCCAAGCCGAAGTACCAGGATCTCCTATATTCGTGATGAAGCTTGCTAAATCGGCGAGGCATTTGGAGGTTCAACTGTTGGCTGACCAGTATGGTAATGCAATCTCTCTGTTCGGCCGTGACTGCTCCATACAGCGTCGCCATGGTTATCCGGAGTCACTGACGGACCCCTCATACCATGCTCAGCTGCTAGTGCTAACATATCCTCTGGTTGGTAACTATGGCGTGCCAGAYGAGAACGACCGCGATGAACATGGTCTTCCTARATGGTTTGAATCAAACCGTATATGGGCAGCAGGTCTAATTGTTGGTGAAGTCAGTACCAGAGCTTGCCACTGGCGCGCGCGTCGTTCACTTGGATCCTGGCTTGCCGCTCACAATATACCAGGGGTTTGCGACGTGGATACTCGTGCTTTAACCTTCCGTCTTCGTGCTGGCGTCGCTCTAGGACGCATCATACAAGGACTTCCATCCGATCCAAACACCAGGAACTTAGTCGCCGAAGTGTCWGTTAATGAAATAACAACTTTCAACCCAAATGGCGAGATCACTATAATGGCCATTGATTGTGGTTTGAAGTATAATCAAATTAGATGCTTAATAAAGAGAAATGCAAAAGTTATTCTAGTGCCATGGGATCATAAATTAGATCCAACTCAATTCGATGGCCTATTTATTAGTAACGGGCCGGGTGATCCAGAAGTTTGTAAAAAAGTTGTAAACAACATAAAAAACGTAGTCATAAAACCTATATTTGGTATTTGCCTTGGTCACCAATTATTATCAACTGCAGTTGGTTGCAAAACATATAAAACAAGCTATGGCAATCGCGGTCATAAYTTGCCCTGTACACACAGTRAAACAGGAAGATGTTTCATGACATCACAAAATCATGGGTTTGCTGTTGATGTTAACACWTTACCAGAAGGCTGGAAAATTYTATTCACAAATGAAAATGATAAAACTAATGAAGGCATCATTCACAAATCATTACCWTATTTTAGTGTTCAATTTCACCCAGAGCATACAGCTGGTCCCACAGATCTTGAGTGTCTTTTCGATGTATTCATAGATGCAGTGAAGTCATTCAAAAATAAGAAAAAATATATAATTGATGAAATGATTACGAAAACTTTACAATACACTCCAATCCTTCATCGACCAAAGAAAGTACTGATTCTTGGTTCAGGTGGATTATCAATCGGCCAAGCAGGTGAATTTGATTATTCTGGTTCTCAAGGCGTTAAAGCAATGCAAGAAGAAAAAATTCAGACTGTTTTGATCAACCCGAATATTGCAACGGTTCAAACATCTAAAGGATTAGCCGATAAAGTGTACTTTTTACCTATAACACCAGAATATGTGGAGCAAGTTATTAAAGCAGAACGTCCAACAGGTGTGCTACTCACATTTGGAGGCCAGACTGCACTTAACTGTGGCGTTGAACTACAGAAATCAAAAGTATTTGAAAGATACAATGTAAACGTTTTAGGTACTCCGATTGAGTCAATTGTAAATACAGAAGATAGAAAGATTTTTGCTGAAAAAATCAATTCTATAGAAGAGAAAGTAGCACCTAGTGCCGCAGTATCTTCAGTAGACGAAGCTCTTGCTGCAGCGRTCCAAATAGGCTATCCAGTGATGGCTCGATCTGCATTTTCATTGGGGGGATTGGGCTCAGGTTTTGCAAATAACGAAGAGGAACTTCGAACTCTTGCCCATCAAGCACTTTCACATTCCGATCAACTCATAATTGACAAGTCTTTGAAAGGATGGAAAGAAGTTGAATATGAAGTTGTACGAGATGCATACGATAACTGTATAACTGTTTGTAATATGGAGAATGTGGATCCACTTGGAATACATACTGGAGAATCAATCGTCGTTGCACCAAGCCAAACTCTGTCAAACCGCGAGTATTACATGCTGCGAAATACTGCTTTAAAAGTAATTCGACATTTTGGTATTGTAGGAGAATGCAATATACAATACGCTCTAAATCCTAATTCAGAGGAATACTACATTATAGAAGTAAATGCCAGGCTATCAAGAAGTTCCGCTTTAGCTAGTAAGGCCACGGGTTACCCACTAGCATATGTAGCAGCTAAATTGGCACTTGGTGTTCCATTGCCTGAAATAAAAAATTCAGTAACGGGRGTAACAACTGCATGTTTTGAACCTAGTTTAGATTACTGTGTTGTTAAAATACCTAGATGGGATTTAGCGAAATTCAATAAAGTTAGCACCAAAATTGGAAGTTCTATGAAAAGTGTAGGAGAAGTTATGTCTATTGGTAGAAACTTTGAAGAAGCATTTCAAAAGGCATTACGAATGGTGGATGAAAACGTRAATGGATTTGATCCTAATGTAAAGAAAGTTAACGAAAATGAACTTAGAGAGCCAACAGATAAACGTATGTTCGTATTAGCCGCAGCTCTTAAACAAGGTTACACTGTTGAAAAACTTTATGAGTTAACAAAAATTGATCGGTGGTTTCTTGAGAAATTCAAAAACATTATAGATTATTACAAGAATCTTATTACATTTGATACATTAAAAAAAGCTAAACAAATTGGTTTTTCGGATAAGCAAATAGCAGCTGCAATAAAAAGCACTGAGGTAGCTGTCAGAAAACTAAGGGAAGAACACAAAATTACTCCTTTTGTAAAGCAAATTGACACAGTTGCAGCAGAGTGGCCGGCATCCACGAATTATTTATACCTAACATATAATGGAATCACACACGATATTGATTTCCCAGGGGACTATGTTATGGTACTCGGCTCCGGTGTATACAGAATAGGAAGTTCGGTCGAGTTTGATTGGTGTGCTGTAGGTTGTTTAAGAGAATTGCGAAACCAAGGCAAAAAAACAATAATGGTCAATTATAACCCTGAAACAGTTAGCACGGATTACGACATGAGCGACAAACTATACTTTGAAGAAATTTCTTTTGAGGTTGTGATGGATATTTATAATATTGAACGTCCTAATGGTGTTATATTATCA------------------------------------------------------------------------------------------------------------------------------------------------------------------------------------------------------------------------------------------------------------------------------------------------ATTGGATTGCCTGATGAGTTCCTTGCTAAGTCTGGTGGAGAGGGAGGTGGGGTGATCCAGGGCACAGCCAGTGAAGCCACATTAGTTGCTCTGCTCGGTGCCAAGTCTCGAACAATTCAACGCGTTAAGGAAAAACATCCTGAATGGTCTGATCACGAAATTTACTCAAAACTTGTTGGATATTGCAACAGTCAAGCCCATTCTTCAGTAGAGCGAGCTGGTCTTTTAGGTGGTGTGAAACTCCGATCATTGAAACCAGATAATAAGAGACGTCTTCGTGGAGACACATTACGCGAAGCTATAGAAGAAGACATTCGTAACGGTCTTATACCGTTTTATGTCGTGGCTACCTTAGGTACTACATCTTCATGCACTTTTGACGATTTGAATGAAATTGGTGACGTCTGTTTATCGCACGAAATATGGTTGCATGTGGATGCTGCATATGCTGGCTCAGCATTTATTTGTCCCGAGTATCGCTATCTTATGAAAGGCATAGAGAAAGCAGACTCTTTTAATTTTAATCCTCACAAATGGATGTTGGTTAACTTCGACTGTTCAGCAATGTGGCTTAAACAACCACGTTGGATTATTGATGCTTTCAATGTCGATCCAGTTTACTTAAAACATGATCAACAAGGATCTGCCCCGGATTATCGTCATTGGCAGATTCCTTTGGGAAGACGTTTCAGATCACTGAAGCTGTGGTTTGTTTTACGACTCTATGGCGTAGAAAACCTCCAAAAGTACATTAGGAACCACATTTCTTTGGCTCATCTTTTTGAAAAACTCTGCACTTCTGACGAAAGATTTGAATTGTTTGAAGAAGTCACAATGGGACTCGTTTGCTTTAGATTGAAAGGAAGCAATGAACTCAATGAAGAGCTATTGAGGCGTATCAATGGAAGGGGCAAAATTCATCTGGTTCCTTCTAAAATTGATGATGTGTACTTTTTACGACTGGCTATTTGTTCGCGTTTTACTGAAGAGAACCTTGGACTGTTCCGTGCAGCGGTACCATCTGGTGCCTCCACTGGTGTACACGAAGCTCTCGAACTGAGGGATAATGTCAAGGGAGAGTACCATGGGAAGGGTGTGCTCACTGCGATAAATAACATCAACAACATCATTGCTCCAGAGCTACTTAAGCAGAATATTGAAGTCACTGAGCAAAAACAGATTGATCAATTGATGATCAGTTTGGATGGTACTGAGAATAAATCTAAATTTGGAGCCAATGCTATCCTCGGTGTATCATTAGCAGTTGCTAAAGCTGGGGCTGCTAAGAAGGGGATTCCTCTTTATAAGCACTTGGCTGACTTAGCTGGCAATGACAACATTGTCCTGCCAGTACCAGCCTTCAATGTCATTAATGGTGGCTCTCATGCTGGCAACAAACTAGCCATGCAAGAGTTCATGATTTTGCCCACAGGAGCATCATCCTTTAAGGAAGCTATGCGTATGGGTACTGAGGTATATCACCATCTAAAGAATATTATCAAGAAGAAGTTTGGATTGGACTCAACTGCTGTTGGTGATGAAGGTGGTTTTGCACCTAACATCCTCAACAACAAAGATGCACTCTTCCTAATTCAGGATGCAATTCAGCAGGCTGGATACACAGGAAAAATTGAAATTGGCATGGATGTTGCTGCATCAGAATTCTTCAAGAATGGAACCTATGACCTGGACTTCAAGAATCCCAACTCCAACCCAGCAGATTACTTGCCTTCTGATAAACTTGCAGACTTGTATCTTGAATTCATCAAGGACTTCCCAATGGTGTCCATTGAAGATCCTTTCGACCAGGATGACTGGGCAGCATGGGCCAACCTTACTTCTCGTACCCCTATCCAAATTGTTGGAGATGATCTCACGGTCACAAACCCAAAGCGTATTACTACTGCTGTGGAAAAGAAGGCATGCAATTGCTTGCTACTGAAGGTGAACCAAATTGGCAGTGTCACTGAATCGATTGATGCTCATTTATTGGCTAAGAAAAATGGTTGGGGCACCATGGTCTCCCACAGGTCTGGTGAAACTGAAGATACTTTCATTGCTGACCTGGTAGTAGGTTTGTCAACTGGTCAGATCAAAACAGGCGCGCCCTGCCGCTCAGAGCGTCTTATTGGTAGATCCTTCATAGATTTTGTTCATCCACGGGATCGCAATACTTTTGCGTCACAAATCACAAATGGATTGGCTCTGCCAGTAATTGGAATGATGGTTTGCCGAATTCGCAGATACCGAAACCTAATCGGCTTTGGTGTAAAGGAACGGGGGGTCTCTTATGTGCCCTTTTTACTGAAACTGTCGTTTAATATAACTGATGAAGAGTTGGTTATACAAGCTACTCAATTCACATCTGCATTTCGAGTACCTCATGAATCGGTGAACAATCCGTTTGTAATGAGGCATGCTGCAAATGGTAATTTAGAATACATCGACCCAGAATCCGTGCCTTATCTTGGTTACTTACCTCAAGATATAACGGATAAAGACGCATTACAATTTTACCATCCCGGAGATTTGCCTTATTTACGGCAAGTCTATGAGACAATTGTTAGGGAAGGAGGCTTACCCCGGTCTAAACCTTATAGGTTGCTGTCACAAAATGGCGGTTATTTAAAGGTGGAGACTGAATGGTCTTCTTTTATAAACCCTTGGTCTAAGAAGCTGGAGTTTGTGATCGGGAAACACCACATTATTGAGGGACCTGCAAACCCTGACGTGTTCCAGCCGCCAACCTTGGAGACTACTATTTTTAGAGAATTAATAATTAGAATCATGAACGAACTTACGAAGCCTGCCGAAGTGGCGAAGCAACACATGAGTAAGCGATGTCAAGATCTTGCCTCTTTCATGGAAAGTCTTATACCGAAAGGCGATGATCTGTTAGAAATACAAGATGCCGATCACTACTATAGGGATTCGGTTATGCTTGGCGGTATATCGCCTCATCACGACTACAGTAAATCTAGTACGGAGACACCATTAAGCTCGTGTACAGTGAAGACGTGCTGGATGCGGTTACCTAGTTTCCGCTCTGTGGGTGACGCTTTGAAGGATCGCTTCGACGGAGCTTCGAGGGTTATGATGCAAAATACACCAGCACAGAGGAACGACGCGGCACCACACAGAGTTCCACGAAGAGATCGATATAGGTTTCAACTGAGGCCGCACAATCCAGATCATAAAGCTCCAGGGGTTAAAGACCTCGTGTATTTAGAGCCGTCGCCAGGATTTTGTGAAAAAAATCCACGTCTCGGCATTCCTGGCACACACGGGCGTGCATGCAATGACACCAGCATCGGTGTCGACGGCTGTGACCTCATGTGCTGCGGCCGCGGCTACCGGACCGACACTGTGTTCGTAGTGGAACGGTGCAAC
Amst_GELE_GELE_ANOM            CTTATTTGTGAAGCATACCACCTTATGAAAGATGTTTTAGGATTGGAGCAAGGCGAGATGGCAGAAGTATTCGAAGAGTGGAACAAAGGAGATTTGGATTCATTCCTAATTGAAATTACTAGGGACATTTTGAAATACAAGGATGTCGATGGCAAGTACCTGTTGCCGAAGATCCGCGATACAGCGGGGCAGAAAGGGACGGGGAAATGGACAGGCATTGCAGCTTTAGAATACGGAGTACCAGTCACACTAATCGGAGAAGCTGTGTTTGCACGATGCCTTTCTGCCATTAAAGATGAGCGCGTGGAGGCAAGCAAATCTCTGCCTGGATCTTCGATCAAATTCTCGGGCGACAAAAAAGAGTTCCTCGAGCATCTTCGGAAGGCGCTCTACGCTAGCAAAGTCATCTCCTACGCACAAGGCTTCATGCTGTTGAGAGAAGCTGCTAAGGTTAACAAATGGAATCTTAACTATGGAAGTATCGCACTGATGTGGCGTGGCGGCTGCATTATCAGAAGTGTATTCTTGGGTAATATTAAGGAAGCGTTCTCTAAAAACCCGTCGCTCTCGAATTTGCTTCTGGACCCGTACTTCAGCGAGCGCATCAGTGTTGCTCAGCAGTCGTTGCGGCAGGTTGTGGCGCAGTCCGCGTTGGTCGGCGTGCCGGCGCCTGCGTTCGGCGCCGCGCTGGCTTTCTACGATGGATATCGCAGCAGTGTGCTCCCTGCTAATCTTCTTCAGGCTCAAAGGACCATTGATCCAAATGAAAGTAGAGTACCAGTACCGGACGAACGCTTTGACTACCTTTGCGAATTTCATAAGCCAGCAAGCAAGGTACCAGCTTTCCTGAACGTGGTGGACATCGCCGGCCTGGTGCGCGGCGCCGCCGAGGGACAAGGCCTCGGCAACGCCTTCCTCTCCCACATCAAAGCGTGTGATGCCATCTTCAATTTATGTCGTGCCTTCGACGACGAGGAAGTGATCCACGTAGACGGGGAGGTGAACCCGGTGCGCGACCTGGAGACCATCGGCGAGGAGCTGCGGCTGAAGGACGAGGAGCAGCTCGTGCAGAACTTCGAGAAGCTYGACAAACTCGTCAATCGCGGCGGGGATAAGAAACTCAAGGGGGAATACGATTCGTTGACAAAAATAAAGCAAGTTTTAGTAGATGAAAAGAAACATATTCGCTTYGGTGACTGGAGTGCGGCAGACATAGAAGTGCTGAACAAATACCTGTTTTTGACGTCAAAACCTGCTTTATACCTTGTCAATTTGTCAGAAAAGGATTACATTAGAAAGAAGAACAAATGGTTACCAAAGCTCAAGGAGTGGATAGACAAGAACGACCCCGGCGCGCCTCTGATTCCATTCTCAGGGGTTCTAGAGACCAAGCTGCTGGAAATGGRMCCYGAGGAACGWAAGGCTTACTTAAAGGAACAMAATATTACCAGTGCTTTGGACAAAATAATCGTACAGGGCTACAAGGCGCTGCAGCTTGAGTACTTCTTCACGGCCGGACCGGATGAAGTTAAAGCTTGGACCATTCAGAAAGGTACKAAGGCGCCACAAGCGGCCGGCAGGATCCACACGCGGAAAGCCCCTAATATGGGCTGGKTGACCTTCACATTCGGCTTAGAGAGGAAATTCAAACAACTTTGCAAGCGGCTGGATGTGGTYAGGACACATCAGCAGCAAGAGAGCTTGAAGTTCATGTCGCATTTCCATMGGAGGTTTATTATAAAAGATGGCAAAAGGAATTGYAGGCCGCCGGTGGAGCTGTACGAGCTGCGCAGCAACGGGTCGGCGCTGTGCACGCGCCTCGTGCARGTCAAGGCAGAGGCCTCGCAACTTAATAGCGCTTTTTGCTACATCCTATACGTGCCTCTGGAAGGCGCGAGCGAGTCGGCAATTGTATATGCGTGGATAGGCAGCCAGGCCGACGCAGAGGAAGCCAGACTTATAGAAGTTATTGCAGAGGAGAAGTTCAACAATTCGTGGGTTAGCTTGCAGGTTCTGACGGAGGGCAGYGAGCCTGAYAACTTCTTCTGGGTGGGGCTCGGCGGCCGCGCGCCGCACCCGTCCGGCGCCGACTTCCTCAACTACACGCGCCTGTTCCGCTGCTCCAACGAGAAGGGCTACTTCACCGTCTCCGAGAAGTGCACCGGTTCCGCCTACACCGACACTGTTGAGGGATATATCCCGGCATCCGGACGAGGGATACAGGGYGCGACCAGCCATCACCTCGGCCAGAACTTCTCGAAGATGTTCGAGGTGGTGTACGACGACCCCGACACGCACGAGAAGGCCTACGTGTTCCAGAACTCCTGGGGGATCACCACTCGCACCATCGGCGTGATGGTTTTAGTCCACGGCGACGACAAAGGGCTGGTGCTGCCCCCGCGGGTGGCCGAGATCCARGTGRTCGTGGTCCCCTGCGGCATCACGGCGTCCAGCACGGACRMAGACAGGAAAACCCTCATAGATTCCTGCCAGCAACTCGTGGACGATTTCGTAGCTGCCGGTATYAGGAGCGAGGGAGATTTCAGGGATAATTATTCTCCAGGTGACAAAATACAGATCAATGAAATCATCAACACCCTGAAGAAAGGCCCGTTGGACCCCAATGTTGATGTCGTGCTTGGCATTCCGGCGATCTATCTCGCCTACGTCAAGAGCATCGTGCCGCCAAACATCGGAGTCGCCGCCCAAAACTGCTGGAAAGTCGCAAAAGGGGCTTTTACTGGTGAAATCTCCCCCGCTATGATCAAAGACGTAGGAGCTGACTGGGTTATCCTTGGACACTCTGAGAGAAGAACAATTTTTGGTGAAAAAGATGACCTTGTCGCGGACAAAGTGAAACACGCTCTGGAGTCGGGGTTGAAAGTCATCGCATGCATCGGCGAGACTCTTGAGGAGCGGGAAGCCGGCAAAACTGAGGAGGTGGTGTTCAGGCAGACCCAGGCACTGGTGCCCGCGATCGGCAACGCCTGGGCCAATGTCGTCCTGGCTAGGCAATTGGAAGGTGAAATAGCTGAAGAATGGAATACTCTCCTTCCTATTGTGAAAGAYGTTATATCATTTGACATGAAGCACTCTGCGGAGATCCAGGCCTGTGATCTGCTGATGGAGATTGACAGACTGGACTTGCTSACAGGACATATGGACCAGAGCAAYTACCCTAGAGTCTGCTTATATCTTATTGGTTGTGCCAGTTATGTGGTAGAGCCAGAATCTTCCATAATCTTGCAAGGTGTGCTGGAGACATATTTRAAGTTCGGAGAGTACCCCCGAGCCCTGCTTGTWGCCATGCAGCTACATGACAAAGCAAAATGTGAAGAAGTATTCAATTCTTGYACAGATCCTTTGATCAAAAAGCAATTATGCTATATGTTGGCAAGGCAGTACATTCCACTGGAGATTGATGATGAAGATCTCCGSACCATTCTTCTCAATGCCCACATCAATGATCACTTCCTYAGCTTAGCTAGAGAGCTTGGTTCCTACGAYCCAATGGTGCCTGATGCGGAATGTCTGAAGGTGGTGACGGAAATCCTGGATGCTCTCGCCATTGGTCGCTACCAGATCAAGGTGAACCACAGACGGCTGCTAGACGGCATGTTCGAAGCTTGCGGGGTTCCGTCAGATAAGTTCAGGACTACTTGCTCTACTGTCGATAAGTTGGACAAGTCGCCATGGGAAGAAGTGCGTACAGAAATGATTAATGAGAAAGGTGTTACCCCCGACGCAGCAGACAGAATAGGCGAATACGTCCGCCTTAACGGAGGGACCGAACTTGTAGACACCTTGCTCAAAGATGAAAAATTGTCCAAAACTAAAGCAGCCATAGAAGGGCTTGAAGGAATCAAACTACTGCTTCACTATTGTGAATTGTTCGGCATCAAARATAAGATTTTATTCGATCTGAGTCTAGCGAGAGGACTGCTGCGGTTTATCAAGAAGACTTTGAAAAATCACGCAGATGAAGTGGTGACACTGCACAAGGGTACTCCGATGACTTTGAAAGCTGTCTTCCAGTCAATGAACCTCAGCACTTACGATCTCACAGTAGACATGCTGGATGTACATGCGGACCGTAACACATTCCATCGTTTTGACAAGTTCAACGCAAAGTATAATCCCATCGGTGAGAGTAGGCTCAGAGAGGTCTTCCTTAAAACTGACAACTACATGAACGGCAAATACTTCGCTAGGATTATTAAGGAAGTAGCATCAGACTTGGAAGAAAGTAAATATCAAAACACAGAGTTGCGTTTATCTATCTACGGTAAAAACCCCAACGAGTGGGCCAACCTTGCCAAGTGGGCAATCCAATACAATGTGTACTCGGATAATGTCCGCTGGCTCATACAGATACCTAGGCTATACGACATCTTCAAATCCAACAAAATCATGAACAACTTCCAAGAGTTCATTAGCAACATCTTCCTTCCTCTATTTGAAGTCACCAAAGATCCTAATTCCAATTTGGAACTGCATAAGTTCCTTACGCACGTGGTGGGGTTCGACAGCGTGGACGACGAGTCGAAGCCCGAGAACCCCATGCTGGACGCCGACGTGCGCGCGCCGCCCGCCTGGGACGACGTGGAGAACCCGCCCTACGCCTACTACCTCTACTACATGTTCGCCAACATCACCGTGCTCAACCACTTCCGCAAGGAACAAGGTCTAAACACGTTTGTACTGAGGCCTACTATATGGTATCTGTACCGCGATGGTGTGCTGCCACAACAAACAAGATTTGTTGGTTATGCGCGCACAAAGCAAACAATAGAAGAAGTACGGGAAAAGTGTAAGAAATAYATGAAAATTCGCCCTGGTGAGGAAGAAAAGTTTGAAAGATTCTGGGAGCTYAATGATTACGTAGCAGGATCATACGATAARCGTGTTGACTATGAATTACTTAATCAACACATCAGCAAACATGAAAAAGGTCCCACAGCAAACAGGATATTTTACCTTGCTGTGCCTCCCACAGTGTTCGAAGATGTGACTGTGAACATCCGCAATGCTTGCATTTCCATCAARGGWTTYACTAGAGTMATTATTGAGAAACCATTTGGAAGGGATGATGAGAGTTCCGCAAAGTTAAGCAATCATCTAGCTGGACTATTTAAGGAAGAACAATTGTACAGAATTGACCAYTACCTTGGCAAGGAAATGGTTCAAAATCTCATGACAATAAGGTTTGCTAACCAAATCTTCAGTCCCTCCTGGAATAGAGAGAATATTGCTTCAGTTCTCATCTCTTTCAAAGAGCCATTTGGTACWGAAGGAAGAGGTGGGTAYTTTGATGATTTTGGAATTGTCAGACACATGACTGGTGACATCCACGCGGTGACGGCCGCCAACAACCTGCTGGCAGCCCAGATGGACGCGAGAATGTTCCACGAGCTCACGCAGAAGGACGGCCCTCTCTACGACCGTCTGGTGCCCAAAATCAAAGGGGCAAGGAAGTTCTCCGCCATTCAACTCAGGAGGCTGCAGCGATTGGGCATCGATAAGACTGACCCCGATTCCCTGACTCCCGAAGAAAGGACCAAGTTTGCGAGGTTGAACATAGATCCGAAGAAAGTTATGTGGAACAGAGTTGTGGATCTAAACGACCGCTACCTTCGCAAGATCACAATCGGCCAGTCCCCAACGGAGAAGGGTTTCACGCGGGAGACCCAGTTCGACATTTCTGTAGCGTCCGAAATCATGGCGATCTTGGCCCTTGGCAGCGACGTAGAGGACATCAAACAACGCATTGCTAGCATGGTGGTTGCTTTAGACACTAGCGGAAACCCGGTTACTGCTGATGACTTGGGCGTCACCGGAGCGATCATGGTCTTGCTCAAAGACGCGTTCGAGCCGACGCTCATGCAGACGTTGGAGGGCACCCCAGTGCTGGTGCACGCTGGCCCCGAGACTGGGCCCTGTGGACCTTGTTCTGAATTACATTATGATAGGATAGGGGGACGTGATGCAGCTCATCTTGTAAACATGGATGATCCTGATGTATTAGAAATATGGAACCTTGTGTTTATTCAATTCAATAGAGAGAGTGATGGAACTCTTAAACCATTACCTAAAAAACATATTGACTGTGGTCTTGGCTTAGAAAGATTAGTATCTGTTATTCAGGATAAAAAAGCAAATTATGATACTGATCTGTTTGTACCAATATTCAAGGCCATTGAAAAAGGCACTGGAATAAGACCCTATTCTGGGAAAGTRGGTGCTGAAGATGTTGATGGAATAGATATGGCCTACAGGGTTTTAGCTGACCATGCTAGAACTTTGACCATAGCTCTTTCTGATGGTGGTAACCCTGATAACACAGGCAGAGGTTATGTACTTCGCMGAATATTACGAAGAGCTGTTAGATATGCATCTGAAAAACTAAATGCTAAACCTGGATTTTTTGCAACGTTGGTACATACTGTTGTTGWAATTTTAGGTGATGTGTTTCCAGAAATCACRAAAGATCCAACATCAGTAATTCAGACTATTAATGAAGAAGAAATTCAATTCTTGAAAACCCTATCTAGGGGTAGGAATTTACTTAACAGAACCATTGAGAGACTTTCTAATGTGATTCCGGGCGATGTAGCATGGCGTTTACAGAGGAARCAGAAGAACCGMGCGTTCTGCTACTTCTGCTCGGCGGTGCAGCGGCTGCCRGTGTGCGCGGCGTGCGGCAAGCTGAAGTGCATGCTGAAGGCCGGCGACTGCCTCGTGCGCCACCCCGGCGTCTACACCACCGGGCTCGCCATGGTGGGWGCAATTTGTGACTTCTGCGAGGCGTGGGTGTGCCACGGGCGCAAGTGCCTCACRAGCCACGCGTGCACGTGCCCGCTCGCCGACGCCGTCTGCCTCGAGTGCGAGAGAGGCGTGTGGGAGCACGGCGGGCGCGTGTTCCGCTGCTGCTTCTGCAGCGGGTTCCTGGGCAGATATTCGCTGTGGTCAGCCATCGGTTTATCCATTGCTCTGTACGTGGGCTTCGACAACTTCGAGAARCTTCTAGAAGGAGCCTTCTTTATGGACCAACACTTCGCCTCCGCGCCTTTGGAGGAGAATGTACCAGTCATCTTGGCTTTGTTGGGCGTCTGGTACGGAACCCTCCACGGCGCTGAAACTCACGCTCTTCTACCTTACGACCAATATCTCCATAGGTTCGCAGCGTACTTCCAGCAGGGCGACATGGAGAGCAACGGCAAGTACGTGACGCGCGCCGGGGAGGAGGTGASCTGCCCCACCGGGCCCGTGGTGTGGGGGGAGCCGGGCACCAACGGCCAGCACGCCTTCTACCAGCTCATCCACCAGGGGACCAGGCTCATCCCGTGCGACTTCATCGCGCCCGCCCAGACCCACAACCCAGTGGCGGGCGGGCTGCACCACAAGCTGCTGCTGGCCAACTTCCTGGCGCAGACCGAGGCGCTCATGAAGGGGAAGACCAAGGAAGAGGCGAAGGCTGAGCTGGAGAAGAGCGGCATGGCGCCCGAAGCAGTCGCCAAGATTCTCCCCCACAAAGTGTTCAAAGGCAACCGCCCCACCAACTCTATTATTGTTAAGAAAATCACTCCGTTCACGCTGGGAGCGCTTATTGCGATGTCGGAGAACCCCAAGCTGCCCGAGCTGCTGCACCGCGCCGGGGTGGTGTTCATCGGGCCCCCGGAGAAGGCCATGTGGGCSCTGGGAGACAAGATCGCCTCCTCCATCGTGGCGCAGACCGCGGACATACCCACTCTACCCTGGAGCGGCAGCGAGTTGAAAGCTGAATACAAYACRAAGAAGATCAAGATTTCTTCTGAGCTGTTCGCTAAGGGGTGCGTCACTACACCTGAGCAGGGGTTGCTGGCCGCACAGAAAATTGGKTTCCCTGTGATGATCAAGGCTTCGGARGGAGGCGGCGGCAAGGGTATCAGGAAAGTGGAGAACCCTGATGATTTTCACAACATGTTCAGACAGGTCCAAGCTGAAGTGCCTGGGTCACCGATCTTTGTCATGAAGTTGGCCAAGTCAGCGCGCCATCTTGAAGTCCAACTCTTGGCTGACCAGTACGGTAATGCCATCTCTCTCTTCGGCCGCGACTGCTCYATCCAACGCCGCCACGGCTACCCCGAGTCCCTGACCGACCCATCGTACCACGCTCAGCTGCTGGTSCTCACGTACCCGCTCATCGGCAACTACGGCGTGCCTGATGAGGACGATCGAGACGAACATGGATTGCCAAGGTGGTTTGAATCAGATCGCATTTGGGCAGCTGGTTTGATAGTAGGAGAAGTTAGTACACGCGCTTGTCACTGGCGCGCGCGCCGCTCCCTTGGGGCTTGGCTTGCAGCCAGGGGTATTCCCGGTGTGTGCGGCATCGATACTCGAGCCCTCACTTTTCGCTTGCGRGAAGGAGTCACCCTTGGCCGTATCATACAAGGAGTGCCAAAAGACCCTAATGAAAGAAACTTGGTTGCTGAAGTCTCTATCAAGGAACCTAAAATATTCAATCCGAATGGCACTGTAACTATCGTAGCAGTGGATTGCGGTTTAAAGTATAACCAAATWCGCTGCCTGATCAAAAGAAATGCCAAAGTWATACTTGTGCCATGGGACTACAAACTTGATCCTGATAAATTTGATGGACTTTTCATCAGTAATGGTCCGGGTGACCCTGAAAAATGCRTTAAAGTGGTGAATAATSTMAAAGAAGTTATCATTAAACCTATATTTGGCATCTGTTTGGGTCACCAGTTACTCTCTACTGCAATCGGATGTAAAACATACAAAACTCGTTATGGGAACCGTGGTCACAACTTACCGTGCACGCACAGTGGAACTGGCAGATGTTTTATGACCTCGCAAAACCATGGGTTCGCAGTCGATGCTCAGACGTTACCTAAAGACTGGAAGATCTTATTCACAAACGAAAATGACAGAACTAATGAGGGGATAATCCACGAAAARCTTCCTTATTTCAGTGTTCAGTTTCATCCAGAACATACTGCGGGWCCAACGGATCTCGAATGCTTATTTGATATATTCATAGATTCTGTTAAAGCKWACAAAACCAACAAAATATATGTCATCGATGAAATGATTACCAAAGCTTTGAATTTTGTGCCGAAACTGCAAAGGCCAAAAAAGGTTTTGATTCTTGGATCTGGTGGTTTAAGYATTGGTCAAGCTGGAGAATTTGACTAYTCAGGWTCYCAGGGAGTCAAAGCGATGCAAGAGGAAAAAATYCAAACTGTATTAATAAAYCCWAATATWGCTACAGTTCAGACATCTAAAGGTTTGGCTGATAAAGTTTATTTCTTACCTATTACTCCGGAGTACGTGGAGCAAGTTATAAAAGCYGAAAGACCTACTGGAGTTCTTCTCACTTTTGGAGGTCAAACAGCTTTAAATTGTGGAGTAGAGTTGCARAAATCTAAAATCTTTGAGAAGTACGATGTAACTGTTCTTGGTACTCCWATTCAGTCTATCGTAGATACTGAAGACAGAAAAATATTTGCTGAAAARATAAACGCTATTGGTGAAAAAGTAGCACCAAGTGCAGCAGTATCTTCTGTGGAAGAAGCCCTTGCGGCTGCCAAACAAATTGGRTATCCAGTTATGTCACGATCCGCWTTTTCACTGGGTGGTTTAGGTTCTGGTTTTGCAAATAACGAAGAAGAACTGAAAACGTTGGCRCACCATGCTTTATCACATTCAGACCAACTTATTATTGATAAATCTTTAAAAGGTTGGAAAGAAGTTGAATATGAAGTTGTCAGGGACGCATATGAYAATTGTATTACTGTTTGCAACATGGAAAATGTTGACCCTCTGGGAATYCATACTGGTGAATCCATTGTTGTGGCACCTAGTCAAACCTTGTCAAATCGGGAATATTATATGCTYCGYAATACAGCTATAAAAGTTATTAGACATTTTGGCATTGTAGGTGAATGCAACATTCAATAYGCTTTMAATCCAAATTCTGAAGAGTTTTATATTATTGAAGTKAATGCAAGACTTTCAAGAAGCTCRGCWTTAGCAAGCAAAGCTACTGGCTATCCGTTGGCATATGTCGCAGCGAAACTTGCACTTGGWATTCCTCTTCCWAAAATTAAAAACTCTGTTACCGGAGTGACAACAGCTTGCTTTGAACCTAGTTTAGATTACTGTGTCGTAAAAATACCACGATGGGACTTRGCAAARTTCAACAGAGTAAGTACTAAAATTGGAAGTTCAATGAAAAGTGTCGGMGAGGTCATGTCCATTGGTAGAAGTTTTGAAGAGGCTTTTCAAAAGGCATTGAGAATGGTCGATGAAAATGTTAATGGATTTGATCCWAATATTAAGGAAGTAAATGAAAATGAAYTAAGAGAACCTACCGACAAACGTATGTTTGTTYTAGCCGCTGCACTTCAAAAAGGATTTTCAGTTGAGAAACTATATGAACTWACGAAAATAGATCGATGGTTTCTGGAGAAATTTAAAAAAATCATCGAYTATTATAAAACYCTAATAACTTCAGAAATTTTGGTAAATGCMAAAAAGATTGGCTTTTCTGACAARCAAATAGCAGCAGCAATMAAAAGTACTGAATTAGCAGTTCGTAAATTAAGAGAACAATTCAAAATCACACCATTTGTAAAACAAATCGATACAGTGGCAGCTGAGTGGCCTGCGACAACAAATTATCTGTACTTRACTTATAATGGAATTTCACATGACTTAGATTTTCCCAGAGAATATACAATGGTTTTAGGTTCAGGTGTKTACAGAATTGGTAGCTCGGTAGAATTCGACTGGTGCGCTGTTGGTTGTTTAAGGGAGTTGAGAAATCAAGGTCGAAAAACTATAATGATTAATTATAATCCCGAGACTGTAAGCACRGATTACGACATGAGCGATAGGTTRTATTTCGAGGAAATATCTTTTGAGGTAGTCATGGATATATACAATCTGGAGCAACCTAATGGTGTTGTACTTTCAGTGCCATCCGTGAAGCCGGGCTACTTGCGGCCCTTGGTGCCAGAGTCAGCCCCGGAGAAGCCGGAGCCGTGGACCGCAGTCATGGCCGACATAGAGAGAGTTGTCATGTCCGGGGTGACTCACTGGCACTCTCCTAGATTCCATGCCTACTTCCCAACCGCACAGTCCTATCCAGCCATAGTTGCTGATATGCTGAGTGGTGCTATCGCTTGTATTGGGTTTACTTGGATTGCTAGCCCAGCATGTACAGAATTGGAAGTCGTCATGTTGGATTGGCTGGGTCAGATGGTGGGCTTACCTGATGAGTTCCTAGCAAAGTCCGGGGGGGAGGCTGGTGGTGTTATCCAGGGCACCGCYAGCGAAGCCACGCTRGTCGCCTTGCTTGGTGCCAAAAGTCGCATGATGGTCCGTGTTAAGGAGCAGCATCCCGAGTGGAGCGAGTTTGATATTCTTTCCAARCTGGTTGGCTACTGCAACAAACAAGCTCACTCATCTGTCGAGCGAGCCGGTCTCCTTGGAGGTGTTAAAATGCGTGCGCTCAAACCAGACGCGAAAAGACGTCTCAGAGGCGACATCTTGCGTGCAGCTGTAGAAGAAGATATCAAAAATGGACTCATACCTTTTTATGTAGTTGCAACTTTGGGAACTACCTCATCTTGTACATTCGATCCACTTGGAGAAATCGGAGATGTCTGCAATGAGCACCAACTGTGGCTCCACGTCGATGCTGCATACGCTGGCTCATCCTTCATTTGCCCCGAGTACCGTTACTTRATGGAAGGTATCGAGAAGGCAGACTCCTTTAACTTCAACCCTCACAAGTGGATGCTTGTGAACTTCGAYTGCTCAACAATGTGGCTTAAGCAACCAAGATGGATCGTCGACGCATTTAATGTAGACCCCCTTTATTTAAAACATGATATGCAAGGTTCTGCTCCGGATTACCGTCACTGGCAAATTCCACTTGGTCGTCGTTTCAGGGCCCTGAAGCTCTGGTTTGTTTTGAGGCTTTATGGAGTCGAGAATCTACAGAAACACATAAGGAAACAGATTGCATTGGCTCATTTATTTGAAAGGTTGTGCACGGAAGACARAAGGTTCGAAATTGTCGAAGAAGTAACCATGGGGCTCGTTTGCTTTAGGCTGAAGGGCAACAATGATCTCAATAAGGAGTTACTCCGACGCATTAATGGGCGAGGTAAGATCCATCTTGTCCCTTCTGAAATCGATGACGTTTACTTCCTTAGATTGGCGGTTTGTTCGAGATTCACAGAAGATAGCCTTGGTCTGTTCCGTGCTGCTGTGCCATCAGGCGCATCAACGGGAGTGCATGAGGCGCTCGAGTTGCGTGACAATGTGAAAACTGAATACCATGGAAAGGGAGTGCTCACTGCCATCAAGAACATCAATGACATCCTTGCCCCAGAGCTGCTTAAGGCTAACATTGAAGTTACTGAGCAGAAACAGATTGACCAACTGATGCTGGGCTTGGATGGWACGGAGAACAAGTCGAAATTCGGAGCTAACGCGATCCTCGGGGTGTCACTGGCCGTGGCCAAGGCCGGAGCTGCCAAGAAGGGCGTGCCCCTGTACAAGCACCTGGCCGACCTCGCCGGGAACACGGACATCGTGCTGCCCGTGCCCGCCTTCAACGTCATCAACGGAGGCTCCCACGCCGGCAACAAACTCGCCATGCAAGAGTTCATGATCCTCCCTACTGGAGCGACGTCGTTCAGCGAGGCGATGCGCATGGGCACCGAAGTGTACCACCACCTGAAGAAGATCATCAAGGAGAAGTTCGGCCTCGACTCCACGGCCGTCGGCGACGAGGGAGGCTTCGCGCCCAACATTCTCAACAACAAGGACGCTCTCTTCCTCATWCAAGACGCTATCCAGCAGGCAGGCTACACTGGGAAGATTGAAATTGGAATGGACGTCGCCGCTTCCGAGTTCTACAAGAATAGYACATACGACTTGGATTTCAAGAACCCAAAGTCCAACCCGGCCGACTACCTGCCCTCAGACAAGCTTGCCGAGCTGTACCTCGAGTTCATCAAGGACTTCCCCATGGTGTCGATCGAGGACCCGTTCGACCAGGACGACTGGTCCGCCTGGGCCAGCCTCACCGCGCGCACGCCCATACAGATTGTCGGTGACGATCTTACCGTGACGAACCCGAAGCGCATCCAGACGGCGGTGGAGAAGAAGGCGTGCAACTGCCTGCTGCTGAAGGTGAACCAGATCGGCTCCGTCACCGAGTCCATCGCCGCGCACCTGCTCGCCAAGCAGAACGGCTGGGGCACCATGGTCTCCCACAGGTCCGGCGAGACGGAAGACACGTTCATCGCGGACCTGGTGGTGGGGCTGTCGACCGGGCAGATCAAGACGGGCGCGCCGTGCCGCTCCGAGCGCCTC------------------------------------------------------------------------------------------------------------------------------------------------------------------------------------------------------------------------------------------------------------------------------------------------------------------------------------------------------------------------TTGAATGAGAAGAATGCCCTGGAGTTGTACTATCCCGATGATCTGCCGTATCTGCGCCAGGTCTACGAAACTATCGTCAAGCAAGGAGGGCTTTCCAAGTCCAAACCTTTCAGGATGATTGCACAAAACGGCGATTCCATCAAGGTGGAGTCGGAATGGTCCTCTTTTATTAATCCTTGGTCGAAGAAACTTGAATTCGTTACCGGCAAGCATCTTATTATCGAGGGCCCAGACAACCCAGACGTTTTCCAAGCTCCAGCAATTGACAAGTTTCAACTTCGAGATACCATAGTTAGAATAATGAATGAGTTGACAAAGCCGGCCGAGATAGTAAAGCAGCAAATGTCTAAACGCTGCCAGGACCTCGCGGTGTTTATGGAAAGTCTCATACCTAAGGTCGAAGAATTATTGGAGATTACAGATGCGGACAACTACTATCGAGACTCTGTAATGTTAGGTGGTATATCGCCTCATCACGATCACGGTAAATCGAGCACAGAAACGCCACTCAGCTCGTGCACGGTAAAGACGTGCTGGATGCGGCTACCCAGCTTCCGCTCGGTCGGCGACTCCCTCAAGGACCGCTTCGATGGCGCCTCAAGAGTAATGATCCACAACCCACCCGCGCAGCGCAATGACGCGGCACCTCACCGCGTACCTCGCCGAGACCGCTACCGATTTCAGCTTCGACCTCATAACCCTGATCATAAATCCCCTGGGGCGAAAGACTTAGTTTACCTGGAATCTTCCCCGGGTTTCTGCGAAAAGAATCCGCGGCTCGGCATTCCCGGCACCCACGGCCGAACGTGCAACGACACCAGCATCGGCGTCGACGGCTGCGACCTCATGTGCTGCGGCCGCGGCTACCGGACTGAAACTATGATTGTGATGGAACGGTGCAAY
[truncated: 6,698,649 more chars]
