# Supplementary material for: A Large-Scale, Higher-Level, Molecular Phylogenetic Study of the Insect Order Lepidoptera (Moths and Butterflies)
Source: PLoS One. 2013 Mar 12;8(3):e58568. doi: 10.1371/journal.pone.0058568 (PMC3595289; doi:10.1371/journal.pone.0058568)
Supplement: Dataset S2 — Nexus-formatted data set that includes nucleotide sequence data (nt123_degen1) for 483 taxa and 19 genes with the ambiguously aligned characters already excluded (14658 characters total). This data set was degenerated using a degen1 script and the nt123 data set. The most current degen1 script is available at http://www.phylotools.com. The species codenames are identified by their complete genus-species names in Table S3. (NEX) [file pone.0058568.s012.nex]

#NEXUS 

[Leptree data set. 483 taxa. 19 genes with mask characters excluded. nt123_degen1 character coding.]
[Regier JC, Mitter C, Zwick A, Bazinet AL, Cummings MP, Kawahara A, Sohn J-C, Zwickl DJ, Cho S, Davis DR, Baixeras J, Brown J, Parr C, Weller S, Lees D, Mitter KT. 2013. A large-scale, higher-level molecular phylogenetic study of the insect order Lepidoptera (moths and butterflies). PLoS ONE. Accepted for publication in February 2013.]

Begin data;
	Dimensions ntax=483 nchar=14658;
	Format datatype=dna gap=-;
	Matrix
AK142_SESI_BRAC                ---------------------------------------------------------------------------------------------------------------------------------------------------------------------------------------------------------------------------------------------------------------------------------------------------------------------------------------------------------------------------------------------------------------------------------------------------------------------------------------------------------------------------------------------------------------------------------------------------------------------------------------------------------------------------------------------------------------------------------------------------------------------------------------------------------------------------------------------------------------------------------------------------------------------------------------------------------------------------------------------------------------------------------------------------------------------------------------------------------------------------------------------------------------------------------------------------------------------------------------------------------------------------------------------------------------------------------------------------------------------------------------------------------------------------------------------------------------------------------------------------------------------------------------------------------------------------------------------------------------------------------------------------------------------------------------------------------------------------------------------------------------------------------------------------------------------------------------------------------------------------------------------------------------------------------------------------------------------------------------------------------------------------------------------------------------------------------------------------------------------------------------------------------------------------------------------------------------------------------------------------------------------------------------------------------------------------------------------------------------------------------------------------------------------------------------------------------------------------------------------------------------------------------------------------------------------------------------------------------------------------------------------------------------------------------------------------------------------------------------------------------------------------------------------------------------------------------------------------------------------------------------------------------------------------------------------------------------------------------------------------------------------------------------------------------------------------------------------------------------------------------------------------------------------------------------------------------------------------------------------------------------------------------------------------------------------------------------------------------------------------------------------------------------------------------------------------------------------------------------------------------------------------------------------------------------------------------------------------------------------------------------------------------------------------------------------------------------------------------------------------------------------------------------------------------------------------------------------------------------------------------------------------------------------------------------------------------------------------------------------------------------------------------------------------------------------------------------------------------------------------------------------------------------------------------------------------------------------------------------------------------------------------------------------------------------------------------------------------------------------------------------------------------------------------------------------------------------------------------------------------------------------------------------------------------------------------------------------------------------------------------------------------------------------------------------------------------------------------------------------------------------------------------------------------------------------------------------------------------------------------------------------------------------------------------------------------------------------------------------------------------------------------------------------------------------------------------------------------------------------------------------------------------------------------------------------------------------------------------------------------------------------------------------------------------------------------------------------------------------------------------------------------------------------------------------------------------------------------------------------------------------------------------------------------------------------------------------------------------------------------------------------------------------------------------------------------------------------------------------------------------------------------------------------------------------------------------------------------------------------------------------------------------------------------------------------------------------------------------------------------------------------------------------------------------------------------------------------------------------------------------------------------------------------------------------------------------------------------------------------------------------------------------------------------------------------------------------------------------------------------------------------------------------------------------------------------------------------------------------------------------------------------------------------------------------------------------------------------------------------------------------------------------------------------------------------------------------------------------------------------------------------------------------------------------------------------------------------------------------------------------------------------------------------------------------------------------------------------------------------------------------------------------------------------------------------------------------------------------------------------------------------------------------------------------------------------------------------------------------------------------------------------------------------------------------------------------------------------------------------------------------------------------------------------------------------------------------------------------------------------------------------------------------------------------------------------------------------------------------------------------------------------------------------------------------------------------------------------------------------------------------------------------------------------------------------------------------------------------------------------------------------------------------------------------------------------------------------------------------------------------------------------------------------------------------------------------------------------------------------------------------------------------------------------------------------------------------------------------------------------------------------------------------------------------------------------------------------------------------------------------------------------------------------------------------------------GGNTAYCCNGARTCNYTNACNGAYCCNTCNTAYMGNGCNCARYTNYTNGTNYTNACNTAYCCNYTNATHGGNAAYTAYGGNGTNCCNGAYGARAARGARTGYGAYGARCAYGGNYTNCCNMGNTGGTTYGARTCNAAYMGNATHTGGGCNTCNGCNYTNATHGTNGGNGARGTNAGYACNMGNGCNTGYCAYTGGMGNGCNMGNMGNTCNYTNGGNGCNTGGYTNGCNGCNAGYGGNGTNCCNGGNYTNTGYGGNATHGAYACNMGNGCNYTNACNTGYMGNYTNMGNGARGGNGTNACNYTNGGNMGNATHATHCARGGNGTNCCNTCNGAYCCNAAYATHMGNAAYYTNGTNTCNGARGTNTCNACNAARGARACNAARATHTTYAAYCAYAAYGGNGARATHACNATHYTNGCNGTNGAYTGYGGNYTNAARTAYAAYCARATHMGNTGYYTNGTNAARMGNAAYGCNAARGTNATHGTNGTNCCNTGGGAYCARAARTTYAGYCCNGAYGAYTAYGAYGGNYTNTTYGTNAGYAAYGGNCCNGGNGAYCCNGTNAARTGYAGYGCNGTNGTNCAYAAYATHAARGARGTNATHGTNAARCCNGTNTTYGGNATHTGYYTNGGNCAYCARYTNYTNTCNACNGCNATHGGNTGYAARACNTTYAARATGAGYTAYGGNAAYMGNGGNCAYAAYYTNCCNTGYACNCAYAGYGGNACNGGNMGNTGYTTYATGACNTCNNNNNNNNNNNNNNNNNNNNNNNNNNNNNNNNNNNNNNNNNNNNNNNNNNNNNNNNNNNNNNNNNNNNNNNNNNNNNNNNNNNNNNNNNNNNNNNNNNNNNNNNNNNNNNNNNNNNNNNNNNNNNNNNNNNNNNNNNNNNNNNNNNNNNNNNNNNNNNNNNNNNNNNNNNNNNNNNNNNNNNNNNNNNNNNNNNNNNNNNNNNNNNNNNNNNNN---NNNNNNNNNNNNNNNNNNNNNNNNNNNNNNNNNNNNNNNNNNNNNNNNNNN------NNNNNNNNNNNNNNNNNNNNNNNNNNNNNNNNNNNNNNNNNNNNNNNNNNNNNNNNNNNNNNNNNNNNNNNNNNNNNNNNNNNNNNNNNNNNNNNNNNNNNNNNNNNNNNNNNNNNNNNNNNNNNNNNNNNNNNNNNNNNNNNNNNNNNNNNNNNNNNNNNNNNNNNNNNNNNNNNNNNNNNNNNNNNNNNNNNNNNNNNNNNNNNNNNNNNNNNNNNNNNNNNNNNNNNNNNNNNNNNNNNNNNNNNNNNNNNNNNNNNNNNNNNNNNNNNNNNNNNNNNNGTNGARYTNCARAARTCNGGNGTNTTYGARAARTAYAAYGTNAAYGTNYTNGGNACNCCNATHCARTCNATHATHGAYACNGARGAYMGNAARATHTTYGCNGARAARATHTAYTCNATHGGNTAYAARGTNGCNCCNAGYGCNGCNGTNTCNTCNGTNGARGARGCNYTNACNGCNGCNAARCARATHGGNTAYCCNGTNATGGCNMGNTCNGCNTTYTCNYTNGGNGGNYTNGGNTCNGGNTTYGCNAAYAAYCARGARGARYTNAARGCNYTNGCNCAYCARGCNYTNTCNCAYTCNGAYCARYTNATHATHGAYAARTCNYTNAARGGNTGGAARGARGTNGARTAYGARGTNGTNMGNGAYGCNTAYGAYAAYTGYATHACNGTNTGYAAYATGGARAAYYTNGAYCCNYTNGGNATHCAYACNGGNGARTCNATHGTNGTNGCNCCNAGYCARACNYTNTCNAAYMGNGARTAYTAYATGYTNMGNAAYACNGCNATHAARGTNATHAARCAYTTYGGNATHGTNGGNGARTGYAAYATHCARTAYGCNYTNAAYCCNCAYTCNGARGARTTYTAYATHATHGARGTNAAYGCNMGNYTNTCNMGNAGYTCNGCNYTNGCNAGYAARGCNACNGGNTAYCCNYTNGCNTAYGTNGCNGCNAARYTNGCNYTNGGNATHCCNYTNCCNGARATHAARAAYTCNGTNACNGGNGTNACNACNGCNTGYTTYGARCCNAGYYTNGAYTAYTGYGTNGTNAARATHCCNMGNTGGGAYYTNGCNAARTTYGAYMGNGTNAGYACNAARATHGGNAGYTCNATGAARAGYGTNGGNGARGTNATGTCNATHGGNMGNAAYTTYGARGARGCNTTYCARAARGCNYTNMGNATGGTNGAYGARAAYGTNAAYGGNTTYGAYCCNTAYATHAARGARGTNAGYGARGGNGARYTNMGNGARCCNACNGAYAARMGNATGTTYGTNYTNGCNGCNGCNYTNMGNCARGGNTAYACNGTNGARGARATHTAYGARYTNACNAARATHGAYAARTGGTTYYTNGARAARYTNAARCAYATHATHGAYAAYTAYAARTAYYTNATHAGYTTYGARACNYTNAARAARTCNAARCARATGGGNTTYTCNGAYAARCARATHGCNGARACNATHAARAGYACNGARYTNGCNGTNMGNAARYTNMGNGARGARTAYAARATHACNCCNTTYGTNAARCARATHGAYACNGTNGCNGCNGARTGGCCNGCNTCNACNAAYTAYYTNTAYYTNACNTAYAAYGCNATHACNCAYGAYYTNCARTTYCCNGGNGGNTAYGTNATGGTNYTNGGNTCNGGNGTNTAYMGNATHGGNAGYTCNGTNGARTTYGAYTGGTGYGCNGTNAGYTGYYTNMGNGARYTNMGNAARYTNAAYAARAARACNATHATGATHAAYTAYAAYCCNGARACNGTNAGYACNGAYTAYGAYATGAGYGAYMGNATGTAYTTYGARGARATHTCNTTYGARGTNGTNATGGAYATHTAYAAYATHGARCARCCNCAYGGNGTNATHYTNTCN---------------------------------------------------------------------------------------------------------------------------------------------------------------------------------------------------------------------------------------GCNAGYCCNGCNTGYACNGARYTNGARGTNGTNATGYTNGAYTGGYTNGGNCARATGATHGGNYTNCCNGAYGARTTYYTNGCNMGNTCNGGNGGNGARGCNGGNGGNGTNATHCARGGNACNGCNAGYGARGCNACNYTNGTNGCNYTNYTNGGNGCNAARGCNMGNATHATHCARMGNGTNAARGARCARCAYCCNGARTGGAGYGAYACNGAYATHYTNGAYAARYTNGTNGGNTAYTGYAAYAARCARGCNCAYTCNTCNGTNGARMGNGCNGGNYTNYTNGGNGGNGTNAARYTNMGNACNYTNAARCCNGAYAAYCARMGNMGNYTNMGNGGNGAYATHYTNAARGARGCNATGGAYGARGAYATHMGNAAYGGNYTNATHCCNTTYTAYGTNGTNGCNACNYTNGGNACNACNTCNTCNTGYACNTTYGAYGCNYTNGAYGARYTNGGNGAYGTNTGYTCNTCNTGYGAYGTNTGGYTNCAYGTNGAYGCNGCNTAYGCNGGNTCNGCNTTYATHTGYCCNGARTAYMGNTAYYTNATGAARGGNATHGARAARGCNGAYTCNTTYAAYTTYAAYCCNCAYAARTGGATGYTNGTNAAYTTYGAYTGYTCNGCNATGTGGYTNAARCARCCNMGNTGGATHGTNGAYGCNTTYAAYGTNGAYCCNYTNTAYYTNAARCAYGAYCARCARGGNTCNGCNCCNGAYTAYMGNCAYTGGCARATHCCNYTNGGNMGNMGNTTYMGNGCNYTNAARYTNTGGTTYGTNYTNMGNYTNTAYGGNGTNGARAAYYTNCARAARCAYATHMGNAARCAYATHGCNYTNGCNCAYYTNTTYGARAARYTNTGYACNTCNGAYAAYMGNTTYGARYTNTTYGARGARGTNACNATGGGNYTNGTNTGYTTYMGNYTNAARGGNAGYAAYGARATHAAYGARGARYTNYTNMGNMGNATHAAYGGNMGNGGNAARATHCAYYTNGTNCCNTCNAARATHGAYGAYGTNTAYTTYYTNMGNYTNGCNATHTGYTCNMGNTTYACNGARGARAAYYTNGGNYTNTTYMGNGCNGCNGTNCCNTCNGGNGCNTCNACNGGNGTNCAYGARGCNYTNGARYTNMGNGAYAAYGTNAARGGNGARTAYCAYGGNAARGGNGTNMGNACNGCNGTNAAYAAYATHAAYACNATHATHGCNCCNGARYTNYTNAARCARAAYYTNGAYGTNACNCARCARAARGARATHGAYCARYTNATGYTNAAYYTNGAYGGNACNGARAAYAARTCNAARYTNGGNGCNAAYGCNATHYTNGGNGTNTCNYTNGCNATHGCNAARGCNGGNGCNGCNAARAARGGNGTNCCNYTNTAYAARCAYYTNGCNGAYYTNGCNGGNAAYAGYAAYATHGTNYTNCCNGTNCCNGCNTTYAAYGTNATHAAYGGNGGNTCNCAYGCNGGNAAYAARYTNGCNATGCARGARTTYATGATHYTNCCNACNGGNGCNTCNTCNTTYAGYGARGCNATGMGNATGGGNTCNGARGTNTAYCAYCAYYTNAARAARATHATHAARGARAARTTYGGNYTNGAYTCNACNGCNGTNGGNGAYGARGGNGGNTTYGCNCCNAAYATHCARAAYAAYAARGAYGCNYTNTTYYTNATHCARGAYGCNATHCARCARGCNGGNTAYGCNGGNAARATHGARATHGGNATGGAYGTNGCNGCNTCNGARTTYTTYAARAAYGGNACNTAYGAYYTNGAYTTYAARAAYCCNCARTCNAAYGCNGCNGAYTAYYTNCCNTCNGARAARYTNGCNGARGTNTAYYTNGARTTYATHAARGARTTYCCNYTNGTNTCNATHGARGAYCCNTTYGAYCARGAYGAYTGGGCNGCNTGGGCNAGYYTNACNTCNMGNACNCCNATHCARATHGTNGGNGAYGAYYTNACNGTNACNAAYCCNAARMGNATHGCNACNGCNGTNGARAARAARGCNTGYAAYTGYYTNYTNYTNAARGTNAAYCARATHGGNAGYGTNACNGARTCNATHGARGCNCAYYTNYTNGCNAARAARAAYGGNTGGGGNACNATGGTNTCNCAYMGNTCNGGNGARACNGARGAYACNTTYATHGCNGAYYTNGTNGTNGGNYTNTCNACNGGNCARATHAARACNGGNGCNCCNTGYMGNTCNGARMGNYTN---------------------------------------------------------------------------------------------------------------------------------------------------------------------------------------------------------------------------------------------------------------------------------------------------------------------------------------------------------------------------------------------------------------------------------------------------------------------------------------------------------------------------------------------------------------------------------------------------------------------------------------------------------------------------------------------------------------------------------------------------------------------------------------------------------------------------------------------------------------------------------------------------------TCNTGYACNGTNAARACNTGYTGGATGMGNYTNCCNAGYTTYMGNTCNGTNGGNGAYGCNYTNAARGAYMGNTTYGAYGGNGCNTCNMGNGTNATGATGCAYAAYCCNCCNACNCARMGNAAYGAYGCNGCNCCNCAYMGNGTNCCNMGNMGNGAYMGNTAYMGNTTYCARYTNMGNCCNCAYAAYCCNGAYCAYAARTCNCCNGGNGCNAARGAYYTNGTNTAYYTNGARTCNTCNCCNGGNTTYTGYGARAARAAYCCNMGNYTNGGNATHCCNGGNACNCAYGGNMGNGCNTGYAAYGAYACNAGYATHGGNGTNGAYGGNTGYGAYYTNATGTGYTGYGGNMGNGGNTAYMGNACNGARACNATGTTYGTNGTNGARMGNTGYAAY
AK154_NEPT_OPOS                YTNATHTGYGARGCNTAYCAYYTNATGAARGAYGCNYTNGGNATGTCNCARGAYGARATGGCNCARACNTTYGAYGARTGGAAYAARGGNGARYTNGAYTCNTTYYTNATHGARATHACNMGNGAYATHYTNAARTAYAARGARAAY---GGNGAYTAYYTNYTNCCNAARATHMGNGAYACNGCNGGNCARAARGGNACNGGNAARTGGACNGGNATHGCNGCNYTNGARTAYGGNACNCCNGTNACNYTNATHGGNGARGCNGTNTTYGCNMGNTGYYTNAGYGCNYTNAARGAYGARMGNGTNACNGCNAGYAARCARYTNCCNGGNGCNCARACNAARTAYTCNGGNGAYMGNAARGTNTTYYTNGARCAYYTNAARGARGCNYTNTAYGCNAGYAARATHATHTCNTAYGCNCARGGNTTYATGYTNYTNMGNGARGCNGCNAARGTNCAYAAYTGGAARYTNAAYTAYGGNGGNATHGCNYTNATGTGGMGNGGNGGNTGYATHATHMGNAGYGCNTTYYTNGGNAAYATHAARGAYGCNTTYACNMGNAAYCCNAAYYTNTCNAAYYTNYTNYTNGAYCCNTTYTTYACNAARGCNATHACNGARTGYCAYAAYTCNATGMGNCARGTNGTNTCNCARGCNGTNYTNCAYGGNGTNTCNATGCCNGCNTTYAGYACNGCNYTNGCNTTYTAYGAYGGNTAYMGNACNGCNCARYTNCCNGCNAAYYTNYTNCARGCNCARMGN------------------------------------------------------------------------------------------------------------------------------------------------------------------------------------------------------------------------------------------------------------------------------------------------------------------------------------------------------------------------------------------------------------------------------------------------------------------------------------------------------------------------------------------------------------------------------------------------------------------------------------------------------------------------------------------------------------------------------------------------------------------------------------------------------------------------------------------------------------------------MGNAARGCNTCNAAYATGGGNTGGYTNAGYTTYACNTTYGGNYTNGARMGNAARTTYAARGCNYTNTGYTCNMGNYTNGAYGTNGTNMGNACNCAYCARCARCARGARAGYGCNMGNTTYYTNTCNCAYTTYAARGGNGCNTTYATHATHAARGAYAGYAARMGNAAYAARMGNTCNCCNGTNGARYTNTTYGARYTNMGNAGYAAYGGNTCNGTNYTNGCNACNMGNYTNGTNCARGTNCCNGCNGAYTCNACNMGNYTNAAYAGYGCNTTYTGYTAYNNNYTNAAYGTNCCNATHGARAGYGAYACNGARTCNGCNATHGTNTAYGTNTGGGTNGGNTCNAARACNTCNCARGAYGARGCNMGNYTNATHGARCARATHGCNGARGAYAARTTYAAYAAYCCNTGGGTNAGYYTNCARGTNYTNAGYGARGGNGARGARCCNGAYAAYTTYTTYTGGATGGCNYTNGGNNNNMGNAARCCNTAYGAYGAYAGYGCNGAYTTYATGAAYTAYACNMGNYTNTTYMGNTGYTCNAAYGARAARGGNTAYTTYACNATHTCNGARAARTGYACNGGNGGNGAYTAYACNACNACNGTNGARGCNTAYGTNCCNTCNAGYGGNMGNGGNATHCARGGNGCNACNAGYCAYCAYYTNGGNCARAAYTTYTCNAARATGTTYGAYATHATHTAYGAYGAYCCNGARACNCARGARAARAARNNNGTNTTYCARAAYTCNTGGGGNATHACNACNMGNATHATHGGNGTNATGATHYTNGTNCAYGGNGAYGAYCARGGNYTNGTNYTNCCNCCNMGNGTNGCNAGYATHCARGTNATHGTNGTNCCNTGYGGNATHGGNGTNAAYACNAGYCARGAYGAYMGNGAYAARYTNAARACNTCNTGYACNAGYYTNGTNGGNGARYTNAAYAARGCNGAYGTNMGNTGYGAYGCNGAYTTYMGNGAYAAYTAYTCNCCNGGNAGYAARGCNCARATHGCNGARATHGTNAAYAAYYTNAARTCNGCNACNYTNGAYGCNGAYGTNGARGTNGTNYTNGGNGTNCCNACNYTNTAYYTNGARTAYGCNMGNGGNYTNATHCCNGCNAAYATHGGNGTNGCNGCNCARAAYTGYTAYAARGTNGCNAARGGNGCNTTYACNGGNGARATHTCNCCNGAYATGATHAARGAYGTNAAYTGYAAYTGGGTNATHYTNGGNCAYTCNGARMGNMGNACNATHTTYGGNGARAGYGAYGARYTNATHGCNGCNAARGTNCARCAYGCNYTNGARTCNGGNYTNAARGTNATHGCNTGYATHGGNGARACNYTNGARGARMGNGARGCNAAYAARACNGARGARGTNGTNTTYMGNCARTGYAGYGCNYTNAARCCNGCNATHGGNAAYAAYTGGGCNAAYGTNGTNYTNGCNMGNCARYTNGARGGNGARATHGCNGARCARTGGCCNAARYTNYTNCCNYTNGTNAARGAYATHATHAARTTYGAYATGAARCAYTCNGCNGARATHCARGCNTGYGAYYTNYTNATGGARATHGAYCARYTNGAYYTNYTNACNGARCAYATGGAYCARAGYAAYTAYGGNMGNGTNTGYYTNTAYYTNATHGGNTGYGCNAGYTAYGTNGTNGARCCNGARTCNACNCARATHYTNCARGGNGTNYTNGAYACNTAYATHAARTTYGGNGARCAYTGYMGNGCNATGATHGTNGCNATGCARYTNAAYGAYAARACNAARTGYGARCARGTNTTYAAYGCNTGYCCNGAYTCNYTNATHMGNAARCARYTNTGYTAYATHYTNGCNMGNCARTTYATHCCNATHGAYGTNGAYGAYGARGAYYTNMGNGTNATHYTNYTNAAYGCNCAYATHAAYGAYCAYTAYYTNAGYYTNGGNMGNGARYTNGGNGTNTAYGAYCCNATGGTNCCNGAYGCNGARTGYYTNMGNGTNGTNTCNGARATHYTNGAYTCNYTNGAYATHGGNAARTAYGTNATHAARATHAAYCAYMGNMGNYTNYTNGAYGGNATGTTYGARGTNTGYGGNGTNCCNGCNGAYAARTTYAARACNGCNTGYTCNACNGTNGAYAARYTNGAYAARAGYCCNTGGGARGARGTNMGNACNGARATGATHAAYGARAARGGNATHTCNGTNGARGCNGCNGAYAARATHGGNGARTTYGTNMGNYTNAAYGGNAARATGGAYYTNGTNGARAARYTNYTNACNGAYCCNGTNYTNACNAARTCNAARGCNTCNYTNGARGGNYTNGARGGNATHAARYTNYTNYTNAGYTAYTGYAARATHTAYGGNYTNGARGAYAARATHYTNTTYGAYYTNAGYYTNGCNMGNGGNYTNYTNMGNTTYATHAARAARACNYTNAARAAYGAYGCNGAYGARATHGTNACNGTNCAYAARGGNGARCCNATGTCNYTNTCNGCNGTNTTYAARTCNATGAAYYTNAGYCCNTTYGAYYTNACNGTNGAYATGYTNGAYGTNCAYGCNGAYMGNAAYACNTTYCAYMGNTTYGAYAARTTYAAYGCNAARTAYAAYCCNATHGGNGARAGYMGNYTNMGNGARGTNTTYYTNAARACNGAYAAYTAYYTNAAYGGNAARTAYTTYGCNMGNATHATHAARGARGTNTCNTTYGAYYTNGARGARAGYAARTAYCARAAYACNGARYTNMGNATHTCNATHTAYGGNAARAGYAARGAYGARTGGGCNAARYTNGCNAARTGGGCNGTNYTNCAYGAYGTNTAYTCNGAYAAYGTNMGNTGGYTNATHCARATHCCNMGNYTNTAYGAYATHTTYMGNTGYAAYAARATHATGAGYAAYTTYCARGARATHYTNTCNAAYATHTTYGARCCNYTNTTYGARGTNACNAAYAAYCCNAGYGCNAAYGARGAYYTNCAYAARTTYYTNACNTAYGTNGTNGGNTTYGAYAGYGTNGAYGAYGARAGYAARCCNGARAAYCCNATGYTNGAYATHGAYGTNAARACNCCNGARCARTGGGAYGAYGARGAYAAYCCNCCNTAYGCNTAYTAYYTNTAYTAYATGTAYGCNAAYATHACNGTNYTNAAYCAYTTYMGNAARGARCARGGNYTNAAYACNTTYNNNYTNMGNCCNACNYTNTGGTAYYTNTTYMGNGAYAAYYTNYTNCCNAARAARACNAARTTYATHGGNTAYGCNMGNACNCAYCARACNATHGARGARGTNAARGARAARTGYGCNAARTAYATGAARATHAARCCNAAYGARGARGAYYTNTTYAAYGARTTYTGGAGYTAYAAYAGYTAYGTNGCNGGNAGYTAYGAYAARMGNMGNGAYTTYGARYTNYTNAAYCARGARATHGARAARTAYGARMGNGGNGCNGTNTGYAAYMGNYTNTTYTAYYTNGCNYTNCCNCCNTCNGTNTTYGARGAYGCNACNGTNAAYATHMGNAAYGCNTGYATHGCNYTNAARGGNTGGACNMGNATHATHATHGARAARCCNTTYGGNMGNGAYGCNGARAGYTCNAARAARYTNAGYGAYCAYYTNGCNGGNYTNTTYAARGARGARCARATHTAYMGNATHGAYCAYTAYYTNGGNAARGARATGGTNCARAAYYTNATGACNYTNMGNTTYGCNAAYMGNATHTTYGTNCCNAGYTGGAAYMGNGARAAYATHGCNTCNGTNYTNATHTCNTTYAARGARCCNTTYGGNACNGARGGNMGNGGNGGNTAYTTYGAYAGYTTYGGNATGATHMGN------------------------------------------------------------------------------------------------------------------------------------------------------------------------------------------------------------------------------------------------------------------------------------------------------------------------------------------------------------------------------------------------------------------------------------------------------------------------------------------------------------------------------------------------------------------------------------------------------------------GARACNGGNCCNTGYGGNCCNTGYTCNGARYTNCAYTAYGAYMGNATHGGNGGNMGNGARGCNGCNCAYYTNGTNAAYATGGAYGAYCCNGAYGTNYTNGARATHTGGAAYYTNGTNTTYATHCARTTYAAYMGNGARAAYGAYGGNAGYYTNMGNCCNYTNCCNAARAARCAYATHGAYTGYGGNYTNGGNYTNGARMGNYTNGTNTCNGTNATHCARGAYAARMGNGCNAAYTAYGAYACNGAYTTYTTYATHCCNYTNTTYGARGCNATHCARAARGGNACNGGNGCNMGNCCNTAYACNGGNAARGTNGGNGARGARGAYGTNGAYGGNGTNGAYATGGCNTAYMGNGTNYTNGCNGAYCAYGCNMGNACNYTNACNATHGCNYTNTCNGAYGGNGGNTGYCCNGAYAAYACNGGNMGNGGNTAYGTNYTNMGNMGNATHYTNMGNMGNGCNGTNMGNTAYGCNACNGARAARYTNAAYGCNAARCCNGGNTTYTTYGCNACNYTNGTNCAYACNGTNATHGARTCNYTNGGNGAYACNTTYCCNGARATHAARMGNGAYCCNCARAAYGTNATHGARATHATHAAYGARGARGARATHCARTTYYTNAARACNYTNACNMGNGGNMGNAAYYTNYTNAAYMGNACNATHACNAARYTNGCNAARCARGTNCCNGGNGAYGTNGCNTGGMGNYTN------------------------------------------------------------------------------------------------------------------------------------------------------------------------------------------------------------------------------------------------------------------------------------------------------------------------------------GGNMGNTAYTCNYTNTGGTCNGCNATHGGNYTNTCNATHTCNYTNTAYGTNGGNTTYGARAAYTTYCARAGYYTNYTNGARGGNGCNTTYTAYATGGAYAARCAYTAYACNACNGCNCCNYTNGAYCARAAYGTNCCNGTNATHYTNGCNYTNYTNGGNATHTGGTAYTCNAAYTTYCAYGGNTCNGARACNCAYGCNYTNYTNCCNTAYGAYCARTAYYTNCAYMGNTTYGCNGCNTAYTTYCARCARGGNGAYATGGARAGYAAYGGNAARTAYGTNACNMGNGCNAGYGCNGARGTNGARTAYAAYACNGGNCCNATHGTNTGGGGNGARCCNGGNACNAAYGGNCARCAYGCNTTYTAYCARYTNATHCAYCARGGNACNMGNYTNATHCCNTGYGAYTTYATHGCNCCNGCNCARACNCAYAAYCCNATHTCNAAYGGNATHCAYCAYAARATHYTNYTNGCNAAYTTYYTNGCNCARACNGARGCNYTNATGACNGGNAARACNGARCARCARGCNAARGCNGARYTNGARAARTCNGGNATGGCNGCNGARGCNGTNAARAARATHYTNCCNCAYAARGTNTTYAARGGNAAYMGNCCNACNAAYTCNATHATHGTNAARAARGTNTCNCCNTTYACNYTNGGNACNYTNATHGCNATGTCNGARAAYCCNAARYTNCCNGARYTNYTNCAYMGNAARGGNGTNGCNTTYATHGGNCCNCCNGARAARGCNATGTGGGCNYTNGGNGAYAARATHGCNTCNTCNATHGTNGCNCARACNGCNGAYATHCCNACNYTNCCNTGGAGYGGNAGYGGNYTNAARGCNGARTAYAAYAAYAARAARATHAARATHTCNACNGAYYTNTTYGCNMGNGGNTGYGTNACNTCNCCNGARGARGGNYTNCARGCNGCNAAYAARATHGGNTTYCCNATHATGATHAARGCNTCNGARGGNGGNGGNGGNAARGGNATHMGNAARGTNGAYAGYCCNGAYGAYTTYGCNAAYYTNTTYMGNCARGTNCARGCNGARGTNCCNGGNTCNCCNATHTTYGTNATGAARYTNGCNMGNTCNGCNMGNCAYYTNGARGTNCARYTNYTNGCNGAYCARTAYGGNAAYGCNATHTCNYTNTTYGGNMGNGAYTGYTCNATHCARMGNMGNCAY------------------------------------------------------------------------------------------------------------------------------------------------------------------------------------------------------------------------------------------------------------------------------------------------------------------------------------------------------------------------------------------------------------------------------------------------------------------------------------------------------------------------------------------------------------------------------------------------------------------------------------------------------------------------------------------------------------------------------------------------------------------------------------------------------------------------------------------------------------------------------------------------------------------------------------------------------------------------------------------------------------------------------------------------------------------------------------------------------------------------------------------------------------------------------------------------------------------------------------------------------------------------------------------------------------------------------------------------GTNGARYTNTTYMGNGCNAARATHTTYGARAARTAYAAYGTNAGYATHYTNGGNACNCCNATHCARTCNATHATHGAYACNGARGAYMGNAARATHTTYTCNGARAARATHCAYNNNATHGGNGARAARGTNGCNCCNAGYGCNGCNGTNTCNTCNGTNGARGARGCNYTNGARGCNGCNAARYTNATHGGNTAYCCNGTNATGGCNMGNGCNGCNTTYTCNYTNGGNGGNYTNGGNTCNGGNTTYGCNAAYGAYGARACNGARYTNAARGCNYTNGCNMGNGCNGCNTTYACNCAYTCNAAYCARYTNATHATHGAYAARTCNYTNAARGGNTGGAARGARGTNGARTAYGARGTNGTNMGNGAYGCNTTYAAYAAYTGYATHACNGTNTGYAAYATGGARAAYGTNGAYCCNYTNGGNATHCAYACNGGNGARTCNATHGTNGTNGCNCCNAGYCARACNYTNTCNAAYMGNGARTAYTAYYTNYTNMGNAARACNGCNATHAARGTNATHCARCAYTTYGGNGTNGTNGGNGARTGYAAYATHCARTAYGCNYTNAGYCCNAAYTCNGARGARTTYTAYATHATHGARGTNAAYGCNMGNYTNTCNMGNAGYTCNGCNYTNGCNAGYAARGCNACNGGNTAYCCNYTNGCNTAYGTNGCNGCNAARYTNGCNYTNGGNAARCCNYTNCCNGAYATHAARAAYTCNGTNACNGGNGTNACNACNGCNTGYTTYGARCCNAGYYTNGAYTAYTGYGTNGTNAARGTNCCNMGNTGGGAYYTNGCNAARTTYAGYMGNGTNAGYACNAARATHGGNAGYTCNATGAARAGYGTNGGNGARGTNATGGCNATHGGNMGNAARTTYGARGARGCNTTYCARAARGCNYTNMGNATGGTNGAYGARAAYGTNATHGGNTTYGAYCCNTAYAARATGGCNGTNAAYGARGARGARYTNAARGARCCNACNGAYAARMGNATGTTYGTNYTNGCNGCNGCNYTNAAYTAYGGNTAYTCNYTNGAYAARYTNCAYGAYYTNACNAARATHGAYAARTGGTTYYTNCARAARATGMGNAAYATHATHMGNCAYTAYAARACNATHYTNAAYTAYACNTCNYTNYTNTCNGCNAARCARATHGGNTTYTCNGAYAARCARATHGCNTCNGCNACNAAYTGYACNGARATHGTNATHMGNCARYTNMGNGAYCARTTYMGNATHAARCCNATHGTNAARCARATHGAYACNGTNGCNGGNGARTGGCCNGCNGGNACNAAYTAYYTNTAYYTNACNTAYAAYGGNAARYTNCAYGAYYTNCAYTTYGAYGARAARTAYACNATGGTNATHGGNTCNGGNGTNTAYMGNATHGGNAGYTCNGTNGARTTYGAYTGGTGYGCNGTNAGYTGYYTNMGNGARYTNAARTCNYTNGGNMGNAARACNATHATGATHAAYTAYAAYCCNGARACNGTNAGYACNGAYTAYGAYATGAGYGAYMGNYTNTAYTTYGARGARATHACNTTYGARGTNGTNATGGAYATHTAYGAYATHGARCARCCNGARGGNGTNATHYTNTGY---------------------------------------------------------------------------------------------------------------------------------------------------------------------------------------------------------------------------------------TCNAGYCCNGCNTGYACNGARYTNGARGTNGTNATGATGGAYTGGYTNGGNCARATGYTNGAYYTNCCNGAYGAYTTYYTNGCNMGNTCNGGNGGNCCNGGNGGNGGNGTNATHCARGGNACNGCNAGYGARGCNACNYTNGTNGCNYTNYTNGGNGCNAARGCNMGNGCNATHCARCARATGAARCARAARGAYCCNAAYATHAGYGAYATHGCNATHACNGARAARYTNGTNGGNTAYTGYTCNGARCARGCNCAYTCNAGYGTNGARMGNGCNGGNYTNYTNGGNGGNATHMGNYTNMGNCARYTNCCNTGYGAYGAYAARMGNAARYTNMGNGAYGAYGTNYTNMGNAARGCNATHATHGARGAYAARGCNAARGGNYTNATHCCNTTYTAYGTNGTNGCNACNYTNGGNACNACNAAYTCNTGYGCNTTYGAYGCNYTNGAYGARYTNAGYGAYGTNTGYGTNGARGARAAYATHTGGYTNCAYGTNGAYGCNGCNTAYGCNGGNGCNGCNTTYATHTGYCCNGARTTYMGNTAYYTNATGAARGGNGTNCAYAAYGCNGAYTCNTTYAAYTTYAAYCCNCAYAARTGGYTNYTNACNAAYTTYGAYTGYTCNGCNATGTGGYTNAARCARCCNAGYTGGGTNGTNGAYGCNTTYAAYGTNGAYCCNATHTAYYTNAARCAYGGNCAYCARAGYTCNGCNCCN---------------------------------------------------------------------------------------------------------------------------------------------------------------------------------------------------------------------------------------------------------------------------------------------------------------------------------------------------------------------------------------------------------------------------------------------------------------------------------------------------------------------------------------------------------------------------------------------------------------------------------------------------------------------------------------------------------------------------------------------------------------------------------------------------------------------------------------------------------------------------------------------------------------------------------------------------------------------------------------------------------------------------------------------------------------------------------------------------------------------------------------------------------------------------------------------------------------------------------------------------------------------------------------------------------------------------------------------------------------------------------------------------------------------------------------------------------------------------------------------------------------------------------------------------------------------------------------------------------------------------------------------------------------------------------------------------------------------------------------------------------------------------------------------------------------------------------------------------------------------------------------------------------------------------------------------------------------------------------------------------------------------------------------------------------------------------------------------------------------------------------------------------------------------------------------------------------------------------------------------------------------------------------------------------------------------------------------------------------------------------------------------------------------------------------------------TCNTGYACNGTNAARACNTGYTGGATGAARYTNCCNGAYTTYMGNGCNGTNGGNGAYGCNYTNAARGAYAARTTYGAYGGNGCNTCNAARGTNATGATGCCNAAYGCNTCNCCNCCNMGNAAYGAYGGNACNCCNAAYMGNATHCCNMGNMGNGAYMGNTAYTCNTTYMGNYTNMGNCCNAGYAAYCCNGARCAYAARGCNCCNGCNGCNAARGAYYTNGTNTAYYTNGAYCCNTCNCCNGGNTTYTGYGARMGNAAYCCNMGNYTNGGNATHCCNGGNACNCAYGGNMGNGCNTGYAAYGAYACNAGYATHGGNGTNGAYGGNTGYGAYYTNATGTGYTGYGGNMGNGGNTAYMGNACNAGYACNAARATHGTNGTNGARMGNTGYGCN
Aaeq_BOMB_EUPT_EUPT            YTNATHTGYGARGCNTAYCAYYTNATGAARGAYGTNGTNGGNYTNGARCARGGNGARATGGCNGAYGTNTTYGAYGAYTGGAAYAARGGNGARYTNGAYTCNTTYYTNATHGARATHACNMGNGAYATHYTNAARTTYAARGAYACNGAYGGNAARTAYYTNYTNCCNAARATHMGNGAYACNGCNGGNCARAARGGNACNGGNAARTGGACNGGNATHAGYGCNYTNGARYTNGGNGTNCCNGTNACNYTNATHGGNGARGCNGTNTTYGCNMGNTGYYTNTCNGCNYTNAARGARGARMGNGTNAARTCNAGYACNAAYYTNCCNGGNTCNTCNACNAGYTAYAARGGNGAYAARAARGARTTYYTNGARCAYYTNMGNAGYGCNYTNTAYGCNAGYAARYTNATHTCNTAYGCNCARGGNTTYATGYTNYTNMGNGARGCNGCNAARACNTAYAARTGGCAYYTNAAYTAYGGNAAYATHGCNYTNATGTGGMGNGGNGGNTGYATHATHMGNAGYGTNTTYYTNGGNAAYATHAARGAYGCNTTYACNMGNAAYCCNGARYTNTCNAAYYTNYTNYTNGAYCCNTAYTTYACNGARMGNATHAGYAARTCNCARAARTCNYTNMGNCARGTNGTNGCNCARGCNGCNYTNGTNGGNGTNCCNGCNCCNGCNTTYTCNGCNGCNYTNGCNTTYTAYGAYGGNTAYMGNTCNGARACNYTNCCNGCNAAYYTNYTNCARGCNCARMGNACNATHGAYCCNAAYGARAGYMGNGTNCCNGTNCCNGAYGARMGNTTYGAYTAYYTNTGYGARTAYCAYAARCCNGCNAGYAARGTNCCNGCNTTYYTNAAYGTNGTNGAYATHGCNGGNYTNGTNMGNGGNGCNGCNGARGGNCARGGNYTNGGNAAYGCNTTYYTNTCNCAYATHAARGCNTGYGAYGCNATHTTYAAYYTNTGYMGNGCNTTYGAYGAYGARGAYGTNATHCAYGTNGAYGGNGAYGTNAAYCCNGTNMGNGAYYTNGARACNATHGGNGARGARYTNMGNYTNAARGAYGTNGARCARYTNATHCARCAYGTNGARAARYTNGAYMGNGTNGTNAAYMGNGGNAAYGAYAARAARYTNAARCCNGARTAYGAYGCNYTNACNAARATHAARGGNGTNYTNGTNGAYGARAARAARCAYATHMGNTTYGGNGAYTGGAGYGCNGCNGARATHGARGTNYTNAAYAARTAYYTNTTYYTNACNTCNAARCCNGCNYTNTAYYTNGTNAAYYTNTCNGARAARGAYTAYATHMGNAARAARAAYAARTGGYTNCCNAARYTNAARGARTGGATHGAYAARAAYGAYCCNGGNGCNCCNYTNATHCCNTTYTCNGGNGCNYTNGARACNAARYTNTTYGAYATGGARCCNGCNGARAARCARGCNTTYYTNAARGARAAYGGNATHACNAGYGCNYTNGAYAARATHATHGTNCARGGNTAYAARGCNYTNCARYTNGARTAYTTYTTYACNGCNGGNCCNGAYGARGTNAARGCNTGGACNATHCARAARGGNACNAARGCNCCNCARGCNGCNGGNMGNATHCAYACNMGNMGNGCNCCNAAYATGGGNTGGYTNACNTTYACNTTYGGNYTNGARMGNAARTTYAARCARYTNTGYAARMGNYTNGAYGTNGTNMGNACNCAYCARCARCARGARAGYYTNAARTTYATGGCNCAYTTYCAYMGNMGNTTYATHATHMGNGAYGGNAARMGNAAYYTNMGNCARCCNGTNGARYTNTTYGARYTNMGNAGYAAYGGNTCNTCNYTNTGYACNMGNYTNGTNCARGTNAARGCNGARGCNGCNCARYTNAAYAGYGCNTTYTGYTAYATHYTNAAYGTNCCNYTNGARGGNGARACNTCNTCNGCNATHGTNTAYGCNTGGATHGGNAAYAARAGYGAYTCNGAYTCNGCNMGNYTNATHGARCARATHGCNGARGARAARTTYAAYAAYCCNTGGGTNAGYYTNCARATHYTNACNGARGGNAGYGARCCNGAYAAYTTYTTYTGGGTNGCNYTNGGNGGNMGNAARCCNTAYGAYYTNGAYGCNGAYTAYYTNAAYTAYACNMGNYTNTTYMGNTGYTCNAAYGARAARGGNTAYTTYACNGTNTCNGARAARTGYACNGGNGGNTAYTAYACNACNACNGTNGARGCNTAYATHCCNGCNAGYGGNMGNGCNATHCARGGNGCNACNAGYCAYCAYYTNGGNCARAAYTTYTCNAARATHTTYGARATHGTNTAYGAYGAYCCNGAYACNCAYGARAARGCNTAYGTNTTYCARAAYTCNTGGGGNATHACNACNMGNACNATHGGNGTNATGGTNYTNGTNCAYGGNGAYGAYAARGGNYTNGTNYTNCCNCCNMGNGTNGCNGAYATHCARGCNATHGTNGTNCCNTGYGGNATHACNGCNTCNAGYACNGCNGARGARMGNAARGGNYTNATHGAYTCNTGYAARGCNYTNGTNGAYGAYYTNGTNGCNGCNGGNYTNMGNGCNGARGGNGAYTAYMGNGAYAAYTAYTCNCCNGGNGAYAARAAYCARATHAAYGARATHATHAAYAAYYTNAARAARGGNCCNYTNGAYTCNAAYGTNGARGTNGTNATHGGNGTNCCNTCNATHTAYYTNGCNTAYGTNAARAAYATHATHTCNGAYTCNATHGARGTNGCNGCNCARAAYTGYTGGAARTCNGCNAARGGNGCNTTYACNGGNGARATHTCNCCNGCNATGATHAARGAYGTNGGNGTNAAYTGGGTNATHYTNGGNCAYTCNGARMGNMGNACNATHTTYGGNGARAARGAYGAYYTNATHGCNGAYAARGTNGCNCAYGCNYTNGARTCNGGNYTNMGNGTNATHGCNTGYATHGGNGARACNYTNGARGARMGNGARGCNGGNAARACNGARGARGTNGTNTTYMGNCARACNAARGCNYTNATHCCNGCNATHGGNCARAAYTGGGAYAARGTNGTNATHGCNMGNCARYTNGARGGNGARATHGCNGARGAYTGGAAYATHYTNYTNCCNYTNGTNMGNGAYGTNATHTCNTTYGAYATGAARCAYTCNGCNGARATHCARGCNTGYGAYYTNYTNATGGARATHGAYMGNYTNGAYYTNYTNACNCARCAYATGGAYCARAGYAAYTAYCCNMGNGTNTGYYTNTAYYTNATHGGNTGYGCNAGYTAYGTNGTNGARCCNGARTCNACNCARGTNYTNCARGGNGTNYTNGAYACNTAYYTNMGNTTYGGNGARTAYCCNMGNGCNYTNYTNGTNGCNATGCARYTNCARGAYAARACNAARTGYGARGARGTNTTYAAYGCNTGYACNGAYCCNYTNATHAARAARCARYTNTGYTAYATGYTNGCNMGNCARTAYATHCCNYTNGARATHGAYGAYGARGAYYTNMGNACNATHYTNYTNAAYGCNCAYATHAAYGAYCAYTTYYTNAGYYTNGCNMGNGARYTN---------------------------------------------------------------------------------------------------------------------------------------------------------------------------------------------------------------------------------------------------------------------------------------------------------------------------------------------------------------------------------------------------------------------------------------------------------------YTNMGNTTYATHAARAARACNYTNAARAAYTAYGCNGAYGARGTNGTNACNYTNCAYAARGGNACNCCNATGACNYTNAARTCNGTNTTYCARTCNATGAAYYTNAGYACNTAYGAYYTNACNGTNGAYATGYTNGAYGTNCAYGCNGAYMGNAAYACNTTYCAYMGNTTYGAYAARTTYAAYGCNAARTAYAAYCCNATHGGNGARAGYMGNYTNMGNGARGTNTTYYTNAARACNGAYAAYTAYATGAAYGGNAARTAYTTYGCNMGNATHATHAARGARGTNGCNTCNGAYYTNGARGARAGYAARTAYCARAAYGCNGARYTNMGNYTNTCNATHTAYGGNAARAAYACNAGYGARTGGGCNAARYTNGCNAARTGGGCNATHCARTAYGAYGTNCAYTCNAAYAAYGTNMGNTGGYTNATHCARATHCCNMGNYTNTAYGAYATHTTYAARTCNAAYAARATHATGAAYAAYTTYCARGARTTYYTNAGYAAYATHTTYCARCCNYTNTTYGARGTNACNAAYGAYCCNAAYAGYAAYYTNGARYTNCAYAARTTYYTNACNCAYGTNATHGGNTTYGAYAGYGTNGAYGAYGARTCNAARCCNGARAAYCCNATGYTNGAYGCNGARGCNAARATHCCNGARGAYTGGGAYGAYGARGARAAYCCNCCNTAYGCNTAYTAYYTNTAYTAYATGTAYGCNAAYATGACNGTNYTNAAYCAYTTYMGNAARGARCARGGNYTNAAYACNTTYGTNYTNMGNCCNACNATHTGGTAYYTNTAYMGNGAYAAYYTNYTNCCNMGNACNACNAARTTYATHGGNTAYGCNMGNACNAARCARTCNYTNTCNGARGTNMGNGARAARTGYAARAARTAYATGAARGTNMGNCCNGGNGARGAYAARAARTTYGARGARTTYTGGCARGCNAAYGAYTAYTTYGCNGGNTCNTAYGAYMGNMGNGTNGAYTAYGARYTNYTNAAYCARYTNATHAGYAARTAYGARAARGGNNNNGTNGCNAAYMGNATHTTYTAYYTNGCNGTNCCNCCNACNGTNTTYGARGAYGTNACNGTNAAYATHMGNAAYGCNTGYATHTCNATHAARGGNTTYACNMGNGTNATHATHGARAARCCNTTYGGNMGNGAYGAYGARAGYTCNAAYAARYTNAGYAGYCAYYTNGCNGGNYTNTTYAARGARGARCARATHTAYMGNATHGAYCAYTAYYTNGGNAARGARATGGTNCARAAYYTNATGACNATHMGNTTYGCNAAYCARATHTTYAGYCCNTCNTGGAAYMGNGARAAYATHGCNTCNGTNYTNATHTCNTTYAARGARCCNTTYGGNACNGARGGNMGNGGNGGNTAYTTYGAYGAYTTYGGNATHATHMGNCAYATGACNGGNGAYATHCAYGCNGTNACNGCNGCNAAYAAYYTNYTNGCNGCNCARATGGAYGCNMGNATHTTYCAYGARYTNACNCARAARGAYGGNCCNYTNTAYGAYMGNYTNGTNCCNAARATHAARGGNGTNMGNAARTTYTCNCCNATHCARYTNMGNMGNYTNAARMGNYTNGGNATHGAYAARACNGAYCCNGAYTCNYTNACNGAYGARGARAARTCNAARTTYGCNMGNYTNAAYATHGAYACNACNAARATHATGTGGAAYMGNGTNGTNGAYYTNAAYGAYMGNTAYYTNMGNAARATHACNATHGGNCARTCNCCNACNGARAARGGNTTYACNMGNGARACNGCNTTYGAYATHGCNGTNGCNTCNGARATHATGGCNATHYTNGCNYTNGGNAAYAAYGTNGAYGAYATGAARGARMGNYTNGCNAGYATGGTNGTNGCNYTNGAYAARAGYGGNAAYCCNGTNACNGCNGAYGAYYTNGGNATGACNGGNGCNYTNYTNGTNYTNYTNMGNGAYGCNACNGARCCNACNYTNATGCARACNYTNGARGGNACNCCNGTNYTNGTNCAYGCNGGNCCNGARACNGGNCCNTGYGGNCCNTGYTCNGARYTNCAYTTYGAYMGNATHGGNAAYMGNAAYGCNGCNCAYYTNGTNAAYATGGAYGAYCCNGAYGTNYTNGARATHTGGAAYYTNGTNTTYATHCARTTYAAYMGNGARTCNGAYGGNTCNYTNAARCARYTNCCNAARAARCAYATHGAYTGYGGNYTNGGNYTNGARMGNYTNGTNTCNGTNATHCARAAYAARMGNGCNAAYTAYGAYACNGAYTTYTTYATGCCNYTNTTYAARTCNATHGARAGYGGNACNGGNACNMGNCCNTAYTCNGGNAARGTNGGNACNGAYGAYGTNGAYGGNATHGAYATGGCNTAYMGNGTNYTNGCNGAYCAYGCNMGNACNYTNACNATHGCNYTNTCNGAYGGNGGNTGYCCNGAYAAYACNGGNMGNGGNTAYGTNYTNMGNMGNATHYTNMGNMGNGCNGTNMGNTAYGCNTCNGARAARYTNAAYGCNAARCCNGGNTTYTTYGGNACNYTNGTNTAYACNGTNGTNGARYTNYTNGGNGAYATHTTYCCNGARATHAARAARGAYCCNGAYTCNATHGTNYTNYTNATHAAYGARGARGARATHCARTTYYTNAARACNYTNTCNMGNGGNMGNAAYYTNYTNAAYMGNACNATGGARAARYTNTCNAARATHATHCCNGGNGAYGTNGCNTGGMGNYTNCARMGNAARCARAARAGYMGNGCNTTYTGYTAYTTYTGYGGNGCNGTNCARMGNYTNCCNGCNTGYGCNCARTGYGGNAARTTYAARTGYATGYTNAARTCNGGNGAYTGYGTNGTNMGNCAYCCNGGNYTNTAYACNACNGGNYTNGCNATGGTNGGNGCNATHTGYGAYTTYTGYGARGCNTGGGTNTGYCAYGGNMGNAARTGYYTNACNTCNCAYGCNTGYACNTGYCCNYTNAAYGAYGCNGTNTGYYTNGARTGYGARMGNGGNGTNTGGGAYCAYGGNGGNMGNGTNTTYMGNTGYTGYTTYTGYCARGGNTTYYTNGGNMGNTAYTCNYTNTGGTCNGCNATHGGNYTNTCNATHTCNYTNGCNATHGGNTTYAAYAAYTTYGARCARYTNYTNGARGGNGCNAAYTTYATGGAYGARCAYTTYACNACNGCNCCNYTNGAYAARAAYGTNCCNGTNATHYTNGCNYTNYTNGGNATHTGGTAYCAYAAYTTYTAYYTNACNGAYACNCAYGCNATHYTNCCNTAYGAYCARTAYATGCAYMGNTTYGCNGCNTAYTTYCARCARGGNGAYATGGARAGYAAYGGNAARTAYGTNACNMGNGCNGGNGCNGTNGTNGAYTAYCCNACNGGNCCNATHGTNTGGGGNGARCCNGGNACNAAYGGNCARCAYGCNTTYTAYCARYTNATHCAYCARGGNACNMGNYTNATHCCNTGYGAYTTYATHGCNCCNGCNCARACNCAYAAYCCNATHTCNAAYGGNGTNCAYCAYAARATHYTNYTNGCNAAYTTYYTNGCNCARACNGARGCNYTNATGAARGGNAARACNGCNGARGARGCNAARNNNGARYTNGARAARACNGGNATGGCNCCNGARGCNATHGCNAARATHYTNCCNCAYAARGTNTTYAARGGNAGYMGNCCNACNAAYTCNATHGTNGTNAARAARGTNTCNCCNTTYATHYTNGGNGCNYTNGTNGCNATGTCNGARAAYCCNAARYTNCCNGARYTNYTNCAYMGNGCNGGNGTNGTNTTYATHGGNCCNCCNGARAARGCNATGTGGGCNYTNGGNGAYAARATHGCNTCNTCNATHGTNGCNCARACNGCNGAYATHCCNACNYTNCCNTGGAGYGGNAGYGARYTNAARGCNGARTAYAAYACNAARAARATHAARATHTCNTCNGARYTNTTYGCNAARGGNTGYGTNACNTCNCCNGARCARGGNTTYCARGCNGCNCARAARATHGGNTTYCCNGTNATGATHAARGCNTCNGARGGNGGNGGNGGNAARGGNATHMGNAARGTNGARAAYCCNGAYGAYTTYAAYAAYATGTTYMGNCARGTNCARGCNGARGTNCCNGGNTCNCCNATHTTYGTNATGAARYTNGCNAARTCNGCNMGNCAYYTNGARGTNCARYTNYTNGCNGAYCARTAYGGNAAYGCNATHTCNYTNTTYGGNMGNGAYTGYTCNATHCARMGNMGNCAYGGNTAYCCNGARTCNYTNACNGAYCCNTCNTAYCAYGCNCARYTNYTNGTNYTNACNTAYCCNYTNGTNGGNAAYTAYGGNGTNCCNGAYGARAARGARACNGAYGARCAYGGNATHCCNMGNTGGTTYGARTCNGAYMGNATHTGGGCNTCNGGNYTNATHGTNGGNGARGTNTGYACNMGNGCNTGYCAYTGGMGNGCNAARMGNTCNYTNGGNTCNTGGYTNGCNTCNCARAAYATHCCNGGNATHTGYGAYATHGAYACNMGNGCNYTNACNTAYMGNYTNMGNACNGGNGTNACNYTNGGNMGNATHATHCARGGNGTNCCNTCNGAYCCNAAYATHMGNAAYYTNGTNGCNGARGTNTCNACNAARCARACNAARATHTAYAAYCCNAAYGGNAAYGTNACNATHYTNGCNGTNGAYTGYGGNTCNAARTAYAAYCARATHMGNTGYYTNATHAARMGNAAYGCNAARGTNGTNYTNGTNCCNTGGAAYCAYAARYTNGAYCCNAAYGARTAYGAYGGNYTNTTYATHAGYAAYGGNCCNGGNGAYCCNGARATHTGYAARAAYGTNGTNGARAAYYTNCARTCNGTNATHGTNAARCCNGTNTTYGGNATHTGYYTNGGNCAYCARYTNYTNTCNACNGCNGCNGGNTGYACNACNTAYAARACNATGTAYGGNAAYMGNGGNCAYAAYYTNCCNTGYACNCAYAAYGGNACNGGNMGNTGYTTYATGACNTCNCARAAYCAYGGNTTYGCNGTNGAYGCNGARTCNYTNCCNGAYAAYTGGAARATHYTNTTYACNAAYGARAAYGAYAARACNAAYGARGGNATHATHCAYAARTCNYTNCCNTTYTTYAGYGTNCARTTYCAYCCNGARCAYACNGCNGGNCCNACNGAYYTNGARTGYYTNTTYGAYATHTTYATHGAYGCNGTNAARTCNTAYAARAAYAAYAARCCNTGYGTNATHGAYAGYATGATHACNGARAARYTNAARTTYGARGCNACNATHCARMGNCCNAARAARGTNYTNATHYTNGGNTCNGGNGGNYTNTCNATHGGNCARGCNGGNGARTTYGAYTAYTCNGGNTCNCARGGNGTNAARGCNATGCARGARGARAARATHCARACNGTNYTNATHAAYCCNAAYATHGCNACNGTNCARACNTCNAARGGNYTNGCNGAYAARGTNTAYTTYYTNCCNATHACNCCNGARTAYGTNGARCARGTNATHAARGCNGARMGNCCNACNGGNGTNYTNYTNACNTTYGGNGGNCARACNGCNYTNAAYTGYGGNGTNGARYTNGARAARTCNAARATHTTYGARAARTAYAAYGTNAAYGTNYTNGGNACNCCNATHCARTCNATHGTNGAYACNGARGAYMGNAARATHTTYGCNGARAARATHAAYGCNATHGGNGARAARGTNGCNCCNAGYGCNGCNGTNACNTCNGTNGARGARGCNYTNGCNGCNGCNATHCARATHGGNTAYCCNGTNATGGCNMGNTCNGCNTTYTCNYTNGGNGGNYTNGGNTCNGGNTTYGCNAAYAAYGARGAYGARYTNAARGCNYTNGCNCAYCARGCNYTNTCNCAYTCNGAYCARYTNATHATHGAYAARTCNYTNAARGGNTGGAARGARGTNGARTAYGARGTNGTNMGNGAYGCNTTYGAYAAYTGYATHACNGTNTGYAAYATGGARAAYGTNGAYCCNYTNGGNATHCAYACNGGNGARTCNATHGTNGTNGCNCCNAGYCARACNYTNTCNAAYMGNGARTAYTAYATGYTNMGNAAYACNGCNATHAARGTNATHMGNCAYTTYGGNATHGTNGGNGARTGYAAYATHCARTAYGCNYTNAAYCCNAAYTCNGARGARTTYTAYATHATHGARGTNAAYGCNMGNYTNTCNMGNAGYTCNGCNYTNGCNAGYAARGCNACNGGNTAYCCNYTNGCNTAYGTNGCNGCNAARYTNGCNYTNGGNATHCCNYTNCCNATHATHAARAAYTCNGTNACNGGNGTNACNACNGCNTGYTTYGARCCNAGYYTNGAYTAYTGYGTNGTNAARATHCCNMGNTGGGAYYTNGCNAARTTYAAYMGNGTNAGYACNAARATHGGNAGYTCNATGAARAGYGTNGGNGARGTNATGTCNATHGGNMGNAAYTTYGARGARGCNTTYCARAARGCNYTNMGNATGGTNGAYGARACNGTNAAYGGNTTYGAYCCNAAYATHAARAARGTNAAYGARAAYGARYTNCARGARCCNACNGAYAARMGNATGTTYGTNYTNGCNGCNGCNYTNAARCARGGNTAYAGYGTNGAYAARYTNTAYGARYTNACNAARATHGAYMGNTGGTTYYTNGARAARTTYAARAAYATHATHGANTAYTAYAARACNYTNATHTCNTTYGAYGTNYTNAARCAYGCNAARAARATHGGNTTYTCNGAYAARCARATHGCNGCNGCNATHAARATHACNGAYYTNGCNGTNMGNAARYTNMGNGARGARTAYAARATHACNCCNTTYGTNAARCARATHGAYACNGTNGCNGCNGARTGGCCNGCNTCNACNAAYTAYYTNTAYYTNACNTAYAAYGGNATHACNCAYGAYATHGAYTTYCCNGGNGARTAYGTNATGGTNYTNGGNTCNGGNGTNTAYMGNATHGGNAGYTCNGTNGARTTYGAYTGGTGYGCNGTNGGNTGYYTNMGNGARYTNMGNAAYCARAGYAARAARACNATHATGATHAAYTAYAAYCCNGARACNGTNAGYACNGAYTAYGAYATGAGYGAYMGNYTNTAYTTYGARGARATHTCNTTYGARGTNGTNATGGAYATHTAYAAYATHGARAARCCNAGYGGNGTNATHYTNTCNGTNCCNTCNGTNAARCCNGGNTAYYTNMGNCCNYTNGTNCCNGARCARGCNCCNCARCARCCNGARCCNTGGACNGCNGTNATGGARGAYATHGARMGNGTNATHATGTCNGGNGTNACNCAYTGGCAYTCNCCNMGNTTYCAYGCNTAYTTYCCNACNGCNAAYTCNTAYCCNGCNATHGTNGCNGAYATGYTNAGYGGNGCNATHGCNTGYATHGGNTTYAGYTGGATHGCNAGYCCNGCNTGYACNGARYTNGARGTNGTNATGYTNGAYTGGYTNGGNCARATGYTNGGNYTNCCNGARGARTTYYTNGCNMGNTCNGGNGGNGARGGNGGNGGNGTNATHCARGGNACNGCNAGYGARGCNACNYTNGTNGCNYTNYTNGGNGCNAARTCNMGNATGATGCARMGNGTNAARGARCARCAYCCNGARTGGACNGARAAYGAYATHYTNTCNAARTTYGTNGGNTAYTCNAAYAARCARGCNCAYTCNTCNGTNGARMGNGCNGGNYTNYTNGGNGGNGTNMGNTTYMGNAAYYTNCARCCNGAYGAYAARMGNMGNYTNMGNGGNGARACNYTNMGNGARGCNATGGAYGARGAYATHMGNAARGGNYTNATHCCNTTYTAYGTNGTNGCNACNYTNGGNACNACNTCNTCNTGYACNTTYGAYGCNYTNGAYGARYTNGGNGAYGTNTGYAAYTCNMGNGARGTNTGGYTNCAYGTNGAYGCNGCNTAYGCNGGNTCNGCNTTYATHTGYCCNGARTAYMGNTAYYTNATGAARGGNATHGARAARGCNGAYTCNNNNNNNNNNNNNNNNNNNNNNNNNYTNYTNGTNAAYTTYGAYTGYTCNGCNATGTGGYTNAARCARCCNMGNTGGATHGTNGAYGCNTTYAAYGTNGAYCCNYTNTAYYTNAARTAYGAYCARCARGGNTCNGCNCCNGAYTAYMGNCAYTGGCARATHCCNYTNGGNMGNMGNTTYMGNTCNYTNAARYTNTGGTTYGTNATGMGNYTNTAYGGNGTNGARAAYATGCARAARCAYATHMGNAARCARATHGCNYTNGCNCAYYTNTTYGARMGNTTYTGYACNTCNGAYGAYMGNTTYGARYTNTTYGARGARGTNACNATGGGNYTNGTNTGYTTYMGNYTNAARGGNGAYAAYGARATHAAYGARGARYTNYTNMGNMGNATHAAYGGNMGNGGNAARATHCAYYTNGTNCCNTCNAARATHGAYGAYGTNTAYTTYYTNMGNYTNGCNATHTGYTCNMGNTAYACNGARGAYAGYYTNGGNYTNTTYMGNGCNGCNGTNCCNTCNGGNGCNTCNACNGGNGTNCAYGARGCNYTNGARYTNMGNGAYAAYGTNAARGGNGARTAYCAYGGNAARGGNGTNYTNACNGCNATHAARAAYATHAAYGAYATHATHGCNCCNGARYTNYTNAARCARACNYTNGARGTNACNCARCARAARGARATHGAYCARTTYATGYTNAAYYTNGAYGGNACNGARAAYAARTCNAARYTNGGNGCNAAYGCNATHYTNGGNGTNTCNYTNGCNGTNGCNAARGCNGGNGCNGCNAARAARGGNGTNCCNYTNTAYAARCAYYTNGCNGAYYTNGCNGGNAAYAGYGARATHGTNYTNCCNGTNCCNGCNTTYAAYGTNATHAAYGGNGGNTCNCAYGCNGGNAAYAARYTNGCNATGCARGARTTYATGATHYTNCCNACNGGNGCNACNTCNTTYAGYGARGCNATGMGNATGGGNTCNGARATHTAYCAYTAYYTNAARAARATHATHAARGARAARTTYGGNYTNGAYTCNACNGCNGTNGGNGAYGARGGNGGNTTYGCNCCNAAYATHCARAAYAAYAARGAYGCNYTNTAYYTNATHCARGAYGCNATHCARCARGCNGGNTAYACNGGNAARATHGARATHGGNATGGAYGTNGCNGCNTCNGARTTYTTYAARGAYGGNTCNTAYGAYYTNGAYTTYAARAAYCCNAARTCNAAYCCNGCNGAYTAYYTNTCNTCNGARAARYTNACNAAYGTNTAYYTNGARTTYATHAARGAYTTYCCNATGGTNTCNATHGARGAYCCNTTYGAYCARGAYGAYTGGGCNGCNTGGTCNGAYYTNACNGCNAARACNCCNATHCARATHGTNGGNGAYGAYYTNACNGTNACNAAYCCNAARMGNATHGCNACNGCNGTNGARAARAARGCNTGYAAYTGYYTNYTNYTNAARGTNAAYCARATHGGNAGYGTNACNGARTCNATHGAYGCNCAYYTNYTNGCNAARAARAAYGGNTGGGGNACNATGGTNTCNCAYMGNTCNGGNGARACNGARGAYACNTTYATHGCNGAYYTNGTNGTNGGNYTNTCNACNGGNCARATHAARACNGGNGCNCCNTGYMGNTCNGARMGNYTNGTNGGNMGNTCNTTYATHGAYTTYYTNCAYCCNMGNGAYMGNAARACNTTYGCNTCNCARATHACNAAYGAYYTNGCNGTNCCNGARAAYGAYACNATGYTNTGYMGNATHMGNMGNTAYMGNGGNYTNACNGCNTTYGGNATHAARGAYMGNACNCCNACNTAYATGCCNTTYCARYTNAARATHTCNTTYAAYATHACNGAYGGNGAYYTNGTNATHCARGCNACNCCNTTYTTYTCNGCNTAYAARACNCCNAAYGARATHYTNACNACNTCNTTYGTNYTNAARCAYGGNGTNAAYGGNAARGTNGARTAYATHGAYCARGARTCNGTNCCNTAYYTNGGNTTYYTNCCNCARGARATGAAYGAYAARGAYGCNYTNGARYTNTAYCAYCCNGAYGAYYTNAGYTAYYTNMGNCAYGTNTAYGARATHATHGTNAARGARGGNGGNYTNYTNMGNTCNAARCCNTAYMGNATGATGACNCARAAYGGNGAYTAYATHAARYTNGARACNGARTGGTCNTCNAAYATHAAYCCNTGGTCNAARAARYTNGARYTNGTNATHGGNAARCAYTTYATHATGGARGGNCCNACNAAYCCNGAYGTNTTYCARYTNCCNGAYTCNCAYAARCCNCAYYTNACNGARAGYATHATHMGNATHATGACNGARYTNACNAARACNGCNGARGTNGCNAARCARCARAARTCNAARMGNTGYCARGAYYTNGCNGCNTAYATHGARAAYTTYATHCCNAAR---AARCCNCARGTNGARGTNCARGCNGCNGAYYTNTAYYTNMGNGAYTCNATHYTNYTNGGNGGNATHTCNCCNCAYCAYGAYTAYAGYAARTCNAGYACNGARACNMGNYTNAGYTCNTGYACNGTNAARACNTGYTGGATGMGNYTNCCNACNTTYMGNTCNGTNGGNGAYGCNYTNAARGAYMGNTTYGAYGGNGCNTCNMGNGTNATGGTNTCNAAYACNGCNGTNCARMGNAAYGAYGCNGCNCCNCAYMGNGTNCCNMGNMGNGAYMGNTAYMGNTTYCARYTNMGNCCNCAYAAYCCNGAYCAYAARTCNCCNGGNGCNAARGAYYTNGTNTAYYTNGARTCNTCNCCNGGNTTYTGYGARAARAAYCCNMGNYTNGGNATHCCNGGNACNCAYGGNMGNGCNTGYAAYGAYACNAGYATHGGNGTNGAYGGNTGYGAYYTNATGTGYTGYGGNMGNGGNTAYMGNACNGAYACNATGTTYGTNGTNGARMGNTGYAAY
Abre_TINE_ACRO                 ------------------------------------------------------------------------------------------------------------------------------------------------------------------------------------------------------------------------------------------------------------------------------------------------------------------------------------------------------------------------------------------------------------------------------------------------------------------------------------------------------------------------------------------------------------------------------------------------------------------------------------------------------------------------------------------------------------------------------------------------------------------------------------------------------------------------------------------------------------------------------------------------------------------------------------------------------------------------------------------------------------------------------------------------------------------------------------------------------------------------------------------------------------------------------------------------------------------------------------------------------------------------------------------------------------------------------------------------------------------------------------------------------------------------------------------------------------------------------------------------------------------------------------------------------------------------------------------------------------------------------------------------------MGNAARGCNCCNAAYATGGGNTGGYTNACNTTYACNTTYGGNYTNGARMGNAARTTYAARCARYTNTGYAARMGNYTNGARGTNGTNMGNACNCAYCARCARCARGARAGYYTNAARTTYYTNGCNCAYTTYMGNMGNATGTTYATHATHMGNGAYGGNAARMGNAAYCARMGNATGCCNGTNGARYTNTTYGARYTNMGNAGYAAYGGNTCNTCNYTNTGYACNMGNYTNGTNCARGTNAARGCNGAYGCNTCNCARYTNAAYAGYTCNTTYTGYTAYATHYTNAAYGTNCCNYTNGARGGNGAYACNTCNTCNGCNATHGTNTAYGCNTGGATHGGNTCNAARAGYGAYCCNGAYTCNGCNMGNYTNATHGARCARATHGCNGARGAYAARTTYAAYAAYCCNTGGGTNAGYYTNCARATHYTNACNGARGGNAAYGARCCNGAYAAYTTYTTYTGGGTNGGNATHGGNGGNMGNAARCCNTAYGAYGTNGARGCNGAYTTYYTNCARTGYACNMGNYTNTTYMGNTGYTCNAAYGARAARGGNTAYTTYACNGTNTCNGARAARTGYACN------------------------------------------------------------------------------------------------------------------------------------------------------------------------------------------------------------------------------------------------------------------------------------------------------------------------------------------------------------------------------------------------------------------------------------------------------------------------------------------------------------------------------------------------------------------------------------------------------------------------------------------------------------------------------------------------------------------------------------------------------------------------------------------------------------------------------------------------------------------------------------------------------------------------------------------------------------------------------------------------------------------------------------------------------------------------------------------------------------------------------------------------------------------------------------------------------------------------------------------------------------------------------------------------------------------------------------------------------------------------------------GGNCARTAYGAYCAYATGGTNCCNGAYGCNGARTGYYTNAARGTNGCNACNGARATHYTNGAYAGYYTNGAYATHGGNAARTAYGTNYTNAARGTNAAYCAYMGNMGNYTNYTNGAYGGNATGTTYGARGCNTGYGGNGTNCCNGCNGAYAARTTYMGNTGYACNTGYTCNTCNGTNGAYAARYTNGAYAARTCNCCNTGGGAYGARGTNMGNAARGARATGATHAAYGARAARGGNGTNAGYCCNGARGCNGCNGAYMGNATHGGNGARTAYGTNMGNYTNAAYGGNGGNATGGARYTNGCNGARACNYTNYTNAARGAYGAYAAYYTNTCNAARACNAARGCNGCNGTNGARGGNYTNGARGGNATHAARYTNYTNYTNCARTAYTGYGARYTNYTNGGNYTNAARGAYAARGTNYTNTTYGAYYTNAGYYTNGCNMGNGGNYTNYTNMGNTTYATHAARAARACNYTNAARACNCAYGCNGAYGARATGGTNACNYTNCAYMGNGGNCARCCNATGACNYTNAARGCNGTNTTYGARTCNATGAAYYTNAGYACNTAYGAYYTNACNGTNGAYATGYTNGAYGTNCAYGCNGAYMGNAAYACNTTYCAYMGNTTYGAYAARTTYAAYGCNAARTAYAAYCCNATHGGNGARAGYMGNYTNMGNGARGTNTTYYTNAARACNGAYAAYTAYATGAAYGGNAARTAYTTYGCNMGNATHATHAAYGARGTNGCNTAYGAYYTNGARGARAGYAARTAYCARAAYGCNGARYTNMGNYTNTCNATHTAYGGNAARAGYCCNAGYGARTGGGCNAARYTNGCNAARTGGGCNATHCARTAYAAYGTNTAYTCNGAYAAYGTNMGNTGGYTNATHCARATHCCNMGNYTNTAYGAYATHTTYAARTCNAAYAARATHATGAAYAAYTTYCARGARTTYYTNACNAAYATHTTYCARCCNYTNTTYGAYGTNTCNAAYGAYCCNACNAGYAAYYTNGARYTNCAYAARTTYYTNACNCAYGTNGTNGGNTTYGAYAGYGTNGAYGAYGARAGYAARCCNGARAAYCCNATGYTNGAYGCNGAYGTNMGNACNCCNCARGCNTGGGAYGARGAYGARAAYCCNCCNTAYGCNTAYTAYYTNTAYTAYATGTTYGCNAAYATGACNCARYTNAAYCAYYTNMGNMGNGARCARGGNATGAAYACNTTYGTNYTNMGNCCNACNATHTGGTAYYTNTAYMGNGAYAAYYTNYTNCCNAARAAYACNAARTTYGTNGGNTAYGCNMGNACNAARCARTCNGTNTCNGAYYTNMGNGARAARTGYAARAARTAYATGAARGTNAARACNAAYGARGARGARAARTTYGARGARTTYTGGCARGCNAAYGAYTAYATGGCNGGNTCNTAYGAYAARMGNGTNGAYTTYGARYTNYTNAAYCARCARGTNAGYAARTAYGARAARGGNCCNATHGCNAAYMGNATHTTYTAYYTNGCNYTNCCNCCNACNGTNTTYGARCCNGCNACNGTNAAYATHMGNAAYGCNTGYATHTCNATHAARGGNTAYACNMGNATHATHATHGARAARCCNTTYGGNMGNGAYGAYGARAGYTCNGARAARYTNAGYAAYCAYYTNTCNGGNYTNTTYAARGARGARCARATHTAYMGNATHGAYCAYTAYYTNGGNAARGARATGGTNCARAAYYTNATGACNATHMGNTTYGCNAAYCARATHTTYAGYCCNTCNTGGAAYMGNGARAAYATHGCNTCNGTNYTNATHTCNTTYAARGARCCNTTYGGNACNGARGGNMGNGGNGGNTAYTTYGAYGAYTTYGGNATHGTNMGN---------------------------------------------------------------------------------------------------------------------------------------------------------------------------------------------------------------------------------------------------------------------------------------------------------------------------------------------------------------------------------------------------------------------------------------------------------------------------------------------------------------------------------------------------------------------------------------------------------------------------------------------------------------------------------------------------------------------------------------------------------------------------------------------------------------------------------------------------------------------------------------------------------------------------------------------------------------------------------------------------------------------------------------------------------------------------------------------------------------------------------------------------------------------------------------------------------------------------------------------------------------------------------------------------------------------------------------------------------------------------------------------------------------------------------------------------------------------------------------------------------------------------------------------------------------------------------------------------------------------------------------------------------------------------------------------------------------------------------------------------------------------------------------------------------------------------------------------------------------------------------------------------------------------------------------------------------------------------------------------------------------------------------------------------------------------------------------------------------------------------------------------------------------------------------------------------------------------------------------------------------------------------------------------------------------------------------------------------------------------------TCNGARAAYCCNAARYTNCCNGARYTNYTNCAYMGNGCNGGNATHGTNTTYATHGGNCCNCCNGARAARGCNATGTGGGCNYTNGGNGAYAARATHGCNTCNTCNATHGTNGCNCARACNGCNGAYATHCCNACNYTNCCNTGGAGYGGNAGYGARYTNAARGCNGARTAYAAYAGYAARAARATHAARATHTCNTCNGAYYTNTTYGCNMGNGGNTGYGTNACNTCNCCNGARCARGGNYTNCARGCNGCNCAYAARATHGGNTTYCCNGTNATGATHAARGCNTCNGARGGNGGNGGNGGNAARGGNATHMGNAARGTNGARAAYCCNGAYGAYTTYCAYAAYATGTTYMGNCARGTNCARGCNGARGTNCCNGGNTCNCCNATHTTYGTNATGAARYTNGCNAARTCNGCNMGNCAYYTNGARGTNCARYTNYTNGCNGAYCARTAYGGNAAYGCNATHTCNYTNTTYGGNMGNGAYTGYTCNATHCARMGNMGNCAYGGNTAYCCNGARTCNYTNACNGAYCCNTCNTAYCAYGCNCARYTNYTNGTNYTNACNTAYCCNYTNATHGGNAAYTAYGGNATHCCNGAYCARGARGARYTNGAYGAYCAYGGNYTNCCNMGNTGGTTYGARTCNAAYMGNATHTGGGCNGCNGGNYTNATHGTNGGNGARGTNTGYCCNAARGCNTGGCAYTGGMGNGCNAARCARTCNYTNGGNTCNTGGYTNGGNAARCAYGGNATHCCNGGNYTNTGYAAYGTNGAYACNMGNGCNYTNACNCAYAARYTNMGNCARGGNGTNACNYTNGGNMGNYTNATHCARGGNGAYYTNTCNGAYCCNAAYATHMGNAAYYTNGTNGARGARGTNTCNATHAARGARAARATHATHTTYAAYCCNAAYGGNAARTAYACNATHGTNGCNATHGAYTGYGGNYTNAARTAYAAYCARYTNMGNTGYYTNATHTCNMGNAAYGTNAARGTNGTNYTNGTNCCNTGGGAYTAYCCNYTNAAYTCNGARGARTAYGAYGGNYTNTTYATHAGYAAYGGNCCNGGNGAYCCNGARATGTGYAARACNACNGTNGAYAAYATHMGNCARGTNYTNGTNAARCCNGTNTTYGGNATHTGYYTNGGNCAYCARYTNATHTCNAARGCNATHGGNTGYAARACNTTYAARATGAGYTAYGGNAAYMGNGGNCAYAAYATHCCNTGYACNCAYAGYGGNACNGGNMGNTGYTTYATGACNTCNCARAAYCAYGGNTAYGCNGTNGAYCAYAAYTCNATHCCNAGYGGNTGGAARATHYTNTTYACNAAYGARAAYGAYAARACNAAYGARGGNATHATHCAYACNTCNYTNCCNTTYTTYAGYGTNCARTTYCAYCCNGARCAYACNGCNGGNCCNACNGAYYTNGARTGYYTNTTYGAYATHTTYATHGAYGCNATHGCNAARTAYAARGAYAAYMGNCAYTGYTCNATHGAYAAYATGATHAAYAARAARYTNCAYTAYGARCCNGTNYTNCAYMGNCCNAARAARGTNYTNATHYTNGGNTCNGGNGGNYTNTCNATHGGNCARGCNGGNGARTTYGAYTAYTCNGGNTCNCARGGNGTNAARGCNYTNCARGARGARAARATHCARACNGTNYTNATHAAYCCNAAYATHGCNACNGTNCARACNTCNAARGGNYTNGCNGAYAARGTNTAYTTYYTNCCNYTNACNYTNGARTAYGTNGARCARGTNATHAARGCNGARMGNCCNACNGGNATHYTNYTNACNTTYGGNGGNCARACNGCNYTNAAYTGYGGNGTNGARYTNGARAARGCNAARATHTTYGARAARTAYAAYGTNACNATHYTNGGNACNCCNATHCARTCNATHATHGAYACNGARGAYMGNAARATHTTYGCNGARAARATHAAYTCNATHGGNGARAARGTNGCNCCNAGYGCNGCNGTNGCNAGYAGYGAYGARGCNGTNCARGCNGCNAGYATHATHGGNTAYCCNGTNATGGCNMGNGCNGCNTTYTCNYTNGGNGGNYTNGGNTCNGGNTTYGCNAAYAAYGARGARGARYTNMGNYTNYTNTCNAAYCARGCNYTNTCNTAYTCNGAYCARYTNATHATHGAYAARTCNYTNAARGGNTGGAARGARGTNGARTAYGARGTNGTNMGNGAYGCNTAYGAYAAYTGYATHACNGTNTGYAAYATGGARAAYGTNGAYCCNYTNGGNATHCAYACNGGNGARTCNATHGTNATHGCNCCNAGYCARACNYTNTCNAAYMGNGARTAYTAYATGYTNMGNAAYGCNGCNATHAARGTNATHMGNCAYTTYGGNATHGTNGGNGARTGYAAYATHCARTAYGCNYTNAAYCCNCAYTCNGARGARTTYTAYATHATHGARGTNAAYGCNMGNYTNTCNMGNAGYTCNGCNYTNGCNAGYAARGCNACNGGNTAYCCNYTNGCNTAYGTNGCNGCNAARYTNGCNYTNGGNATHCCNYTNCCNAARATHAARAAYTCNGTNACNGGNGTNACNACNGCNTGYTTYGARCCNAGYYTNGAYTAYTGYGTNATHAARATHCCNMGNTGGGAYYTNGCNAARTTYAAYMGNGTNAGYACNAARATHGGNAGYTCNATGAARAGYGTNGGNGARGTNATGGCNATHGGNMGNAGYTTYGARGARGCNTTYCARAARGCNYTNMGNATGGTNGAYGARAAYGTNAAYGGNTTYGAYCCNAAYYTNCARAARGTNAAYGAYAAYGARYTNATHGARCCNACNGAYAARMGNATGTTYGTNYTNGCNGCNGCNYTNMGNGARGGNTAYTCNATHGARAARYTNTAYGARYTNACNAARATHGAYTTYTGGTTYYTNAARAARATGAARAAYATHATHGAYTAYTAYGARAARYTNATHAGYTCNGAYATHYTNYTNGGNGCNAARCARGTNGGNTTYTCNGAYAARCARATHGCNGCNGCNATHATGAGYACNGARYTNGCNGTNMGNAARYTNMGNGARGARTAYAARATHACNCCNTTYGTNAARCARATHGAYACNGTNGCNGCNGARTGGCCNGCNACNACNAAYTAYYTNTAYYTNACNTAYAAYGGNAAYACNCAYGAYYTNGARTTYCARGGNAAYTAYGTNATGGTNYTNGGNTCNGGNGTNTAYMGNATHGGNAGYTCNGTNGARTTYGAYTGGTGYGCNGTNGGNTGYYTNMGNGARYTNAARAAYCARGGNAARCARACNATHATGATHAAYTAYAAYCCNGARACNGTNAGYACNGAYTAYGAYATGTCNGAYMGNYTNTAYTTYGARGARATHTCNTTYGARGTNGTNATGGAYATHTAYAAYATHGARCARCCNGARGGNGTNATHYTNTGY---------------------------------------------------------------------------------------------------------------------------------------------------------------------------------------------------------------------------------------------------------------------------------------------------------------------------------------------------------------------------------------------------------------------------------------------------------------------------------------------------------------------------------------------------------------------------------------------------------------------------------------------------------------------------------------------------------------------------------------------------------------------------------------------------------------------------------------------------------------------------------------------------------------------------------------------------------------------------------------------------------------------------------------------------------------------------------------------------------------------------------------------------------------------------------------------------------------------------------------------------------------------------------------------------------------------------------YTNGGNYTNTTYMGNGCNGCNGTNCCNTCNGGNGCNTCNACNGGNGTNCAYGARGCNYTNGARYTNMGNGAYAAYGTNAARGGNGARTAYCAYGGNAARGGNGTNAARACNGCNGTNAGYAAYATHAAYGAYATHATHGCNCCNGARYTNYTNAARCARAAYYTNGARGTNACNCARCARAARGAYATHGAYAAYGCNATGYTNACNYTNGAYGGNACNGAYAAYAARTCNAARYTNGGNGCNAAYGCNATHYTNGGNGTNTCNYTNGCNGTNGCNAARGCNGGNGCNGCNAARAARGGNGTNCCNYTNTAYAARCAYYTNGCNGAYYTNGCNGGNAAYGCNGAYATHATHYTNCCNGTNCCNGCNTTYAAYGTNATHAAYGGNGGNTCNCAYGCNGGNAAYAARYTNGCNATGCARGARTTYATGATHYTNCCNACNGGNGCNTCNACNTTYTCNGARGCNATGMGNATGGGNTCNGARGTNTAYCAYCAYYTNAARAARATHATHAARGARAARTTYGGNYTNGAYTCNACNGCNGTNGGNGAYGARGGNGGNTTYGCNCCNAAYATHYTNAAYAAYAARGAYGCNYTNTAYYTNATHCARGAYGCNATHCARCARGCNGGNTAYACNGGNAARATHGARATHGGNATGGAYGTNGCNGCNTCNGARTTYTTYAARGAYGGNACNTAYGAYYTNGAYTTYAARAAYCCNAARTCNAAYCCNGCNGAYTAYYTNCCNTCNGAYAARYTNGCNGAYYTNTAYYTNGARTAYGCNAARGAYTTYCCNGTNGTNTCNATHGARGAYCCNTTYGAYCARGAYGAYTGGGCNGCNTGGGCNAAYYTNACNTCNAGYACNCCNATHCARATHGTNGGNGAYGAYYTNACNGTNACNAAYCCNAARMGNATHGCNACNGCNGTNGARAARAARGCNTGYAAYTGYYTNYTNYTNAARGTNAAYCARATHGGNAGYGTNACNGARTCNATHGARGCNCAYYTNYTNGCNAARAGYAAYGGNTGGGGNACNATGGTNTCNCAYMGNTCNGGNGARACNGARGAYACNTTYATHGCNGAYYTNGTNGTNGGNYTNTCNACNGGNCARATHAARACNGGNGCNCCNTGYMGNTCNGARMGNYTN---------------------------------------------------------------------------------------------------------------------------------------------------------------------------------------------------------------------------------------------------------------------------------------------------------------------------------------------------------------------------------------------------------------------------------------------------------------------------------------------------------------------------------------------------------------------------------------------------------------------------------------------------------------------------------------------------------------------------------------------------------------------------------------------------------------------------------------------------------------------------------------------------------------------------------------------------------------------------------------------------------------------------------------------------------------------------------------------------------------------------------------------------------------------------------------------------------------------------------------------------------------------------------------------------------------
Acal_PYRA_PYRA_EPIP            YTNATHTGYGARGCNTAYCAYYTNATGAARGAYGTNYTNGGNATHACNCARGAYGARATGGCNAARGARTTYGARGARTGGAAYAARGGNGARYTNGAYTCNTTYYTNATHGARATHACNMGNGAYATHYTNAARTTYAARGARGARGAYGGNAARTAYYTNYTNCCNAARATHMGNGAYACNGCNGGNCARAARGGNACNGGNAARTGGACNGGNATHAGYGCNYTNGARTAYGGNGTNCCNGTNACNYTNATHGGNGARGCNGTNTTYGCNMGNTGYYTNTCNGCNYTNAARGAYGARMGNGTNAARGCNAGYAARAGYYTNCCNGGNTCNAAYATHAARTTYTCNGGNGAYAARAARGARTTYYTNGARCAYYTNMGNAARGCNYTNTAYGCNAGYAARYTNATHTCNTAYGCNCARGGNTTYATGYTNYTNMGNGARGCNGCNAARGTNAAYAAYTGGAAYYTNAAYTAYGGNAGYATHGCNYTNATGTGGMGNGGNGGNTGYATHATHMGNAGYGTNTTYYTNGGNAAYATHAARGAYGCNTTYACNAARAAYCCNCARYTNTCNAAYYTNYTNYTNGAYCCNTAYTTYACNTCNMGNATHAGYTCNGCNCARGCNTCNYTNMGNCARGTNGTNGCNCARGCNGCNYTNGTNGGNGTNCCNTCNCCNGCNTTYTCNTCNGCNYTNGCNTTYTAYGAYGGNTAYMGNTCNGARGTNYTNCCNGCNAAYYTNYTNCARGCNCARMGN---------------------------------------------------------------------------------------------------------------------------------------------------------------------------------------------------------------------------------------------------------------------------------------------------------------------------------------------------------------------------------------------------------------------------------------------------------------------------------------------------------------------------------------------------------------------------------------------------------------------------------------------------------------------------------------------------------------------------------------------------------------------------------------------------------------------------------------------------------------------------------------------------------------------------------------------------------------------------------------------------------------------------------------------------------------------------------------------------------------------------------------------------------------------------------------------------------------------------------------------------------------------------------------------------------------------------------------------------------------------------------------------------------------------------------------------------------------------------------------------------------------------------------------------------------------------------------------------------------------------------------------------------------------------------------------------------------------------------------------------------------------------------------------------------------------------------------------------------------------------------------------GAYAARAAYCARATHGAYGARATHATHAARACNYTNAARGARGGNACNYTNGAYCCNAAYGCNGARGTNATHATHGGNATHCCNGCNATHTAYYTNTCNTAYGTNAARAGYATHGTNCCNGAYAAYATHGCNGTNTCNGCNCARAAYTGYTGGAARGTNCCNAARGGNGCNTTYACNGGNGARATHTCNCCNGCNATGYTNAARGAYATHGGNGTNAAYTGGGTNATHYTNGGNCAYTCNGARMGNMGNACNATHTTYGGNGARAARGAYGARYTNGTNGCNGARAARGTNGCNCAYGCNYTNGARTCNGGNYTNAARGTNATHGCNTGYATHGGNGARACNYTNGARGARMGNGARGCNGGNAARACNGARGARGTNGTNTTYMGNCARACNAARGCNYTNATHCCNGCNATHGGNGAYAARTGGGCNAAYGTNGTNYTNGCNMGNCARYTNGARGGNGARATHGCNGARGARTGGAAYACNYTNYTNCAYYTNGTNMGNGAYGTNATHGCNTTYGAYATGCARCAYTCNGCNGARATHCARGCNTGYGAYYTNYTNATGGARATHGAYMGNYTNGAYYTNYTNACNCARCAYATGGAYCARAGYAAYTAYCCNMGNGTNTGYYTNTAYYTNATHGGNTGYGCNAGYTAYGTNGTNGARCCNGARTCNACNCARATHYTNCARGGNGTNYTNGAYACNTAYYTNMGNTTYGGNGARTAYCCNMGNGCNYTNYTNGTNGCNATGCARYTNCAYGAYAARAAYAARTGYGARGARGTNTTYAAYGCNTGYAAYGAYCARYTNATHAARAARCARYTNTGYTAYATGYTNGCNMGNCARTAYATHCCNYTNGAYGTNGAYGAYGARGAYYTNMGNACNATHYTNYTNAAYGCNCAYATHAAYGAYCAYTAYYTNAGYYTNGCNMGNGARYTN---------------------------------------------------------------------------------------------------------------------------------------------------------------------------------------------------------------------------------------------------------------------------------------------------------------------------------------------------------------------------------------------------------------------------------------------------------------YTNMGNTTYATHAARAARACNYTNAARAARCAYGCNGAYGARGTNGTNACNYTNCAYAARGGNTCNCCNATGACNYTNAARGCNGTNTTYCARTCNATGAAYYTNAGYACNTAYGAYYTNACNGTNGAYATGYTNGAYGTNCAYGCNGAYMGNAAYACNTTYCAYMGNTTYGAYAARTTYAAYGCNAARTAYAAYCCNATHGGNGARAGYMGNYTNMGNGARGTNTTYYTNAARACNGAYAAYCAYATGAAYGGNAARTAYTTYGCNMGNATHATHAAYGARGTNGCNTCNGAYYTNGARGARAGYAARTAYCARAAYGCNGARYTNMGNYTNTCNATHTAYGGNAARAGYCCNGAYGARTGGGCNAARYTNGCNAARTGGGCNATHCARTAYAAYGTNTAYTCNGAYAAYGTNMGNTGGYTNATHCARATHCCNMGNYTNTAYGAYATHTTYAARTCNAAYAARATHATGAAYAAYTTYCARGARTTYYTNAGYAAYATHTTYCARCCNYTNTTYGARGTNACNAAYGAYCCNAAYAGYAAYYTNGAYYTNCAYAARTTYYTNACNCAYGTNATHGGNTTYGAYAGYGTNGAYGAYGARTCNAARCCNGARAAYCCNATGYTNGAYGCNGAYGTNAARGTNCCNYTNGARTGGGAYGAYGARGARAAYCCNCCNTAYACNTAYTAYYTNTAYTAYATGTAYGCNAAYATGACNGTNYTNAAYCAYTTYMGNAARGARCARGGNYTNAAYACNTTYGTNYTNMGNCCNACNATHTGGTAYYTNTAYMGNGAYAAYYTNYTNCCNGARAARACNAARTTYGTNGGNTAYGCNMGNACNAARCARTCNATHGCNGAYATHMGNGARAARAGYAARAARTAYATGAARYTNMGNCCNGGNGAYGARMGNAARTTYGARCARTTYTGGGCNGCNAAYGAYTAYATGGCNGGNTCNTAYGAYAARMGNATHGAYTTYGARYTNYTNAAYCARYTNATHACNAARTAYGARAARGGNCCNGTNGCNAAYMGNATHTTYTAYYTNGCNGTNCCNCCNACNGTNTTYGARGAYGTNACNACNAAYATHAARAAYGCNTGYGTNGCNTTYAARGGNTTYACNMGNGTNATHATHGARAARCCNTTYGGNMGNGAYGAYGTNAGYTCNGAYAARYTNAGYACNCAYYTNTCNAGYYTNTTYAARGARGARCARATHTAYMGNATHGAYCAYTAYYTNGGNAARGARATGGTNCARAAYYTNATGACNATHMGNTTYGCNAAYCARGTNTTYAGYCCNTCNTGGAAYMGNGARAAYATHGCNTCNGTNYTNATHTCNTTYAARGARCCNTTYGGNACNGARGGNMGNGGNGGNTAYTTYGAYGAYTTYGGNATHATHMGN------------------------------------------------------------------------------------------------------------------------------------------------------------------------------------------------------------------------------------------------------------------------------------------------------------------------------------------------------------------------------------------------------------------------------------------------------------------------------------------------------------------------------------------------------------------------------------------------------------------GARACNGGNCCNTGYGGNCCNTGYTCNGARYTNCAYTTYGAYMGNATHGGNGAYMGNGARGCNGCNCAYYTNGTNAAYATGGAYGAYCCNGAYGTNYTNGARATHTGGAAYYTNGTNTTYATHCARTTYAAYMGNGARTCNGAYGGNTCNYTNAARTTYYTNCCNAARAARCAYATHGAYTGYGGNYTNGGNYTNGARMGNYTNGTNTCNGTNATHCARAAYAARMGNGCNAAYTAYGAYACNGAYTTYTTYATGCCNYTNTTYAARGCNATHGARAAYGGNACNGGNGTNMGNCCNTAYACNGGNAARGTNGGNAAYGAYGAYATHGAYGGNATHGAYATGGCNTAYMGNGTNYTNGCNGAYCAYGCNMGNACNYTNACNATHGCNYTNTCNGAYGGNGGNTAYCCNGAYAAYACNGGNMGNGGNTAYGTNYTNMGNMGNATHYTNMGNMGNGCNGTNMGNTAYGCNTCNGARAARYTNAAYGCNAARCCNGGNTTYTTYGCNTCNYTNGTNCAYGCNGTNGTNGGNYTNYTNGGNGAYGTNTTYCCNGARATHAARAARGAYCCNCARTCNYTNGTNAAYYTNATHAAYGARGARGARATHCARTTYYTNAARACNYTNACNMGNGGNMGNAAYYTNYTNAAYMGNACNATHGARAARYTNTCNAARATHATHCCNGGNGAYGTNGCNTGGMGNYTNCARAARAARCARAARAAYMGNGCNTTYTGYTAYTTYTGYCARGCNYTNCARMGNYTNCCNACNTGYGCNCAYTGYGGNAARGTNAARTGYATGYTNAARACNGGNGAYTGYGTNGTNMGNCAYCCNGGNYTNTAYACNACNGGNYTNGGNATGGTNGGNGCNATHTGYGAYTTYTGYGARGCNTGGGTNTGYCAYGGNMGNAARTGYYTNACNAGYCAYGCNTGYACNTGYCCNYTNATHGAYGCNGTNTGYYTNGARTGYGARMGNGGNGTNTGGGARCAYGGNGGNMGNGTNTTYMGNTGYTGYTTYTGYMGNGGNTTYYTNGGNMGNTAYTCNYTNTGGTCNGCNATHGGNYTNTCNATHTCNYTNTAYATHGGNTAYGAYAAYTTYGARAAYYTNYTNGAYGGNGCNAGYTTYATGGAYACNCAYTTYACNACNGCNCCNYTNGARAARAAYGCNCCNGTNATHYTNGCNYTNYTNGGNGTNTGGTAYTCNAAYTTYTAYGGNGCNGARACNCAYGCNYTNYTNCCNTAYGAYCARTAYYTNCAYMGNTTYGCNGCNTAYTTYCARCARGGNGAYATGGARAGYAAYGGNAARTAYGTNACNMGNGGNGGNCARCARGTNGAYTAYAGYACNGGNCCNATHGTNTGGGGNGARCCNGGNACNAAYGGNCARCAYGCNTTYTAYCARYTNATHCAYCARGGNACNMGNYTNATHCCNTGYGAYTTYATHGCNCCNGCNCARACNCAYAAYCCNATHTCNGGNGGNGTNCAYCAYAARATHYTNYTNGCNAAYTTYYTNGCNCARACNGARGCNYTNATGAARGGNAARACNTCNGAYGARGCNAARGCNGARYTNGARAARTCNGGNATGGCNCCNGARGCNGTNGCNAARATHYTNCCNCAYAARGTNTTYAARGGNAAYMGNCCNACNAAYTCNATHGTNGTNAARAARGTNACNCCNTTYACNYTNGGNGCNYTNATHGCNATGTCNGARAAYCCNAARYTNCCNGARYTNYTNCAYMGNGCNGGNGTNGTNTTYATHGGNCCNCCNGARAARGCNATGTGGGCNYTNGGNGAYAARATHGCNTCNTCNATHGTNGCNCARACNGCNGAYATHCCNACNYTNCCNTGGAGYGGNAGYGARYTNAARGCNGARTAYAAYACNAARAARATHAARATHTCNTCNGARYTNTTYGCNAARGGNTGYGTNGCNACNGCNGARCARGGNYTNATGTCNGCNCAYAARATHGGNTTYCCNGTNATGATHAARGCNTCNGARGGNGGNGGNGGNAARGGNATHMGNAARGTNGARAAYCCNGAYGAYTTYGCNAAYATGTTYMGNCARGTNCARGCNGARGTNCCNGGNTCNCCNATHTTYGTNATGAARYTNGCNAARTCNGCNMGNCAYYTNGARGTNCARYTNYTNGCNGAYCARTAYGGNAAYGCNATHTCNYTNTTYGGNMGNGAYTGYTCNATHCARMGNMGNCAYGGNTAYCCNGARTCNYTNACNGAYCCNTCNTAYCAYGCNCARYTNYTNGTNYTNACNTAYCCNYTNGTNGGNAAYTAYGGNGTNCCNGAYGARAAYGAYMGNGAYGARAAYGGNYTNCCNMGNTGGTTYGARTCNAGYMGNATHTGGGCNGCNGGNYTNATHGTNGGNGARGTNAGYACNMGNGCNTGYCAYTGGMGNGCNAARMGNTCNYTNGGNAAYTGGYTNGARGCNCAYGGNGTNCCNGGNYTNTGYGAYATHGAYACNMGNGCNYTNACNTAYMGNYTNMGNGCNGGNATHACNYTNGGNMGNATHGTNCARGGNATHCAYTCNGAYCCNAAYGCNMGNAAYYTNGTNGCNGARGTNTCNGTNAARGARCCNAARATHTAYAAYCCNAAYGGNGARGTNACNATHYTNGCNGTNGAYTGYGGNYTNAARTAYAAYCARATHMGNTGYYTNATHAAYMGNAAYGTNAARGTNGTNYTNGTNCCNTGGGAYCAYAARCCNGAYCCNAAYACNTAYGAYGGNYTNTTYATHAGYAAYGGNCCNGGNGAYCCNGTNATGTGYAARACNGTNGTNGAYAAYYTNMGNGARATHATHGTNAARCCNGTNTTYGGNATHTGYYTNGGNCAYCARYTNYTNTCNACNGCNGCNGGNTGYCARACNTAYAARACNAGYTAYGGNAAYMGNGGNCAYAAYYTNCCNTGYACNCAYAGYGGNACNGGNMGNTGYTAYATGACNTCNCARAAYCAYGGNTAYGCNGTNGAYACNAAYACNATHCCNAARGAYTGGAARATHYTNTTYACNAAYGARAAYGAYAARACNAAYGARGGNATHATHCAYGARTCNGCNCCNTAYTTYAGYGTNCARTTYCAYCCNGARCAYACNGCNGGNCCNACNGAYYTNGARTGYYTNTTYGAYATHTTYATHGAYGCNGTNAARTCNTAYAARAARAARGTNCCNGTNGTNATHGAYGARYTNATHACNAAYAARYTNAARTTYGTNCCNACNATHCARMGNCCNAARAARGTNYTNATHYTNGGNTCNGGNGGNYTNTCNATHGGNCARGCNGGNGARTTYGAYTAYTCNGGNTCNCARGGNGTNAARGCNATGCARGARGARAARATHCARACNGTNYTNATHAAYCCNAAYATHGCNACNGTNCARACNTCNAARGGNYTNGCNGAYAARGTNTAYTTYYTNCCNATHACNCCNGARTAYGTNGARCARGTNATHAARGCNGARMGNCCNACNGGNGTNYTNYTNACNTTYGGNGGNCARACNGCNYTNAAYTGYGGNGTNGARYTNCARAARTCNAARGTNTTYGARAARTAYAAYGTNAAYGTNYTNGGNACNCCNATHCARTCNATHGTNGAYACNGARGAYMGNAARATHTTYGCNGARAARATHAAYGCNATHGGNGARAARGTNGCNCCNAGYGCNGCNGTNACNACNGTNGARGARGCNYTNACNGCNGCNYTNCARATHGGNTAYCCNGTNATGGCNMGNTCNGCNTTYTCNYTNGGNGGNYTNGGNTCNGGNTTYGCNAAYAAYGARGAYGARYTNMGNTCNYTNGCNCAYCARGCNYTNTCNCAYTCNGAYCARYTNATHATHGAYAARTCNYTNAARGGNTGGAARGARGTNGARTAYGARGTNGTNMGNGAYGCNCAYGAYAAYTGYATHACNGTNTGYAAYATGGARAAYGTNGAYCCNYTNGGNATHCAYACNGGNGARTCNATHGTNGTNGCNCCNAGYCARACNYTNTCNAAYAARGARTAYTAYATGYTNMGNAAYACNGCNATHAARGTNATHMGNCAYTTYGGNATHGTNGGNGARTGYAAYATHCARTAYGCNYTNAAYCCNTAYTCNGARGARTTYTAYATHATHGARGTNAAYGCNMGNYTNTCNMGNAGYTCNGCNYTNGCNAGYAARGCNACNGGNTAYCCNYTNGCNTAYGTNGCNGCNAARYTNGCNYTNGGNATHTCNYTNCCNGTNATHAARAAYTCNGTNACNGGNGTNACNACNGCNTGYTTYGARCCNAGYYTNGAYTAYTGYGTNGTNAARATHCCNMGNTGGGAYYTNGCNAARTTYAAYMGNGTNAGYACNAARATHGGNAGYTCNATGAARAGYGTNGGNGARGTNATGGCNATHGGNMGNAAYTTYGARGARGCNTTYCARAARGCNYTNMGNATGGTNGAYGARAAYGTNAAYGGNTTYGAYCCNTAYATHAARAARGTNAAYGARGARGARYTNMGNGARCCNACNGAYAARMGNATGTTYGTNYTNGCNGCNGCNYTNAARGAYGGNTAYTCNYTNGARAARYTNTAYGARYTNACNAARATHGAYMGNTGGTTYYTNGARAARTTYAARNNNATHATHGAYTAYAAYAARAGYYTNATHACNACNGARATGYTNAARACNGCNAARAARATGGGNTTYTCNGAYAARCARATHGCNGCNACNATHAARAGYACNGARGTNGCNGTNMGNAARYTNMGNGARGAYAAYCARATHACNCCNTTYGTNAARAARATHGAYACNGTNGCNGCNGARTGGCCNGCNTCNACNAAYTAYYTNTAYYTNACNTAYAAYGGNAGYACNCAYGAYYTNGAYTTYCCNGGNGARTTYACNATGGTNYTNGGNTCNGGNGTNTAYMGNATHGGNAGYTCNGTNGARTTYGAYTGGTGYGCNGTNGGNTGYYTNMGNGARYTNMGNAAYCARGGNAARAARACNGTNATGGTNAAYTAYAAYCCNGARACNGTNAGYACNGAYTAYGAYATGAGYGAYMGNYTNTAYTTYGARGARATHTCNTTYGARGTNGTNATGGAYATHTAYAAYATHGARAARCCNAAYGGNGTNATHYTNTCNGTNCCNTCNGTNAARCCNGGNTAYYTNMGNCCNYTNGTNCCNGARCARGCNCCNGAYCARGCNGARCCNTGGACNGCNGTNATGGCNGAYATHGARMGNGTNGTNATGTCNGGNGTNACNCAYTGGCAYTCNCCNMGNTTYCAYGCNTAYTTYCCNACNGCNAAYTCNTAYCCNTCNATHGTNGCNGAYATGYTNAGYGGNGCNATHGCNTGYATHGGNTTYACNTGGATHTCNAGYCCNGCNTGYACNGARYTNGARATGGTNATGYTNGAYTGGYTNGGNCARATGATHGGNYTNCCNGAYTGYTTYYTNGCNMGNTCNGGNGGNGARGGNGGNGGNGTNATHCARGGNACNGCNAGYGARGCNACNYTNGTNGCNYTNYTNGGNGCNAARTCNMGNGCNATGCARMGNGTNAARGARCARCAYCCNGAYTGGACNGARTCNGARATHYTNTCNAARYTNGTNGGNTAYTGYAAYAARCARGCNCAYTCNTCNGTNGARMGNGCNGGNYTNYTNGGNGGNGTNAARYTNMGNTCNYTNAARCCNGAYAGYAARMGNAGYYTNMGNGGNGARACNYTNMGNGARGCNATHGAYGARGAYATHMGNAAYGGNYTNATHCCNTTYTAYGTNGTNGCNACNYTNGGNACNACNTCNTCNTGYGCNTTYGAYAAYYTNGAYGARYTNGGNGAYGTNTGYCARTCNMGNGARGTNTGGYTNCAYGTNGAYGCNGCNTAYGCNGGNTCNGCNTTYATHTGYCCNGARTAYMGNTAYYTNATGAARGGNACNGARAARGCNGAYTCNTTYAAYTTYAAYCCNCAYAARTGGYTNYTNGTNAAYTTYGAYTGYTCNGCNYTNTGGYTNAARCARCCNMGNTGGATHGTNGAYGCNTTYAGYGTNGAYCCNYTNTAYYTNMGNCAYGAYCARCARGGNTCNYTNCCNGARTAYMGNCAYTGGCARATHCCNYTNGGNMGNMGNTTYMGNGCNYTNAARYTNTGGTTYGTNYTNMGNYTNTAYGGNGTNGARAAYYTNCARAARCAYATHMGNAARCAYATHGCNYTNGCNCAYYTNTTYGARMGNYTNTGYACNTCNGAYGARMGNTTYGARATHTAYGARGARGTNACNATGGGNYTNGTNTGYTTYMGNYTNAARGGNAARAAYGAYYTNAAYAARGARYTNYTNMGNMGNATHAAYGGNMGNGGNAARATHCAYYTNGTNCCNTCNGARATHGAYGAYGTNTAYTTYYTNMGNYTNGCNATHTGYTCNMGNTTYTCNGARGARAGYYTNGGNYTNTTYMGNGCNGCNGTNCCNTCNGGNGCNTCNACNGGNGTNCAYGARGCNYTNGARYTNMGNGAYAAYGTNAARGGNGARTAYCAYGGNAARGGNGTNYTNACNGCNATHAARAAYATHAAYGARAGYATHGCNCCNGARYTNYTNAARCARAAYATHGARGTNACNCARCARAARGARATHGAYCARTTYATGATHAAYYTNGAYGGNACNGARAAYAARTCNAARYTNGGNGCNAAYGCNATHYTNGGNGTNTCNYTNGCNGTNGCNAARGCNGGNGCNGCNAARAARGGNGTNCCNYTNTAYAARCAYYTNGCNGAYYTNGCNGGNAAYGCNGARATHGTNYTNCCNGTNCCNGCNTTYAAYGTNATHAAYGGNGGNTCNCAYGCNGGNAAYAARYTNGCNATGCARGARTTYATGATHYTNCCNACNGGNGCNTCNTCNTTYAGYGARGCNATGMGNATGGGNTCNGARGTNTAYCAYTAYYTNAARAARATHATHAARGARAARTTYGGNYTNGAYTCNACNGCNGTNGGNGAYGARGGNGGNTTYGCNCCNAAYATHYTNAAYAAYAARGAYGCNYTNTTYYTNATHCARGAYGCNATHCARCARGCNGGNTAYACNGGNAARATHGARATHGGNATGGAYGTNGCNGCNTCNGARTTYTTYAARAAYGGNACNTAYGAYYTNGAYTTYAARAAYCCNAARTCNAAYCCNGCNGAYTAYYTNCCNTCNGAYAARYTNGCNGARYTNTAYYTNGARTTYATHAARGAYTTYCCNATGGTNTCNATHGARGAYCCNTTYGAYCARGAYGAYTGGGCNGCNTGGAGYAGYYTNACNTCNMGNACNTCNATHCARATHGTNGGNGAYGAYYTNACNGTNACNAAYCCNAARMGNATHGCNACNGCNGTNGARAARAARGCNTGYAAYTGYYTNYTNYTNAARGTNAAYCARATHGGNAGYGTNACNGARTCNATHGCNGCNCAYYTNYTNGCNAARCARAAYGGNTGGGGNACNATGGTNTCNCAYMGNTCNGGNGARACNGARGAYACNTTYATHGCNGAYYTNGTNGTNGGNYTNTCNACNGGNCARATHAARACNGGNGCNCCNTGYMGNTCNGARMGNYTNATHGGNMGNTCNTTYATHGAYTTYGTNCAYCCNMGNGAYMGNAAYATHTTYGCNTCNCARATHACNAGYGGNYTNGCNGTNCCNGTNAAYGGNACNYTNGTNTGYMGNATHMGNMGNTAYMGNGGNYTNACNGGNTTYGGNGTNAARGARMGNGTNYTNACNTTYATGCCNTTYYTNYTNAARYTNACNTTYAAYGTNAGYGAYGARGARYTNGTNATHCARGCNACNCCNTTYTTYTCNGCNTTYAARGTNCCNAAYGARACNYTNTCNAARCCNTTYGTNATGMGNCAYGCNGCNGAYGGNCAYATHGARTAYATHGAYCCNGARTCNGTNCCNTAYYTNGGNTAYYTNCCNCARGARATGACNGAYAARGAYGCNYTNCAYATGTAYCAYCCNGAYGAYYTNAGYTAYATGMGNCAYGTNTAYGARACNATHGTNAARGARGGNGGNATGCCNMGNTGYAARCCNTAYMGNATGATHACNCARAAYGGNGAYTAYATHAARYTNGARACNGARTGGTCNTCNTTYATHAAYCCNTGGTCNAARAARYTNGARTTYGTNATHGGNAARCAYCAYATHGTNGARGGNCCNTCNAAYCCNGAYGTNTTYGARACNCCNGARTCNGARAAYGCNATHYTNMGNGARAGYATHYTNATHATHYTNAAYGARYTNACNAARCCNGCNGARGTNGCNAARCARCARATGAGYAARMGNTGYCARGAYYTNGCNTCNTTYATGGARAGYYTNATG---AARACNGAYGARTTYYTNGARATHCARGARCCNGARCAYTAYTAYMGNGAYTCNGTNATGYTNGGNGGNATHTCNCCNCAYCAYGAYCAYAGYAARTCNAGYACNGARACNCCNYTNAGYTCNTGYACNGTNAARACNTGYTGGATGMGNYTNCCNAGYTTYMGNTCNGTNGGNGAYTCNYTNAARGAYMGNTTYGAYGGNGCNTCNMGNGTNATGATGCCNAAYATGCCNGCNCARCARAAYGAYGGNGCNGCNCAYMGNGTNCCNMGNAARAAYMGNTAYAARTTYAARYTNAARCCNCAYAAYCCNGAYCAYAARTAYCCNGGNGTNAARGAYYTNGTNTAYYTNGARCCNTCNCCNGGNTTYTGYGAYAARAAYACNMGNYTNGGNATHCCNGGNACNCARGGNMGNGCNTGYAAYGAYACNAGYAAYMGNGTNGAYGGNTGYGAYYTNATGTGYTGYGGNMGNGGNTTYMGNACNGARACNATGTTYGTNGTNGARMGNTGYAAY
Acer_GELE_PELE                 YTNATHTGYGARGTNTAYCARTTYATGAARGAYGTNYTNGGNATGGARCARAGYGARATGGCNACNGTNTTYGARGARTGGAAYAARGGNGARYTNGAYTCNTTYYTNATHGARATHACNMGNGAYATHYTNAARTTYAARGAYACNGAYGGNAARTTYYTNYTNCCNAARATHMGNGAYGCNGCNGGNCARAARGGNACNGGNAARTGGACNGGNATHAGYGCNYTNGARTAYGGNGTNCCNGTNACNYTNATHGGNGARGCNGTNTTYGCNMGNTGYYTNTCNGCNYTNAARGAYGARMGNGTNAARGCNAGYAGYGTNYTNCCNGGNTCNTCNYTNAARTTYACNGGNAAYAARGCNGARTTYYTNMGNCAYYTNMGNAARGCNYTNTAYGCNAGYAARYTNATHTCNTAYGCNCARGGNTTYATGYTNYTNMGNGARGCNGCNAARGCNAAYAARTGGAAYYTNAAYTAYGGNAGYATHGCNYTNATGTGGMGNGGNGGNTGYATHATHMGNAGYGTNTTYYTNGGNAAYATHAARGAYGCNTTYACNAARAAYCCNCARYTNTCNAAYYTNYTNYTNGAYCCNCAYTTYAGYGCNAGYATHTCNGCNTCNCARCCNTCNYTNMGNCARGTNGTNGCNCARTCNGCNYTNYTNGGNGTNCCNGCNCCNGCNYTNAGYGCNGCNYTNGCNTTYTAYGAYGGNTAYMGNAGYAAYGTNYTNCCNGCNAAYYTNYTNCARGCNCARMGNACNATHGAYCCNAAYGARAGYMGNGTNCCNGTNCCNGAYGARMGNTTYGAYTAYYTNTGYGARTTYCAYAARCCNGCNAGYAARGTNCCNGCNTTYYTNAAYGTNGTNGAYATHGCNGGNYTNGTNMGNGGNGCNGCNGARGGNCARGGNYTNGGNAAYGCNTTYYTNTCNCAYATHAARGCNTGYGAYGCNATHTTYAAYYTNTGYMGNGCNTTYGAYGAYGARGAYGTNATHCAYGTNGAYGGNGAYGTNAAYCCNGTNMGNGAYYTNGARACNATHGGNGARGARYTNMGNYTNAARGAYGARGARCARYTNATGCARCAYATHGARAARYTNGAYMGNGTNGTNAAYMGNGGNAAYGAYAARAARYTNAARCCNGARTAYGAYGCNYTNYTNAARATHAARGCNATHYTNGTNGAYGARAARAARCAYATHMGNTTYGGNGAYTGGAGYGCNGCNGAYATHGARGTNYTNAAYAARTAYYTNTTYYTNACNTCNAARCCNGCNYTNTAYYTNGTNAAYYTNTCNGARAARGAYTAYATHMGNAARAARAAYAARTGGYTNCCNAARYTNAARGARTGGATHGAYAARAAYGAYCCNGGNGCNCCNYTNATHCCNTTYTCNGGNGTNYTNGARACNAARYTNYTNGAYATGGARCCNGCNGARMGNCARGCNTTYYTNAARGARAAYGGNYTNACNAGYGCNYTNGARAARATHATHGTNCARGGNTAYAARGCNYTNCARYTNGARTAYTTYTTYACNGCNGGNCCNGAYGARGTNAARGCNTGGACNATHCARAARGGNACNAARGCNCCNCARGCNGCNGGNMGNATHCAYACNMGNAARGCNCCNAAYATGGGNTGGYTNACNTTYACNTTYGGNYTNGARMGNAARTTYAARCARYTNTGYAARMGNYTNGARGTNGTNMGNACNCAYCARCARCARGARAGYYTNAARTTYATGTCNCAYTTYMGNMGNMGNTTYATHATHAARGAYGGNAARMGNAAYCARCCNCARCCNGTNGARYTNTTYGARYTNMGNAGYAAYGGNTCNGCNYTNTGYACNMGNYTNGTNCARGTNAARGCNGAYGCNGCNCARYTNAAYAGYGCNTTYTGYTAYATHYTNAAYGTNCCNYTNGARGGNGAYACNTCNTCNGCNATHGTNTAYGCNTGGATHGGNAGYAARAGYGAYCCNGARTGYGCNMGNYTNATHGARCARGTNGCNGARGARAARTTYAAYAGYCCNTGGGTNAGYYTNCARGTNYTNACNGARGGNAGYGARCCNGAYAAYTTYTTYTGGGTNGGNYTNGGNGGNMGNAARCCNTAYGAYAGYGAYGCNGAYTTYYTNGGNTAYACNMGNYTNTTYMGNTGYTCNAAYGARAARGGNTAYTTYACNGTNTCNGARAARTGYACNGGNAGYAGYTAYACNACNACNGTNGARGCNTAYGTNCCNGCNAGYGGNMGNGCNATHCARGGNGCNACNAGYCAYCAYYTNGGNCARAAYTTYTCNAARATGTTYGARATHGTNTAYGAYGAYCCNGAYACNCARGARAARGCNTAYGTNTAYCARAAYTCNTGGGGNATHACNACNMGNACNATHGGNGTNATGATHYTNGTNCAYGGNGAYGAYMGNGGNYTNGTNYTNCCNCCNMGNGTNGCNGAYATHCARGTNATHGTNGTNCCNTGYGGNATHACNGCNAGYAGYACNGAYGAYCARMGNMGNGARYTNATHGAYTCNTGYAARGCNYTNGTNCARGAYYTNGTNGAYGGNGGNYTNMGNGCNGARGGNGAYTAYMGNGAYAAYTAYTCNCCNGGNGAYAARAAYCARATHAAYGARATHATHAAYAAYYTNAARAARGGNCCNYTNGAYCCNAAYGTNGARGTNGTNATHGGNATHCCNGCNATHTAYYTNGCNTAYGTNAARAGYATHGTNCCNGAYACNATHAGYACNGCNGCNCARAAYTGYTGGAARGTNGCNAARGGNGCNTTYACNGGNGARATHTCNCCNGCNATGATHAARGAYGTNGGNGTNAAYTGGGTNATHYTNGGNCAYTCNGARMGNMGNGTNATHTTYGGNGARAARGAYGAYYTNGTNGCNGARAARGTNGCNCAYGCNYTNGARTCNGGNYTNAARGTNATHGCNTGYATHGGNGARACNYTNGARGARMGNGARGCNGGNAARACNGARGARGTNATHTTYMGNCARACNAARGCNYTNATHCCNGCNATHGGNAAYAAYTGGGAYAARGTNGTNATHGCNMGNCARYTNGARGGNGARATHGCNGARGARTGGAGYACNYTNYTNYTNYTNGTNMGNGAYGTNATHGCNTTYGAYATGAARCAYTCNGCNGARATHCARGCNTGYGAYYTNYTNATGGARATHGAYMGNYTNGAYYTNYTNACNCARCAYATGGAYCARAGYAAYTAYCCNMGNGTNTGYYTNTAYYTNATHGGNTGYGCNAGYTAYGTNGTNGARCCNGARTCNACNCARATHYTNCARGGNGTNYTNGAYACNTAYYTNMGNTTYGGNGARTAYCCNMGNGCNYTNYTNGTNGCNATGCARYTNCAYGAYAARGCNAARTGYGARGARGTNTTYAAYGGNTGYAARGAYCCNYTNYTNAARAARCARYTNTGYTAYATGYTNGCNMGNCARTAYGTNCCNYTNGARYTNGARGAYGARGAYYTNMGNACNATHYTNYTNAAYGCNCAYATHAAYGAYCAYTAYYTNAGYYTNGCNMGNGARYTNGGNCARTAYGAYYTNATGGTNCCNGAYGCNGARTGYYTNAARGTNGTNACNGARATHYTNGAYGCNATHGARATHGGNCCNTAYGTNYTNAARGTNAAYCAYMGNMGNYTNYTNGAYGGNATGTTYGARGCNTGYGGNGTNCCNGCNGAYAAYTTYMGNGCNACNTGYTCNACNATHGAYAARYTNGAYAARTCNACNTGGGAYGARGTNMGNACNGARATGATHAAYGARAARGGNGTNTCNCCNGARGCNGCNGAYAARATHGGNGARTAYGTNMGNYTNAAYGGNAGYACNGARYTNGTNGARACNYTNGTNAARGAYGCNAARYTNTCNAARACNAARGCNGCNYTNGARGGNYTNGARGGNATHAARYTNYTNYTNGARTAYTGYGARYTNTTYGGNATHAARGAYAARGTNYTNTTYGAYYTNAGYYTNGCNMGNGGNYTNYTNMGNTTYATHAARAARACNYTNAARACNCAYGCNGAYGARGTNGTNACNYTNCAYAARGGNAGYCCNATGACNYTNAARGCNGTNTTYCARTCNATGAAYYTNAGYACNTAYGAYYTNACNGTNGAYATGYTNGAYGTNCAYGCNGAYMGNAAYACNTTYCAYMGNTTYGAYAARTTYAAYGCNAARTAYAAYCCNATHGGNGARAGYMGNYTNMGNGARGTNTTYYTNAARACNGAYAAYTAYATGAAYGGNAARTAYTTYGCNMGNATHATHAAYGARGTNGCNTAYGAYYTNGARGARAGYAARTAYCARAAYGCNGARYTNMGNYTNTCNATHTAYGGNAARAGYCCNGGNGARTGGACNAARYTNGCNAARTGGGCNATHCARTAYAAYGTNTAYTCNGAYAAYGTNMGNTGGYTNATHCARATHCCNMGNYTNTAYGAYATHTTYAARTCNAAYAARATHATGAAYAAYTTYCARGARTTYYTNAGYAAYATHTTYYTNCCNYTNTTYGARGTNACNAAYGAYCCNAAYAGYAAYYTNGAYYTNCAYAARTTYYTNACNCAYGTNATHGGNTTYGAYAGYGTNGAYGAYGARTCNAARCCNGARAAYCCNATGYTNGAYCCNGAYGTNAARAGYCCNGARGARTGGGAYGAYGARGARAAYCCNCCNTAYGCNTAYTAYYTNTAYTAYATGTAYGCNAAYATGACNATHYTNAAYCAYTTYMGNAARGARCARGGNYTNAAYACNTTYGTNYTNMGNCCNACNATHTGGTAYYTNTAYMGNGAYAAYYTNYTNCCNGCNAARACNAARTTYTTYGGNTAYGCNMGNACNAARCARACNYTNGCNGAYGTNMGNGARAARTGYAARAARTAYATGAARGTNMGNCCNGGNGARGARGAYAARTTYGARCARTTYTGGGARGCNAAYGAYTAYGTNGCNGGNTCNTAYGAYAARMGNATHGAYTAYGARYTNYTNAAYCARCARATHAAYAARTCNGARAARGGNCCNGTNGCNAAYMGNATHTTYTAYYTNGCNGTNCCNCCNACNGTNTTYGARGARGTNACNGTNAAYATHMGNAAYGCNTGYATHGCNATHAARGGNTTYACNMGNGTNATHATHGARAARCCNTTYGGNMGNGAYGAYGARAGYTCNGAYAARYTNAGYAAYCAYYTNGCNGGNYTNTTYAARGARGARCARATHTAYMGNATHGAYCAYTAYYTNGGNAARGARATGGTNCARAAYYTNATGACNATHMGNTTYGCNAAYAARATHTTYAGYCCNTCNTGGAAYMGNGARAAYATHGCNTCNGTNYTNATHTCNTTYAARGARCCNTTYGGNACNGARGGNMGNGGNGGNTAYTTYGAYAGYTTYGGNATHGTNMGNCAYYTNACNGGNGAYATHCAYGCNGTNACNGCNGCNAAYAAYYTNYTNGCNGCNCARATGGAYGCNMGNATHTTYCAYGARYTNACNCARAARGAYGGNCCNYTNTAYGAYMGNYTNGTNCCNAARATHAARGGNGTNMGNAARTTYTCNCCNATHCARYTNMGNMGNYTNAARMGNYTNGGNATHGAYAARACNGAYCCNAAYTCNYTNACNGAYGARGARMGNACNAARTTYGCNMGNYTNAAYATHGAYACNTCNAARATHATGTGGAAYMGNGTNGTNGAYYTNAAYGAYMGNTAYYTNMGNAARATHACNATHGGNCARTCNCCNACNGARAARGGNTTYACNMGNGARACNAGYTTYGAYATHTCNGTNGCNTCNGARATHATGGCNATHYTNGCNYTNGGNAAYGAYGTNGAYGAYATHAARNNNMGNYTNTCNAAYATGGTNGTNGCNYTNGAYACNAGYGGNAAYCCNGTNACNGCNGAYGAYYTNGGNATGACNGGNGCNYTNYTNGTNYTNYTNMGNGAYGCNTTYGARCCNACNYTNATGCARACNYTNGARGGNACNCCNGTNYTNGTNCAYACNGGNCCNGARACNGGNCCNTGYGGNCCNTGYTCNGARYTNCAYTAYGAYMGNATHGGNGGNMGNGARGCNGCNCAYYTNGTNAAYATGGAYGAYCCNGAYGTNYTNGARATHTGGAAYYTNGTNTTYATHCARTAYAAYMGNGARAGYGAYGGNTCNYTNAARYTNYTNCCNAARAARCAYATHGAYTGYGGNYTNGGNYTNGARMGNYTNGTNTCNGTNATHCARAAYAARAGYGCNAAYTAYGAYACNGAYTTYTTYATGCCNYTNTTYAARGCNATHGARATHGGNACNGGNAGYMGNCCNTAYTCNGGNAARGTNGGNGCNGAYGAYATHGAYGGNATHGAYATGGCNTAYMGNGTNYTNGCNGAYCAYGCNMGNACNATHACNATHGCNYTNTCNGAYGGNGGNGTNCCNGAYAAYACNGGNMGNGGNTAYGTNYTNMGNMGNATHYTNMGNMGNGCNGTNMGNTAYGCNTCNGARAARYTNAAYGCNAARCCNGGNTTYTTYGGNTCNYTNGTNCAYACNGTNGTNGAYYTNYTNGGNGAYGTNTTYCCNGARATHAARAARGAYCCNYTNTCNYTNATHCARACNATHAAYGARGARGARATHCARTTYYTNAARACNYTNTCNMGNGGNMGNAAYYTNYTNAAYMGNACNATHAGYAARYTNTCNAAYGTNGTNCCNGGNGAYGTNGCNTGGMGNYTNCARAARAARCARAARAGYMGNGCNTTYTGYTAYTTYTGYTCNGCNGTNCARMGNYTNCCNGTNTGYGCNCARTGYGGNAARGTNAARTGYATGYTNAARGCNGGNGAYTGYGTNGTNMGNCAYGCNGGNGTNTAYACNACNGGNATGGCNATGGTNGGNGCNATHTGYGAYTTYTGYGARGCNTGGGTNTGYCAYGGNMGNAARTGYYTNACNTCNCAYGCNTGYACNTGYCCNYTNATGGAYGCNACNTGYYTNGARTGYGARMGNGGNGTNTGGGARCAYGGNGGNMGNGTNTTYMGNTGYTGYTTYTGYCARGGNTTYYTNGGNMGNTAYTCNYTNTGGTCNGCNATHGGNYTNTCNATHTCNYTNTAYATHGGNTAYGARAAYTTYCARAARYTNYTNGARGGNGCNAGYTTYATGGAYCARCAYTTYACNACNGCNNNNYTNGARAARAAYGCNCCNGTNYTNYTNGCNYTNYTNGGNGTNTGGTAYAGYAAYTTYTAYGGNGCNGARACNCAYGCNYTNYTNCCNTAYGAYCARTAYYTNCAYMGNTTYGCNGCNTAYTTYCARCARGGNGAYATGGARAGYAAYGGNAARTAYGTNACNMGNGGNGGNCARCARGCNGAYTAYTCNACNGGNCCNATHGTNTGGGGNGARCCNGGNACNAAYGGNCARCAYGCNTTYTAYCARYTNATHCAYCARGGNACNMGNYTNATHCCNTGYGAYTTYATHGCNCCNGCNCARACNCAYAAYCCNATHTCNGGNGGNYTNCAYCAYAARATHYTNYTNGCNAAYTTYYTNGCNCARACNGARGCNYTNATGAARGGNAARACNTCNGARGARGCNAARGCNGARYTNGARAARTCNGGNATGGCNCCNGARGCNYTNGCNAARATHYTNCCNCAYAARGTNTTYAARGGNAAYMGNCCNACNAAYTCNATHGTNGTNAARAARGTNTCNCCNTTYACNYTNGGNGCNYTNATHGCNATGTCNGARAAYCCNAARYTNCCNGARYTNYTNCAYMGNGCNGGNGTNGTNTTYATHGGNCCNCCNGARAARGCNATGTGGGCNYTNGGNGAYAARATHGCNTCNTCNATHGTNGCNCARACNGCNGARATHCCNACNYTNCCNTGGAGYGGNAGYGARYTNAARGCNGARTAYAAYAGYAARAARATHAARATHTCNTCNGARYTNTTYGCNAARGGNTGYGTNACNACNCCNGARCARGGNYTNCARGCNGCNTCNAARATHGGNTTYCCNGTNATGATHAARGCNTCNGARGGNGGNGGNGGNAARGGNATHMGNAARGTNGARAAYCCNGAYGAYTTYCAYAAYATGTTYMGNCARGTNCARGCNGARGTNCCNGGNTCNCCNATHTTYGTNATGAARYTNGCNAARTCNGCNMGNCAYYTNGARGTNCARYTNYTNGCNGAYCARTAYGGNAAYGCNATHTCNYTNTTYGGNMGNGAYTGYTCNATHCARMGNMGNCAYGGNTAYCCNGARTCNYTNACNGAYCCNTCNTAYCAYACNCARYTNYTNGTNYTNACNTAYCCNYTNGTNGGNAAYTAYGGNGTNCCNGAYGARGARGARMGNGAYGARTAYGGNYTNCCNMGNTGGTTYGARTCNAAYMGNATHTGGGCNGCNGGNYTNATHGTNGGNGARGTNAGYACNMGNGCNTGYCAYTGGMGNGCNMGNYTNTCNYTNGGNACNTGGYTNGCNGCNMGNGGNATHCCNGGNATHTGYGAYATHGAYACNMGNGCNYTNACNTTYMGNYTNMGNGARGGNGTNATHYTNGGNMGNATHGTNCARGGNGTNCCNTCNGAYCCNAAYAARMGNAAYYTNGTNGCNGARGTNTCNGTNAARGAYACNAARGTNTTYAAYCCNAAYGGNGARGTNACNGTNATGGCNGTNGAYTGYGGNYTNAARTAYAAYCARATHMGNTGYYTNGTNAAYMGNAAYGTNAARGTNATHYTNGTNCCNTGGGAYCAYAARYTNGAYCCNAAYCARTAYGAYGGNYTNTTYATHAGYAAYGGNCCNGGNGAYCCNGARNNNTGYGARAARGTNGTNAARAAYYTNMGNGGNGTNATHGTNAARCCNATHTTYGGNATHTGYYTNGGNCAYCARYTNYTNTCNACNGCNATHGGNTGYAARACNTAYAARACNAGYTAYGGNAAYMGNGGNCAYAAYYTNCCNTGYACNCAYMGNGGNACNGGNMGNTGYTTYATGACNTCNCARAAYCAYGGNTTYGCNGTNGAYGCNAAYTCNYTNCCNAARGAYTGGGARATHYTNTTYACNAAYGARAAYGAYCAYACNAAYGARGGNATHATHCAYAGYACNYTNCCNTAYTTYAGYGTNCARTTYCAYCCNGARCAYACNGCNGGNCCNACNGAYYTNGARTGYYTNTTYGAYGTNTTYGTNGAYTCNATHAARTCNTTYAARGTNAARCARAGYTGYATHATHGAYCARATGATHACNCARAARYTNACNTTYATHCCNACNYTNCAYMGNCCNAARAARGTNYTNATHYTNGGNTCNGGNGGNYTNTCNATHGGNCARGCNGGNGARTTYGAYTAYTCNGGNTCNCARGGNGTNAARGCNYTNCARGARGARAARATHCARACNGTNYTNATHAAYCCNAAYATHGCNACNGTNCARACNTCNAARGGNYTNGCNGAYAARGTNTAYTTYYTNCCNATHACNCCNGARTAYGTNGARCARGTNATHAARGCNGARMGNCCNACNGGNGTNYTNYTNACNTTYGGNGGNCARACNGCNYTNAAYTGYGGNGTNGARYTNCARAARTCNAARATHTTYGARAARTAYAAYGTNACNGTNYTNGGNACNCCNATHCARTCNATHGTNGAYACNGARGAYMGNAARATHTTYGCNGARAARATHCAYTCNATHGGNGARAARGTNGCNCCNAGYGCNGCNGTNTCNTCNGTNGARGARGCNYTNGCNGCNGCNGCNGTNATHGGNTTYCCNGTNATGGCNMGNTCNGCNTTYTCNYTNGGNGGNYTNGGNTCNGGNTTYGCNAAYAAYGARGAYGARYTNMGNTCNYTNGCNCAYCARGCNYTNTCNCAYTCNGAYCARYTNATHATHGAYAARTCNYTNAARGGNTGGAARGARGTNGARTAYGARGTNGTNMGNGAYGCNTAYGAYAAYTGYATHACNGTNTGYAAYATGGARAAYGTNGAYCCNYTNGGNATHCAYACNGGNGARTCNATHGTNGTNGCNCCNAGYCARACNYTNTCNAAYMGNGARTAYTAYATGYTNMGNAAYACNGCNATHAARGTNATHMGNCAYTTYGGNATHGTNGGNGARTGYAAYATHCARTAYGCNYTNAAYCCNTAYTCNGARGARTTYTAYATHATHGARGTNAAYGCNMGNYTNTCNMGNAGYTCNGCNYTNGCNAGYAARGCNACNGGNTAYCCNYTNGCNTAYGTNGCNGCNAARYTNGCNYTNGGNATHCCNYTNCCNGARATHAARAAYTCNGTNACNGGNGTNACNACNGCNTGYTTYGARCCNAGYYTNGAYTAYTGYGTNGTNAARATHCCNMGNTGGGAYYTNGCNAARTTYAAYMGNGTNAGYACNAARATHGGNAGYTCNATGAARAGYGTNGGNGARGTNATGTCNATHGGNMGNAAYTTYGARGARGCNTTYCARAARGCNYTNMGNATGGTNGAYGARAAYGTNAAYGGNTTYGAYCCNAAYATHAARMGNGTNAAYGARAAYGARYTNMGNGARCCNACNGAYAARMGNATGTTYGTNYTNGCNGCNGCNYTNAARGARGGNTAYACNATHGAYAARYTNTAYGAYYTNACNAARATHGAYMGNTGGTTYYTNGARAARTTYAARAAYATHGTNGAYTAYTAYYTNACNYTNATHACNTTYGARATHYTNMGNAARGCNAARCARATHGGNTTYTCNGAYAARCARATHGCNGCNGCNATHAARAGYACNGARGTNGCNGTNMGNAARYTNMGNGARGARTTYAARATHACNCCNTTYGTNAARCARATHGAYACNGTNGCNGCNGARTGGCCNGCNTCNACNAAYTAYYTNTAYYTNACNTAYAAYGGNYTNACNCAYGAYATHGAYTTYCCNGGNGAYTTYGTNATGGTNYTNGGNTCNGGNGTNTAYMGNATHGGNAGYTCNGTNGARTTYGAYTGGTGYGCNGTNGGNTGYYTNMGNGARYTNMGNAAYCARGGNAARAARACNATHATGGTNAAYTAYAAYCCNGARACNGTNAGYACNGAYTAYGAYATGAGYGAYMGNYTNTAYTTYGARGARATHTCNTTYGARGTNGTNATGGAYATHTAYAAYATHGARCAYCCNAAYGGNGTNATHYTNTGYGTNCCNTCNGTNAARCCNGGNTAYYTNMGNCCNYTNGTNCCNGARCARGCNCCNACNCARGCNGARCCNTGGACNGCNGTNATGGCNGAYATHGARMGNGTNGTNATGTCNGGNGTNACNCAYTGGCARTCNCCNMGNTTYCAYGCNTAYTTYCCNACNGCNAAYTCNTAYCCNGCNATHGTNGCNGAYATGYTNAGYGGNGCNATHGCNTGYATHGGNTTYACNTGGATHGCNAGYCCNGCNTGYACNGARYTNGARGTNGTNATGYTNGAYTGGYTNGGNCARATGYTNGGNYTNCCNGARGARTTYYTNGCNMGNTCNGGNGGNGARGCNGGNGGNGTNATHCARGGNACNGCNAGYGARGCNACNYTNGTNGCNYTNYTNGGNGCNAARGCNAARGCNATGCARMGNGTNAARAARGARCAYCCNGARTGGTCNGAYATHGARATHYTNTCNAARYTNGTNGGNTAYTAYAGYAARCARGCNCAYTCNTCNGTNGARMGNGCNGGNYTNYTNGGNGGNGTNAARYTNMGNGCNYTNAARCCNGAYGAYAARMGNMGNYTNMGNGGNGAYATHYTNMGNGARGCNATHGARGARGAYATHMGNAAYGGNYTNATHCCNTTYTAYGCNGTNGCNACNYTNGGNACNACNTCNTCNTGYACNTTYGAYGCNYTNAAYGARATHGGNGAYGTNTGYAAYTCNAAYGAYATHTGGYTNCAYGTNGAYGCNGCNTAYGCNGGNTCNGCNTTYATHTGYCCNGARTAYMGNTAYYTNATGAAYGGNATHGARAARGCNGAYTCNTTYAAYTTYAAYCCNCAYAARTGGYTNYTNGTNAAYTTYGAYTGYTCNGCNATGTGGYTNAARCARCCNMGNTGGATHGTNGAYGCNTTYAAYGTNGAYCCNGTNTAYYTNAARCAYGAYCAYCARGGNTCNGCNCCNGAYTAYMGNCAYTGGCARATHCCNYTNGGNMGNMGNTTYMGNTCNYTNAARYTNTGGTTYGTNYTNMGNYTNTTYGGNGTNGARAAYYTNCARAARTAYATHMGNAARCAYATHGCNATGGCNCAYYTNTTYGARAARYTNTGYYTNTCNGAYGARMGNTTYGARATHTAYGARGARGTNACNATGGGNYTNGTNTGYTTYMGNYTNAARGGNAGYAAYGARATHAAYGARGARYTNYTNMGNMGNATHAAYGGNMGNGGNAARATHCAYYTNGTNCCNTCNAARATHGAYGAYGTNTAYTTYATHMGNYTNGCNATHTGYTCNMGNTTYACNGARGAYAGYYTNGGNYTNTTYMGNGCNGCNGTNCCNTCNGGNGCNTCNACNGGNGTNCAYGARGCNYTNGARYTNMGNGAYAAYGTNAARACNGARTAYCAYGGNAARGGNGTNYTNACNGCNATHAARAAYATHAAYTGYATHATHGCNCCNGARYTNATHAARTGYAAYATHGARGTNACNGARCARAARCARATHGAYGARYTNATGYTNACNYTNGAYGGNACNGARAAYAARTCNAARYTNGGNGCNAAYGCNATHYTNGGNGTNTCNYTNGCNGTNGCNAARGCNGGNGCNGCNAARAARGGNGTNCCNYTNTAYAARCAYYTNGCNGAYYTNGCNGGNAAYACNAAYATHATHYTNCCNGTNCCNGCNTTYAAYGTNATHAAYGGNGGNTCNCAYGCNGGNAAYAARYTNGCNATGCARGARTTYATGATHYTNCCNACNGGNGCNTCNTCNTTYAAYGARGCNATGMGNATGGGNTCNGARGTNTAYCAYCAYYTNAARAARATHATHAARGAYAARTTYGGNYTNGAYTCNACNGCNGTNGGNGAYGARGGNGGNTTYGCNCCNAAYATHYTNAAYAAYAARGAYGCNYTNTTYYTNATHCARGAYGCNATHGCNAARGCNGGNTAYACNGGNAARATHGARATHGGNATGGAYGTNGCNGCNTCNGARTTYTAYAARGARAARTCNTAYGAYYTNGAYTTYAARAAYCCNAAYTCNAAYGCNGCNGAYTAYYTNTCNTCNGAYAARYTNGCNGAYYTNTAYYTNGARTTYATHAARGAYTTYCCNATGGTNTCNATHGARGAYCCNTTYGAYCARGAYGAYTGGGCNGCNTGGAGYAGYYTNACNGCNMGNACNCCNATHCARATHGTNGGNGAYGAYYTNACNGTNACNAAYCCNAARMGNATHGCNACNGCNGTNGARAARAARGCNTGYAAYTGYYTNYTNYTNAARGTNAAYCARATHGGNAGYGTNACNGARTCNATHGCNGCNCAYYTNYTNGCNAARAARAAYGGNTGGGGNACNATGGTNTCNCAYMGNTCNGGNGARACNGARGAYACNTTYATHGCNGAYYTNGTNGTNGGNYTNTCNACNGGNCARATHAARACNGGNGCNCCNTGYMGNTCNGARMGNYTNATHGGNMGNTCNTTYATHGAYTTYGTNCAYTCNMGNGAYMGNAGYYTNTTYGCNTCNCARATHACNAGYGGNYTNGCNGTNCCNGTNCCNGGNGGNATGGTNTGYMGNATHMGNAARTAYMGNGGNYTNTCNGGNTTYGGNGTNAARGARMGNTCNATHAGYTAYATGCCNTTYYTNYTNAARYTNTCNTTYAAYATHTGGGAYGAYGAYYTNGTNATHCARGCNACNCCNTTYTTYTCNGCNTTYAARGTNCCNCAYGARCCNGTNGARAAYCCNTTYGTNATHMGNCAYGCNGCNAAYGGNAAYYTNGARTAYATHGAYCCNGARTCNGTNCCNTAYYTNGGNTAYYTNCCNCARGAYYTNYTNGAYAARGAYGCNYTNCARYTNTAYCAYCCNTCNGAYYTNGGNTAYYTNCARCAYGTNTAYGARATHATHGTNMGNGARGGNGTNGTNCCNMGNACNMGNACNTAYMGNATGCARGCNCARAAYGGNGAYTAYYTNAARYTNGARACNGARTGGTCNTCN------------------------------------------------------------------------------------------------------------------------------------------------------------------------------------------------------------------------------------------------------------------------------------------------------------------------------------------------------------TCNTGYACNGTNAARACNTGYTGGATGMGNYTNCCNAGYTTYMGNTCNGTNGGNGAYGCNYTNAARGAYMGNTTYGAYGGNGCNTCNMGNGTNYTNGTNCAYAAYGCNCCNGCNCARMGNAAYGAYGCNGCNCCNCAYMGNGTNCCNMGNMGNGAYMGNTAYMGNTTYCARYTNMGNCCNTAYAAYCCNGAYCAYAARTCNCCNGGNGCNAARGAYYTNGTNTAYYTNGARTCNTCNCCNGGNTTYTGYGARAARAAYCCNMGNYTNGGNATHCCNGGNACNCAYGGNMGNGCNTGYAAYGAYACNAGYATHGGNGTNGAYGGNTGYGAYYTNATGTGYTGYGGNMGNGGNTAYMGNACNGARACNATGTTYGTNGTNGARMGNTGYAAY
Acly_PAPI_NYMP_APAT            YTNATHTGYGARGCNTAYCAYYTNATGAARGAYGTNYTNGGNATGGARCARGAYGARATGGCNCARGTNTTYGAYGARTGGAAYAARGGNGARYTNGAYTCNTTYYTNATHGARATHACNMGNGAYATHYTNAARTAYAARGAYTCNAAYGGNCARTAYYTNYTNCCNAARATHMGNGAYGCNGCNGGNCARAARGGNACNGGNAARTGGACNGGNATHAGYGCNYTNGARTAYGGNGTNCCNGTNACNYTNATHGGNGARGCNGTNTTYGCNMGNTGYYTNTCNGCNYTNAARGAYGARMGNGTNACNGCNAGYNNNAGYYTNCCNGGNTCNAGYYTNAARTTYACNGGNAAYAARCARGARTTYYTNGARCAYYTNMGNAARGCNYTNTTYGCNAGYAARGTNATHTCNTAYGCNCARGGNTTYATGYTNYTNMGNGARGCNGCNAARGTNAAYAAYTGGAAYYTNAAYTAYGGNAGYATHGCNYTNATGTGGMGNGGNGGNTGYATHATHMGNAGYGTNTTYYTNGGNAAYATHAARGAYGCNTAYACNAARAAYCCNCARYTNYTNAAYYTNYTNYTNGAYCCNTAYTTYMGNGAYMGNATHAGYTCNTGYCARAGYTCNYTNMGNCARGTNGTNGCNCARGCNGCNYTNYTNGGNGTNCCNATHCCNGTNTTYAGYGCNGCNYTNGCNTTYTAYGAYGGNTAYMGNGCNGGNGTNYTNCCNGCNAAYYTNYTNCARGCNCARMGNACNATHGAYCCNAAYGARAGYMGNGTNCCNGTNCCNGAYGARMGNTTYGAYTAYYTNTGYCARTAYCAYAARCCNGCNAGYAARGTNCCNGCNTTYYTNAAYGTNGTNGAYATHGCNGGNYTNGTNAARGGNGCNGCNGARGGNCARGGNYTNGGNAAYGCNTTYYTNTCNCAYATHAARGCNTGYGAYGCNATHTTYAAYYTNTGYMGNGCNTTYGAYGAYGARGAYGTNATHCAYGTNGAYGGNGARGTNAAYCCNATHMGNGAYYTNGARACNATHGGNGARGARYTNMGNYTNAARGAYGARGARCARYTNGTNCARAAYTTYGARAARYTNGAYMGNGTNGTNAAYMGNGGNGGNGAYAARAARYTNAARCCNGARTAYGARGCNYTNACNMGNATHAARACNATHYTNGTNGAYGARAARAARCAYATHMGNTTYGGNGAYTGGAGYGTNGCNGAYATHGARGTNYTNAAYAARTAYYTNTTYYTNACNTCNAARCCNGCNYTNTAYYTNGTNAAYYTNTCNGARAARGAYTAYATHMGNAARAARAAYAARTGGYTNCCNAARYTNAARGARTGGATHGAYAARAAYGAYCCNGGNGCNCCNYTNATHCCNTTYTCNGGNGTNYTNGARAGYAARYTNYTNGARATGGARCCNGAYGARMGNCARAARTTYYTNAARGARAAYAAYATHACNAGYGCNYTNGAYAARATHATHGTNATGGGNTAYAARGCNYTNCARYTNGARTAYTTYTTYACNGCNGGNCCNGAYGARGTNAARGCNTGGACNATHCARAARGGNACNAARGCNCCNCARGCNGCNGGNMGNATHCAYACNMGNMGNGCNCCNAAYATGGGNTGGYTNACNTTYACNTTYGGNYTNGARMGNAARTTYAARCARYTNTGYMGNMGNYTNGAYGTNYTNMGNACNCAYCARCARCARGARAGYYTNAARTTYATGGCNCAYTTYMGNMGNMGNTTYATHATHMGNGAYGGNAARMGNAAYCARMGNCCNCCNGTNGARYTNTTYGARYTNMGNAGYAAYGGNTCNGCNYTNTGYACNMGNYTNGTNCARGTNAARGCNGAYGCNGCNAAYYTNAAYAGYGCNTTYTGYTAYATHYTNAAYGTNCCNYTNGARGGNGARCARTCNTCNGCNATHGTNTAYGCNTGGATHGGNAGYAARAGYGAYNNNGAYTCNGCNMGNYTNATHGARCARATHGCNGAYGARAARTTYAAYAAYCCNTGGGTNAGYYTNCARGTNYTNGCNGARGGNAGYGARCCNGAYAAYTTYTTYTGGGTNGCNYTNGGNGGNMGNAARCCNTAYGAYTCNGAYGCNGAYTAYYTNAAYTAYACNMGNYTNTTYMGNTGYTCNAAYGARAARGGNTAYTTYACNGTNTCNGARAARTGYACNGGNGGNGAYTAYACNACNACNGTNGARGCNTAYATHCCNGCNAGYGGNMGNGGNATHCARGGNGCNACNAGYCAYCAYYTNGGNCARAAYTTYTCNAARATGTTYGARATHGTNTAYGAYGAYCCNGAYACNCARGARAARAARTAYGTNTAYCARAAYTCNTGGGGNYTNACNACNMGNACNATHGGNGTNATGGTNYTNGTNCAYGGNGAYAAYMGNGGNYTNGTNYTNCCNCCNMGNGTNGCNGAYATHCARATHATHGTNGTNCCNTGYGGNATHACNGCNTCNAGYAGYGCNGARGARMGNAARCAYYTNATGGAYTCNTGYAARGCNYTNGTNGARGARYTNGTNGCNGGNGGNATHMGNGCNGARGGNGAYTAYMGNGAYAAYTAYTCNCCNGGNGAYAARAAYYTNGTNACNGARATHGTNCARAARYTNTGYYTNGARCCNYTNGAYCCNAAYGTNGARGTNGTNATHGGNGTNCCNTCNATHTAYYTNGCNTTYGTNMGNAGYATHYTNCCNGARACNATHGGNYTNGCNGCNCARAAYTGYTGGAARGCNCCNAARGGNGCNTTYACNGGNGARATHTCNCCNGCNATGATHYTNGAYGTNGGNGTNGAYTGGGTNATHYTNGGNCAYTCNGARMGNMGNACNATHTTYAAYGARAGYGAYAAYYTNATHGCNGARAARGTNGCNCAYGCNYTNGAYGCNGGNYTNAARGTNATHGCNTGYATHGGNGARACNYTNGARGARMGNGARAAYGGNAARACNGARGARGTNGTNTTYMGNCARATHCARGCNYTNGTNCCNGCNATHGGNAAYAAYTGGGAYMGNGTNGTNYTNGCNMGNCARYTNGARGGNGARATHGCNGARGARTGGAAYACNYTNATGCCNYTNGTNMGNGAYGTNGTNGCNTTYGAYATGCARCAYTCNGCNGARATHCARGCNTGYGAYYTNYTNATGGARATHGAYMGNYTNGAYYTNYTNACNCARCAYATGGAYCARAGYAAYTAYCCNMGNGTNTGYCAYTAYYTNATHGGNTGYGCNAGYTAYGTNGTNGARCCNGARTCNACNCARATHYTNCARGGNGTNYTNGAYACNTAYYTNMGNTTYGGNGARTAYCCNMGNGCNYTNYTNGTNGCNATGCARYTNCAYGAYAARGCNAARTGYGARGARGTNTTYAAYGCNTGYAAYGAYCCNYTNATHAARAARCARYTNTGYTAYATGYTNGCNMGNCARTAYGTNCCNYTNGARYTNGARGAYGARGAYYTNMGNACNATHYTNYTNAAYGCNCAYATHAAYGAYCAYTAYYTNAGYYTNGCNMGNGARYTNGGNCARTAYGAYYTNATGGTNCCNGAYGCNGARTGYYTNAARGTNGTNACNGARATHYTNGAYACNYTNGAYATHGGNAARTAYATHYTNAARGTNAAYCAYMGNMGNYTNYTNGAYGGNATGTTYGARGCNTGYGGNGTNCCNGCNGAYAARTTYMGNTCNACNTGYTCNACNGTNGAYAARYTNGAYAARTCNCCNTGGGARGARGTNMGNACNGARATGATHAAYGARAARGGNGTNACNCCNGARGCNGCNGAYMGNATHGGNGARTAYGTNMGNYTNAAYGGNAGYATHGARYTNGCNGAYAARYTNYTNCARGAYGAYAARYTNTCNAARTCNAARGGNGCNATHGARGGNYTNGARGGNATHAARYTNYTNYTNAAYTAYTGYGARYTNYTNGGNATHAARGAYAARATHYTNTTYGAYYTNAGYYTNGCNMGNGGNYTNYTNMGNTTYATHAARAARACNYTNAARACNCAYGCNGAYGARGTNGTNACNYTNCAYAARGGNTCNCCNATGACNYTNAARGCNGTNTTYCARTCNATGAAYYTNAGYACNTAYGAYYTNACNGTNGAYATGYTNGAYGTNCAYGCNGAYMGNAAYACNTTYCAYMGNTTYGAYAARTTYAAYGCNAARTAYAAYCCNATHGGNGARAGYMGNYTNMGNGARGTNTTYYTNAARACNGAYAAYTAYATGAAYGGNAARTAYTTYGCNMGNATHATHAAYGARGTNGCNTCNGAYYTNGARGARAGYAARTAYCARAAYGCNGARYTNMGNYTNTCNATHTAYGGNAARAGYCCNGGNGARTGGGCNAARYTNGCNAARTGGGCNATHACNTAYAAYGTNCAYTCNAAYAAYGTNMGNTGGYTNATHCARATHCCNMGNYTNTTYGAYATHTTYAARTCNAAYAARATHATGAAYAAYTTYCARGARTTYYTNAGYAAYATHTTYYTNCCNYTNTTYGARGTNACNAAYGAYCCNNNNAGYAAYATHGARYTNCAYAARTTYYTNACNCAYGTNGTNGGNTTYGAYAGYGTNGAYGAYGARTCNAARCCNGARAAYCCNATGYTNGAYGCNGAYGTNMGNGCNCCNCCNCARTGGGAYGARGARGAYAAYCCNCCNTAYGCNTAYTAYYTNTAYTAYATGTAYGCNAAYATHACNGTNYTNAAYCAYTTYMGNAARGARCARGGNYTNAAYACNTTYGTNYTNMGNCCNACNATHTGGTAYYTNTAYMGNGAYAAYYTNYTNCCNAARAAYACNAARTTYGTNGGNTAYGCNMGNACNAARYTNACNYTNGARGARGTNAARGARAARTCNAARAARTAYATHAARYTNMGNCCNGGNGAYGARAGYAARYTNGARGARTTYTGGCARGCNAAYGAYTAYTTYGCNGGNTCNTAYGAYAARMGNATHGAYTAYGARYTNYTNAAYCARCAYATHAGYAARTAYGARAARGGNCCNACNGCNAAYMGNATHTTYTAYYTNGCNGTNCCNCCNACNGTNTTYGARGAYGTNACNGTNAAYATHMGNAAYGCNTGYGTNTCNATHAARGGNTAYACNMGNGTNATHATHGARAARCCNTTYGGNMGNGAYGAYGARAGYTCNGAYAARYTNAGYAAYCAYYTNGCNGGNYTNTTYAARGARGARCARATHTAYMGNATHGAYCAYTAYYTNGGNAARGARATGGTNCARAAYYTNATGACNATHMGNTTYGCNAAYCARATHTTYAGYCCNTCNTGGAAYMGNGARAAYATHGCNTCNGTNYTNATHTCNTTYAARGARCCNTTYGGNACNGARGGNMGNGGNGGNTAYTTYGAYAGYTTYGGNATHYTNMGNCAYATGACNGGNGAYATHCAYGCNGTNACNGCNGCNAAYAAYYTNYTNGCNGCNCARATGGAYGCNMGNATHTTYCAYGARYTNACNCARAARGAYGGNCCNYTNTAYGAYMGNYTNGTNCCNAARATHAARGGNGTNMGNAARTTYTCNTCNATHCARYTNMGNMGNYTNAARMGNYTNGGNATHGARAARACNGAYCCNGAYTCNYTNACNCCNGARGARMGNACNAARTTYGCNMGNYTNGAYATHGAYCCNACNAARGTNATGTGGAAYMGNGTNGTNGAYYTNAAYGAYMGNTAYYTNMGNAARATHACNATHGGNCARTCNCCNACNGARAARGGNTTYACNMGNGARACNGCNTTYGAYATHTCNGTNGCNTCNGARATHATGGCNATHYTNGCNYTNGGNAARGAYATHGAYGAYATHAARGARMGNYTNGCNAGYATGGTNGTNGCNYTNGAYAARMGNGGNAAYCCNGTNACNGCNGAYGAYYTNGGNATGACNGGNGCNYTNYTNGTNYTNYTNAARGAYGCNTTYGARCCNACNYTNATGCARTCNYTNGARGGNACNCCNGTNYTNGTNCAYACNGGNCCN---------------------------------------------------------------------------------------------------------------------------------------------------------------------------------------------------------------------------------------------------------------------------------------------------------------------------------------------------------------------------------------------------------------------------------------------------------------------------------------------------------------------------------------------------------------------------------------------------------------------------------------------------------------------------------------------------------------------------CARAARAARCARAARAGYMGNGCNTTYTGYTAYTTYTGYTCNGCNGTNCARMGNYTNCCNACNTGYGCNCARTGYGGNAARGTNAARTGYATGYTNAARTCNGGNGAYTGYGTNGTNMGNCAYCCNGGNGTNTTYACNACNGGNYTNGGNATGGTNGGNGCNATHTGYGAYTTYTGYGARGCNTGGGTNTGYCAYGGNMGNAARTGYYTNACNAGYCAYGCNTGYACNTGYCCNYTNGCNGAYGCNGTNTGYATGGARTGYGARMGNGGNGTNTGGGARCAYGGNGGNMGNGTNTTYMGNTGYTGYTTYTGYCARGGNTTYYTN------------------------------------------------------------------------------------------------------------------------------------------------------------------------------------------------------------------------------------------------------------------------------------------------------------------------------------------------------------------------------------------------------------------------------------------------------------------------------------------------------------------------------------------------------------------------------------------------------------------------------------------------------------------------------------------TCNGARAAYCCNAARYTNCCNGARYTNYTNCAYMGNGCNGGNGTNGTNTTYATHGGNCCNCCNGARAARGCNATGTGGGCNYTNGGNGAYAARATHGCNTCNTCNATHGTNGCNCARACNGCNGAYATHCCNACNYTNCCNTGGAGYGGNAGYGARYTNAARGCNGARTAYAAYAGYAARAARATHAARATHTCNTCNGARYTNTTYTCNMGNGGNTGYGTNACNACNCCNGARCARGGNYTNCARGCNGCNCAYAARATHGGNTTYCCNGTNATGATHAARGCNTCNGARGGNGGNGGNGGNAARGGNATHMGNAARGTNGARAAYCCNGAYGAYTTYAAYAAYATGTTYMGNCARGTNCARGCNGARGTNCCNGGNTCNCCNATHTTYGTNATGAARYTNGCNMGNTGYGCNMGNCAYYTNGARGTNCARYTNYTNGCNGAYCARTAYGGNAAYGCNATHTCNYTNTTYGGNMGNGAYTGYTCNATHCARMGNMGNCAYGGNTAYCCNGARTCNYTNACNGAYCCNTCNTAYCAYGCNCARATHYTNGTNYTNACNTAYCCNYTNATHGGNAAYTAYGGNGTNCCNGAYGARAAYGARAAYGAYGARCAYGGNYTNCCNMGNTGGTTYGARTCNAARMGNATHTGGGCNACNGGNYTNATHGTNGGNGARGTNAGYACNCAYGCNTCNCAYTGGMGNGCNMGNMGNTCNYTNGGNAARTGGYTNTCNTCNAGYGGNGTNCCNGGNYTNTGYGAYATHGAYACNMGNGCNYTNACNTTYAARYTNMGNGARGGNGTNATHYTNGGNMGNATHATHCARGGNGTNCCNAARGAYCCNAAYGARMGNAAYYTNGTNGCNGARGTNTCNATHAARGARAARCARGTNTTYAAYTCNTCNGGNGARGTNACNATHYTNGTNGTNGAYTGYGGNYTNAARTAYAAYCARATHMGNTGYYTNATGAARMGNAAYGCNAARGTNGTNYTNGTNCCNTGGGAYTAYAARTTYGAYCCNAARGARTAYGAYGGNYTNTTYATHAGYAAYGGNCCNGGNGAYCCNGARGTNTGYAARCARGTNGTNGAYAAYYTNAARGCNGTNATHGTNAARCCNATHTTYGGNATHTGYYTNGGNCAYCARYTNYTNGCNACNGCNATHGGNTGYAARACNTAYAARACNAGYTAYGGNAAYMGNGGNCAYAAYYTNCCNTGYACNCAYTCNGGNACNGGNMGNTGYTTYATGACNTCNCARAAYCAYGGNTTYGCNGTNGAYGCNAARACNYTNCCNGARAAYTGGGARATHYTNTAYACNAAYGARAAYGAYAARACNAAYGARGGNATHGTNCAYACNTCNYTNCCNTAYTTYAGYGTNCARTTYCAYCCNGARCAYACNGCNGGNCCNACNGAYYTNGARTGYYTNTTYGAYGTNTTYATHGARTCNGTNAARYTNTGYAARAAYAAYAARAARTGYATHGTNAAYGAYATHATHAAYGARAARYTNAARTAYACNCCNACNATHCAYGTNCCNAANNNNNNNNNNNNNNNNNNNNNNNNNNNNNNNNNNNNNNNNNNNNNNNNNNNNNNNNNNNNNNNNNNNNNNNNNNNNNNNNNNNNNNNNNNNNNNNNNNNNNNNNNNNNNNNNNNNNNNNNNNNNNNNNNNNNNNNNNNNNNNNNNNNNNNNNNNNNNNNNNNNAARGTNTCNTTYYTNCCNATHACNCCNGARTAYGTNGARCARGTNATHAARGCNGARMGNCCNACNGGNATHYTNYTNACNTTYGGNGGNCARACNGCNYTNAAYTGYGGNGTNCAYYTNCARAARTCNAARGTNTTYGARAARTAYAAYGTNAGYGTNYTNGGNACNCCNATHCARTCNATHGTNGAYACNGARGAYMGNAARATHTTYGCNGARAARATHAAYGCNATHGGNGARAARGTNGCNCCNAGYGCNGCNGTNTCNTCNGTNGARGARGCNYTNGTNGCNGCNMGNGARATHGGNTAYCCNGTNATGGCNMGNTCNGCNTTYTCNYTNGGNGGNYTNGGNTCNGGNTTYGCNAAYAAYGARGARGARYTNAARATHYTNTCNCAYCAYGCNYTNTCNCAYGCNGARCARYTNATHATHGAYAARTCNYTNAARGGNTGGAARGARGTNGARTAYGARGTNGTNMGNGAYGCNTAYGAYAAYTGYATHACNGTNTGYAAYATGGARAAYGTNGAYCCNYTNGGNATHCAYACNGGNGARTCNATHGTNGTNGCNCCNAGYCARACNYTNTCNAAYMGNGARTAYTAYYTNYTNMGNAAYACNGCNATHAARGTNATHMGNCAYTTYGGNATHGTNGGNGARTGYAAYATHCARTAYGCNYTNAGYCCNAAYTCNGARGARTTYTAYATHATHGARGTNAAYGCNMGNYTNTCNMGNAGYTCNGCNYTNGCNAGYAARGCNACNGGNTAYCCNYTNGCNTAYGTNGCNGCNAARYTNGCNYTNGGNATHTCNYTNCCNACNATHAARAAYTCNGTNACNGGNGTNACNACNGCNTGYTTYGARCCNAGYYTNGAYTAYTGYGTNGTNAARATHCCNMGNTGGGAYYTNGCNAARTTYAAYMGNGTNAGYACNAARATHGGNAGYTCNATGAARAGYGTNGGNGARGTNATGGCNATHGGNMGNAAYNNNNNNNNNNNNNNNNNNNNNNNNYTNMGNATGGTNGAYGARAAYGTNAAYGGNTTYGAYCCNTAYATHAARAARGTNAAYGARAAYGARYTNMGNGARCCNACNGAYAARMGNATGTTYGTNYTNGCNGCNGCNYTNAARGARAAYTAYACNGTNGARAARYTNTAYGARATGACNAARATHGAYMGNTGGTTYYTNAARAARYTNAARAAYATHATHGAYTAYTAYAARACNYTNATHACNYTNGARATHYTNAARAGYGCNAARAARATHGGNTTYTCNGAYAARCARATHGCNGCNGCNATHAARAGYACNGARYTNGCNGTNMGNCARYTNMGNAARGARTTYAARATHACNCCNTTYGTNAARAARATHGAYACNGTNGCNGCNGARTGGCCNGCNTCNACNAAYTAYYTNTAYYTNACNTAYAAYGGNAGYACNCAYGAYYTNGAYTTYCCNGGNGARTTYATHATGGTNYTNGGNTCNGGNGTNTAYMGNATHGGNAGYTCNGTNGARTTYGAYTGGTGYGCNGTNGGNTGYYTNMGNGARYTNAARAAYCARAAYAARAARACNATHATGGTNAAYTAYAAYCCNGARACNGTNAGYACNGAYTAYGAYATGAGYGAYMGNYTNTAYTTYGARGARATHTCNTTYGARGTNGTNATGGAYATHTAYAAYATHGARCARCCNGAYGGNGTNATHYTNTGYGTNCCNTCNGTNAARCCNGGNTAYYTNMGNCCNYTNATHCCNGARCARGCNCCNGARAARCCNGARCCNTGGACNGCNGTNATGGAYGAYATHGARMGNGTNGTNATGTCNGGNGTNACNCAYTGGCAYTCNCCNMGNTTYCAYGCNTAYTTYCCNACNGCNAAYTCNTAYCCNTCNATHGTNGCNGAYATGYTNAGYGGNGCNATHGCNTGYATHGGNTTYACNTGGATHGCNAGYCCNGCNTGYACNGARYTNGARGTNGTNATGYTNGAYTGGYTNGGNCARATGYTNGGNYTNCCNGARGARTTYYTNGCNMGNTCNGGNGGNGARGCNGGNGGNGTNATHCARGGNACNGCNAGYGARGCNACNYTNGTNGCNYTNYTNGGNGCNAARGCNMGNACNATGCARMGNGTNAARGARCARCAYCCNGARTGGACNGARTTYGAYATHYTNTCNAARYTNGTNGGNTAYTGYAAYAARCARGCNCAYTCNTCNGTNGARMGNGCNGGNYTNYTNGGNGGNGTNAARYTNMGNAGYYTNAARCCNGAYAAYAARMGNMGNYTNMGNGGNGARACNYTNAARGARGCNATHGAYGARGAYATHMGNAAYGGNYTNATHCCNTTYTAYGTNGTNGCNACNYTNGGNACNACNTCNTCNTGYGCNTTYGAYGCNYTNGAYGARATHGGNGAYGTNTGYAARAARMGNGAYGTNTGGYTNCAYGTNGAYGCNGCNTAYGCNGGNTCNGCNTTYATHTGYCCNGARTAYMGNTAYYTNATGAARGGNGTNGARAARGCNGAYTCNTTYAAYTTYAAYCCNCAYAARTGGATGYTNGTNAAYTTYGAYTGYTCNGCNATGTGGYTNAARGARCCNMGNTGGATHGTNGAYGCNTTYAAYGTNGAYCCNYTNTAYYTNAARCAYGAYCARCARGGNTCNGCNCCN------------------------------------------------------------------------------------------------------------------------------------------------------------------------------------------------------------------------------------------------------------------------------------------------------------------------------------------------------YTNGGNYTNTTYMGNGCNGCNGTNCCNTCNGGNGCNTCNACNGGNGTNCAYGARGCNYTNGARYTNMGNGAYAAYGTNAARGGNGARTAYCAYGGNAARGGNGTNYTNACNGCNATHAARAAYATHAAYTCNATHATHGCNCCNGARYTNYTNAARCARAAYYTNGARGTNACNCARCARAARGARATHGAYAARTTYATGYTNGGNYTNGAYGGNACNGARAAYAARTCNAARYTNGGNGCNAAYGCNATHYTNGGNGTNTCNYTNGCNGTNGCNAARGCNGGNGCNGCNAARAARGGNGTNCCNYTNTAYAARCAYYTNGCNGAYYTNGCNGGNAAYAGYGAYATHGTNYTNCCNGTNCCNGCNTTYAAYGTNATHAAYGGNGGNTCNCAYGCNGGNAAYAARYTNGCNATGCARGARTTYATGATHYTNCCNACNGGNGCNGCNTCNTTYAGYGARGCNATGMGNATGGGNTCNGARGTNTAYCAYCAYYTNAARAARATHATHAARGARAARTTYGGNYTNGAYTCNACNGCNGTNGGNGAYGARGGNGGNTTYGCNCCNAAYATHCARAAYAAYAARGAYGCNYTNTTYYTNATHCARGAYGCNATHCARCARGCNGGNTAYACNGGNAARATHGARATHGGNATGGAYGTNGCNGCNTCNGARTTYTTYAARAAYGGNACNTAYGAYYTNGAYTTYAARAAYCCNGCNTCNAAYCCNGCNGAYTAYYTNTCNTCNGARAARYTNGCNGARGTNTAYYTNGAYTTYATHAARGAYTTYCCNATGGTNTCNATHGARGAYCCNTTYGAYCARGAYGAYTGGTCNGCNTGGGCNAGYYTNACNTCNMGNACNCCNATHCARATHGTNGGNGAYGAYYTNACNGTNACNAAYCCNAARMGNATHGCNACNGCNGTNGARAARAARGCNTGYAAYTGYYTNYTNYTNAARGTNAAYCARATHGGNAGYGTNACNGARTCNATHGAYGCNCAYYTNYTNGCNAARCARAAYGGNTGGGGNACNATGGTNTCNCAYMGNTCNGGNGARACNGARGAYACNTTYATHGCNGAYYTNGTNGTNGGNYTNTCNACNGGNCARATHAARACNGGNGCNCCNTGYMGNTCNGARMGNYTNGTNGGNMGNTCNTTYATHGAYTTYATHCAYCCNMGNGAYMGNGAYATHTTYGCNTCNCARGTNACNAGYGGNYTNGCNGTNCCNGTNACNGGNATGATGGTNTGYMGNATHMGNMGNTAYAARAGYYTNACNGGNTTYGGNGTNAARGAYMGNGTNGTNACNTAYGGNCCNTTYATGYTNAARYTNTTYTTYAAYGGNAAYGAYCARGGNYTNGTNYTNCARGCNACNCCNTTYTTYTCNGGNTTYMGNGTNCCNAAYGARGTNYTNTCNCCNTCNTTYATHATHMGNCAYTCNGCNAAYGGNAGYYTNGARTAYATHGAYATHGCNTCNGTNCCNTAYYTNGGNTAYATGCCNCARGAYATHYTNGARAARGAYGCNYTNATGYTNTAYCAYCCNGAYGAYYTNCCNTAYATHCAYCARGTNTAYGARACNATHGTNAARGGNGGNTCNGTNYTNMGNTCNAARCCNTAYMGNATGATGGCNCARAAYGGNGAYTAYYTNAARYTNGARACNGARTTYTCNTCNTTYATHAAYCCNTGGTCNAARAARYTNGARTTYATHATHGGNAARCAYTTYGTNYTNGARGGNCCNTCNAAYCCNGAYATHTTYCARYTNCCNAAYCCNGARACNATHYTNYTNMGNCARAAYATHACNMGNYTNATGACNAARCCNACNAARCCNGCNGARGCNGCNACNCARGARATGAAYAARMGNTGYCARGAYYTNGCNTCNTTYATGGARAGYYTNYTN---------TCNGARGCNYTNGAYATHCARGAYATHGAYAAYGGNTTYCCNGGNTCNATGATHYTNGGNGAYYTNTCNCCNCAYCAYGAYAAYAGYAARTCNGGNACNGAYACNCCNATHAGYTCNTGYACNGTNAARACNTGYTGGATGMGNYTNCCNAGYTTYMGNTCNGTNGGNGAYGCNYTNAARGAYMGNTTYGAYGGNGCNTCNMGNGTNATGATGCCNAAYGCNCCNGTNCARMGNAAYGAYGCNGTNCCNCAYMGNGTNCCNMGNMGNGAYMGNTAYMGNTTYCARYTNMGNCCNCAYAAYCCNGAYCAYAARACNCCNGGNGTNAARGAYYTNGTNTAYYTNGARTCNTCNCCNGGNTTYTGYGARAARAAYCCNMGNYTNGGNATHCCNGGNACNCAYGGNMGNGCNTGYAAYGAYACNAGYATHGGNGTNGAYGGNTGYGAYYTNATGTGYTGYGGNMGNGGNTAYMGNACNGARACNATGTTYGTNGTNGARMGNTGYAAY
Acoa_ZYGA_DALC                 YTNATHTGYGARGCNTAYCAYYTNATGAARGAYGTNYTNGGNATGGARCARGAYGARATGTCNGARGTNTTYAGYGARTGGAAYAARGGNGARYTNGAYTCNTTYYTNATHGARATHACNMGNGAYATHYTNAARTTYMGNGAYACNGAYGGNAARTAYYTNYTNCCNAARATHYTNGAYTCNGCNGGNCARAARGGNACNGGNAARTGGACNGGNATHGCNGCNYTNGARTAYGGNGTNCCNGTNACNYTNATHGGNGARGCNGTNTTYGCNMGNTGYYTNTCNTCNYTNAARGAYGARMGNYTNATHGCNAGYTCNAARYTNCCNGGNTCNTCNTAYAARTTYAAYGGNGAYAARACNGARTTYYTNGARCAYYTNMGNAARGCNYTNTTYGCNAGYAARATHATHTCNTAYGCNCARGGNTTYATGYTNATGMGNGARGCNGCNAARGCNAAYCARTGGCAYYTNAAYTAYGGNAGYATHGCNYTNATGTGGMGNGGNGGNTGYATHATHMGNAGYGCNTTYYTNGGNAAYATHAARGAYGCNTTYACNAARAAYCCNAARYTNTCNAAYYTNYTNYTNGAYCCNTAYTTYAGYGAYMGNATHGCNTCNTGYCARCARTCNATGMGNCARGTNGTNGCNCARTCNGCNYTNGTNGGNGTNCCNACNCCNGCNTTYTCNACNGCNYTNGCNTTYTAYGAYGGNTAYMGNGCNGARTTYYTNCCNGCNAAYYTNYTNCARGCNCARMGNACNATHGAYCCNAAYGARAGYMGNGTNCCNGTNCCNGAYGARMGNTAYGAYTAYYTNTGYGARTAYCAYAARCCNGCNAGYAARGTNCCNGCNTTYYTNAAYGTNGTNGAYATHGCNGGNYTNGTNMGNGGNGCNGCNGARGGNCARGGNYTNGGNAAYGCNTTYYTNTCNCAYATHAARGCNTGYGAYGCNATHTTYAAYYTNTGYMGNGCNTTYGAYGAYGARGAYGTNATHCAYGTNGAYGGNGARGTNAAYCCNGTNMGNGAYYTNGARACNATHGGNGARGARYTNMGNYTNAARGAYGARGARCARYTNGTNCARAAYYTNGAYAARYTNGAYMGNACNGTNAAYMGNGGNGGNGAYAARAARYTNAARCCNGARTAYGAYACNYTNCAYAARATHAARACNATHYTNGTNGAYGARAARAARCAYATHMGNTTYGGNGAYTGGAGYGCNGCNGAYATHGARGTNYTNAAYAARTAYYTNTTYYTNACNTCNAARCCNGCNYTNTAYYTNGTNAAYYTNTCNGARAARGAYTAYATGMGNAARAARAAYAARTGGYTNCCNAARYTNAARGARTGGATHGAYAARAAYGAYCCNGGNGCNCCNYTNATHCCNTTYTCNGGNGTNYTNGARACNAARYTNYTNGAYATGGAYCCNGCNGARMGNCARNNNTAYTGYAARGAYAAYAAYGTNACNAGYGCNYTNGAYAARATHATHGTNCARGGNTAYAARGCNYTNCARYTNGARTAYTTYTTYACNGCNGGNGCNGAYGARGTNAARGCNTGGACNATHCARAARGGNACNAARGCNCCNCARGCNGCNGGNMGNATHCAYACNMGNAARGCNCCNAAYATGGGNTGGYTNACNTTYACNTTYGGNYTNGARMGNAARTTYAARCARYTNTGYAARAARYTNGARGTNGTNMGNACNCAYCARCARCARGARAGYYTNAARTTYATGTCNCAYTTYCAYMGNCARTTYGTNATHAARGAYGGNAARMGNAAYYTNMGNCARCCNGTNGARYTNTTYGARYTNMGNACNAAYGGNTCNGCNYTNTGYACNMGNYTNGTNCARGTNAARGCNGAYGCNACNCARYTNAAYAGYGCNTTYTGYTAYATHYTNAAYGTNCCNYTNGARGGNGAYGARTCNTCNGCNATHGTNTAYGCNTGGATHGGNAGYAARAGYGAYGCNGAYTCNGCNMGNYTNATHGARCARATHGCNGARGARAARTTYAAYAAYCCNTGGGTNAGYYTNCARGTNYTNACNGARGGNAGYGARCCNGAYAAYTTYTTYTGGGTNGCNYTNGGNGGNMGNAARCARTAYGAYACNGAYGCNGAYTTYYTNAAYTAYACNMGNYTNTTYMGNTGYTCNAAYGARAARGGNTAYTTYACNGTNTCNGARAARTGYACN------------------------------------------------------------------------------------------------------------------------------------------------------------------------------------------------------------------------------------------------------------------------------------------------------------------------------------------------------------------------------------------------------------------GAYAARAAYCARATHAAYGARATHATHAAYAAYYTNAARAARGGNCCNYTNGAYTCNAAYGTNGARGTNGTNATHGGNGTNCCNTCNATHTAYATHGCNTAYGTNAARGGNATHATHCCNAAYAAYATHGGNYTNGCNGCNCARAAYTGYTGGAARGTNCCNAARGGNGCNTTYACNGGNGARATHTCNCCNGCNATGATHAARGARGTNGGNGCNGAYTGGGTNATHYTNGGNCAYTCNGARMGNMGNACNATHTTYGGNGARAARGAYGAYYTNGTNGGNGARAARGTNCARCAYGCNATHGARGTNGGNYTNAARGTNATHGCNTGYATHGGNGARACNYTNGARGARMGNGARGCNGGNAARACNGARGARGTNGTNTTYMGNCARATGAARGCNYTNGTNCCNGCNATHGGNAAYAAYTGGGAYAARGTNGTNYTNGCNMGNCARYTNGARGGNGARATGGCNGARGARTGGAGYAARYTNYTNCCNYTNGTNMGNGAYGTNATHGCNTTYGAYATGAARCAYTCNGCNGARATHCARGCNTGYGAYYTNYTNATGGARATHGAYMGNYTNGAYYTNYTNACNCARCAYATGGAYCARAGYAAYTAYCCNMGNGTNTGYYTNTAYYTNATHGGNTGYGCNAGYTAYGTNGTNGARCCNGARGCNACNCARATHYTNCARGGNGTNYTNGAYACNTAYYTNMGNTTYGGNGARTAYCCNMGNGCNYTNYTNGTNGCNATGCARYTNCARGAYAARAAYAARTCNGARCARGTNTTYAAYGCNTGYACNGAYCCNYTNATHAARAARCARYTNTGYTAYATGYTNGCNMGNCARTTYGTNCCNATHGARYTNGARGAYGARGAYATGMGNACNATHYTNYTNAAYTCNCAYATHAAYGAYCAYTTYYTNAGYYTNGGNMGNGARYTNGGNCARTAYGAYCCNATGGTNCCNGAYGCNGARTGYYTNAARGTNGCNACNGARATHYTNGAYGTNYTNAAYATHGGNGGNTAYGTNYTNAARGTNAAYCAYMGNMGNYTNYTNGAYGGNATGTTYGARGCNTGYGGNGTNCCNGCNGAYAARTTYMGNACNACNTGYTCNACNGTNGAYAARYTNGAYAARGCNTCNTGGGAYGARGTNMGNACNGARATGATHAAYGARAARGGNATHGCNCCNGARGCNGCNGAYAARATHGGNGARTAYGTNMGNYTNAAYGGNMGNGARGARYTNACNGAYAARYTNYTNAARGAYGARAARYTNTCNAARGTNAARGCNGCNGTNGARGGNYTNGARGGNATHAARYTNYTNYTNCAYTAYTGYGARYTNTTYGGNATHAARGARAARATHYTNTTYGAYYTNAGYYTNGCNMGNGGNYTNYTNMGNTTYATHAARAARACNYTNAARAAYCAYGCNGAYGARGTNGTNACNYTNCAYAARGGNGTNCCNATGACNYTNAARGCNGTNTTYCARTCNATGAAYYTNAGYACNTAYGAYYTNACNGTNGAYATGYTNGAYGTNCAYGCNGAYMGNAAYACNTTYCAYMGNTTYGAYAARTTYAAYGCNAARTAYAAYCCNATHGGNGARAGYMGNYTNMGNGARGTNTTYYTNAARACNGAYAAYCAYATGAAYGGNAARTAYTTYGCNMGNATHATHAAYGARGTNGCNGCNGAYYTNGARGARAGYAARTAYCARAAYGCNGARYTNMGNYTNTCNATHTAYGGNAARAGYGGNGAYGARTGGGCNAARYTNGCNAARTGGGCNATHCARTAYGGNGTNCAYTCNAAYAAYGTNMGNTGGYTNATHCARATHCCNMGNYTNTAYGAYATHTTYAARTCNAAYAARATHATGAAYAAYTTYCARGARTTYYTNAGYAAYATHTTYCARCCNYTNTTYGARGTNACNAAYGAYCCNAAYACNAAYATHGARYTNCAYAARTTYYTNACNCAYGTNATHGGNTTYGAYAGYGTNGAYGAYGARTCNAARCCNGARAAYCCNATGYTNGAYGCNGAYGTNAARACNCCNGARGARTGGGAYGAYGARGARAAYCCNCCNTAYGCNTAYTAYYTNTAYTAYATGTAYGCNAAYATGACNGTNYTNAAYCAYTTYMGNAARGARCARGGNYTNAAYACNTTYGTNYTNMGNCCNACNYTNTGGTAYYTNTAYMGNGAYAAYYTNYTNCCNGARAARACNAARTTYGTNGGNTAYGCNMGNACNAARCARAAYATHTCNGAYATHMGNGARAARTCNAARAARTTYATGAARGTNMGNGCNGGNGARGARGAYAARTTYGARCARTTYTGGGARGCNAAYTCNTAYATGCCNGGNTCNTAYGAYAARMGNATHGAYTAYGARTTYYTNAAYCARCARGTNTCNAARCAYGARAARGGNCCNGTNGCNAAYMGNATHTTYTAYYTNGCNGTNCCNCCNACNGTNTTYGARGAYGTNACNGTNAAYGTNAARAAYGCNTGYATHTCNATHAARGGNTTYACNMGNGTNATHATHGARAARCCNTTYGGNMGNGAYGCNCARAGYTCNGAYAARYTNAGYAAYCAYYTNGCNGGNYTNTTYAARGARGARCARYTNTAYMGNATHGAYCAYTAYYTNGGNAARGARATGGTNCARAAYYTNATGACNYTNMGNTTYGCNAAYCARACNTTYTGYCCNTCNTGGAAYMGNGARAAYATHGCNTCNGTNYTNATHTCNTTYAARGARCCNTTYGGNACNGARGGNMGNGGNGGNTAYTTYGAYGAYTTYGGNATHATHMGNCAYYTNACNGGNGAYATHCAYGCNGTNACNGCNGCNAAYAAYYTNYTNGCNGCNCARATGGAYGCNMGNATHTTYCAYGARYTNACNCARAARGAYGGNCCNYTNTAYGAYMGNYTNGTNCCNAARTCNAARGGNGTNMGNAARTTYTCNCCNATHCARYTNMGNMGNYTNAARMGNYTNGGNATHGAYAARACNGAYCCNGAYTCNYTNACNCCNGAYGARMGNACNMGNTTYGCNMGNYTNGAYATHGAYMGNTCNAARATHATGTGGAAYMGNGTNGTNGAYYTNAAYGAYMGNTAYYTNMGNAARATHACNATHGGNCARTCNCCNACNGARAARGGNTTYACNMGNGARACNAGYTTYGAYATHTCNGTNGCNTCNGARATHATGGCNATHYTNGCNYTNGGNAARGAYGTNGARGAYATHAARGARMGNYTNGCNAAYATGGTNGTNGCNYTNAAYACNAARGGNGARCCNGTNACNGCNGAYGAYYTNGGNGTNACNGGNGCNYTNYTNGTNYTNYTNMGNGAYGCNTTYGARCCNACNYTNATGCARTCNYTNGARGGNACNCCNGTNYTNGTNCAYACNGGNCCNGARACNGGNCCNTGYGGNCCNTGYTCNGARYTNCAYTTYGAYMGNATHGGNGGNMGNGARGCNGCNCAYYTNGTNAAYATGGAYGAYCCNGAYGTNYTNGARGTNTGGAAYYTNGTNTTYATHCARTAYAAYMGNGARAARGAYGGNTCNYTNAARYTNYTNCCNAARAARCAYATHGAYTGYGGNYTNGGNYTNGARMGNYTNGTNTCNGTNATHCARAAYAARMGNTCNAAYTAYGAYACNGAYYTNTTYGTNCCNYTNTTYAARGCNATHGARAARGGNACNGGNGGNAARCCNTAYACNGGNAARGTNGGNGCNGARGAYGTNGAYGGNACNGAYATGGCNTAYMGNGTNYTNGCNGAYCAYGCNMGNACNYTNACNATHTCNYTNTCNGAYGGNGGNTGYCCNGAYAAYACNGGNMGNGGNTAYGTNYTNMGNMGNATHYTNMGNMGNGCNGTNMGNTAYGCNTCNGARAARYTNAAYGCNAARCCNGGNTTYTTYGCNTCNYTNGTNCAYACNGTNGTNGARATHYTNGGNGAYACNTTYCCNGARATHAARAARGAYCCNGARGCNATHATHCAYATHATHAAYGARGARGARGTNCARTTYYTNAARACNYTNAAYMGNGGNMGNAAYYTNYTNAAYMGNACNATHGARAARYTNACNAARATHGTNCCNGGNGAYATHGCNTGGMGNYTNCARAARAARCARAARAGYMGNGCNTTYTGYTAYTTYTGYCARGCNYTNCARMGNYTNCCNACNTGYGCNCAYTGYGGNAARGTNAARTGYATGYTNAARTCNGGNGAYTGYGTNATHMGNCAYCCNGGNGTNTAYACNACNGGNYTNGGNATGGTNGGNGCNATHTGYGAYTTYTGYGARGCNTGGGTNTGYCAYGGNMGNAARTGYYTNACNTCNCAYGCNTGYACNTGYCCNYTNATHGAYGCNACNTGYYTNGARTGYGARMGNGGNGTNTGGGARCAYGGNGGNMGNGTNTTYMGNTGYTGYTTYTGYCARGGNTTYYTNGGNMGNTAYTCNYTNTGGTCNGCNATHGGNYTNTCNATHTCNYTNTAYGTNGGNCAYGAYAAYTTYGARAARYTNYTNGAYGGNGCNAGYTTYATGGAYCARCAYTTYAAYACNGCNCCNYTNGARGARAAYGCNCCNGTNYTNYTNGCNYTNYTNGGNGTNTGGTAYCARAAYTTYTTYGGNGCNGARACNCAYGCNYTNYTNCCNTAYGAYCARTAYYTNCAYMGNTTYGCNGCNTAYTTYCARCARGGNGAYATGGARAGYAAYGGNAARTAYGTNACNMGNTCNGGNCARACNGTNGAYTAYACNACNGGNCCNATHGTNTGGGGNGARCCNGGNACNAAYGGNCARCAYGCNTTYTAYCARYTNATHCAYCARGGNACNMGNYTNATHCCNTGYGAYTTYATHGCNCCNGCNCARACNCAYAAYCCNATHTCNGGNGGNCARCAYCAYAARATHYTNYTNGCNAAYTTYYTNGCNCARACNGARGCNYTNATGAARGGNAARACNGCNCARGARGCNCARGCNGARYTNGARAARTCNGGNATGGCNCCNGARGCNATHACNAARATHYTNCCNCAYAARGTNTTYAARGGNAAYMGNCCNACNAAYTCNATHGTNGTNAARAARATHACNCCNTTYATHYTNGGNGCNYTNATHGCNATNTCNGARAAYCCNAARYTNCCNGARYTNYTNCAYMGNGCNGGNGTNGTNTTYATHGGNCCNCCNGARAARGCNATGTGGGCNYTNGGNGAYAARATHGCNTCNTCNATHGTNGCNCARACNGCNGAYATHCCNACNYTNCCNTGGAGYGGNAGYGARYTNAARGCNGARTAYAAYAGYAARAARATHAARATHTCNTCNGARYTNTTYGCNMGNGGNTGYGTNACNACNCCNGARCARGGNGTNCARGCNGCNCAYAARATHGGNTTYCCNGTNATGATHAARGCNTCNGARGGNGGNGGNGGNAARGGNATHMGNAARGTNGARAAYCCNGAYGAYTTYCAYAAYATGTTYMGNCARGTNCARGCNGARGTNCCNGGNTCNCCNATHTTYGTNATGAARYTNGCNAARTCNGCNMGNCAYYTNGARGTNCARYTNYTNGCNGAYCARTAYGGNAAYGCNATHTCNYTNTTYGGNMGNGAYTGYTCNATHCARMGNMGNCAYGGNTAYCCNGARGCNYTNACNGAYCCNTCNTAYCAYGCNCARYTNYTNGTNYTNACNTAYCCNYTNATHGGNAAYTAYGGNGTNCCNGAYGARAAYGARTGYGAYGARAAYGGNATHCCNMGNTTYTTYGARTCNAAYMGNATHTGGACNGCNGGNYTNATHGTNGGNGARGTNAGYACNTAYGCNTGYCAYTGGMGNGCNMGNCARTCNYTNGGNYTNTGGYTNAARGCNCAYGGNATHCCNGGNATHTGYGGNATHGAYACNMGNGCNYTNACNMGNMGNYTNMGNGAYGGNGTNACNYTNGGNMGNATHGTNCARAGYACNGARTCNGAYCCNAAYTCNMGNAAYYTNGTNGCNGARGTNTCNCAYAARGAYATHAARATHTAYAAYCCNAGYGGNAGYATHACNATHYTNGTNGTNGAYTGYGGNYTNAARTAYAAYCARYTNMGNTGYYTNATHAARMGNGAYGCNAARGTNGTNGTNGTNCCNTGGGAYTAYGARTTYGGNACNGAYGAYTAYGAYGGNYTNTTYATHAGYAAYGGNCCNGGNGAYCCNGTNATGTGYAARAARGTNGTNGARAAYYTNAARAARGTNATHATHAARCCNATHTTYGGNATHTGYYTNGGNCAYCARYTNYTNTCNACNGCNGCNGGNTGYAARACNTAYAARATGMGNTAYGGNAAYMGNGGNCAYAAYYTNCCNTGYACNCAYAGYGGNACNGARMGNTGYTTYATGACNTCNCARAAYCAYGGNTTYGCNGTNGAYGTNAAYACNYTNCCNGARGAYTGGAARATHYTNTTYACNAAYGARAAYGAYCARACNAAYGARGGNATHGTNCAYAARACNYTNCCNTAYTTYAGYGTNCARTTYCAYCCNGARCAYACNGCNGGNCCNACNGAYYTNGARTGYYTNTTYGARGTNTTYATHGARGCNACNAARTCNTTYMGNACNCARAAYAARATHATHATHGAYGARTGYATHTCNCARAARYTNAAYTTYGTNCCNTCNYTNTAYMGNCCNAARAARGTNYTNATHYTNGGNTCNGGNGGNYTNTCNATHGGNCARGCNGGNGARTTYGAYTAYTCNGGNTCNCARGGNGTNAARGCNATGCARGARGARAARATHCARACNGTNYTNATHAAYCCNAAYATHGCNACNGTNCARACNTCNAARGGNYTNGCNGAYAARGTNTAYTTYYTNCCNATHACNGCNGARTAYGTNGARCARGTNATHAARGCNGARMGNCCNACNGGNGTNYTNYTNACNTTYGGNGGNCARACNGCNYTNAAYTGYGGNGTNAARYTNCARAARTCNGGNGTNTTYGARMGNTAYAAYGTNMGNGTNYTNGGNACNCCNATHCARTCNATHATHGAYACNGARGAYMGNAARATHTTYGCNGAYAARATHAAYGCNATHGGNGARAARGTNGCNCCNAGYGCNGCNGTNTCNTCNGTNGAYGARGCNGTNACNGCNGCNTCNCARATHGGNTAYCCNGTNATGGCNMGNGCNGCNTTYTCNYTNGGNGGNYTNGGNTCNGGNTTYGCNAAYAAYGARGAYGARYTNMGNGTNYTNGCNTCNCARGCNTTYTCNCAYTCNGAYCARYTNATHATHGAYAARTCNYTNAARGGNTGGAARGARGTNGARTAYGARGTNGTNMGNGAYGCNTTYGAYAAYTGYGTNACNGTNTGYAAYATGGARAAYGTNGAYCCNYTNGGNATHCAYACNGGNGARTCNATHGTNGTNGCNCCNAGYCARACNYTNTCNAAYMGNGARTAYTAYATGYTNMGNAAYACNGCNYTNAARGTNATHMGNCAYTTYGGNATHGTNGGNGARTGYAAYATHCARTAYGCNYTNAAYCCNCAYACNGARCARTTYTAYATHATHGARGTNAAYGCNMGNYTNTCNMGNAGYTCNGCNYTNGCNAGYAARGCNACNGGNTAYCCNYTNGCNTAYGTNGCNGCNAARYTNGCNYTNGGNATHCCNYTNCCNAARATHAARAAYTCNGTNACNGGNGTNACNACNGCNTGYTTYGARCCNAGYYTNGAYTAYTGYGTNGTNAARATHCCNMGNTGGGAYYTNGCNAARTTYAAYMGNGTNAGYACNAARATHGGNAGYTCNATGAARAGYGTNGGNGARGTNATGTCNATHGGNMGNAAYTTYGARGARGCNTTYCARAARGCNYTNMGNATGGTNGAYGARAAYGTNAAYGGNTTYGAYCCNAAYATHAARCAYGTNAAYGARAAYGARYTNCARGARCCNACNGAYAARMGNATGTTYTTYYTNGCNGTNGCNATHAARGARGGNTAYAGYATHGAYAARYTNTAYGARYTNACNAARATHGAYAARTGGTTYYTNCARAARTTYAARAAYATHATHGAYTAYTAYAARATHYTNATHTCNTTYGARATHYTNAARAARGCNAARCARATHGGNTTYTCNGAYAARCARATHGCNGCNGCNATHAARAGYACNGARYTNGCNGTNMGNAARYTNMGNGARGARTAYAARATHACNCCNGTNGTNAARCARATHGAYACNGTNGCNGCNGARTGGCCNGCNTCNACNAAYTAYYTNTAYYTNACNTAYAAYGGNAGYACNCAYGAYYTNGAYTTYCCNGGNGARTAYATHATGGTNYTNGGNTCNGGNGTNTAYMGNATHGGNAGYTCNGTNGARTTYGAYTGGTGYGCNGTNGGNTGYYTNMGNGARYTNMGNAAYCARAAYAARAARACNATHATGGTNAAYTAYAAYCCNGARACNGTNAGYACNGAYTAYGAYATGAGYGAYMGNYTNTAYTTYGARGARATHTCNTTYGARGTNGTNATGGAYATHTAYAAYYTNGARCAYCCNGAYGGNATHGTNYTNTGYGTNCCNTCNGTNAARCCNGGNTAYYTNMGNCCNYTNATHCCNGARCARGCNCCNGARAARGCNGARCCNTGGACNGCNGTNATGTCNGAYATHGARMGNGTNGTNATGTCNGGNGTNACNCAYTGGCAYTCNCCNMGNTTYCAYGCNTAYTTYCCNACNGCNAAYTCNTAYCCNGCNATHGTNGCNGAYATGYTNAGYGGNGCNATHGCNTGYATHGGNTTYTCNTGGATHTCNAGYCCNGCNTGYACNGARYTNGARGTNGTNATGYTNGAYTGGYTNGGNCARATGYTNGGNYTNCCNGAYGARTTYYTNGCNMGNTCNGGNGGNGARGGNGGNGGNGTNATHCARGGNACNGCNAGYGARGCNACNYTNGTNGCNYTNYTNGGNGCNAARGCNMGNACNATGCARMGNGTNMGNGARGARCAYCCNGARTGGACNGAYACNGARATHTTYTCNAARYTNGTNGGNTAYTGYAGYGCNCARGCNCAYTCNTCNGTNGARMGNGCNGGNYTNYTNGGNGGNGTNAARYTNMGNAARYTNAARCCNGAYAGYAARMGNMGNYTNMGNGGNGAYGCNGTNMGNTCNGCNATHGARGARGAYAARAGYAARGGNYTNATHCCNTTYTAYGTNGTNGCNACNYTNGGNACNACNGCNTCNTGYGTNTTYGAYGCNYTNGAYGARATHGGNGARGTNTGYTCNTCNYTNGAYGTNTGGYTNCAYGTNGAYGCNGCNTAYGCNGGNTCNGCNTTYATHTGYCCNGARTAYMGNTAYYTNATGAARGGNATHGARAAYGCNGARTCNTTYAAYTTYAAYCCNCAYAARTGGYTNYTNGTNAAYTTYGAYTGYTCNGCNYTNTGGYTNAARCAYCCNMGNTGGATHGTNGAYGCNTTYAAYGTNGAYCCNYTNTAYYTNAARCAYGAYCARCARGGNTCNGCNCCNGAYTAYMGNCAYTGGCARATHCCNYTNGGNMGNMGNTTYMGNGCNYTNAARYTNTGGTTYGTNYTNMGNYTNTAYGGNATHGARAAYYTNCARAAYCAYATHMGNAARCAYATHGCNYTNGCNCAYYTNTTYGARAARYTNTGYACNTCNGAYGARGCNTTYGARYTNTTYGARGARGTNACNATGGGNYTNGTNTGYTTYMGNYTNAARGGNACNAAYGARYTNAAYGARTCNYTNYTNMGNCAYATHAAYGGNMGNGGNMGNATHCAYYTNGTNCCNTCNTGYATHGAYGAYGTNTAYTTYYTNMGNYTNGCNGTNTGYTCNMGNTTYACNGARGARACNYTNGGNYTNTTYMGNGCNGCNGTNCCNTCNGGNGCNTCNACNGGNGTNCAYGARGCNYTNGARYTNMGNGAYAAYATHAARAGYGARTAYCAYGGNAARGGNGTNAAYACNGCNGTNAARAAYATHAAYGAYATHATHGCNCCNGARYTNYTNAARYTNAAYATHGARGTNACNCARCARAARGARATHGAYCARTTYATGATHGAYYTNGAYGGNACNGARAAYAARTCNAARYTNGGNGCNAAYGCNATHYTNGGNGTNTCNYTNGCNATHGCNAARGCNGGNGCNGCNAARAARGGNATHCCNYTNTAYAARCAYYTNGCNGAYYTNGCNGGNAAYAAYAAYATHGTNYTNCCNGTNCCNGCNTTYAAYGTNATHAAYGGNGGNTCNCAYGCNGGNAAYAARYTNGCNATGCARGARTTYATGATHYTNCCNACNGGNGCNTCNTCNTTYAGYGARGCNATGMGNATGGGNTCNGARGTNTAYCAYCAYYTNAARAARATHATHAARGARAARTTYGGNYTNGAYTCNACNGCNGTNGGNGAYGARGGNGGNTTYGCNCCNAAYATHCARAAYAAYAARGAYGCNYTNTAYYTNATHCARGAYGCNATHCARCARGCNGGNTAYACNGGNAARATHGARATHGGNATGGAYGTNGCNGCNTCNGARTTYTTYAARGAYAAYGTNTAYGAYYTNGAYTTYAARAAYCCNAARTCNAAYGCNGCNGAYTAYYTNTCNTCNGAYAARYTNGCNGAYYTNTAYYTNGAYTTYATHAARGAYTTYCCNATGGTNTCNATHGARGAYCCNTTYGAYCARGAYGAYTGGTCNGCNTGGGCNAAYYTNACNTCNMGNACNCCNATHCARATHGTNGGNGAYGAYYTNACNGTNACNAAYCCNAARMGNATHGCNACNGCNGTNGARAARAARGCNTGYAAYTGYYTNYTNYTNAARGTNAAYCARATHGGNAGYGTNACNGARTCNATHGARGCNCAYYTNYTNGCNAARAARAAYGGNTGGGGNACNATGGTNTCNCAYMGNTCNGGNGARACNGARGAYACNTTYATHGCNGAYYTNGTNGTNGGNYTNTCNACNGGNCARATHAARACNGGNGCNCCNTGYMGNTCNGARMGNYTN---------------------------------------------------------------------------------------------------------------------------------------------------------------------------------------------------------------------------------------------------------------------------------------------------------------------------------------------------------------------------------------------------------------------------------------------------------------------------------------------------------------------------------------------------------------------------------------------------------------------------------------------------------------------------------------------------------------------------------------------------------------------------------------------------------------------------------------------------------------------------------------------------------TCNTGYACNGTNAARACNTGYTGGATGMGNYTNCCNAGYTTYMGNTCNGTNGGNGAYGCNYTNAARGAYMGNTTYGAYGGNGCNTCNMGNGTNATGGTNCAYAAYGTNCCNGTNCARMGNAAYGAYGCNACNCCNCCNMGNGTNCCNMGNMGNGAYMGNTAYAARTTYCARYTNMGNCCNCAYAAYCCNGAYCAYAARTCNCCNGGNATHAARGAYYTNGTNTAYYTNGARTCNTCNCCNGGNTTYTGYGCNAARAAYGCNAARYTNGGNATHCCNGGNACNCAYGGNMGNACNTGYAAYGAYACNAGYATHGGNGTNGAYGGNTGYGAYYTNATGTGYTGYGGNMGNGGNTAYMGNACNGARACNATGTTYGTNGTNGARMGNTGYAAY
Acro_GEOM_URAN_MICR            ---------------------------------------------------------------------------------------------------------------------------------------------------------------------------------------------------------------------------------------------------------------------------------------------------------------------------------------------------------------------------------------------------------------------------------------------------------------------------------------------------------------------------------------------------------------------------------------------------------------------------------------------------------------------------------------------------------------------------------------------------------------------------------------------------------------------------------------------------------------------------------------------------------------------------------------------------------------------------------------------------------------------------------------------------------------------------------------------------------------------------------------------------------------------------------------------------------------------------------------------------------------------------------------------------------------------------------------------------------------------------------------------------------------------------------------------------------------------------------------------------------------------------------------------------------------------------------------------------------------------------------------------------------------------------------------------------------------------------------------------------------------------------------------------------------------------------------------------------------------------------------------------------------------------------------------------------------------------------------------------------------------------------------------------------------------------------------------------------------------------------------------------------------------------------------------------------------------------------------------------------------------------------------------------------------------------------------------------------------------------------------------------------------------------------------------------------------------------------------------------------------------------------------------------------------------------------------------------------------------------------------------------------------------------------------------------------------------------------------------------------------------------------------------------------------------------------------------------------------------------------------------------------------------------------------------------------------------------------------------------------------------------------------------------------------------------------------------------------------------------------------MGNCARYTNGARGGNGARATHGCNGARGARTGGAAYACNYTNYTNCCNYTNGTNMGNGAYGTNGTNGCNTTYGAYATGAARCAYTCNGCNGARATHCARGCNTGYGAYYTNYTNATGGARATHGAYMGNYTNGAYYTNYTNACNCARCAYATGGAYCARAGYAAYTAYCCNMGNGTNTGYYTNTAYYTNATHGGNTGYGCNAGYTAYGTNGTNGARCCNGARTCNACNCARATHYTNCARGGNGTNYTNGAYACNTAYATHMGNTTYAGYGARTAYCCNMGNGCNYTNYTNGTNGCNATGCARYTNCAYGAYAARCCNAARTGYGARGARGTNTTYAAYGCNTGYACNGAYCCNYTNATHAARAARCARYTNTGYTAYATGYTNGCNMGNCARTAYGTNCCNYTNGAYGTNGARGAYGARGAYYTNMGNACNATHYTNYTNAAYGCNCAYGTNAAYGAYCAYTAYYTNAGYYTNGCNMGNGARYTN---------------------------------------------------------------------------------------------------------------------------------------------------------------------------------------------------------------------------------------------------------------------------------------------------------------------------------------------------------------------------------------------------------------------------------------------------------------YTNMGNTTYATHAARAARACNYTNAARACNCAYGCNGAYGARGTNGTNACNYTNCAYAARGGNACNCCNATGACNYTNMGNGCNGTNTTYCARTCNATGAAYYTNAGYACNTAYGAYYTNACNGTNGAYATGYTNGAYGTNCAYGCNGAYMGNAAYACNTTYCAYMGNTTYGAYAARTTYAAYGCNAARTAYAAYCCNATHGGNGARAGYMGNYTNMGNGARGTNTTYYTNAARACNGAYAAYTAYATGAAYGGNAARTAYTTYGCNMGNATHATHAAYGARGTNGCNTCNGAYYTNGARGARAGYAARTAYCARAAYGCNGARYTNMGNYTNTCNATHTAYGGNAARAGYCCNGGNGARTGGGCNAARYTNGCNAARTGGGCNATHCARTAYGAYGTNCAYTCNGAYAAYGTNMGNTGGYTNATHCARATHCCNMGNYTNTTYGAYATHTTYAARTCNAAYAARATHATGACNAAYTTYCARGARTTYYTNAGYAAYATHTTYYTNCCNYTNTTYGARGTNACNAAYGAYCCNAAYAGYAAYYTNGARYTNCAYAARTTYYTNACNCAYGTNGTNGGNTTYGAYAGYGTNGAYGAYGARTCNAARCCNGARAAYCCNATGYTNGAYGCNGAYGTNAARGCNCCNGARMGNTGGGAYGAYGAYGARAAYCCNCCNTAYGCNTAYTAYYTNTAYTAYATGTAYGCNAAYATHACNCARYTNAAYCAYTTYMGNAARGARCARGGNYTNAAYACNTTYGTNYTNMGNCCNACNATHTGGTAYYTNTAYMGNGAYAAYYTNYTNCCNCCNTCNACNAARTTYGTNGGNTAYGCNMGNACNAARCARACNATHGCNGARGTNAARGARAARTGYAARAARTAYATGAARATHMGNCCNGGNGAYGARMGNAARYTNGARGARTTYTGGAARGCNAAYGARTAYYTNGCNGGNTCNTAYGARAARMGNGTNGAYTTYGARTTYYTNAAYCARACNATHTGYAARTAYGARAARGGNCCNATHTCNAAYMGNATHTTYTAYYTNGCNGTNCCNCCNACNGTNTTYGARGAYGCNACNATHAAYATHAARAAYGCNTGYATHGCNTTYAARGGNTAYACNMGNATHATHATHGARAARCCNTTYGGNMGNGAYGAYGTNAGYTCNGCNAARYTNAAYAAYCAYYTNGCNAGYYTNTTYATHGARGAYCARYTNTAYMGNATHGAYCAYTAYYTNGGNAARGARATGGTNCARAAYYTNATGACNATHMGNTTYGCNAAYCARATHTTYAGYCCNTCNTGGAAYMGNGARAAYATHGCNTCNGTNYTNATHACNTTYAARGARCCNTTYGGNACNGARGGNMGNGGNGGNTAYTTYGAYGAYTTYGGNATHATHMGN---------------------------------------------------------------------------------------------------------------------------------------------------------------------------------------------------------------------------------------------------------------------------------------------------------------------------------------------------------------------------------------------------------------------------------------------------------------------------------------------------------------------------------------------------------------------------------------------------------------------------------------------------------------------------------------------------------------------------------------------------------------------------------------------------------------------------------------------------------------------------------------------------------------------------------------------------------------------------------------------------------------------------------------------------------------------------------------------------------------------------------------------------------------------------------------------------------------------------------------------------------------------------------------------------------------------------------------------CARAARAARCARAARAGYMGNGCNTTYTGYTAYTTYTGYCARGCNYTNCARMGNYTNCCNACNTGYGCNCAYTGYGGNAARATHAARTGYATGYTNAARGCNGGNGAYTGYGTNGTNMGNCAYCCNGGNGTNTAYACNACNGGNYTNGGNATGGTNGGNGCNATHTGYGAYTTYTGYGARGCNTGGGTNTGYCAYGGNMGNAARTGYYTNAAYAAYCAYGCNTGYTCNTGYCCNYTNATGGAYGCNATHTGYYTNGARTGYGARMGNGGNGTNTGGGARCAYGGNGGNMGNGTNTTYMGNTGYTGYTTYTGYCARGGNTTYYTN---------------------------------------------------------------------------------------------------------------------------------------------------------------------------------------------------------------------------------------------------------------------------------------------------------------------------------------------------------------------------------------------------------------------------------------------------------------------------------------------------------------------------------------------------------------------------------------------------------------------------------------------------------------------------------------------------------------------------------------------------------------------------------------------------------------------------------------------------------------------------------------------------------------------------------------------------------------------------------------------------------------------------------------------------------------------------------------------------------------------------------------------------------------------------------------------------------------GGNTAYCCNGARTCNYTNACNGAYCCNTCNTAYCAYGCNCARYTNYTNGTNYTNACNTAYCCNYTNGTNGGNAAYTAYGGNGTNCCNGAYGARGARGARMGNGAYGARTAYGGNYTNCCNMGNTGGTTYGARTCNAGYMGNATHTGGGCNGCNGGNYTNATHGTNGGNGARGTNAGYTCNMGNGCNTGYCAYTGGMGNGCNAARAARTCNYTNGGNGCNTGGYTNACNGCNCAYGGNGTNCCNGGNGTNTGYGAYGTNGAYACNMGNGCNYTNACNTAYMGNYTNMGNGARGGNGTNATGYTNGGNMGNATHGTNCARGGNGTNATGATHGAYCCNAAYAARMGNAAYYTNGTNGCNGARGTNTCNACNAARGARAARAARGTNTTYAAYCCNAAYGGNGAYTTYACNATHYTNGCNGTNGAYTGYGGNYTNAARTAYAAYCARATHMGNTGYYTNATHAAYMGNAAYGCNAARGTNATHYTNGTNCCNTGGAAYTAYAARTTYAARGCNAGYGARTAYGAYGGNYTNTTYATHAGYAAYGGNCCNGGNGAYCCNGARATHTGYAARGARGTNGTNAAYAAYATHCARAAYGTNGTNATHAARCCNGTNTTYGGNATHTGYYTNGGNCAYCARYTNYTNTCNACNGCNGTNGGNTGYCAYACNTAYAARACNAGYTAYGGNAAYMGNGGNCAYAAYYTNCCNTGYACNCAYAGYGGNACNGGNMGNNNNNNNNNNNNNNNNNNNNNNNNNNNNNNNNNNNNNNNNNNNNNNNNNNNNNNNNNNNNNNNNNNNNNNNNNNNNNNNNNNNNNNNNNNNNNNNNNNNNNNNNNNNNNNNNNNNNNNNNNNNNNNNNNNNNNNNNNNNNNNNNNNNNNNNNNNNNNNNNNNNNNNNNNNNNNNNNNNNNNNNNNNNNNNNNNNNNNNNNNNNNNNNNNNNNNNNNNNNNNNNNNNNNNNNNNNNNNNNNNNNNNNNNNNNNNNNNNNNNNNNNNNNNNNNNNNNNNNNNNNNNNNNNNNNNNNNNNNNNNNNNNNNNNNNNNNNNNNNNNNNNNNNNNNNNNNNNNNNNNNNNNNNNNNNNNNNNNNNNNNNNNNNNNNNNNNNNNNNNNNNNNNNNNNNNNNNNNNNNNNNNNNNNNNNNNNNNNNNNNNNNNNNNNNNNNNNNNNNNNNNNNNNNNNNNNNNNNNNNNNNNNNNNNNNNNNNNNNNNNNNNNNNNNNNNNNNNNNNNNNNNNNNNNNNNNNNNNNNNNNNNNNNNNNNNNNNNNNNNNNNNNNNNNNNNNNNNNNNNNNNNNNNNNNNNNNNNNNNNNNNNNNNNNNNNNNNNNNNNNNNNNNNNNNNNNNNNNNNNNNNNNNNNNNNNNNNNNNNNNNNNNNNNNNNNNNNNNNNNNNNNNNNNNNNNNNNNNNNNNNNNNNNNNNNNNNNNNNNNNNNNNNNNNNNNNNNNNNNNNNNNNNNNNNNNNNNNNNNNNNNNNNNNNNNNNNNNNNNNNNNNNNNNNNNNNNNNNNNNNNNNNNNNNNNNNNNNNNNNNNNNNNNNNNNNNNNNNNNNNNNNNNNNNNNNNNNYTNMGNATHYTNGCNCAYCAYGCNYTNTCNCAYTCNGAYCARYTNATHATHGAYAARTCNYTNAARGGNTGGAARGARGTNGARTAYGARGTNGTNMGNGAYGCNTAYGAYAAYTGYATHACNGTNTGYAAYATGGARAAYGTNGAYCCNYTNGGNATHCAYACNGGNGARTCNATHGTNGTNGCNCCNAGYCARACNYTNTCNAAYMGNGARTAYTAYYTNYTNMGNAAYACNGCNATHAARGTNATHMGNCAYTTYGGNATHGTNGGNGARTGYAAYATHCARTAYGCNYTNAAYCCNAAYTCNGARGARTTYTAYATHATHGARGTNAAYGCNMGNYTNTCNMGNAGYTCNGCNYTNGCNAGYAARGCNACNGGNTAYCCNYTNGCNTAYGTNGCNGCNAARYTNGCNYTNGGNATHTCNYTNCCNGTNATHAARAAYTCNGTNACNGGNGTNACNACNGCNTGYTTYGARCCNAGYYTNGAYTAYTGYGTNGTNAARATHCCNMGNTGGGAYYTNGCNAARTTYAAYMGNGTNAGYACNAARATHGGNAGYTCNATGAARAGYGTNGGNGARGTNATGTCNATHGGNMGNAAYTTYGARGARGCNTTYCARAARGCNYTNMGNATGGTNGAYGARAAYGTNAAYGGNTTYGAYCCNAAYATHAARCARGTNAAYGARAAYGARYTNMGNGARCCNACNGAYAARMGNATGTTYGTNYTNGCNGCNGCNYTNAARAAYGGNTAYAGYATHGAYAARYTNTAYGARYTNACNAARATHGAYAARTGGTTYYTNGTNAARTTYAARAAYATHATHGAYTAYTAYAARTCNYTNATHTCNTAYGAYATHYTNAARMGNGCNAARAARATHGGNTTYTCNGAYAARCARATHGCNGCNGCNATHAARAGYACNGARGTNGCNGTNMGNAARYTNMGNGARGARTTYAARATHACNCCNTTYGTNAARCARATHGAYACNGTNGCNGCNGARTGGCCNGCNTCNACNAAYTAYYTNTAYYTNACNTAYAAYGGNACNACNCAYGAYYTNGARTTYCCNGGNGARTTYGTNATGGTNYTNGGNTCNGGNGTNTAYMGNATHGGNAGYTCNGTNGARTTYGAYTGGTGYGCNGTNGGNTGYYTNMGNGARGTNMGNAAYCARGGNAARAARACNATHATGATHAAYTAYAAYCCNGARACNGTNAGYACNGAYTAYGAYATGAGYGAYMGNYTNTAYTTYGARGARATHTCNTTYGARGTNGTNATGGAYATHTAYAAYATHGARMGNCCNAGYGGNGTNATHYTNTCNGTNCCNTCNGTNAARCCNGGNTAYYTNMGNCCNYTNGTNCCNGARCARGCNCCNGARAARCCNGARCCNTGGACNGCNGTNATGGCNGAYATHGARMGNGTNGTNATGTCNGGNGTNACNCAYTGGCAYTCNCCNMGNTTYCAYGCNTAYTTYCCNACNGCNAAYTCNTAYCCNGCNATHGTNGCNGAYATGYTNAGYGGNGCNATHGCNTGYATHGGNTTYACNTGGATHGCNAGYCCNGCNTGYACNGARYTNGARGTNGTNATGYTNGAYTGGYTNGGNCARATGYTNGGNYTNCCNGAYTGYTTYYTNGCNMGNTCNGGNGGNGARGCNGGNGGNGTNATHCARGGNACNGCNAGYGARGCNACNYTNGTNGCNYTNYTNGGNGCNAARGCNMGNATGATGCARMGNGTNAARGARGARCAYCCNGARTGGACNGARACNGARATHYTNTCNAARYTNGTNGGNTAYTGYAAYAARCARGCNCAYTCNTCNGTNGARMGNGCNGGNYTNYTNGGNGGNGTNAARYTNMGNTCNYTNCARCCNGAYGGNAARMGNMGNYTNMGNGGNGARATHYTNCARGARGCNATGGAYGARGAYATHAGYAARGGNYTNATHCCNTTYTAYGTNGTNGCNACNYTNGGNACNACNTCNTCNTGYACNTTYGAYGCNYTNGAYGARYTNGGNGAYGTNTGYTCNTCNMGNGGNGTNTGGYTNCAYGTNGAYGCNGCNTAYGCNGGNTCNGCNTTYATHTGYCCNGARTAYMGNTAYYTNATGAARGGNGTNGARAARGCNGAYTCNTTYAAYTTYAAYCCNCAYAARTGGATGYTNGTNAAYTTYGAYTGYTCNGCNATGTGGYTNAARCARCCNMGNTGGATHATHGAYGCNTTYAAYGTNGAYCCNYTNTAYYTNAARCAYGAYCARCARGGNTCNGCNCCNGAYTAYMGNCAYTGGCARATHCCNYTNGGNMGNMGNTTYMGNGCNYTNAARYTNTGGTTYGTNYTNMGNYTNTAYGGNGTNGARAAYYTNCARAARCAYATHMGNAARCAYATHGCNYTNGCNCAYYTNTTYGARMGNYTNTGYACNGCNGAYGARMGNTTYGARYTNTTYGARGARGTNACNATGGGNYTNGTNTGYTTYMGNYTNAARGGNAAYAAYGAYATHAAYGARGARYTNYTNMGNMGNATHAAYGGNMGNGGNAARATHCAYYTNGTNCCNTCNAARATHGAYGAYGTNTAYTTYYTNMGNYTNGCNATHTGYTCNMGNTTYAGYGARGARTGYYTNGGNYTNTTYMGNGCNGCNGTNCCNTCNGGNGCNTCNACNGGNGTNCAYGARGCNYTNGARYTNMGNGAYAAYGTNAARTCNGARTAYCAYGGNAARGGNGTNYTNACNGCNATHAARAAYATHAAYGAYATHATHGCNCCNGARYTNYTNAARCARAAYATHGARGTNACNGARCARAARCARATHGAYGARTTYATGATHAARYTNGAYGGNACNGARAAYAARTCNAARTTYGGNGCNAAYGCNATHYTNGGNGTNTCNYTNGCNGTNGCNAARGCNGGNGCNGCNAARAARGGNGTNCCNYTNTAYAARCAYYTNGCNGAYYTNGCNGGNAAYAAYAAYATHGTNYTNCCNGTNCCNGCNTTYAAYGTNATHAAYGGNGGNTCNCAYGCNGGNAAYAARYTNGCNATGCARGARTTYATGATHYTNCCNACNGGNGCNTCNTCNTTYAGYGARGCNATGMGNATGGGNTCNGARGTNTAYCAYCAYYTNAARAARATHATHAARGARAARTTYGGNYTNGAYTCNACNGCNGTNGGNGAYGARGGNGGNTTYGCNCCNAAYATHYTNAAYAAYAARGAYGCNYTNTAYYTNATHCARGAYGCNATHCARCARGCNGGNTAYACNGGNAARATHGARATHGGNATGGAYGTNGCNGCNTCNGARTTYTTYAARAAYGGNGTNTAYGAYYTNGAYTTYAARAAYCCNAARTCNAAYCCNGCNGAYTAYYTNAGYTCNGAYAARYTNGCNGAYYTNTAYYTNGAYTTYTGYAARGAYTTYCCNATGGTNTCNATHGARGAYCCNTTYGAYCARGAYGAYTGGGCNGCNTGGTCNAGYYTNACNGCNMGNACNCCNATHCARATHGTNGGNGAYGAYYTNACNGTNACNAAYCCNAARMGNATHAGYACNGCNGTNGARAARAARGCNTGYAAYTGYYTNYTNYTNAARGTNAAYCARATHGGNAGYGTNACNGARTCNATHGAYGCNCAYYTNYTNGCNAARAARAAYGGNTGGGGNACNATGGTNTCNCAYMGNTCNGGNGARACNGARGAYACNTTYATHGCNGAYYTNGTNGTNGGNYTNTCNACNGGNCARATHAARACNGGNGCNCCNTGYMGNTCNGARMGNYTNATHGGNMGNTCNTTYATHGAYTTYGTNCAYCCNMGNGAYMGNAAYACNTTYGCNTCNCARATHACNAAYGGNYTNGCNGTNCCNGTNAAYGGNACNATGGTNTGYMGNATHMGNMGNTAYMGNNNNYTNACNGGNTTYGGNGTNAARGAYMGNGTNGTNACNTTYATGCCNTTYYTNYTNAARTTYACNTTYAAYATHAGYGAYGARGARYTNGTNATHCARGCNACNCCNTTYTAYTCNGCNTTYAARGTNCCNAAYGARATHYTNCCNAARCCNTTYGTNATHMGNCAYGCNGCNAAYGGNATHYTNGARTAYATHGAYCCNGARTCNGTNCCNTAYYTNGGNTAYYTNCCNCARGAYGTNACNGAYACNGAYGCNYTNCARYTNTAYCAYCCNGARGAYYTNCCNTAYYTNMGNCARGTNTAYGARACNATHGTNAARGARGGNGGNGTNAGYMGNTCNAARACNTAYMGNATGATGACNCARAAYGGNCAYTAYATHAARYTNGARACNGARTGGTCNTCNTTYATHAAYCCNTGGTCNAARAARYTNGARTTYGTNACNGGNAARCAYCAYATHATGGARGGNCCNTTYAAYCCNGAYGTNTTYCARTCNCCNGARYTNGARMGNAGYTTYATGMGNGAYAGYATHATHMGNGTNATGAAYGARYTNACNAARCCNGCNGARGTNGCNAARCARCARATGNNNAARMGNTGYCARGAYYTNGCNYTNTTYATGGARACNYTNATGCCNAARACNGAYGARYTNYTNGARATHCARGAYCCNGAYCAYTAYTAYMGNGAYTCNGTNATGYTNGGNGGNATHTCNCCNCAYCAYGARTAYAGYAARTCNAGYACNGARACNCCNYTNAGYTCNTGYACNGTNAARACNTGYTGGATGMGNYTNCCNAGYTTYMGNTCNGTNGGNGAYGCNYTNAARGAYMGNTTYGAYGGNGCNTCNMGNGTNATGGTNCCNAAYGCNYTNGTNCARMGNAAYGARGCNGCNCCNCAYMGNGTNCCNMGNMGNGAYMGNTAYMGNTTYCARYTNMGNCCNCAYAAYCCNGARCAYAARTCNCCNGGNGTNAARGAYYTNGTNTAYTCNGARTCNTCNCCNGGNTTYTGYGAYAARAAYCCNMGNYTNGGNATHCCNGGNACNCAYGGNMGNGCNTGYAAYGAYACNAGYATHGGNGTNGAYGGNTGYGAYYTNATGTGYTGYGGNMGNGGNTAYMGNACNGARACNGTNTTYGTNGTNGARMGNTGYAAY
Adam_PTER_PTER_AGDI            YTNATHTGYGARACNTAYCAYYTNATGAARGAYGTNYTNGGNATGAARCARGAYGARATGGCNGCNGTNTTYGARGARTGGAAYAARGGNCCNYTNGAYTCNTTYYTNATHGARATHACNMGNGAYATHYTNAARTTYAARGAYTCNGAYGGNCARTTYYTNYTNCCNAARATHMGNGAYTCNGCNGGNCARAARGGNACNGGNAARTGGACNAGYGTNAGYGCNYTNGAYTAYGGNGTNCCNGTNACNYTNATHGGNGARGCNGTNTTYGCNMGNTTYYTNTCNGCNYTNAARGAYGARMGNGTNACNGCNAGYAARACNYTNCARGGNCCNACNGARAARTTYAARGGNAAYAARACNGARTTYYTNGARCAYYTNMGNAARGCNYTNTAYGCNAGYAARATHATHTCNTAYGCNCARGGNTTYATGYTNYTNMGNGARGCNGCNAARGTNAAYAARTGGAAYYTNAAYTTYGGNAGYATHGCNYTNATGTGGMGNGGNGGNTGYATHATHMGNAGYGTNTTYYTNGGNAARATHAARGCNGCNTTYGAYCARMGNCCNGAYYTNAGYAAYYTNYTNYTNGAYGARTAYTTYGCNGCNGARATHAARAAYGCNACNAGYTCNYTNMGNCARATHGTNGCNAAYGCNGCNYTNYTNGGNGTNCCNGCNCCNACNCAYGCNGCNGCNYTNGCNTTYTTYGAYGGNTAYMGNTCNCCNATGYTNCCNGCNAAYYTNYTNCARGCNCARMGNACNATHGAYCCNAAYGARAGYMGNGTNCCNGTNCCNGAYGARMGNTAYGAYTAYYTNTGYAARTAYCAYTCNCCNYTNAGYAARGTNCCNGCNTTYYTNAAYGTNGTNGAYATHGCNGGNYTNGTNMGNGGNGCNGCNGARGGNCARGGNYTNGGNAAYGCNTTYYTNTCNCAYATHAARGCNTGYGAYGCNATHTTYCAYYTNTGYMGNGCNTTYGARGAYGARGAYGTNACNCAYGTNGAYGGNGAYGTNAAYCCNGTNMGNGAYYTNGARACNATHGGNGARGARYTNMGNYTNAARGAYGARGARCARYTNATGCARTCNATHGARAARYTNGARMGNGTNGTNAAYMGNGGNGCNGAYAARAARYTNAARCCNGARTAYGAYGCNYTNATGAARATHAARTCNGTNYTNGTNGAYGARAARAARCAYYTNMGNTTYGGNGAYTGGAGYGCNGCNGARATHGARATHYTNAAYAARTAYYTNTTYYTNACNTCNAARCCNGCNYTNTAYYTNGTNAAYYTNTCNGARAARGAYTAYATHMGNAARAARAAYAARTGGYTNCCNAARYTNAARGARTGGATHGAYAARAAYGAYCCNGGNGCNCCNYTNATHCCNTTYTCNGGNGCNYTNGARACNAARYTNCARGARATGGAYGCNGARGARMGNCARTCNTTYYTNAARAGYCAYGGNATHACNAGYGCNYTNGAYAARATHATHGTNCARGGNTAYAARGCNYTNCARYTNGARTAYTTYTTYACNGCNGGNGCNGAYGARGTNAARGCNTGGACNATHCARAARGGNACNAARGCNCCNCARGCNGCNGGNMGNATHCAYACNMGNAARGCNCCNAAYATGGGNTGGYTNACNTTYACNTTYGGNYTNGARMGNAARTTYAARCARYTNTGYMGNAARYTNGARGTNGTNMGNACNCAYCARCARCARGARAGYYTNAARTTYATGGCNCAYTTYCAYMGNMGNTTYATHATHAARGAYGGNAARMGNAAYCARMGNCARGCNGTNGARYTNTAYGARYTNMGNAGYAAYGGNTCNGCNYTNTGYACNMGNYTNGTNCARGTNAARGCNGAYGCNGCNCARYTNAAYAGYGCNTTYTGYTAYATHYTNAAYGTNCCNYTNGARGGNGAYGARTCNTCNGCNATHGTNTAYGCNTGGATHGGNAGYAARAGYGAYCCNAAYTCNGCNMGNYTNATHGARCARATHGCNGARGARAARTTYAAYAGYCCNTGGGTNAGYYTNCARGTNYTNACNGARGGNAGYGARCCNGAYAAYTTYTTYTGGGTNGCNYTNGGNGGNMGNAARCCNTAYGAYACNGAYGCNGAYTTYYTNAAYTAYACNMGNYTNTTYMGNTGYTCNAAYGARAARGGNTAYTTYACNGTNTCNGARAARTGYACNGGNGGNGAYTAYACNACNACNGTNGARGCNTAYATHCCNGCNAGYGGNMGNGGNATHCARGGNGGNACNAGYCAYCAYYTNGGNCARAAYTTYTCNAARATGTTYGARATHGTNTAYGAYGAYCCNGARACNCARGARAARAARTAYGTNTAYCARAAYTCNTGGGGNATHACNACNMGNACNATHGGNGTNATGATHYTNGTNCAYGGNGAYGAYMGNGGNYTNGTNYTNCCNCCNMGNATHGCNGAYATHCARGTNATHGTNGTNCCNTGYGGNATHACNGCNTCNAGYACNCCNGARGARMGNAARAGYYTNATGGAYTCNTGYAARGARYTNGTNAARGARATHAGYTGGTCNGGNGTNMGNTGYGAYGGNGAYTAYMGNGAYAAYTAYTCNCCNGGNAGYAARAARCARATHAGYGAYATGGTNGARYTNYTNAARGGNAARCCNYTNGAYCCNAARACNGARGTNGTNATHGGNGTNCCNGCNGTNTAYYTNGARTAYATGAARGGNYTNGTNCCNGARAAYATHGARGTNGCNGCNCARAAYTGYTAYAARGTNGCNAGYGGNGCNTTYACNGGNGARATHGCNCCNACNATGATHAARGAYGTNGGNGTNAAYTGGGTNATHATHGGNCAYTCNGARMGNMGNACNATHTTYAARGARGAYGAYGARYTNATHGCNCARAARGTNGCNYTNGCNYTNGAYAGYGGNYTNAARGTNATHTTYTGYGTNGGNGARACNYTNGARGARMGNGARGCNAAYAARACNGARGARGTNGTNTTYMGNCARATHAARGCNGCNGTNACNTCNATHGGNGGNAGYTGGAAYCAYGTNGTNYTNGCNMGNCARYTNGARGGNGARATHGCNGARGARTGGAAYACNYTNYTNMGNYTNGTNMGNGAYGTNGTNTCNTTYGAYATGCARCAYTCNGCNGARATHCARGCNTGYGAYYTNYTNATGGARATHGAYAARYTNGAYYTNYTNACNCARCAYATGGAYCARAGYAAYTAYGCNMGNGTNTGYYTNTAYYTNATHGGNTGYGCNAGYTAYGTNGTNGARCCNGARTCNACNCARATHYTNCARGGNGTNYTNGAYACNTAYATGMGNTTYGGNGARTAYCCNMGNGCNATGYTNGTNGCNATGCARYTNCAYGAYAARGCNAARTGYGARGARGTNTTYAGYGCNTGYAAYGAYYTNYTNGTNAARAARCARYTNTGYTAYATGYTNGCNMGNCARTAYATHCCNATHGAYGTNGAYGAYGARGAYYTNMGNACNATHYTNYTNAAYGTNCAYATHAAYGAYCAYTAYYTNAGYYTNGGNMGNGARYTNGGNGTNNNNGAYYTNATGGTNCCNGAYGCNGARTGYYTNMGNGTNGTNACNGARATHYTNGAYGCNATHCARATHGGNCCNTAYATHYTNAARATHAAYCAYMGNMGNYTNYTNGAYGGNATGTTYGARGCNTGYGGNGTNCCNGARGAYAARTTYMGNTCNACNTGYTCNACNGTNGAYAARYTNGAYAARYTNCCNTGGGARGARGTNMGNACNGARATGATHAAYGARAARGGNGTNTCNCCNGARGCNGCNGAYNNNATHGGNGARTAYGTNCARYTNAAYGGNGGNACNGARYTNGTNGAYAARYTNYTNAGYGAYGTNAARYTNTCNAARACNAARGCNGCNAAYGARGGNYTNGARGGNATHAARYTNYTNYTNMGNTAYTGYGARYTNTTYGGNATHAARGAYAARGTNYTNTTYGAYYTNAGYYTNGCNMGNGGNYTNYTNMGNTTYATHAARAARACNYTNAARACNCAYGCNGAYGARGTNGTNACNYTNCAYAARGGNAGYCCNATGACNYTNAARGCNGTNTTYCARTCNATGAAYYTNAGYACNTAYGAYYTNACNGTNGAYATGYTNGAYGTNCAYGCNGAYMGNAAYACNTTYCAYMGNTTYGAYAARTTYAAYGCNAARTAYAAYCCNATHGGNGARAGYMGNYTNMGNGARGTNTTYYTNAARACNGAYAAYTAYATGAAYGGNAARTAYTTYGCNMGNATHATHAARGARGTNATHTAYGAYYTNGARGARAGYAARTAYCARAAYGCNGARYTNMGNYTNTCNATHTAYGGNAARAGYCCNGAYGARTGGGCNAARYTNGCNAARTGGGCNATHCARTTYGGNGTNCAYTCNAAYAAYGTNMGNTGGYTNATHCARATHCCNMGNYTNTAYGAYATHTTYAARTCNAAYAARYTNATGAAYAAYTTYCARGARTTYYTNAGYAAYATHTTYCARCCNYTNTTYCARGTNAGYAAYGAYCCNAAYAGYAAYATHGARYTNCAYAARTTYYTNACNCAYGTNGTNGGNTTYGAYAGYGTNGAYGAYGARTCNAARCCNGARAAYCCNYTNYTNGAYCCNGAYGTNAARACNCCNGAYMGNTGGGAYGAYGAYGARAAYCCNCCNTAYGCNTAYTAYYTNTAYTAYATGTAYGCNAAYATGACNGTNYTNAAYCARYTNMGNAARGARCARGGNYTNAAYACNTTYGTNYTNMGNCCNACNATHTGGTAYYTNTAYMGNGAYAAYYTNYTNCCNGARAAYACNCAYTTYTTYGGNTAYGCNMGNACNAARCARACNATHAAYGARGTNMGNGARAARTGYAARAARTAYATGAARGTNMGNCCNGGNGARGARGARAARTTYGARAARTTYTGGGARMGNAAYTAYTAYACNACNGGNTCNTAYGAYAARMGNATHGAYTTYGARCAYYTNAAYCARGAYATHACNAARTTYGARAARGGNCCNGTNGCNAAYMGNATHTTYTAYYTNGCNGTNCCNCCNACNGTNTTYGARGAYGTNACNGTNAAYATHMGNAAYGCNTGYATHTCNYTNAARGGNTTYACNMGNGTNATHATHGARAARCCNTTYGGNMGNGAYGAYGARAGYTCNGARAARYTNAGYAAYCAYYTNGCNAGYYTNTTYAARGARGARCARATHTAYMGNATHGAYCAYTAYYTNGGNAARGARATGGTNCARAAYYTNATGACNATHMGNTTYGCNAAYCARATHTTYAGYCCNTCNTGGAAYMGNGARAAYATHGCNTCNGTNYTNATHTCNTTYAARGARCCNTTYGGNACNGARGGNMGNGGNGGNTAYTTYGAYAAYTTYGGNATHGTNMGNCAYYTNACNGGNGAYATHCAYGCNGTNACNGCNGCNAAYAAYYTNGTNGCNGCNCARYTNGAYGCNMGNATHTTYCAYGARYTNACNCARAARGAYGGNCCNYTNTAYGAYMGNYTNGTNCCNAARATHAARGGNGTNMGNMGNTTYTCNTCNATHCARYTNMGNMGNYTNAARMGNYTNGGNATHAAYAARACNGAYCCNGAYTCNYTNACNAAYGAYGARMGNACNAARTTYGCNMGNYTNAAYATHGAYCCNAARAARGTNATGTGGAAYMGNGTNATGGAYYTNAAYGAYMGNTAYYTNMGNAARATHACNATHGGNCARTCNCCNACNGARAARGGNTTYACNMGNGARACNAGYTTYGAYATHTCNGTNGCNTCNGARATHATGGCNATHYTNGCNYTNGGNAAYGAYYTNAARGAYATHAARGAYMGNYTNGCNAAYATGGTNGTNGCNYTNGAYACNAGYGGNAAYCCNGTNACNGCNGAYGAYYTNGGNGTNACNGGNGCNYTNYTNGTNYTNYTNMGNGAYGCNGTNGARCCNACNYTNATGCARACNYTNGARGGN------------------------------------------------------------------------------------------------------------------------------------------------------------------------------------------------------------------------------------------------------------------------------------------------------------------------------------------------------------------------------------------------------------------------------------------------------------------------------------------------------------------------------------------------------------------------------------------------------------------------------------------------------------------------------------------------------------------------------------------------------CARAARAARCARAARAAYMGNGCNTTYTGYTAYTTYTGYTCNGCNYTNCARMGNYTNCCNGCNTGYGCNCAYTGYGGNAARGTNAARTGYATGYTNAARGCNGGNGAYTGYGTNGTNMGNCAYGCNGGNGTNTAYACNACNGGNYTNGGNATGGTNGGNGCNATHTGYGAYTTYTGYGARGCNTGGGTNTGYCAYGGNMGNAARTGYYTNCARAAYCAYGCNTGYACNTGYCCNYTNACNGAYGCNGTNTGYYTNGARTGYGARMGNGGNGTNTGGGARCAYGGNGGNMGNGTNTTYMGNTGYTGYTTYTGYTCNGGNTTYYTNGGNMGNTAYTCNYTNTGGTCNGCNATHGGNYTNTCNATHTCNYTNTAYATHGGNTTYGAYAAYTTYGARAARYTNYTNGARGGNGCNCAYTTYATGGAYCARCAYTTYMGNACNGCNCCNYTNGARGARAAYGCNCCNGTNATHYTNGCNYTNYTNGGNATHTGGTAYAGYAAYTTYCAYGGNGCNGARACNCAYGCNYTNYTNCCNTAYGAYCARTAYNNNCAYMGNTTYGCNGCNTAYTTYCARCARGGNGAYATGGARAGYAAYGGNAARTAYGTNACNMGNNNNGGNACNAAYGTNGAYTAYAGYACNGGNCCNATHGTNTGGGGNGARCCNGGNACNAAYGGNCARCAYGCNTTYTAYCARYTNATHCAYCARGGNACNMGNYTNATHCCNTGYGAYTTYATHGCNCCNGCNAAYACNCAYAAYCCNATHTCNGGNGGNGTNCAYCAYAARATHYTNYTNGCNAAYTTYYTNGCNCARACNGARGCNYTNATGAARGGNAARACNGCNGARGARGCNAARGCNGARYTNAARAGYTCNGGNATGGCNCCNGARGCNGTNGCNAARATHYTNCCNCAYAARGTNTTYAARGGNAAYMGNCCNACNAAYTCNATHGTNGTNAARAARATHACNCCNTTYACNYTNGGNGCNYTNATHGCNATGTCNGARAAYCCNAARYTNCCNGARYTNYTNCAYMGNGCNGGNGTNGTNTTYATHGGNCCNCCNGARAARGCNATGTGGGCNYTNGGNGAYAARATHGCNTCNTCNATHGTNGCNCARACNGCNGAYATHCCNACNYTNCCNTGGAGYGGNAGYGARYTNAARGCNGARTAYAAYACNAARAARATHAARATHTCNTCNGARYTNTTYTCNAARGGNTGYGTNTCNACNCCNGARCARGGNATGCARGCNGCNYTNAARATHGGNTTYCCNGTNATGATHAARGCNTCNGARGGNGGNGGNGGNAARGGNATHMGNAARGTNGARAAYCCNGAYGAYTTYGGNAAYATGTTYMGNCARGTNCARGCNGARGTNCCNGGNTCNCCNATHTTYGTNATGAARYTNGCNMGNTCNGCNMGNCAYYTNGARGTNCARYTNYTNGCNGAYCARTAYGGNAAYGCNATHTCNYTNTTYGGNMGNGAYTGYTCNATHCARMGNMGNCAYGGNTAYCCNGARTCNYTNACNGAYCCNTCNTAYCAYGCNCARYTNYTNGTNYTNACNTAYCCNYTNGTNGGNAAYTAYGGNGTNCCNGAYGARAARGARGTNGAYGARCAYGGNYTNCCNMGNTGGTTYGARTCNAARMGNATHTGGGCNGCNGGNYTNGTNGTNGGNGARATHAGYACNAARGCNTGYCAYTGGMGNGCNAARYTNTCNYTNGGNAAYTGGYTNTCNACNCAYAARGTNCCNGGNATHTGYGAYATHGAYACNMGNACNYTNACNTGYMGNYTNMGNGARGGNATHACNYTNGGNMGNATHATHCARGGNGCNCCNTCNGAYCCNAAYGARMGNAAYYTNGTNGCNGARGTNTCNGTNAARGARACNAARGTNTTYAAYCCNAAYGGNGAYGTNACNATHATHGCNATHGAYTGYGGNYTNAARTAYAAYCARATHMGNTGYYTNGTNAGYMGNAAYGCNAARGTNGTNYTNGTNCCNTGGGAYTAYAARCCNAAYTCNAARGAYTAYGAYGGNYTNTTYATHAGYAAYGGNCCNGGNGAYCCNGTNATGTGYCARAARGTNGTNAARAAYYTNAARGGNGCNATHATHAARCCNNNNTTYGGNATHTGYYTNGGNCAYCARYTNYTNGCNACNGCNGCNGGNTGYAARACNTAYAARACNAGYTAYGGNAAYMGNGGNCAYAAYYTNCCNTGYACNCAYAGYGGNACNGGNMGNTGYTTYATGACNTCNNNNNNNNNNNNNNNNNNNNNNNNNNNNNNNNNNNNNNNNNNNNNNNNNNNNNNNNNNNNNNNNNNNNNNNNNNNNNNNNNNNNNNNNNNNNNNNNNNNNNNNNNNNNNNNNNNNNNNNNNNNNNNNNNNNNNNNNNNNNNNNNNNNNNNNNNNNNNNNNNNNNNNNNNNNNNNNNNNNNNNNNNNNNNNNNNNNNNNNNNNNNNNNNNNNNNN---NNNNNNNNNNNNNNNNNNNNNNNNNNNNNNNNNNNNNNNNNNNNNNNN---------NNNNNNNNNNNNNNNNNNNNNNNNNNNNNNNNNNNNNNNNNNNNNNNNNNNNNNNNNNNNNNNNNNNNNNNNNNNNNNNNNNNNNNNNNNNNNNNNNNNNNNNNNNNNNNNNNNNNNNNNNNNNNNNNNNNNNNNNNNNNNNNNNNNNNNNNNNNNNNNNNNNNNNNNNNNNNNNNNNNNNNNNNNNNNNNNNNNNNNNNNNNNNNNNNNNNNNNNNNNNNNNNNNNNNNNNNNNNNNNNNNNNNNNNNNNNNNNNNNNNNNNNNNNNNNNNNNNNNNNNNNNNNNNNNNNNNNNNNNNNNNNNNNNNNNNNNNNNNNNNNNNNNNNNNNNNNNNNNNNNNNNNNNNNNNNNNNNNNNNNNNNNNNNNNNNNNNNNNNNNNNNNNNNNNNNNNNNNNNNNNNNNNNNNNNNNNNNNNNNNNNNNNNNNNNNNNNNNNNNNNNNNNNNNNNNNNNNNNNNNNNNNNNNNNNNNNNNNNNNNNNNNNNNNNNNNNNNNNNNNNNNNNNNNNNNNNNNNNNNNNNNNNNNNNNNNNNNNNNNNNNNNNNYTNAARAAYYTNGCNCAYCARGCNYTNTCNCAYTCNGAYCARYTNATHATHGAYAARTCNYTNAARGGNTGGAARGARGTNGARTAYGARGTNGTNMGNGAYGCNTAYGAYAAYTGYATHACNGTNTGYAAYATGGARAAYGTNGAYCCNYTNGGNATHCAYACNGGNGARTCNATHGTNGTNGCNCCNAGYCARACNYTNTCNAAYMGNGARTAYAAYATGYTNMGNACNACNGCNATHAARGTNATHMGNCAYTTYGGNATHGTNGGNGARTGYAAYATHCARTAYGCNYTNAAYCCNAGYTCNGARGARTTYTAYATHATHGARGTNAAYGCNMGNYTNTCNMGNAGYTCNGCNYTNGCNAGYAARGCNACNGGNTAYCCNYTNGCNTAYGTNGCNGCNAARYTNGCNYTNGGNATHCCNYTNCCNAARATHAARAAYTCNGTNACNGGNGTNACNACNGCNTGYTTYGARCCNAGYYTNGAYTAYTGYGTNGTNAARATHCCNMGNTGGGAYYTNGCNAARTTYAAYMGNGTNAGYACNAARATHGGNAGYTCNATGAARAGYGTNGGNGARGTNATGTCNATHGGNMGNAAYTTYGARGARGCNTTYCARAARGCNYTNMGNATGGTNGAYGARAAYGTNAAYGGNTTYGAYCCNTAYYTNAAYMGNACNAAYGARAAYGARYTNMGNGARCCNACNGAYAARMGNATGTTYGTNYTNGCNGCNGCNATHAARGAYGGNTAYTCNATHGARAARYTNTAYGARYTNACNAARATHGAYAARTGGTTYYTNTAYAARYTNAARAAYATHATHAAYTAYTAYAARGARYTNATHTCNAGYGARATHYTNAARAARGCNAARCARATHGGNTTYTCNGAYAARCARATHGCNGCNGCNATHAARAGYACNGARYTNGCNATHMGNAARYTNMGNGARCARTAYAAYATHACNCCNTTYGTNAARCARATHGAYACNGTNGCNGCNGARTGGCCNGCNTCNACNAAYTAYYTNTAYYTNACNTAYAAYGGNTGYAGYCAYGAYYTNGAYTTYCCNGGNGARTCNATHATGGTNYTNGGNTCNGGNGTNTAYMGNATHGGNAGYTCNGTNGARTTYGAYTGGTGYGCNGTNGGNTGYYTNMGNGARYTNMGNAAYCARGGNAARAARACNATHATGGTNAAYTGYAAYCCNGARACNGTNAGYACNGAYTAYGAYATGAGYGAYMGNYTNTAYTTYGARGARATHTCNTTYGARGTNGTNATGGAYATHTAYAAYATHGARMGNCCNAAYGGNGTNATHYTNTCN---------------------------------------------------------------------------------------------------------------------------------------------------------------------------------------------------------------------------------------GCNAGYCCNGCNTGYACNGARYTNGARGTNGTNATGYTNGAYTGGYTNGGNCARATGYTNGGNYTNCCNAARGARTTYYTNGCNTGYTCNGGNGGNGARGGNGGNGGNGTNATHCARGGNACNGCNAGYGARGCNACNYTNGTNGCNYTNYTNGGNGCNAARGCNMGNACNATGCARMGNGTNMGNGARGARCAYCCNGARTGGAGYGAYTAYGAYATHGTNTCNAARYTNGTNGGNTAYTGYAAYAARCARGCNCAYTCNTCNGTNGARMGNGCNGGNYTNYTNGGNGGNGTNAARYTNMGNYTNYTNAARCCNGAYAAYAARMGNTGYYTNMGNGGNGARACNYTNYTNGARGCNATHGAYGARGAYATHMGNAAYGGNYTNATHCCNTTYTAYGTNGTNGCNACNYTNGGNACNACNTCNTCNTGYACNTTYGAYAAYYTNGARGARYTNGGNGAYGTNTGYATGTCNMGNAAYATHTGGYTNCAYGTNGAYGCNGCNTAYGCNGGNTCNGCNTTYATHTGYCCNGARTAYMGNTAYYTNATGAARGGNATHGARAARGCNGAYTCNTTYAAYTTYAAYCCNCAYAARTGGYTNYTNGTNAAYTTYGAYTGYTCNGCNATGTGGYTNAARCAYCCNMGNTGGATHATHGAYGCNTTYAAYGTNGAYCCNYTNTAYYTNAARCAYGAYCARCARGGNTCNGCNCCNGAYTAYMGNCAYTGGCARATHCCNYTNGGNMGNMGNTTYMGNGCNYTNAARYTNTGGTTYGTNYTNMGNYTNTAYGGNGTNGARAAYYTNCARAARCAYATHMGNAARCAYATHGCNYTNGCNCAYYTNTTYGARMGNYTNTGYACNTCNGAYGAYMGNTTYGARATHTTYGARGARGTNACNATGGGNYTNGTNTGYTTYMGNYTNAARGGNAAYAAYGARATHAAYGARGARYTNYTNMGNMGNATHAAYGGNMGNGGNAARATHCAYYTNGTNCCNTCNAARATHGAYGAYGTNTAYTTYYTNMGNATGGCNATHTGYTCNMGNTTYTCNGARGARAGYYTNGGNYTNTTYMGNGCNGCNGTNCCNTCNGGNGCNTCNACNGGNGTNCAYGARGCNYTNGARYTNMGNGAYAAYGTNAARGGNGARTAYCAYGGNAARGGNGTNYTNACNGCNGTNAARAAYATHAAYTCNATHATHGCNCCNGARYTNYTNAARYTNAAYATHGARGTNACNCARCARAARGARATHGAYCARGCNATGYTNGCNYTNGAYGGNACNGARAAYAARGCNAARYTNGGNGCNAAYGCNATHYTNGGNGTNTCNYTNGCNGTNGCNAARGCNGGNGCNGCNAARAARGGNGTNCCNYTNTAYAARCAYYTNGCNGAYYTNGCNGGNAAYAAYAAYATHGTNYTNCCNGTNCCNGCNTTYAAYGTNATHAAYGGNGGNTCNCAYGCNGGNAAYAARYTNGCNATGCARGARTTYATGATHYTNCCNACNGGNGCNACNTCNTTYACNGARGCNATGMGNATGGGNACNGARGTNTAYCAYCAYYTNAARAARATHATHAARGARAARTTYGGNYTNGAYTCNACNGCNGTNGGNGAYGARGGNGGNTTYGCNCCNAAYATHYTNAAYAAYAARGAYGCNYTNTAYYTNATHCARGAYGCNATHCARCARGCNGGNTAYACNGGNAARATHGARATHGGNATGGAYGTNGCNGCNTCNGARTTYTAYAARAAYGGNGTNTAYGAYYTNGAYTTYAARAAYCCNAARTCNAAYTCNGCNGAYTAYYTNTCNTCNGAYAARYTNGCNGARYTNTAYYTNGAYTTYTGYAARGAYTTYCCNATGGTNTCNATHGARGAYCCNTTYGAYCARGAYGAYTGGNNNGCNTGGTCNAAYYTNACNTCNMGNACNCCNATHCARATHGTNGGNGAYGAYYTNACNGTNACNAAYCCNAARMGNATHGCNACNGCNGTNGARAARAARGCNTGYAAYTGYYTNYTNYTNAARGTNAAYCARATHGGNTCNGTNACNGARTCNATHGAYGCNCAYYTNYTNGCNAARAARAAYGGNTGGGGNACNATGGTNTCNCAYMGNTCNGGNGARACNGARGAYACNTTYATHGCNGAYYTNGTNGTNGGNYTNTCNACNGGNCARATHAARACNGGNGCNCCNTGYMGNTCNGARMGNYTNATHGGNMGNTCNTTYYTNGAYTTYGTNCAYCCNMGNGAYMGNGAYACNTTYGCNTCNCARATHACNAGYGGNYTNGCNGTNCCNGTNAAYGGNACNATGGTNTGYMGNATHMGNMGNTAYMGNGGNYTNGGNGGNTTYGGNGTNAARGAYYTNGTNGTNACNTTYATGCCNTTYYTNYTNAARYTNTCNTTYACNATHAGYGAYGARGARYTNGTNATHCARGCNACNCCNTTYTTYTCNGCNTTYAARACNCCNAAYGARACNATHYTNAARCCNTTYGTNATHMGNCAYTCNGCNAAYGGNAAYYTNGARTAYATHGAYCCNGARTCNGTNTCNTAYYTNGGNTAYYTNCCNCARGAYGTNACNGAYAARGAYGCNYTNCAYYTNTAYCAYCCNGCNGAYYTNTCNTAYYTNMGNCARGTNTAYGARACNATHGTNAARGARGGNGGNATGCARMGNGAYAARTCNTAYMGNATGATGGCNCARAAYGGNGAYTAYGTNACNGTNGARACNGARTGGTCNTCNTTYATHAAYCCNTGGACNMGNAARYTNGARTTYGTNATHGGNAARCAYTAYATHATHGARGGNCCNGCNAAYCCNGAYGTNTTYCARTCNCCNGAYCCNGARAARAGYYTNGCNMGNGARAAYATHYTNMGNATHATGAGYGARYTNACNAARCCNGCNGTNGCNGCNAARCARCARATGACNAARMGNTGYCARGAYYTNGCNGTNTTYATGGARAGYYTNGTN---AARATHGAYGAYYTNYTNGARATHCARGAYCCNGAYCAYTAYTAYMGNGAYTCNGTNATGYTNGGNGGNATHTCNCCNCAYCAYGAYTAYTGYAARTCNAGYACNGARACNCCNYTNAGYTCNTGYACNGTNAARACNTGYTGGATGMGNYTNCCNAGYTTYMGNTCNGTNGGNGAYGCNYTNAARGAYMGNTTYGAYGGNGCNTCNMGNGTNATGATGCAYAAYGCNGCNGCNCARMGNAAYGAYGCNATHCCNCAYMGNGTNCCNMGNMGNGAYMGNTAYMGNATGCARYTNMGNCCNCAYAAYCCNGAYCAYAARGTNCCNGGNATGAARGAYYTNGTNTAYYTNGARCCNTCNCCNGGNTTYTGYGARMGNAAYCCNMGNYTNGGNATHCCNGGNACNCAYGGNMGNACNTGYAAYGAYACNAGYATHGGNGTNGAYGGNTGYGAYYTNATGTGYTGYGGNMGNGGNTAYMGNACNGARACNATGTTYGTNGTNGARMGNTGYAAY
Aesp_TORT_TORT_TORT            YTNATHTGYGARGTNTAYCAYGTNATGAARGAYYTNYTNGGNATGGARCARGAYGARATGGCNAGYGTNTTYGARGARTGGAAYAARGGNGARYTNGAYTCNTTYYTNATHGARATHACNMGNGAYATHYTNAARTTYAARGAYTCNGAYGGNAARTAYYTNYTNCCNAARATHMGNGAYTCNGCNGGNCARAARGGNACNGGNAARTGGACNGGNATHAGYGCNYTNGARTAYGGNGTNCCNGTNACNYTNATHGGNGARGCNGTNTTYGCNMGNTGYYTNTCNGCNYTNAARGARGARMGNGTNAARGCNAGYTCNATHYTNCCNGGNGCNTCNGCNAARTTYACNGGNGAYAARAARACNTTYYTNGARCAYYTNMGNAARGCNYTNTAYGCNAGYAARATHATHTCNTAYGCNCARGGNTTYATGYTNYTNMGNGARGCNGCNAARGTNCAYCARTGGAAYYTNAAYTAYGGNAGYATHGCNYTNATGTGGMGNGGNGGNTGYATHATHMGNAGYGTNTTYYTNGGNAAYATHAARGARGCNTTYACNAARAAYCCNCARYTNACNAAYYTNYTNYTNGAYCCNTAYTTYACNCARMGNATHGGNGCNTCNCARCARTCNYTNMGNGARGTNGCNCCNMGNTCN---------------------CCNTCNACNACNGCNACNGGNGCN---------------------GGNGTNYTNCCNGCNAAYYTNYTNCARGCNCARMGN------------------------------------------------------------------------------------------------------------------------------------------------------------------------------------------------------------------------------------------------------------------------------------------------------------------------------------------------------------------------------------------------------------------------------------------------------------------------------------------------------------------------------------------------------------------------------------------------------------------------------------------------------------------------------------------------------------------------------------------------------------------------------------------------------------------------------------------------------------------------MGNMGNGCNCCNAAYATGGGNTGGYTNACNTTYACNTTYGGNYTNGARMGNAARTTYAARCARYTNTGYMGNAARYTNGARGTNGTNMGNACNCAYCARCARCARGARAGYYTNAARTTYATGTCNCAYTTYMGNMGNCARTTYGTNGTNMGNGAYGGNAARMGNGGNCCNAARCARAGYGTNGARYTNTTYGARYTNMGNAGYAAYGGNTCNGCNYTNTGYACNMGNYTNGTNCARGTNAARCCNGAYGCNTCNCARYTNAAYAGYGCNTTYTGYTAYATHYTNAAYGTNCCNYTNGARGGNTCNGCNTCNTCNGCNYTNGTNTAYGCNTGGATHGGNNNNAARGCNGAYGCNGAYGCNGCNMGNYTNGTNGARCARATHGCNGARNNNAARTTYAAYAAYCCNTGGGTNAGYYTNCARGTNYTNACNGARGGNAGYGARCCNGAYAAYTTYTTYTGGGTNGCNYTNGGNGGNMGNAARGARTAYGAYACNGAYGCNGAYTTYYTNAAYTAYACNMGNYTNTTYMGNTGYTCNAAYGARAARGGNTAYTTYACNGTNTCNGARAARTGYACN------------------------------------------------------------------------------------------------------------------------------------------------------------------------------------------------------------------------------------------------------------------------------------------------------------------------------------------------------------------------------------------------------------------GAYAARAAYCARATHAAYGARATHGTNAAYAAYYTNAARAARGGNCCNYTNGAYCCNAAYGTNGARGTNGTNGTNGGNGTNCCNGCNATHTAYYTNGCNTAYGTNAARAGYATHYTNCCNGAYAGYATHTCNGCNTCNGCNCARAAYTGYTGGAARTCNGCNAARGGNGCNTTYACNGGNGARATHTCNCCNGCNATGATHAARGAYGTNGGNGTNGARTGGGTNATHYTNGGNCAYTCNGARMGNMGNACNATHTTYGGNGARAARGAYGAYYTNGTNGCNGARAARGTNGCNCAYGCNYTNGARTCNGGNYTNAARGTNATHGCNTGYATHGGNGARACNYTNGARGARMGNGARGCNGGNAARACNGARGARGTNGTNTAYMGNCARACNAARGCNYTNGTNCCNGCNATHGGNAAYAAYTGGGAYMGNGTNGTNYTNGCNMGNCARYTNGARGGNGARATHGCNGARGARTGGAAYYTNYTNYTNCCNYTNGTNMGNGAYGTNATHTCNTTYGAYATGAARCAYTCNGCNGARATHCARGCNTGYGAYYTNYTNATGGARATHGAYMGNYTNGAYYTNYTNACNCARCAYATGGAYCARAGYAAYTAYCCNMGNGTNTGYYTNTAYYTNATHGGNTGYGCNAGYTAYGTNGTNGARCCNGARTCNACNCARATHYTNCARGGNGTNYTNGAYACNTAYYTNMGNTTYAGYGARTAYCCNMGNGCNYTNYTNGTNGCNATGCARYTNCAYGAYAARGCNAARTGYGARGARGTNTTYAAYGCNTGYAAYGARCCNYTNATHAARAARCARYTNTGYTAYATGYTNGCNMGNCARTAYATHCCNYTNGAYATHGARGAYGARGAYYTNMGNACNATHYTNYTNAAYGCNCAYATHAAYGAYCAYTTYYTNAGYYTNGGNMGNGARYTNGGNCARTTYGAYCCNYTNYTNCCNGAYGCNGARTGYYTNMGNGTNGTNTCNGARATHYTNGAYGCNYTNAARATHGGNCARTAYGTNATHAARGTNAAYCAYMGNMGNYTNYTNGAYGGNATGTTYGARGCNTGYGGNGTNCCNGCNGARAAYTTYMGNGCNACNTGYTCNACNATHGAYAARYTNGAYAARTCNCCNTGGGARGARGTNMGNACNGARATGATHAAYGARAARGGNGTNACNCCNGARGCNGCNGAYMGNATHGGNGARTAYGTNMGNTTYCAYGGNGGNACNGARYTNGTNGCNAARYTNYTNAARGAYGARMGNYTNGCNAARACNAARGCNGCNGTNGARGGNYTNGARGGNYTNAARYTNYTNYTNTAYTAYTGYGARYTNYTNGGNGTNAARGAYAARATHYTNTTYGAYYTNAGYYTNGCNMGNGGNYTNYTNMGNTTYATHAARAARACNYTNAARAAYCAYGCNGAYGARGTNGTNACNYTNCAYMGNGGNGTNCCNATGACNYTNAARTCNGTNTTYCARTCNATGAAYYTNAGYACNTAYGAYYTNACNGTNGAYATGYTNGAYGTNCAYGCNGAYMGNAAYACNTTYCAYMGNTTYGAYAARTTYAAYGCNAARTAYAAYCCNATHGGNGARAGYMGNYTNMGNGARGTNTTYYTNAARACNGAYAAYTAYATGTAYGGNAARTAYTTYGCNMGNATHATHAARGARGTNGCNTCNGAYYTNGARGARAGYAARTAYCARAAYGCNGARYTNMGNYTNTCNATHTAYGGNAARAAYCCNACNGARTGGGCNAAYYTNGCNAARTGGGCNATHCARTAYGAYGTNCAYTCNAAYAAYATGMGNTGGYTNATHCARATHCCNMGNYTNTAYGAYATHTTYAARTCNAAYAARATHATGAAYAAYTTYCARGARTTYYTNAGYAAYATHTTYCARCCNYTNTTYGARGTNACNAAYGAYCCNAAYAGYAAYYTNGARYTNCAYAARTTYYTNACNCAYGTNATHGGNTTYGAYAGYGTNGAYGAYGARTCNAARCCNGARAAYCCNYTNYTNGAYGAYGGNGCNMGNGCNCCNGCNGCNTGGGAYGAYGAYGARAAYCCNCCNTAYGCNTAYTAYYTNTAYTAYATGTAYGCNAAYATHACNGTNYTNAAYCAYTTYMGNAARGARCARGGNYTNAAYACNTTYGTNYTNMGNCCNACNATHTGGTAYYTNTAYMGNGAYAAYYTNYTNCCNGARAAYACNAARTTYGTNGGNTAYGCNMGNACNAARCARTCNGTNGCNGARGTNMGNGARAARTGYAARAARTAYYTNAARGTNMGNCCNGGNGARGARMGNAARTAYGARCARTTYTGGGARGCNAAYGARTAYYTNGCNGGNTCNTAYGAYAARMGNATHGAYTAYGARYTNYTNAAYCARCARATHACNAARTTYGARAARGGNCCNYTNGCNAAYMGNATHTTYTAYYTNGCNGTNCCNCCNACNGTNTTYGARGAYGTNACNGTNAAYATHMGNAAYGCNTGYGTNGCNTTYAARGGNTAYACNMGNGTNATHATHGARAARCCNTTYGGNMGNGAYGAYGTNTCNTCNGARAARYTNAGYAAYCAYYTNGCNGGNYTNTTYAARGARGARCARATHTAYMGNATHGAYCAYTAYYTNGGNAARGARATGGTNCARAAYYTNYTNACNACNMGNTTYGCNAAYCARATHTTYAGYCCNTCNTGGAAYMGNGARAAYATHGCNTCNGTNYTNATHTCNTTYAARGARCCNTTYGGNACNGARGGNMGNGGNGGNTAYTTYGAYGAYTTYGGNATHGTNMGNCAYYTNACNGGNGAYATHCAYGCNGTNACNGCNGCNAAYAAYYTNYTNGCNGCNCARATGGAYGCNMGNATHTTYCAYGARYTNACNCARAARGAYGGNCCNYTNTAYGAYMGNYTNGTNCCNMGNATHAARGGNGTNMGNMGNTTYTCNGCNATHCARYTNMGNMGNYTNCARMGNYTNGGNATHAAYAARACNGAYCCNGAYTCNYTNACNGAYGARGARMGNACNAARTTYGCNMGNYTNAAYATHGAYACNAAYAARATHATGTGGAAYMGNGTNGTNGAYYTNAAYGAYMGNTAYYTNMGNAARATHACNGTNGGNCARTCNCCNACNGARAARGGNTTYTCNMGNGARACNGCNTTYGAYATHTCNGTNGCNTCNGARATHATGGCNATHYTNGCNYTNGGNAARGAYYTNGARGAYATHAARCARMGNYTNGCNGCNATGGTNGTNGCNYTNGAYAARAGYGGNAAYCCNGTNACNGCNGAYGAYYTNGGNATGACNGGNGCNYTNATGGTNYTNYTNMGNGAYTCNTTYGARCCNACNYTNATGCARTCNYTNGARGGNACNCCNGTNYTNGTNCAYACNGGNCCNGARACNGGNCCNTGYGGNCCNTGYTCNGARYTNCAYTAYGAYMGNATHGGNGGNMGNAAYGCNGCNCAYYTNGTNAAYATGGAYGAYCCNGAYGTNYTNGARATHTGGAAYYTNGTNTTYATHCARTTYAAYMGNGARTCNGAYGGNTCNYTNAARCCNYTNCCNAARAARCAYATHGAYTGYGGNYTNGGNYTNGARMGNYTNGTNTCNGTNATHCARGAYAARMGNGCNAAYTAYGAYACNGAYTTYTTYGTNCCNATHTTYAARGCNATHGARGTNGGNACNGGNACNMGNCCNTAYTCNGGNAARGTNGGNGAYGARGAYGTNGAYGGNATHGAYATGGCNTAYMGNGTNYTNGCNGAYCAYGCNMGNACNYTNACNATHGCNYTNTCNGAYGGNGGNTGYCCNGAYAAYACNGGNMGNGGNTAYGTNYTNMGNMGNATHYTNMGNMGNGCNGTNMGNTAYGCNTCNGARAARYTNAAYGCNAARCCNGGNTTYTTYGGNTCNYTNGTNCAYACNGTNGTNGARATHYTNGGNGAYGTNTTYCCNGARATHAARAARGAYCCNGARTCNATHATHCARACNATHAAYGARGARGARYTNCARTTYYTNAARACNYTNTCNMGNGGNMGNAAYYTNYTNAAYMGNACNATHGARAARYTNTCNAARACNATHCCNGGNGARGTNGCNTGGMGNYTNCARAARAARCARAARAGYMGNGCNTTYTGYTAYTTYTGYTCNGCNGTNCARMGNYTNCCNGTNTGYGCNCAYTGYGGNAARGGNAARTGYATGGCNAARTCNGGNGAYTGYGTNGTNMGNCAYCCNGGNGTNTTYGTNACNGGNYTNGCNATGGTNGGNGCNATHTGYGAYTTYTGYGARGCNTGGGTNTGYCAYGGNMGNAARTGYYTNACNGCNCAYGCNTGYTCNTGYCCNYTNGCNGAYGCNGTNTGYYTNGARTGYGARMGNGGNGTNTGGGARCAYGGNGGNMGNGTNTTYMGNTGYTGYTTYTGYGAYGGNTTYYTNGGNMGNTAYTCNYTNTGGTCNGCNATHGGNYTNTCNATHGCNYTNCAYGTNGGNTTYGAYAAYTTYGARAARYTNYTNGARGGNGCNAGYTAYATGGAYGARCAYTTYACNACNGCNCCNYTNGARAARAAYGCNCCNGTNATHYTNGCNATGYTNGGNGTNTGGTAYGGNAAYTTYCAYGGNGCNGARACNCAYGCNYTNYTNCCNTAYGAYCARTAYYTNCAYMGNTTYGCNGCNTAYTTYCARCARGGNGAYATGGARAGYAAYGGNAARTAYGTNACNMGNAGYGGNGARCARGTNAAYTAYAGYACNGGNCCNATHGTNTGGGGNGARCCNGGNACNAAYGGNCARCAYGCNTTYTAYCARYTNATHCAYCARGGNACNMGNYTNATHCCNTGYGAYTTYATHGCNCCNGCNMGNACNCAYAAYCCNGTNTCNGGNGGNMGNCAYCAYNNNNNNYTNYTNGCNAAYTTYYTNGCNCARACNGARGCNYTNATGAARGGNAARACNGCNNNNGARGCNAARGCNGARYTNGARAARTCNGGNYTNGCNCCNGARGCNGTNGCNAARATHYTNCCNCAYAARGTNTTYAARGGNAAYMGNCCNACNAAYTCNATHGTNGTNMGNAARYTNACNCCNTTYATHYTNGGNGCNYTNATHGCNYTNTCNGARAAYCCNAARYTNCCNGARYTNYTNCAYMGNGCNGGNGTNGTNTTYATHGGNCCNCCNGARAARGCNATGTGGGCNYTNGGNGAYAARATHGCNTCNTCNATHGTNGCNCARACNGCNGAYATHCCNACNYTNCCNTGGAGYGGNAGYGARYTNAARGCNGARTAYAAYAGYAARAARATHAARATHTCNTCNGARYTNTTYGCNAARGGNTGYGTNACNAAYGCNGARCARGGNYTNCAYTCNGCNCAYAARATHGGNTTYCCNGTNATGATHAARGCNTCNGARGGNGGNGGNGGNAARGGNATHMGNAARGTNGARAAYCCNGAYGAYTTYCCNAGYATGTTYMGNCARGTNCARGCNGARGTNCCNGGNTCNCCNATHTTYGTNATGAARYTNGCNTCNTCNGCNMGNCAYYTNGARGTNCARYTNYTNGCNGAYCARTAYGGNAAYGCNATHTCNYTNTTYGGNMGNGAYTGYTCNATHCARMGNMGNCAYGGNTAYCCNGARTCNYTNACNGAYCCNTCNTAYCAYACNCARYTNYTNGTNYTNACNTAYCCNYTNGTNGGNAAYTAYGGNGTNCCNGAYGARACNGCNTGYGAYGARCAYGGNATHCCNMGNTGGTTYGARTCNAGYMGNATHTGGGCNGCNGGNYTNATHGTNGGNGARATHAGYCARCAYGCNAGYCAYTGGMGNGCNAARAARTCNYTNGGNTCNTGGYTNGCNGCNCAYGGNGTNCCNGGNYTNTGYGAYGTNGAYACNMGNGCNYTNACNTGYMGNYTNMGNGARGGNGTNACNYTNGGNMGNATHATHCARGGNGCNCCNTCNGAYCCNAAYGCNMGNAAYYTNGTNGCNGARGTNTCNACNAARGARCCNAARGTNTAYAAYCCNCAYGGNGARGTNTCNATHATGGCNGTNGAYTGYGGNYTNAARTAYAAYCARYTNMGNTGYYTNATHAARMGNAAYGCNAARGTNACNGTNGTNCCNTGGGAYCARAARYTNGAYCCNCARAARTAYGAYGGNYTNTTYATHAGYAAYGGNCCNGGNGAYCCNGTNATHTGYCARAARGTNGTNGARAAYATHMGNAGYGTNATHACNAARCCNGTNTTYGGNATHTGYYTNGGNCAYCARYTNYTNTCNGTNGCNGCNGGNTGYAAYACNTAYAARATGAGYTAYGGNAAYMGNGGNCAYAAYYTNCCNTGYACNCAYAGYGAYNNNGGNMGNTGYTTYATGACNTCNCARAAYCAYGGNTTYGCNATHGAYAGYCAYTCNTTYCCNAARGAYTGGAARATHYTNTTYACNAAYGARAAYGAYAARACNAAYGARGGNATHGTNCAYGARTCNAARCCNTTYTTYAGYGTNCARTTYCAYCCNGARCAYACNGCNNNNCCNNNNGAYYTNGARTGYYTNTTYGAYGTNTTYATHGARGCNATHAARGCNAAYAARAAYAAYCARCCNTGYTCNGTNAARGARATHNNNACNAAYAARYTNAARTTYNNNCCNACNATHAAYMGNCCNAARAARGTNYTNATHYTNGGNTCNGGNNNNYTNTCNATHGGNCARGCNGGNGARTTYGAYTAYTCNGGNTCNCARGGNGTNAARGCNATGCARGARGARAARGTNCARACNGTNYTNNNNAAYNNNAAYATHGCNACNGTNCARACNTCNAARGGNYTNGCNGAYAARGTNTAYTTYYTNCCNATHACNCCNGARTAYGTNGARCARGTNATHAARGCNGARMGNCCNACNGGNGTNYTNYTNACNTTYGGNGGNCARACNGCNYTNAAYTGYGGNGTNGCNYTNCARAARGCNAARGTNTTYGARAARTAYAAYGTNAARGTNYTNGGNACNCCNATHCARTCNATHATHGAYACNGARGAYMGNAARAAYTTYGCNGARAARATHAAYGCNATHGGNGARAARYTNGCNCCNAGYGCNGCNGTNTTYTCNGTNGARGARNNNGTNACNGCNGCNYTNCARATHGGNTAYCCNGTNATGGCNNNNGCNGCNTTYTCNYTNNNNGGNYTNGGNTCNGGNTTYGCNAAYAAYGARGARGARYTNMGNNNNYTNNNNCAYCARGCNTTYTCNCAYTCNGAYCARYTNATHATHGAYAARTCNYTNAARGGNTGGAARGARGTNGARTAYGARGTNGTNMGNGAYGCNTAYGAYAAYTGYATHACNGTNTGYAAYATGGARAAYGTNGAYCCNYTNGGNATHCAYACNGGNGARTCNATHGTNGTNGCNCCNAGYCARACNYTNTCNAAYMGNGARTAYTAYATGYTNMGNAGYACNGCNYTNAARGTNATHMGNCAYTTYGGNATHGTNGGNGARTGYAAYATHCARTAYGCNYTNAAYCCNAAYTCNGARGARTTYTAYATHATHGARGTNAAYGCNMGNYTNTCNMGNAGYTCNGCNYTNGCNAGYAARGCNACNGGNTAYCCNYTNGCNTAYGTNGCNGCNAARYTNGCNYTNAGYATHCCNYTNCCNGARATHAARAAYTCNGTNACNGGNGTNACNACNGCNTGYTTYGARCCNAGYYTNGAYTAYTGYGTNGTNAARATHCCNMGNTGGGAYYTNGCNAARNNNACNMGNGTNAGYAARAARATHGGNAGYTCNATGAARAGYGTNGGNGARGTNATGTCNATHGGNMGNAAYNNNGARGARGCNTTYCARAARGCNYTNMGNGTNGTNGAYGARAAYGTNAAYGGNTTYGAYCCNAAYATHAARGARGCNGAYGARGAYGARYTNMGNGARCCNACNGAYAARMGNATGTTYNNNNNNGCNGCNNNNYTNAARAAYAARTAYACNATHGARAARYTNTAYGARYTNACNCARATHGAYMGNTGGTTYYTNGARAARTTYAARAAYATHATHNNNNNNTAYGAYATHYTNATHTCNTTYGAYATHYTNAARGAYGCNNNNAANATHGGNTTYTCNGAYAARCARATHNNNCAYGCNATHAARAGYACNGARGTNGCNGTNMGNAARYTNMGNGARGARTTYAARATHACNCCNTGYGTNAARAARATHGAYACNGTNGCNGCNGARTGGCCNGCNTCNACNAAYTAYYTNTASYTNACNTAYAAYGGNAAYAARCAYGAYYTNGANTTYCCNGGNNNNTTYGTNATGGTNYTNGGNTCNGGNGTNTAYMGNATHGGNAGYTCNGTNGARTTYGAYTGGTGYGCNGTNGGNTGYYTNMGNGARYTNMGNAAYCARGGNAARAARACNATHATGGTNAAYTAYAAYCCNGARACNGTNAGYTCNGAYTAYGAYATGAGYNNNMGNYTNTAYTTYGARGARATHTCNTTYGARGTNGTNATGGAYATHTAYAAYATGGARCARCCNGAYGGNGTNGTNYTNTCN---------------------------------------------------------------------------------------------------------------------------------------------------------------------------------------------------------------------------------------------------------------------------------------------------------------------------------------------------------------------------------------------------------------------------------------------------------------------------------------------------------------------------------------------------------------------------------------------------------------------------------------------------------------------------------------------------------------------------------------------------------------------------------------------------------------------------------------------------------YTNYTNGTNAAYTTYGAYTGYTCNGCNATGTGGYTNAARGARCCNMGNTGGATHGTNGAYGCNTTYAAYGTNGAYCCNYTNTAYYTNAARCAYGAYCARCARGGNTCNGCNCCNGAYTAYMGNCAYTGGCARATHCCNYTNGGNMGNMGNTTYMGNGCNYTNAARYTNTGGTTYGTNYTNMGNYTNTAYGGNGTNGARAAYYTNCARAARCAYATHMGNAARCAYATHGCNYTNGCNCAYYTNTTYGARAARYTNTGYYTNGARGAYGARMGNTTYGARATHTAYGARGARGTNACNATGGGNYTNGTNTGYTTYAARYTNAARGARAGYAAYGARGTNAAYGARGARYTNYTNMGNACNATHAAYGGNMGNGGNAARATHCAYYTNGTNCCNTCNAARATHGAYGAYGTNTAYTTYYTNMGNYTNGCNGTNTGYTCNMGNTAYACNGARGARAARYTNGGNYTNTTYMGNGCNGCNGTNCCNTCNGGNGCNTCNACNGGNGTNCAYGARGCNYTNGARYTNMGNGAYAAYGTNAARAGYGARTAYYTNGGNAARGGNGTNAARAARGCNGTNAGYAAYATHAAYGAYATHATHGCNCCNGARYTNYTNAARCARAAYATHGARGTNACNCARCARAARGARATHGAYCARTTYATGYTNAAYYTNGAYGGNACNGARAAYAARTCNAARYTNGGNGCNAAYGCNATHYTNGGNGTNTCNYTNGCNGTNGCNAARGCNGGNGCNGCNAARAARGGNGTNCCNYTNTAYAARCAYYTNGCNGAYYTNGCNGGNAAYAGYAAYATHGTNYTNCCNGTNCCNGCNTTYAAYGTNATHAAYGGNGGNTCNCAYGCNGGNAAYAARYTNGCNATGCARGARTTYATGATHYTNCCNACNGGNGCNACNTCNTTYACNGARGCNATGMGNATGGGNTCNGARGTNTAYCAYTTYYTNAARAARATHATHAARGARAARTTYGGNYTNGAYTCNACNGCNGTNGGNGAYGARGGNGGNTTYGCNCCNAAYATHYTNAAYAAYAARGAYGCNYTNTTYYTNATHCARGAYGCNATHCARCARGCNGGNTAYACNGGNAARATHGARATHGGNATGGAYGTNGCNGCNTCNGARTTYTAYAARGAYGGNAARTAYGAYYTNGAYTTYAARAAYCCNAARTCNAAYCCNGCNGAYTAYYTNCCNGCNGAYAARYTNGCNGAYYTNTAYYTNGARTTYATHAARGAYTTYCCNATGGTNTCNATHGARGAYCCNTTYGAYCARGAYGAYTGGGCNGCNTGGTCNAAYYTNACNTCNMGNACNGGNATHCARATHGTNGGNGAYGAYYTNACNGTNACNAAYCCNAARMGNATHGCNACNGCNGTNGARAARAARGCNTGYAAYTGYYTNYTNYTNAARGTNAAYCARATHGGNTCNGTNACNGARTCNATHGAYGCNCAYYTNYTNGCNAARAARAAYGGNTGGGGNACNATGGTNTCNCAYMGNTCNGGNGARACNGARGAYACNTTYATHGCNGAYYTNGTNGTNGGNYTNTCNACNGGNCARATHAARACNGGNGCNCCNTGYMGNTCNGARMGNYTNATHGGNMGNTCNTTYATHGAYTTYATHCAYCCNYTNGAYCAYAAYACNTTYGCNTCNCARATHACNAGYGGNYTNGCNTCNCCNATHACNYTNAAYATGTTYTGYMGNATHMGNMGNTAYMGNGCNYTNAAYGGNTTYGARGTNAARAAYMGNACNATHACNTTYATGCCNTTYACNYTNAARYTNTCNTTYAAYATHAAYGARGARGARYTNGTNATHCARGCNTCNCCNYTNTTYTCNGCNTTYAARGTNGCNCAYGARATHGTNGCNAARGARTTYGTNATGMGNCAYATHTCNAAYGGNAAYYTNGARTAYATGGAYCAYGARTCNGTNCCNYTNYTNGGNTAYYTNCCNCARGAYGTNACNGGNAARGAYGTNYTNMGNYTNTAYCAYCCNGAYGAYYTNGTNTAYATGMGNGARATHTAYGARATHATHGTNAARGARGGNGGNGCNCCNMGNTCNAARCCNTAYMGNTTYATGGCNCARAAYGGNCAYTAYGTNATHYTNGARACNGARTGGTCNTCNTTYATHAAYCCNTGGTCNMGNAARYTNGARTTYGTNATHGGNAARCAYCAYGTNATHGARGGNCCNGCNGAYCCNGAYGTNTTYCARCCNCCNATHGARGAR------GTNYTNMGNGAYAGYATHGTNMGNGTNATGAAYGARYTNACNAARCCNGCNGARYTNGCNAARCARCAYATGACNAARMGNTGYCARGAYYTNGCNTCNTTYATGGARTGYYTNYTNCCNAARYTNGARGARYTNYTNGARYTNCCNGARAAYGARAGYTAYTAYMGNGAYTCNGTNATGYTNGGNGARATHTCNCCNCAYCAYGAYTAYAGYTCNTCNAGYGCNACNACNCCNYTNAGY------------------------------------------------------------------------------------------------------------------------------------------------------------------------------------------------------------------------------------------------------------------------------------------------------------------------------------------------------------------------------------------------------
Aetr_YPON_HELI                 YTNATHTGYGARGCNTAYCAYATHATGAARGAYATHYTNGGNATGCARCARGAYGARATGTCNAARGTNTTYGAYGARTGGAAYAARGGNGARYTNGAYTCNTTYYTNATHGARATHACNMGNGAYATHYTNAARTTYAARGAYTCNAAYGGNCARTAYYTNYTNCCNAARATHMGNGAYACNGCNGGNCARAARGGNACNGGNAARTGGACNGGNATHGCNGCNYTNGARTAYGGNGTNCCNGTNACNYTNATHGGNGARGCNGTNTTYGCNMGNTGYYTNAGYGCNYTNAARGAYGARMGNGTNYTNGCNAGYAARAAYYTNCCNGGNTCNACNAGYAARTTYACNGGNGAYAARAARCARTTYYTNGARCAYYTNMGNAARGCNYTNTAYGCNGCNAARATHATHTCNTAYGCNCARGGNTTYATGYTNYTNMGNGARGCNGCNAARGARAAYAARTGGAAYYTNAAYTAYGGNAGYATHGCNYTNATGTGGMGNGGNGGNTGYATHATHMGNAGYGCNTTYYTNGGNAAYATHAARGARGCNTTYACNAARAAYCCNTCNYTNTCNAAYYTNYTNYTNGAYCCNTAYTTYAAYGARMGNATGMGNGARAGYCARGARTCNATGMGNCARGTNGTNGCNAAYGCNGCNYTNYTNGCNGTNCCNNNNCCNGCNTTYTCNACNGCNYTNGCNTTYTAYGAYGGNTAYMGNTCNGGNATGYTNCCNGCNAAYYTNYTNCARGCNCARMGNACNATHGAYCCNAAYGARAGYMGNGTNCCNGTNCCNGAYGARMGNTTYGAYTAYYTNTGYGARTAYCAYAARCCNYTNAGYAARGTNCCNGCNTTYYTNAAYGTNGTNGAYATHGCNGGNYTNGTNAARGGNGCNGCNGARGGNCARGGNYTNGGNAAYGCNTTYYTNTCNCAYATHAARGCNTGYGAYGCNATHTTYAAYYTNTGYMGNGCNTTYGAYGAYGARGAYGTNATHCAYGTNGAYGGNGARGTNAAYCCNGTNMGNGAYYTNGARACNATHGGNGARGARYTNMGNYTNAARGAYGARGARCARYTNYTNCARAAYATHGARAARYTNGAYMGNCARGTNAAYMGNGGNAAYGAYAARAARYTNAARCCNGARTAYGAYACNYTNATGAARATHAARAGYGTNYTNGTNGAYGARAARAARCAYATHMGNTTYGGNGAYTGGAGYGTNAAYGAYATHGARGTNYTNAAYAARTAYYTNTTYYTNACNTCNAARCCNGCNYTNTAYYTNGTNAAYYTNTCNGARAARGAYTAYATHMGNAARAARAAYAARTGGYTNCCNAARYTNAARGARTGGATHGAYAARAAYGAYCCNGGNGCNCCNYTNATHCCNTTYTCNGGNGCNYTNGARACNAARYTNTTYGARATGGAYCCNGCNGARAARGARGCNTTYYTNAARGARAAYAAYNNNACNAGYGCNYTNGAYAARATHATHGTNCARGGNTAYAARGCNYTNCARYTNGARTAYTTYTTYACNGCNGGNGCNGAYGARGTNAARGCNTGGACNATHCARAARGGNACNAARGCNCCNCARGCNGCNGGNMGNATHCAYACNMGNTAYGCNCCNAAYATGGGNTGGYTNACNTTYACNTTYGGNYTNGARMGNAARTTYAARCARYTNTGYAARMGNYTNGARGTNGTNMGNACNTTYCARCARCARGARGGNYTNAARTTYATGTCNCAYTTYAARAGYATGTTYATHATHMGNGAYGGNAARMGNAAYGCN---GCNCCNGTNGARYTNTTYGARYTNMGNAGYAAYGGNTCNATGYTNTGYACNMGNYTNATHCARGTNAARGCNGAYGCNTCNCARYTNAAYAGYGCNTTYTGYTAYATHYTNTAYGTNCCNYTNGARAAYGARACNGAYTCNGCNATHGTNTAYGCNTGGATHGGNAGYAARGCNGAYCCNGARTCNGCNMGNYTNATHGARAARATHGCNGARGARAARTTYAAYACNCCNTGGYTNAGYYTNCARGTNYTNAAYGARGGNAAYGARCCNGAYAAYTTYTTYTGGGTNGGNYTNGGNGGNMGNAARCARTAYGARACNGAYGCNGARTTYYTNAAYCAYACNMGNYTNTTYMGNTGYTCNAAYGARAARGGNTAYTTYACNGTNTCNGARAARTGYACNGGNGGNGAYTAYACNACNACNGTNGARGCNTAYATHCCNGCNAGYGGNMGNGCNATHCARGGNGCNACNAGYCAYCAYYTNGGNCARAAYTTYTCNAARATGTTYGARATHATHTAYGAYGAYCCNGARACNCARGARAARAARTAYGTNTTYCARAAYTCNTGGGGNYTNACNACNMGNACNATHGGNGTNATGGTNYTNGTNCAYGGNGAYGAYMGNGGNYTNGTNYTNCCNCCNMGNGTNGCNTCNATHCARGCNATHGTNGTNCCNTGYGGNATHACNGCNTCNAGYACNCARGARGARMGNAARCARYTNYTNGAYAGYTGYAARGCNYTNGTNGAYGARYTNYTNTCNNNNGGNATHMGNGCNGARGGNGAYTAYMGNGAYAAYTAYTCNCCNGGNGAYAARAAYCARATHAAYGARATHGTNAAYAAYYTNAARAARGGNCCNYTNGAYCCNAAYGTNGARGTNATHATHGGNGTNCCNGCNGTNTAYYTNTCNTAYGTNAARGGNAAYATHACNGAYAAYATHAAYGTNGCNGCNCARAAYTGYTGGAARGTNGCNAARGGNGCNTTYACNGGNGARATHTCNCCNGCNATGATHAARGAYGTNGGNTGYGAYTGGGTNATHYTNGGNCAYTCNGARMGNMGNACNATHTTYGGNGARAARGAYGAYYTNGTNGCNGARAARGTNGCNCAYGCNYTNGARAGYGGNYTNAARGTNATHGCNTGYATHGGNGARACNYTNGARGARMGNGARGGNGGNAARACNGARGARGTNGTNTTYMGNCARACNAARGCNYTNGTNGGNGCNATHGGNAAYAAYTGGAAYAARGTNGTNYTNGCNMGNCARYTNGARGGNGARATHGCNGARGARTGGAARACNYTNYTNCCNYTNGTNAARGAYGTNGTNGCNTTYGAYATGCARCAYTCNGCNGARATHCARGCNTGYGAYYTNYTNATGGARATHGAYMGNYTNGAYYTNYTNACNCARCAYATGGAYCARAGYAAYTAYCCNMGNGTNTGYYTNTAYYTNATHGGNTGYGCNAGYTAYGTNGTNGARCCNGARTCNACNCARATHYTNCARGGNGTNYTNGAYACNTAYYTNMGNTTYAAYGARTAYCCNMGNGCNYTNYTNGTNGCNATGCARYTNCAYGAYAARAAYAARTGYGARGARGTNTTYAAYGCNTGYGTNGAYCCNYTNATHAARAARCARYTNTGYTAYATGYTNGCNMGNCARTAYATHCCNATGGAYGTNGAYGAYGARGAYYTNMGNACNATHYTNYTNAAYGCNCAYATHAAYGAYCAYTTYYTNAGYYTNGGNMGNGARYTNGGNGCNTAYGAYCCNATGGTNCCNGAYGCNGARTGYYTNMGNGTNGTNGCNGARATHYTNGAYAGYYTNAAYATHGGNAAYTAYGTNYTNAARGTNAAYCAYMGNMGNYTNYTNGAYGGNATGTTYGARGCNTGYGGNGTNCCNGCNGAYAARTTYMGNACNACNTGYTCNACNGTNGAYAARYTNGAYAARTCNCCNTGGGARGARGTNMGNACNGARATGATHAAYGARAARGGNGTNACNCCNGARGCNGCNGAYAARATHGGNGARTAYGTNMGNYTNAAYGGNAGYACNGARYTNGCNGARAARYTNYTNAARGAYGARAARYTNTCNAARACNAARGCNGCNGTNGARGGNYTNGARGGNATHAARYTNYTNYTNAGYTAYTGYGARYTNTAYGGNATHAARGAYAARATHYTNTTYGAYYTNAGYYTNGCNMGNGGNYTN------------------------------------------------------------------------------------------------------------------------------------------------------------------------------------------------------------------------------------------------------------------------------------------------------------------------------------------------------------------------------------------------------------------------------------------------------------------------------------------------------------------------------------------------------------------------------------------------------------------------------------------------------------------------------------------------------------------------------------------------------------------------------------------------ACNATHTGGTAYYTNTAYMGNGAYGGNYTNYTNCCNAARAAYACNAARTTYATHGGNTAYGCNMGNACNCAYCARTCNATHTCNGAYATHAARGARAARAGYAARAARTAYGTNAARGTNMGNCCNGGNGARGARGAYAARTTYGARGAYTTYTGGCARGCNAAYGARTAYYTNGCNGGNGCNTAYGAYAARMGNGTNGAYTAYGARMGNYTNAAYCAYGARATHTCNAARAAYGARAARGGNTCNGTNGCNAAYMGNATHTTYTAYYTNGCNGTNCCNCCNACNGTNTTYGARGAYGTNACNGTNAAYATHMGNAAYGCNTGYATGTCNATHAARGGNTAYACNMGNGTNATHATHGARAARCCNTTYGGNMGNGAYGAYGTNAGYTCNGARAARYTNAGYAGYCAYYTNGCNTCNYTNTTYAARGARGARCARATHTAYMGNATHGAYCAYTAYYTNGGNAARGARATGGTNCARAAYYTNATGACNATHMGNTTYGCNAAYCARATHTTYTGYCCNTCNTGGAAYMGNGARAAYATHGCNTCNGTNYTNATHTCNTTYAARGARCCNTTYGGNACNGARGGNMGNGGNGGNTAYTTYGAYGAYTTYGGNATHGTNMGNCAYYTNACNGGNGAYATHCAYGCNGTNACNGCNGCNAAYAAYYTNYTNGCNGCNCARATGGAYGCNMGNATHTTYCAYGARYTNACNCARAARGAYGGNCCNYTNTAYGAYMGNYTNGTNCCNAARATHAARGGNACNMGNAARTTYTCNCCNATHCARYTNMGNMGNYTNAARMGNYTNGGNATHGAYAARACNGAYCCNGAYTCNYTNACNGARGAYGARMGNACNAARTTYGCNMGNYTNAAYATHGAYCCNACNAARGTNATGTGGMGNMGNGTNATGGAYYTNAAYGAYMGNTAYYTNMGNAARATHACNATHGGNCARTCNCCNACNGARAARGGNTTYACNMGNGARACNGCNTTYGAYATHTCNGTNGCNAGYGARATHATGGCNATHYTNGCNYTNGGNAARGAYGTNGARGAYATHAARGARMGNYTNGCNAGYATGGTNGTNGCNYTNGAYAARAAYGGNAAYGCNGTNACNGCNGAYGAYYTNGGNGTNACNGGNGCNYTNATGGTNYTNYTNAARGAYGCNTTYGARCCNACNYTNATGCARTCNYTNGARGGNTCNCCNGTNYTNGTNCAYGCNGGNCCNGARACNGGNCCNTGYGGNCCNTGYTCNGARYTNCAYTAYGAYMGNATHGGNGGNMGNGARGCNGCNCAYYTNGTNAAYATGGAYGAYCCNGAYGTNYTNGARATHTGGAAYYTNGTNTTYATHCARTTYAAYMGNGARTCNGAYGGNTCNYTNAARYTNYTNCCNAARAARCAYATHGAYTGYGGNYTNGGNYTNGARMGNYTNGTNTCNGTNATHCARGAYAARMGNGCNAAYTAYGAYACNGAYTTYTTYATGCCNATHTTYAARGTNATHGARCARGGNACNGGNGTNMGNCCNTAYTCNGGNAARGTNGGNTCNGARGAYTCNGAYGGNATHGAYATGGCNTAYMGNGTNYTNGCNGAYCAYGCNMGNACNYTNACNATHGCNYTNTCNGAYGGNGGNTGYCCNGAYAAYACNGGNMGNGGNTAYGTNYTNMGNMGNATHYTNMGNMGNGCNGTNMGNTAYGCNTCNGARAARYTNAAYGCNAARCCNGGNTTYTTYGGNTCNYTNGTNTAYACNGTNGTNAAYATHYTNGGNGAYGTNTTYCCNGARATHAARAARGAYCCNCARGGNATHGTNCARACNATHAAYGARGARGARATHCARTTYYTNAARACNYTNACNMGNGGNMGNAAYYTNYTNAAYMGNACNATHGARAARYTNTCNAARGTNATHCCNGGNGAYGTNGCNTGGMGNYTNCARMGNAARCARAARACNMGNGCNTTYTGYTAYTTYTGYAAYGCNYTNCARMGNYTNCCNGCNTGYGCNGCNTGYGGNAARGTNAARTGYATGATGMGNTCNGGNGAYTGYYTNGTNAARCAYCCNGCNGTNTAYACNACNGGNATGGCNATGGTNGGNGCNATHTGYGAYTTYTGYGARGCNTGGGTNTGYCAYGGNMGNAARTGYGTNAGYACNCAYGCNTGYGTNTGYCCNYTNGCNGAYGCNGTNTGYGTNGARTGYGAYMGNGGNGTNTGGGARCAYGGNGGNMGNGTNTTYMGNTGYAGYTTYTGYGCNGARTAYYTNGGNMGNTAYTCNYTNTGGTCNGCNATHGGNYTNTCNATHTCNYTNTAYATHGGNTTYGARAAYTTYGARAARYTNYTNGAYGGNGCNAGYTTYATGGAYGARCAYTTYTGYACNGCNCCNYTNGANAARAAYGCNCCNGTNATHYTNGCNYTNYTNGGNGTNTGGTAYAGYAAYTTYCAYGGNGCNGARACNCAYGCNYTNYTNCCNTAYGAYCARTAYYTNCAYMGNTTYGCNGCNTAYTTYCARCARGGNGAYATGGARAGYAAYGGNAARTAYGTNACNMGNAGYGGNGAYCARGTNGAYTAYAGYACNGGNCCNATHGTNTGGGGNGARCCNGGNACNAAYGGNCARCAYGCNTTYTAYCARYTNATHCAYCARGGNACNMGNYTNATHCCNTGYGAYTTYATHGCNCCNGCNCARACNCAYAAYCCNATHTCNGGNGGNGTNCAYCAYAARATHYTNYTNGCNAAYTTYYTNGCNCARACNGARGCNYTNATGAARGGNAARACNTCNGCNGARGCNAARGCNGARYTNGARAARTCNGGNATGGCNCCNGARGCNGTNGCNAARATHYTNCCNCAYAARGTNTTYAARGGNAAYMGNCCNACNAAYTCNATHGTNGTNAARAARGTNACNCCNTTYACNYTNGGNGCNYTNATHGCNATGTCNGARAAYCCNAARYTNCCNGARYTNYTNCAYMGNGCNGGNGTNGTNTTYATHGGNCCNCCNGARAARGCNATGTGGGCNYTNGGNGAYAARATHGCNTCNTCNATHGTNGCNCARACNGCNGAYATHCCNACNYTNCCNTGGAGYGGNAGYGAYYTNAARGCNGARTAYAAYAGYAARAARATHAARATHTCNTCNGARYTNTTYGCNAARGGNTGYGTNACNAGYCCNGARGARGGNYTNYTNGCNGCNAAYAARATHGGNTTYCCNGTNATGATHAARGCNTCNGARGGNGGNGGNGGNAARGGNATHMGNAARGTNGARAAYCCNGAYGAYTTYCAYAAYATGTTYMGNCARGTNCARGCNGARGTNCCNGGNTCNCCNATHTTYGTNATGAARYTNGCNMGNTCNGCNMGNCAYYTNGARGTNCARYTNYTNGCNGAYCARTAYGGNAAYGCNATHTCNYTNTTYGGNMGNGAYTGYTCNATHCARMGNMGNCAYGGNTAYCCNGARTCNYTNACNGAYCCNTCNTAYCAYGCNCARYTNYTNGTNYTNACNTAYCCNYTNGTNGGNAAYTAYGGNGTNCCNNNNGARAAYGARAARGAYGARTAYGGNYTNCCNAARTGGTTYGARTCNCAYAARATHTGGGCNGCNGGNYTNATHGTNGGNGARGTNAGYACNGARGCNTGGCAYTGGMGNGCNMGNCARTCNYTNGGNGCNTGGYTNTCNAARCAYAAYATHCCNGGNYTNACNGGNATHGAYACNMGNGCNYTNACNATHMGNYTNMGNGCNGGNGTNACNYTNGGNMGNATHGTNCARGGNGTNCCNAARGAYCCNAAYACNMGNAAYYTNGTNNNNGARGTNTCNATHAARGAYAGYAARGTNTTYAAYGARAARGGNGAYGTNACNATHYTNGCNATHGAYTGYGGNYTNAARTAYAAYCARATHMGNTGYYTNATHAARMGNAAYGCNAARGTNGTNGTNGTNCCNTGGAAYCAYCCNYTNGAYATHAAYAARTTYGAYGGNYTNTTYATHAGYAAYGGNCCNGGNGAYCCNGARATGTGYAARATHGTNGTNGARAAYATHAARAAYGTNATHATHAARCCNGTNTTYGGNATHTGYYTNGGNCAYCARYTNYTNTCNACNGCNGCNGGNTGYAARACNTTYAARATGAGYTAYGGNAAYMGNGGNCAYAAYYTNCCNTGYACNCAYAAYGGNACNGGNMGNTGYTTYATGACNTCNCARAAYCAYGGNTTYGCNGTNGAYACNGARACNYTNCCNAARGGNTGGAARGTNYTNTTYACNAAYGARAAYGAYAARACNAAYGARGGNATHATHCAYGARGAYCARCCNTTYTTYAGYGTNCARTTYCAYCCNGARCAYACNGCNGGNCCNACNGAYYTNGARGAYYTNTTYGAYATHTTYYTNGGNGCNGTNAARATHTAYAARAARAAYCARACNTGYGTNATHGAYAARATGATHACNGARAARYTNAARTAYGARCCNACNATHAAYNNNCCNAARAARGTNYTNATHYTNGGNTCNGGNGGNYTNTCNATHGGNCARGCNGGNGARTTYGAYTAYTCNGGNTCNCARGGNGTNAARGCNATGAARGARGARAARATHCARACNGTNYTNATHAAYCCNAAYATHGCNACNGTNCARACNTCNAARGGNYTNGCNGAYAARGTNTAYTTYYTNCCNATHACNCCNGARTAYGTNGARCARGTNATHAARGCNGARMGNCCNACNGGNGTNYTNYTNACNTTYGGNGGNCARACNGCNYTNAAYTGYGGNGTNGARYTNCARAARAAYGGNGTNTTYGARAARTAYGGNGTNAAYGTNYTNGGNACNCCNATHCARTCNATHATHGAYACNGARGAYMGNAARATHTTYGCNGARAARGTNAAYGCNATHGGNGARAARGTNGCNCCNAGYGCNGCNGTNTCNAGYGTNGARGARGCNYTNTCNGCNGCNAARCARATHGGNTAYCCNGTNATGGCNMGNTCNGCNTTYTCNYTNGGNGGNYTNGGNTCNGGNTTYGCNAAYAAYGARGARGARYTNMGNTCNYTNGCNCAYCARGCNYTNTCNCAYTCNGAYCARYTNATHATHGAYAARTCNYTNAARGGNTGGAARGARGTNGARTAYGARGTNGTNMGNGAYGCNTTYGAYAAYTGYATHACNGTNTGYAAYATGGARAAYGTNGAYCCNYTNGGNATHCAYACNGGNGARTCNATHGTNGTNGCNCCNAGYCARACNYTNTCNAAYMGNGARTAYTAYATGYTNMGNAAYACNGCNYTNAARGTNATHMGNCAYTTYGGNGTNGTNGGNGARTGYAAYATHCARTAYGCNYTNAAYCCNAAYTCNGARGARTTYTTYATHATHGARGTNAAYGCNMGNYTNTCNMGNAGYTCNGCNYTNGCNAGYAARGCNACNGGNTAYCCNYTNGCNTAYGTNGCNGCNAARYTNGCNYTNGGNATHCCNYTNCCNACNATHMGNAAYTCNGTNACNTCNGTNACNACNGCNTGYTTYGARCCNAGYYTNGAYTAYTGYGTNGTNAARATHCCNMGNTGGGAYYTNGCNAARTTYAAYMGNGTNAGYACNAARATHGGNAGYTCNATGAARAGYGTNGGNGARGTNATGTCNATHGGNMGNAAYTTYGARGARGCNTTYCARAARGCNYTNMGNATGGTNGAYGARAAYGTNAAYGGNTTYGAYCCNAARATHAARAARGTNAAYGARAAYGARYTNMGNGARCCNACNGAYAARMGNATGTTYGTNYTNGCNGCNGCNATHAARGARGGNTAYTCNGTNGARMGNYTNTAYGARYTNACNAARATHGAYMGNTGGTTYYTNGARAARTTYAARAAYATHATHGCNTAYAAYGARATHYTNATHAAYAARGAYYTNYTNAARAARGCNAARCARATHGGNTTYTCNGAYMGNCARATHGCNGTNGCNATHAARAGYACNGARYTNGCNGTNMGNAARYTNMGNGARGARYTNAARATHTGYCCNAGYGTNAARMGNATHGAYACNGTNGCNGCNGARTGGCCNGCNTCNACNAAYTAYYTNTAYYTNACNTAYAAYGGNACNACNCAYGAYATHGAYTTYCCNGGNGARTTYGTNATGGTNYTNGGNTCNGGNGTNTAYMGNATHGGNAGYTCNGTNGARTTYGAYTGGTGYGCNGTNGGNTGYYTNMGNGARYTNAARAAYCARGGNAARCARACNATHATGATHAAYTAYAAYCCNGARACNGTNAGYACNGAYTAYGAYATGAGYGAYMGNYTNTAYTTYGARGARATHTCNTTYGARGTNGTNATGGAYATHTAYAAYYTNGARAARCCNGAYGGNGTNATHYTNTGY---------------------------------------------------------------------------------------------------------------------------------------------------------------------------------------------------------------------------------------GCNAGYCCNGCNTGYACNGARYTNGARGTNGTNATGYTNGAYTGGYTNGGNCARATGYTNGGNYTNCCNGARTGYTTYYTNGCNMGNTCNGGNGGNGARGCNGGNGGNGTNATHCARGGNACNGCNAGYGARGCNACNYTNGTNGCNYTNYTNGGNGCNAARTCNAARATGATGCAYMGNGTNAARGARCARCAYCCNGARTGGACNGAYAAYGAYATHATHTCNAARYTNGTNGGNTAYTGYAAYAGYCARGCNCAYTCNTCNGTNGARMGNGCNGGNYTNYTNGGNGGNGTNAARYTNAARTGYYTNAARCCNGAYTCNAARMGNMGNYTNAAYGGNGARATHYTNMGNGARGCNATHGARAARGAYATHAARGAYGGNYTNATHCCNTTYTAYGTNGTNGCNACNYTNGGNACNACNTCNTCNTGYACNTTYGAYATHYTNGAYGARGTNGGNGAYGTNTGYMGNGARAARGAYATHTGGYTNCAYGTNGAYGCNGCNTAYGCNGGNTCNGCNTTYATHTGYCCNGARTAYMGNTAYYTNATGAARGGNATHGARAARGCNGAYTCNTTYAAYTTYAAYCCNCAYAARTGGATGYTNATHAAYTTYGAYTGYTCNGCNATGTGGYTNAARCARCCNMGNTGGATHGTNGAYGCNTTYAAYGTNGAYCCNYTNTAYYTNAARCAYGAYCARCARGGNTCNGCNCCN------------------------------------------------------------------------------------------------------------------------------------------------------------------------------------------------------------------------------------------------------------------------------------------------------------------------------------------------------YTNGGNYTNTTYMGNGCNGCNGTNCCNTCNGGNGCNTCNACNGGNGTNCAYGARGCNYTNGARYTNMGNGAYAAYGTNAARGGNGARTAYCAYGGNAARGGNGTNYTNACNGCNGTNAARAAYATHAAYACNYTNATHGCNCCNGARYTNYTNAARGCNAAYATHGARGTNACNCARCARAARGARATHGAYCARYTNATGYTNAAYATHGAYGGNACNGARAAYAARTCNAARYTNGGNGCNAAYGCNATHYTNGGNGTNTCNYTNGCNGTNGCNAARGCNGGNGCNGCNAARAARGGNGTNCCNYTNTAYAARCAYYTNGCNGAYYTNGCNGGNAAYAAYGAYATHGTNYTNCCNGTNCCNGCNTTYAAYGTNATHAAYGGNGGNTCNCAYGCNGGNAAYAARYTNGCNATGCARGARTTYATGATHYTNCCNACNGGNGCNTCNTCNTTYACNGARGCNATGMGNATGGGNACNGARGTNTAYCAYCAYYTNAARAARATHATHAARGARAARTTYGGNYTNGAYTCNACNGCNGTNGGNGAYGARGGNGGNTTYGCNCCNAAYATHCARAAYAAYAARGAYGCNYTNTTYYTNATHCARGAYGCNATHGCNCARGCNGGNTAYACNGGNAARATHGARATHGGNATGGAYGTNGCNGCNTCNGARTTYTAYAARAAYAAYGTNTAYGAYYTNGAYTTYAARAAYCCNAARTCNAAYCCNGCNGAYTAYYTNTCNTCNGAYAARYTNGCNGARYTNTAYYTNGAYTTYTGYAARGARTTYCCNATGGTNTCNATHGARGAYCCNTTYGAYCARGAYGAYTGGGCNGCNTGGACNAGYYTNACNAGYMGNACNCCNATHCARATHGTNGGNGAYGAYYTNACNGTNACNAAYCCNAARMGNATHGCNACNGCNGTNGARAARAARGCNTGYAAYTGYYTNYTNYTNAARGTNAAYCARATHGGNAGYGTNACNGARTCNATHGARGCNCAYYTNYTNGCNAARAARAAYGGNTGGGGNACNATGGTNTCNCAYMGNTCNGGNGARACNGARGAYACNTTYATHGCNGAYYTNGTNGTNGGNYTNTCNACNGGNCARATHAARACNGGNGCNCCNTGYMGNTCNGARMGNYTNATHGGNMGNTCNTTYATHGAYTTYGTNCAYCCNAARGAYMGNGAYACNTTYGCNACNTAYATHATGTCNGGNGTNACNGARAARYTNAGYGTNGARATGTGYTGYMGNATHMGNACNTAYMGNAGYYTNTCNGGNTTYGGNGTNAARAAYGCNAARGTNACNTTYATHCCNTAYGCNYTNAAYYTNTCNTTYGARATHGCNCAYGARGARYTNGTNATHAARGCNACNCCNYTNYTNTCNGCNTTYAARACNCCNAAYGARACNGTNGTNAARCCNTTYATGACNMGNCAYGTNTCNTCNGGNAARATHGARTTYGTNGAYACNCARTCNGCNCCNTAYYTNGGNTAYYTNCCNCARGAYATHATHAAYAARGAYATHYTNTGYYTNTAYCAYCCNGARGAYATGGAYTAYYTNCAYCARYTNTAYGARGARYTNATHMGNAARMGNATHACNACNAAYTCNAARTCNTAYMGNATHGTNACNCAYAAYGGNGAYTCNATHMGNGTNGARACNGARTTYAGYTGYTTYGTNAAYCCNTGGTCNAARAARYTNGARTTYGTNAGYGGNAARCAYGTNGTNGTNCARGGNCCNNNNAAYCCNGAYGTNTTYYTNGARCCNAARCAYGAYGTNAAYACNATHMGNAAYAAYYTNATHAARATGATGACNGARTCNACNAARACNGCNGARTTYGCNAARCARCARACNAGYAARMGNTGYATGGARYTNGCNACNTTYYTNGARAGYYTNATHCCNAARGCNGARGARYTNYTNGARATHACNGARCCNGAYCAYTTYTAYMGNGAYTCNYTNGTNYTNGGNGGNATHTCNCCNCAYCAYGARAAYAGYAARTCNAGYACNGARACNCCNYTNAGYTCNTGYACNGTNAARACNTGYTGGATGMGNYTNCCNACNTTYMGNTCNGTNGGNGAYGCNYTNAARGAYMGNTTYGAYGGNGCNTCNMGNGTNATGATGCAYAAYGCNCCNGTNCARMGNAAYGAYGCNGCNCCNCAYMGNGTNCCNMGNMGNGAYMGNTAYMGNTTYCARYTNMGNCCNCAYAAYCCNGAYCAYAARTCNCCNGGNGCNAARGAYYTNGTNTAYYTNGARTCNTCNCCNGGNTTYTGYGARMGNAAYCCNMGNYTNGGNATHCCNGGNACNCAYGGNMGNGCNTGYAAYGAYACNAGYATHGGNGTNGAYGGNTGYGAYYTNATGTGYTGYGGNMGNGGNTAYMGNACNGARACNATGATHGTNGTNGARMGNTGYAAY
Aeuro_BOMB_BRAH                YTNATHTGYGARGTNTAYCAYYTNATGAARGAYGTNYTNGGNATGGARCARGGNGARATGGCNGARGTNTTYGARGARTGGAAYAARGGNGAYYTNGAYTCNTTYYTNATHGARATHACNMGNGAYATHATGAARTAYAARGARTCNGAYGGNCARTAYYTNYTNCCNAARATHMGNGAYGCNGCNGGNCARAARGGNACNGGNAARTGGACNGTNATHAGYTCNYTNGARYTNGGNGCNCCNGTNACNYTNATHGGNGARGCNGTNTTYGCNMGNTGYYTNTCNGCNYTNAARGAYGARMGNATHAARTCNAGYAARAGYYTNCCNGGNTCNTCNACNCARTAYACNGGNGAYAARAARCARTTYYTNGARCAYYTNMGNAARGCNYTNTAYGCNAGYAARYTNATHTCNTAYGCNCARGGNTTYATGYTNYTNMGNGARGCNGCNAARATGTAYTCNTGGCAYYTNAAYTAYGGNAAYATHGCNYTNATGTGGMGNGGNGGNTGYATHATHMGNAGYGTNTTYYTNGGNAAYATHAARGAYGCNTTYACNMGNAAYCCNGARYTNTCNAAYYTNYTNYTNGAYCCNTAYTTYAARGARMGNATHAGYGCNTCNCARATGTCNYTNMGNCARGTNGTNGCNCARGCNGCNYTNGTNGGNGTNCCNGTNCCNGCNYTNTCNGCNGCNYTNGCNTTYTAYGAYGGNTAYMGNTCNGARATGYTNCCNGCNAAYYTNYTNCARGCNCARMGNACNATHGAYCCNAAYGARAGYMGNGTNCCNGTNCCNGAYGARMGNTAYGAYTAYYTNTGYGARTTYCAYAARCCNGCNAGYAARGTNCCNGCNTTYYTNAAYGTNGTNGAYATHGCNGGNYTNGTNMGNGGNGCNGCNGARGGNCARGGNYTNGGNAAYGCNTTYYTNTCNCAYATHAARGCNTGYGAYGCNATHTTYAAYYTNTGYMGNGCNTTYGAYGAYGARGAYGTNATHCAYGTNGAYGGNGARGTNAAYCCNGTNMGNGAYYTNGARACNATHGGNGARGARYTNMGNYTNAARGAYGARGARCARYTNATGCARAAYTTYGARAARYTNGAYMGNGTNGTNAAYMGNGGNGGNGAYAARAARYTNAARGCNGARTAYGAYGCNYTNAAYAARATHAARGCNATHYTNGTNGAYGARAARAARCAYATHMGNTTYGGNGAYTGGAGYGCNGCNGAYATHGARGTNYTNAAYAARTAYYTNTTYYTNACNTCNAARCCNGCNYTNTAYYTNGTNAAYYTNTCNGARAARGAYTAYATHMGNAARAARAAYAARTGGYTNCCNAARYTNAARGARTGGATHGAYAARAAYGAYCCNGGNGCNCCNYTNGTNCCNTTYTCNGGNGCNYTNGARACNAARYTNYTNGAYATGGARCCNGCNGARMGNCARGCNTTYYTNAARGARCAYAAYATHACNAGYGCNYTNGAYAARATHATHGTNCARGGNTAYAARGCNYTNCARYTNGARTAYTTYTTYACNGCNGGNCCNGAYGARGTNAARGCNTGGACNATHCARAARGGNACNAARGCNCCNCARGCNGCNGGNMGNATHCAYACNMGNMGNGCNCCNAAYATGGGNTGGYTNACNTTYACNTTYGGNYTNGARMGNAARTTYAARCARYTNTGYMGNMGNYTNGAYGTNGTNMGNACNCAYCARCARCARGARAGYYTNAARTTYATGGCNCAYTTYCAYMGNMGNTTYATHATHMGNGAYGGNAARMGNAAYCAYGCNCCNCCNGTNGARYTNTTYGARYTNMGNAGYAAYGGNTCNGCNYTNTGYACNMGNYTNATHCARGTNAARGCNGAYGCNGCNCARYTNAAYAGYGCNTTYTGYTAYATHYTNAAYGTNCCNYTNGARGGNGARACNTCNTCNGCNATHGTNTAYGCNTGGATHGGNTCNAARAGYGAYGCNGAYTCNGCNMGNYTNATHGARCARATHGCNGARGARAARTTYAAYAAYCCNTGGGTNAGYYTNCARGTNYTNACNGARGGNAGYGARCCNGAYAAYTTYTTYTGGGTNGCNYTNGGNGGNMGNAARCCNTAYGAYACNGAYGCNGAYTAYYTNAAYTAYACNMGNYTNTTYMGNTGYTCNAAYGARAARGGNTAYTTYACNGTNTCNGARAARTGYACNGGNGGNAAYTAYACNACNACNGTNGARGCNTAYATHCCNGCNAGYGGNMGNGCNATHCARGGNGCNACNAGYCAYCAYYTNGGNCARAAYTTYTCNAARATHTTYGARATHGTNTAYGAYGAYCCNGAYACNCAYGAYAARGCNTAYGTNTAYCARAAYTCNTGGGGNYTNACNACNMGNACNATHGGNGTNATGGTNYTNGTNCAYGGNGAYGAYAARGGNYTNGTNYTNCCNCCNMGNGTNGCNGAYATHCARGCNATHGTNGTNCCNTGYGGNATHACNGCNTCNAGYTCNGCNGARGARMGNAARAAYYTNATHGAYTCNTGYAARGCNYTNGTNGAYGARYTNGTNGCNGGNGGNATHMGNGCNGARGGNGAYTAYAARGAYAAYTAYTCNCCNGGNGAYAARAAYCARATHAAYGARATHGTNAAYAAYYTNAARAARGGNCCNYTNGAYCCNAAYGTNGARGTNGTNGTNGGNGTNCCNGCNATHTAYYTNGCNTAYGTNAARGGNATHATHCCNGAYACNATHGARGTNGCNGCNCARAAYTGYTGGAARTCNCCNAARGGNGCNTTYACNGGNGARATHTCNCCNGCNATGATHAARGAYATHGGNGTNACNTGGGTNATHYTNGGNCAYTCNGARMGNMGNACNATHTTYGGNGARAARGAYGARYTNGTNGCNGARAARGTNTCNCAYGCNYTNGARTCNGGNYTNAARGTNATHGCNTGYATHGGNGARACNYTNGARGARMGNGARGCNGGNAARACNGARGARGTNGTNTTYMGNCARACNAARGCNYTNATHCCNGCNATHGGNAAYAAYTGGGCNAAYGTNGTNYTNGCNMGNCARYTNGARGGNGARATHGCNGARGARTGGAAYACNYTNYTNCCNYTNGTNMGNGAYGTNGTNTCNTTYGAYATGAARCAYTCNGCNGARATHCARGCNTGYGAYYTNYTNATGGARATHGAYMGNYTNGAYYTNYTNACNCARCAYATGGAYCARAGYAAYTAYCCNMGNGTNTGYYTNTAYYTNATHGGNTGYGCNAGYTAYGTNGTNGARCCNGARTCNACNCARATHYTNCARGGNGTNYTNGAYACNTAYYTNMGNTTYAAYGARTAYCCNMGNGCNYTNYTNGTNGCNATGCARYTNCAYGAYAARGCNAARTGYGARGARGTNTTYAAYTCNTGYAAYGAYCCNYTNATHAARAARCARYTNTGYTAYATGYTNGCNMGNCARTAYATHCCNYTNGARATHGAYGAYGARGAYYTNMGNACNATHYTNYTNAAYGCNCAYATHAAYGAYCAYTAYYTNAGYYTNGGNMGNGARYTNGGNYTNTAYGAYCCNATGGTNCCNGAYGCNGARTGYYTNAARGTNGTNACNGARATHYTNGAYGCNYTNAAYATHGGNCARTAYGTNYTNAARGTNAAYCAYMGNMGNYTNYTNGAYGGNATGTTYAARGCNTGYGGNGTNCCNGARGAYAARTTYMGNAGYACNTGYTCNACNGTNGAYAARYTNGAYAARTCNCCNTGGGAYGARGTNMGNACNGARATGATHAAYGARAARGGNGTNACNCCNGARGCNGCNGAYMGNATHGGNGARTAYGTNTGYYTNCAYGGNGGNGCNGARYTNGCNGAYAARYTNYTNAARGAYGARAARYTNTCNAARGTNAARGCNGCNGTNGARGGNYTNCARGGNATHAARYTNYTNYTNGARTAYTGYGARYTNTTYGGNATHAARGAYAARATHYTNTTYGAYYTNAGYYTNGCNMGNGGNYTNYTNMGNTTYATHAARAARACNYTNAARACNCAYGCNGAYGARGTNGTNACNYTNCAYAARGGNAGYCCNATGACNYTNAARGCNGTNTTYCARTCNATGAAYYTNAGYACNTAYGAYYTNACNGTNGAYATGYTNGAYGTNCAYGCNGAYMGNAAYACNTTYCAYMGNTTYGAYAARTTYAAYGCNAARTAYAAYCCNATHGGNGARAGYMGNYTNMGNGARGTNTTYYTNAARACNGAYAAYTAYATGAAYGGNAARTAYTTYGCNMGNATHATHAARGARGTNGCNTCNGAYYTNGARGARAGYAARTAYCARAAYGCNGARYTNMGNYTNTCNATHTAYGGNAARAGYTCNAGYGARTGGGCNAARYTNGCNAARTGGGCNATHCARTAYGARGTNCAYTCNGAYAAYGTNMGNTGGYTNATHCARATHCCNMGNYTNTAYGAYATHTTYAARTCNAAYAARATHATGAAYAAYTTYCARGARTTYYTNAGYAAYATHTTYGARCCNYTNTTYGARGTNACNAAYGAYCCNAGYAGYAAYYTNGARYTNCAYAARTTYYTNACNCAYGTNGTNGGNTTYGAYAGYGTNGAYGAYGARTCNAARCCNGARAAYCCNATGYTNGAYGTNGAYGTNAARTTYCCNGCNGAYTGGGAYGAYGARGARAAYCCNCCNTAYGCNTAYTAYYTNTAYTAYATGTAYGCNAAYATGACNGTNYTNAAYCAYTTYMGNAARGARCARGGNYTNAAYACNTTYGTNYTNMGNCCNACNATHTGGTAYYTNTAYMGNGAYAAYYTNYTNCCNMGNACNACNAARTTYGTNGGNTAYGCNMGNACNAARCARACNYTNGCNGARATHMGNGARAARTCNAARAARTAYATGAARGTNMGNCCNGGNGARGARGAYAARTTYGARGARTTYTGGCARGCNAAYGAYTAYATHGCNGGNTCNTAYGAYAARMGNGTNGAYTTYGARYTNYTNAAYCARTCNATHAGYAARTTYGARAARGGNCCNATHGCNAAYMGNATHTTYTAYYTNGCNGTNCCNCCNACNGTNTTYGARAAYGTNACNGTNAAYATHMGNAAYGCNTGYATHAGYATHAARGGNTTYACNMGNGTNATHATHGARAARCCNTTYGGNMGNGAYGAYGTNTCNTCNGARAARYTNAGYAAYCAYYTNGTNGGNYTNTTYAARGARGARCARATHTAYMGNATHGAYCAYTAYYTNGGNAARGARATGGTNCARAAYYTNATGACNYTNMGNTTYGCNAAYAARATHTTYTGYCCNTCNTGGAAYMGNGARAAYATHGCNTCNGTNYTNATHTCNTTYAARGARCCNTTYGGNACNGARGGNMGNGGNGGNTAYTTYGAYGAYTTYGGNATHGTNMGNCAYATGACNGGNGAYATHCAYGCNGTNACNGCNGCNAAYAAYYTNYTNGCNGCNCARATGGAYGCNMGNATHTTYCAYGARYTNACNCARAARGAYGGNCCNYTNTAYGAYMGNYTNGTNCCNAARATHAARGGNGTNMGNAARTTYTCNTCNATHCARYTNMGNMGNYTNAARMGNYTNGGNATHGAYAARACNGAYCCNAAYTCNYTNACNGAYGARGARAARACNAARTTYGCNMGNYTNAAYATHGAYACNTCNAARATHATGTGGAAYMGNGTNGTNGAYYTNAAYGAYMGNTAYYTNMGNAARATHACNATHGGNCARTCNCCNACNGARAARGGNTTYACNMGNGARACNGCNTTYGAYATHTCNGTNGCNTCNGARATHATGGCNATHYTNGCNYTNGGNACNGAYGTNGAYGAYATHAARGARMGNYTNGCNAAYATGGTNGTNGCNYTNGAYMGNAGYGGNAGYCCNGTNACNGCNGAYGAYYTNGGNATGACNGGNGCNYTNYTNGTNYTNYTNAARGAYGCNTTYGARCCNACNYTNATGCARACNYTNGARGGNACNCCNGTNYTNGTNCAYACNGGNCCNGARACNGGNCCNTGYGGNCCNTGYTCNGARYTNCAYTAYGAYMGNATHGGNGAYMGNAAYGCNGCNCAYYTNGTNAAYATGGAYGAYCCNGAYGTNYTNGARATHTGGAAYYTNGTNTTYATHCARTTYAAYMGNGARACNGGNGGNGCNYTNAARCCNYTNCCNAARMGNCAYATHGAYTGYGGNYTNGGNYTNGARMGNYTNGTNTCNGTNATHCARAAYAARMGNGCNAAYTAYGAYACNGAYTTYTTYATGCCNYTNTTYGARGCNATHCARAARGGNACNGGNATHMGNCCNTAYTCNGGNAARGTNGGNGCNGAYGAYGTNGAYGGNATHGAYATGGCNTAYMGNGTNYTNGCNGAYCAYGCNMGNACNYTNACNATHGCNYTNTCNGAYGGNGGNTGYCCNGAYAAYACNGGNMGNGGNTAYGTNYTNMGNMGNATHYTNMGNMGNGCNGTNMGNTAYGCNTTYGARAARYTNAAYGCNAARTCNGGNTTYTTYGGNTCNYTNGTNTAYACNGTNGTNAARYTNYTNGGNGAYGTNTTYCCNGARATHAARAARGAYCCNGAYTCNATHGTNCARATGATHAAYGARGARGARGTNCARTTYYTNAARACNYTNTCNMGNGGNMGNAAYYTNYTNAAYMGNACNATHGARAARYTNTCNAARATHATHCCNGGNGAYATHGCNTGGMGNYTNYTNAARAARCARAARAGYMGNGCNTTYTGYTAYTTYTGYGGNGCNGTNCARMGNYTNCCNGCNTGYGCNCARTGYGGNAARYTNAARTGYATGYTNAARTCNGGNGAYTGYGTNGTNMGNCAYCCNGGNYTNTAYACNACNGGNYTNGCNATGGTNGGNGCNATHTGYGAYTTYTGYGARGCNTGGGTNTGYCAYGGNMGNAARTGYYTNAAYTCNCAYGCNTGYACNTGYCCNYTNATGGAYGCNGTNTGYYTNGARTGYGARMGNGGNGTNTGGGAYCAYGGNGGNMGNGTNTTYMGNTGYTGYTTYTGYCARGGNTTYYTNGGNMGNTAYTCNYTNTGGTCNGCNATHGGNYTNTCNATHTCNYTNTAYATHGGNTTYGAYAAYTTYGARAARYTNYTNGARGGNGCNAAYTAYATGGAYCARCAYTTYACNACNGCNCCNYTNGARAARAAYGCNCCNATHATHYTNGCNYTNYTNGGNGTNTGGTAYTCNAAYTTYTAYGGNGCNGARACNCAYGCNYTNYTNCCNTAYGAYCARTAYYTNCAYMGNTTYGCNGCNTAYTTYCARCARGGNGAYATGGARAGYAAYGGNAARTAYGTNACNMGNTCNGGNGARCARGTNGAYTAYTCNACNGGNCCNATHGTNTGGGGNGARCCNGGNACNAAYGGNCARCAYGCNTTYTAYCARYTNATHCAYCARGGNACNMGNYTNATHCCNTGYGAYTTYATHGCNCCNGCNCARTCNCAYAAYCCNATHTCNAAYGGNATHCAYCAYAARATHYTNYTNGCNAAYTTYYTNGCNCARACNGARGCNYTNATGAARGGNAARACNTCNGAYGARGCNAARGCNGARYTNGARAARTCNGGNATGGCNCCNGARGCNATHGCNAARATHYTNCCNCAYAARGTNTTYAARGGNAAYMGNCCNACNAAYTCNATHGTNGTNAARAARGTNAGYCCNTTYACNYTNGGNGCNYTNATHGCNYTNTCNGARAAYCCNAARYTNCCNGARYTNYTNCAYMGNGCNGGNGTNGTNTTYATHGGNCCNCCNGARAARGCNATGTGGGCNYTNGGNGAYAARATHGCNTCNTCNATHGTNGCNCARACNGCNGAYATHCCNACNYTNCCNTGGAGYGGNAGYGARYTNAARGCNCARTAYAAYTCNAARAARATHAARATHTCNTCNGARYTNTTYGCNMGNGGNTGYGTNACNTCNCCNGARCARGGNYTNCARGCNGCNCARAARATHGGNTTYCCNGTNATGATHAARGCNTCNGARGGNGGNGGNGGNAARGGNATHMGNAARGTNGARCAYGCNGAYGAYTTYAAYAAYATGTTYMGNCARGTNCARGCNGARGTNCCNGGNTCNCCNATHTTYGTNATGAARYTNGCNAARTCNGCNMGNCAYYTNGARGTNCARYTNYTNGCNGAYCARTAYGGNAAYGCNATHTCNYTNTTYGGNMGNGAYTGYTCNATHCARMGNMGNCAYGGNTAYCCNGARTCNYTNACNGAYCCNTCNTAYCAYGCNCARYTNYTNGTNYTNACNTAYCCNYTNATHGGNAAYTAYGGNGTNCCNGAYGARGAYGARMGNGGNGARCAYGGNATHCCNMGNTGGTTYGARTCNGAYMGNATHTGGGCNGCNGGNYTNATHGTNGGNGARGTNAGYACNMGNGCNMGNCAYTGGMGNGCNAARMGNTCNYTNGGNTCNTGGYTNGCNAARCAYAAYATHCCNGGNYTNTGYGAYGTNGAYACNMGNGCNYTNACNTTYMGNYTNMGNTCNGGNGTNACNYTNGGNMGNATHATHCARGGNATGCCNTCNGAYCCNAAYATHMGNAAYYTNGTNGAYGARGTNTCNACNAARGARYTNAARATHTTYAAYCCNAAYGGNGARGTNACNATHYTNGCNGTNGAYTGYGGNYTNAARTAYAAYCARATHMGNTGYYTNATGAARMGNAAYGCNAARGTNATHYTNGTNCCNTGGAAYCAYAARYTNGAYCCNTCNAARTAYGAYGGNYTNTTYATHAGYAAYGGNCCNGGNGAYCCNGARATHTGYAARCARATHGTNGARAAYYTNMGNACNGTNYTNATHAARCCNGTNTTYGGNATHTGYYTNGGNCAYCARYTNYTNTCNACNGCNGCNGGNTGYAARACNTAYAARACNACNTAYGGNAAYMGNGGNCAYAAYYTNCCNTGYACNCAYAGYGGNACNGGNMGNTGYTTYATGACNTCNCARAAYCAYGGNTTYGCNGTNGAYGCNAAYTCNYTNCCNAAYGAYTGGAARATHYTNTTYACNAAYGARAAYGAYAARACNAAYGARGGNATHATHCAYAARACNTCNCCNTTYTTYAGYGTNCARTTYCAYCCNGARCAYACNGCNGGNCCNACNGAYYTNGARTGYYTNTTYGAYATHTTYGTNGAYGCNGTNAARTCNTTYAARAAYAAYAARCCNTGYGTNATHGTNGAYATGATHACNAARAARYTNAAYTAYATHGCNACNACNCAYMGNCCNAARAARGTNYTNATHYTNGGNTCNGGNGGNYTNTCNATHGGNCARGCNGGNGARTTYGAYTAYTCNGGNTCNCARGGNGTNAARGCNATGCARGARGARAARATHCARACNGTNYTNATHAAYCCNAAYATHGCNACNGTNCARACNTCNAARGGNYTNGCNGAYAARGTNTAYTTYYTNCCNATHACNCCNGARTAYGTNGARCARGTNATHAARGCNGARMGNCCNACNGGNGTNYTNYTNACNTTYGGNGGNCARACNGCNYTNAAYTGYGGNGTNGARYTNGARAARTCNAAYGTNTTYCARAARTAYAAYGTNAAYGTNYTNGGNACNCCNATHCARTCNATHGTNGAYACNGARGAYMGNAARATHTTYGCNGARAARATHAAYGCNATHGGNGARAARGTNGCNCCNAGYGCNGCNGTNACNTCNGTNGARGARGCNYTNGCNGCNGCNYTNCAYATHGGNTAYCCNGTNATGGCNMGNTCNGCNTTYTCNYTNGGNGGNYTNGGNTCNGGNTTYGCNAAYAAYGARGAYGARYTNMGNGCNYTNGCNCAYCARGCNYTNTCNCAYTCNGAYCARYTNATHATHGAYAARTCNYTNAARGGNTGGAARGARGTNGARTAYGARGTNGTNMGNGAYGCNTAYGAYAAYTGYATHACNGTNTGYAAYATGGARAAYGTNGAYCCNYTNGGNATHCAYACNGGNGARTCNATHGTNGTNGCNCCNAGYCARACNYTNTCNAAYMGNGARTAYTAYATGYTNMGNAAYACNGCNATHAARGTNATHMGNCAYTTYGGNATHGTNGGNGARTGYAAYATHCARTAYGCNYTNAAYCCNAAYTCNGARGARTTYTAYATHATHGARGTNAAYGCNMGNYTNTCNMGNAGYTCNGCNYTNGCNAGYAARGCNACNGGNTAYCCNYTNGCNTAYGTNGCNGCNAARYTNGCNYTNGGNATHCCNYTNCCNATHATHAARAAYTCNGTNACNGGNGTNACNACNGCNTGYTTYGARCCNAGYYTNGAYTAYTGYGTNGTNAARATHCCNMGNTGGGAYYTNGCNAARTTYAAYMGNGTNAGYACNAARATHGGNAGYTCNATGAARAGYGTNGGNGARGTNATGTCNATHGGNMGNAAYTTYGARGARGCNTTYCARAARGCNYTNMGNATGGTNGAYGARAAYGTNAAYGGNTTYGAYCCNAAYATHAARAARGTNAAYGARAAYGARYTNMGNGARCCNACNGAYAARMGNATGTTYGTNYTNGCNGCNGCNYTNMGNGARGGNTAYAGYGTNGARAARYTNTAYGARYTNACNAARATHGAYAARTGGTTYYTNGARAARTTYAARAAYATHATHCARTAYTAYAARACNYTNATHACNTTYGAYATHYTNAARCARGCNAARAARATHGGNTTYTCNGAYAARCARATHGCNGCNGCNATHAARAGYACNGARYTNGCNGTNMGNAARYTNMGNGARGARTAYAARATHACNCCNTTYGTNAARCARATHGAYACNGTNGCNGCNGARTGGCCNGCNTCNACNAAYTAYYTNTAYYTNACNTAYAAYGGNAGYACNCAYGAYYTNGAYTTYCCNGGNGARTTYGTNATGGTNYTNGGNTCNGGNGTNTAYMGNATHGGNAGYTCNGTNGARTTYGAYTGGTGYGCNGTNGGNTGYYTNMGNGARYTNMGNAAYCARGGNAARCARACNATHATGATHAAYTGYAAYCCNGARACNGTNAGYACNGAYTAYGAYATGAGYGAYMGNYTNTAYTTYGARGARATHTCNTTYGARGTNGTNATGGAYATHTAYAAYATHGARMGNCCNAGYGGNGTNATHYTNTCNGTNCCNTCNGTNAARCCNGGNTAYYTNMGNCCNYTNGTNCCNGARCARGCNCCNCARCARGCNGARCCNTGGACNGCNGTNATGGCNGAYATHGARMGNGTNGTNATGTCNGGNGTNACNCAYTGGCAYTCNCCNMGNTTYCAYGCNTAYTTYCCNACNGCNAAYTCNTAYCCNTCNATHGTNGCNGAYATGYTNAGYGAYGCNATHGCNTGYATHGGNTTYACNTGGATHGCNAGYCCNGCNTGYACNGARYTNGARGTNGTNATGYTNGAYTGGYTNGGNCARATGYTNGGNYTNCCNGARGARTTYYTNGCNMGNTCNGGNGGNGARGCNGGNGGNGTNATHCARGGNACNGCNAGYGARGCNACNYTNGTNGCNYTNYTNGGNGCNAARGCNMGNACNATGCARMGNGTNAARGARCARCAYCCNGAYTGGTCNGAYATGGAYATHATHTCNAARYTNGTNGGNTAYTGYAAYAARCARGCNCAYTCNTCNGTNGARMGNGCNGGNYTNYTNGGNGGNGTNAARYTNMGNTCNYTNCAYCCNGAYGGNAARMGNMGNYTNMGNGGNGAYACNYTNMGNGARGCNATHGARGARGAYATHMGNAAYGGNYTNATHCCNTTYTAYGCNGTNGCNACNYTNGGNACNACNTCNTCNTGYGCNTTYGAYGTNYTNGAYGARATHGGNGAYGTNTGYAAYGARCAYAAYGTNTGGYTNCAYGTNGAYGCNGCNTAYGCNGGNTCNGCNTTYATHTGYCCNGARTAYMGNTAYYTNATGAARGGNATHGARAARGCNGAYTCNTTYAAYTTYAAYCCNCAYAARTGGYTNYTNGTNAAYTTYGAYTGYTCNGCNATGTGGYTNAARCARCCNMGNTGGATHGTNGAYGCNTTYAAYGTNGAYCCNYTNTAYYTNAARCAYGAYCARCARGGNTCNGCNCCNGAYTAYMGNCAYTGGCARATHCCNYTNGGNMGNMGNTTYMGNGCNYTNAARYTNTGGTTYGTNYTNMGNYTNTAYGGNGTNGARAAYYTNCARAARCAYATHMGNAARCARATHGCNYTNGCNCAYYTNTTYGARAARYTNTGYATGTCNGAYGARMGNTTYGARATHTAYGARGARGTNYTNATGGGNYTNGTNTGYTAYMGNYTNAARGGNGAYAAYGAYATHAAYGARCARYTNYTNMGNMGNATHAAYGGNMGNGGNAARATHCAYYTNGTNCCNTCNAARATHGAYGAYGTNTAYTTYYTNMGNYTNGCNATHTGYTCNMGNTTYACNGARGARAGYYTNGGNYTNTTYMGNGCNGCNGTNCCNTCNGGNGCNTCNACNGGNGTNCAYGARGCNYTNGARYTNMGNGAYAAYGTNAARGGNCARTAYCAYGGNAARAGYGTNYTNACNGCNATHAARAAYATHAAYGARATHATHGCNCCNGARYTNYTNAARCARAAYYTNGARGTNACNCARCARAARGARATHGAYCARYTNATGYTNAAYYTNGAYGGNACNGARAAYAARTCNAARYTNGGNGCNAAYGCNATHYTNGGNGTNTCNYTNGCNGTNGCNAARGCNGGNGCNGCNAARAARGGNGTNCCNYTNTAYAARCAYYTNGCNGAYYTNGCNGGNAAYACNGARATHATHYTNCCNGTNCCNGCNTTYAAYGTNATHAAYGGNGGNTCNCAYGCNGGNAAYAARYTNGCNATGCARGARTTYATGATHYTNCCNACNGGNGCNTCNTCNTTYAGYGARGCNATGMGNATGGGNTCNGARATHTAYCAYTAYYTNAARAARATHATHAARGARAARTTYGGNYTNGAYTCNACNGCNGTNGGNGAYGARGGNGGNTTYGCNCCNAAYATHCARAAYAAYAARGAYGCNYTNTAYYTNATHCARGAYGCNATHCARCARGCNGGNTAYACNGGNAARATHGARATHGGNATGGAYGTNGCNGCNTCNGARTTYTTYAARGAYGGNTCNTAYGAYYTNGAYTTYAARAAYCCNAARTCNAAYCCNGCNGAYTAYYTNTCNTCNGARAARYTNGCNGAYGTNTAYYTNGAYTTYATHAARGAYTTYCCNATGGTNTCNATHGARGAYCCNTTYGAYCARGAYGAYTGGGCNGCNTGGTCNAGYYTNACNGCNAARACNCCNATHCARATHGTNGGNGAYGAYYTNACNGTNACNAAYCCNAARMGNATHGCNACNGCNGTNGARAARAARGCNTGYAAYTGYYTNYTNYTNAARGTNAAYCARATHGGNAGYGTNACNGARTCNATHGAYGCNCAYYTNYTNGCNAARAARAAYGGNTGGGGNACNATGGTNTCNCAYMGNTCNGGNGARACNGARGAYACNTTYATHGCNGAYYTNGTNGTNGGNYTNTCNACNGGNCARATHAARACNGGNGCNCCNTGYMGNTCNGARMGNYTNGTNGGNMGNTCNTTYATHGAYTTYGTNCAYCARMGNGAYMGNAGYACNTTYGCNTCNCARATHACNAGYGGNYTNGCNGTNCCNGTNAAYGGNACNATGGTNTGYMGNATHMGNMGNTAYMGNGCNYTNACNGGNTTYGGNATHAARGARMGNGCNACNATHTTYATGCCNTTYYTNYTNAARTTYTCNTTYAGYATHAAYCAYGAYGARYTNGTNATHCARGCNACNCCNTTYTTYTCNGCNTTYAARATHCCNAARGARYTNATHTCNAAYCCNTTYGTNYTNMGNCAYACNTCNAAYGGNATHATHGARTAYGTNGAYCCNGARGCNGTNCCNTAYYTNGGNTAYYTNCCNCARGARATGGTNTCNAARGAYGTNYTNCARYTNTAYCAYCCNGAYGAYYTNGARTAYYTNTGYCARGTNTAYGARACNATHGTNAARGARGGNGTNYTNTCNMGNTCNAARCCNTAYMGNATHATGACNCARAAYGGNGAYTAYGCNAARYTNGARACNGARTGGTCNTCNTTYATHAAYCCNTGGTCNMGNAARYTNGARTTYGTNATHGGNAARCAYCARATHYTNGARGGNCCNACNAAYCCNGAYGTNTTYCAYGCNACNGARTCNGARAARGTNTAYYTNMGNCAYAAYATHYTNMGNATHATGAAYGARYTNACNAARCCNGCNGARGCNGCNAARCARCARATGAGYAARMGNTGYCARGAYYTNACNCAYTTYATGGARAGYYTNATGCCNAARCCNGAYGARYTNYTNGAYATHCARGAYGCNGAYCAYTAYTAYMGNGAYTCNGTNATGYTNGGNGGN---------------------------------------------------TCNTGYACNGTNAARACNTGYTGGATGMGNYTNCCNAGYTTYMGNTCNGTNGGNGAYGCNYTNAARGAYMGNTTYGAYGGNGCNTCNMGNGTNATGGTNTCNAAYGCNCCNGTNCARMGNAAYGAYGTNGCNCCNCAYMGNGTNCCNMGNMGNGAYMGNTAYMGNTTYCARYTNMGNCCNCAYAAYCCNGARCAYAARGCNCCNGGNGCNAARGAYYTNGTNTAYYTNGAYTCNTCNCCNGGNTTYTGYGARAARAAYCCNMGNYTNGGNATHTCNGGNACNCAYGGNMGNGCNTGYAAYGAYACNAGYATHGGNGTNGAYGGNTGYGAYYTNATGTGYTGYGGNMGNGGNTAYMGNACNGARACNATGTTYGTNGTNGARMGNTGYAAY
Afor_NOCT_ARCT_SYN             YTNATHTGYGARACNTAYAAYATHATGAARGAYGTNYTNGGNATGGARCARAGYGARATGGCNGARGTNTTYGARCARTGGAAYAARGGNGAYYTNGAYTCNTTYYTNATHGARATHTCNMGNGAYATHYTNAARTTYAARGAYTCNGAYGGNAARTAYYTNYTNCCNAARATHMGNGAYACNGCNGGNCARAARGGNACNGGNAARTGGACNGGNATHGCNGCNYTNGARTAYGGNGTNCCNGTNACNYTNATHGGNGARGCNGTNTTYGCNMGNTGYYTNTCNGCNYTNAARGAYGARMGNGTNGARGCNAGYAARGTNYTNCAYGGNCCNACNGCNAARTTYACNGGNGAYAARAARCARTTYYTNGARCAYYTNMGNAARGCNYTNTAYGCNAGYAARYTNATHTCNTAYGCNCARGGNTTYATGYTNYTNMGNGARGCNGCNAARGTNAAYGGNTGGAAYYTNAAYTAYGGNGGNATHGCNYTNATGTGGMGNGGNGGNTGYATHATHMGNAGYGTNTTYYTNGGNAAYATHAARGAYGCNTTYACNAARAAYCCNCARYTNACNAAYYTNYTNYTNGAYCCNTAYTTYMGNGARMGNATHGGNGCNTCNCARCARTCNYTNMGNGARGTNTTYTGYCARGCNGTNATGATHGGNGTNCCNGTNCCNGCNTTYTCNGCNGCNYTNGCNTTYTAYGAYGGNTAYMGNTCNGCNGTNYTNCCNGCNAAYATGYTNCARGCNCARMGNACNATHGAYCCNAAYGARAGYMGNGTNCCNGTNCCNGAYGARMGNTTYGAYTAYYTNTGYGARTTYCAYAARCCNGCNAGYAARGTNCCNGCNTTYYTNAAYGTNGTNGAYATHGCNGGNYTNGTNMGNGGNGCNGCNGARGGNCARGGNYTNGGNAAYGCNTTYYTNTCNCAYATHAARGCNTGYGAYGCNATHTTYAAYYTNTGYMGNGCNTTYGAYGAYGARGAYGTNATHCAYGTNGAYGGNGAYGTNAAYCCNGTNMGNGAYYTNGARACNATHGGNGARGARYTNMGNYTNAARGAYGARGARCARYTNATGCARAAYATHGARAARYTNGAYMGNGTNGTNAAYMGNGGNAAYGAYAARAARYTNAARCCNGARTAYGAYTCNYTNCARAARATHAARACNGTNYTNGTNGAYGARAARAARCAYATHMGNTTYGGNGAYTGGAGYNNNAAYGAYATHGARATHYTNAAYAARTAYYTNTTYYTNACNTCNAARCCNGCNYTNTAYYTNGTNAAYYTNTCNGARAARGAYTAYATHMGNAARAARAAYAARTGGYTNCCNAARYTNAARGARTGGATHGAYAARAAYGAYCCNGGNGCNCCNYTNATHCCNTTYTCNGGNGTNTTYGARACNAARYTNATHGAYATGGAYAGYGCNGARMGNCARGCNTAYYTNAARGARAAYAAYYTNTCNAGYGCNYTNGAYAARATHATHGTNCARGGNTAYAARGCNYTNCARYTNGARTAYTTYTTYACNGCNGGNGCNGAYGARGTNAARGCNTGGACNATHCARAARGGNACNAARGCNCCNCARGCNGCNGGNMGNATHCAYACNMGNAARGCNCCNAAYATGGGNTGGYTNACNTTYACNTTYGGNYTNGARMGNAARTTYAARCARYTNTGYAARMGNYTNGARGTNGTNMGNACNCAYCARCARCARGARAGYYTNAARTTYATGGCNCAYTTYCAYMGNMGNTTYATHATHAARGAYGGNAARMGNAAYCARMGNCAYCARGTNGARYTNTTYGARYTNMGNAGYAAYGGNTCNGCNYTNTGYACNMGNYTNGTNCARGTNAARGCNGAYGCNACNACNYTNAAYAGYGCNTTYTGYTAYATHYTNAAYGTNCCNYTNGARGGNGAYACNTCNTCNGCNATHGTNTAYGCNTGGATHGGNAAYAAYAGYGAYGCNGARTCNGCNMGNYTNATHGARCARATHGCNGARGARAARTTYAAYAAYCCNTGGGTNAGYYTNCARGTNYTNACNGARGGNAGYGARCCNGAYAAYTTYTTYTGGGTNGCNYTNGGNGGNMGNAARCCNTAYGARACNGARGCNGARTAYYTNAAYTAYACNMGNYTNTTYMGNTGYTCNAAYGARAARGGNTAYTTYACNGTNTCNGARAARTGYACNGGNAGYGARTAYTCNACNACNGTNGARGGNTAYATHCCNGCNAGYGGNMGNGGNATHCARGGNGCNACNAGYCAYCAYYTNGGNCARAAYTTYTCNAARATGTTYGARATHGTNTAYGAYGAYCCNGAYACNCARGARAARAAYTAYGTNTAYCARAAYTCNTTYGGNYTNACNACNMGNACNATHGGNGTNATGGTNYTNGTNCAYGGNGAYGAYAARGGNYTNGTNYTNCCNCCNMGNGTNGCNGAYATHCARGCNATHGTNGTNCCNTGYGGNATHACNGCNTCNAGYTCNGCNGARGARMGNAARAGYYTNATHGARTCNTGYAARGCNYTNGTNAGYGAYNNNYTNGAYGCNGGNATHMGNGCNGARGGNGAYTAYMGNGAYAAYTAYTCNCCNGGNGAYAARAARCARGTNACNGAYATHGTNGAYACNYTNAARAARGGNCCNYTNGAYTCNAAYGTNGARGTNGTNATHGGNATHCCNGCNATHTAYYTNGARTAYGTNAARAGYATHGTNCCNAGYAAYATHGARGTNGCNGCNCARAAYTGYTGGAARACNGCNAARGGNGCNTTYACNGGNGARATHTCNCCNGCNATGATHAARGAYATHGGNTGYAAYTGGGTNATHYTNGGNCAYTCNGARMGNMGNACNATHTTYAARGARCARGAYGAYYTNGTNGCNCARAARGTNGCNCAYGCNYTNGARTCNGGNYTNAARGTNATHGCNTGYATHGGNGARACNYTNGARGARMGNGARGCNGARAARACNGARGARGTNGTNTTYMGNCARACNAARGCNYTNGTNCCNGCNATHGGNGAYAARTGGGCNGAYGTNGTNYTNGCNMGNCARYTNGARGGNGARATHGCNGARGARTGGAAYTCNYTNYTNTCNYTNGTNMGNGAYGTNATHTCNTTYGAYATGAARCAYTCNGCNGARATHCARGCNTGYGAYYTNYTNATGGARATHGAYMGNYTNGAYYTNYTNACNCARCAYATGGAYCARAGYAAYTAYCCNMGNGTNTGYYTNTAYYTNATHGGNTGYGCNAGYTAYGTNGTNGARCCNGARTCNACNCARATHYTNCARGGNGTNYTNGAYACNTAYACNMGNTTYGGNGARTAYCCNMGNGCNYTNYTNGTNGCNATGCARYTNCAYGAYMGNGCNAARTGYGARGARGTNTTYAAYTCNTGYACNGAYCCNYTNATHAARAARCARYTNTGYTAYATGYTNGCNMGNCARTAYATHCCNYTNGARYTNGAYGAYGARGAYYTNMGNACNATHYTNYTNAAYGCNCAYATHAAYGAYCAYTTYYTNAGYYTNGGNMGNGARYTNGGNCARTAYGAYCCNATGGTNCCNGAYGCNGARTGYYTNAARGTNGTNACNGARATHYTNGAYTCNYTNGGNATHGGNCARTAYGTNYTNAARGTNAAYCAYMGNMGNYTNYTNGAYGGNATGTTYGARGCNTGYGGNGTNCCNGCNGAYAARTTYMGNTCNACNTGYTCNACNGTNGAYAARYTNGAYAARTCNCCNTGGGAYGARGTNMGNACNGARATGATHAAYGARAARGGNGTNGCNCCNGAYGCNGCNGAYMGNATHGGNGARTAYGTNMGNYTNAAYGGNGGNTAYGARYTNGCNGAYNNNYTNYTNAARGAYGARAARYTNTCNAARACNAARGCNGCNATHGARGGNYTNCARGGNATGAARYTNYTNYTNGARTAYTGYGARYTNTTYGGNATHAARGAYAARATHYTNTTYGAYYTNAGYYTNGCNMGNGGNYTN------------------------------------------------------------------------------------------------------------------------------------------------------------------------------------------------------------------------------------------------------------------------------------------------------------------------------------------------------------------------------------------------------------------------------------------------------------------------------------------------------------------------------------------------------------------------------------------------------------------------------------------------------------------------------------------------------------------------------------------------------------------------------------------------ACNATHTGGTAYYTNTTYMGNGAYAAYYTNYTNCCNMGNCAYACNAARTTYATHGGNTAYGCNMGNACNAARCARACNYTNTCNGAYGTNAARGARAARTGYAARAARTAYYTNAARGTNMGNCCNGGNGARGARGAYAARYTNGARCARTTYTGGCARGCNAAYGARTAYTTYTCNGGNTCNTAYGAYAARMGNATHGAYTAYGARATGYTNAAYCARYTNATHCAYAARTAYGARAARGGNCCNGTNGCNAAYMGNATHTTYTAYYTNGCNGTNCCNCCNACNGTNTTYGARGAYGTNACNGTNAAYATHMGNAAYGCNTGYGTNTCNATHAARGGNTTYACNMGNATHATHATHGARAARCCNTTYGGNMGNGAYGAYYTNAGYTCNGAYAARYTNAGYAAYCAYYTNGTNGGNYTNTTYAARGARGARCARATHTAYMGNATHGAYCAYTAYYTNGGNAARGARATGGTNCARAAYYTNATGACNYTNMGNTTYGCNAAYCARATHTTYAGYCCNTCNTGGAAYMGNGARAAYATHGCNTCNGTNYTNATHTCNTTYAARGARCCNTTYGGNACNGARGGNMGNGGNGGNTAYTTYGAYGAYTTYGGNATHATHMGNCAYYTNACNGGNGAYATHCAYGCNGTNACNGCNGCNAAYAAYYTNYTNGCNGCNCARATGGAYGCNMGNATHTTYCAYGARYTNACNCARAARGAYGGNCCNYTNTTYGAYMGNYTNGTNCCNAARGTNAARGGNATHMGNAARTTYTCNCCNATHCARYTNMGNMGNYTNGARMGNYTNGGNATHGARAARACNGAYCCNAAYACNYTNACNGAYGARGARAARATHAARTTYGCNMGNYTNAAYATHGAYACNAGYAARATHATGTGGAAYMGNGTNGTNGAYYTNAAYGAYMGNTAYYTNMGNAARATHACNATHGGNCARTCNCCNACNGARAARGGNTTYACNMGNGARACNGCNTTYGAYATHTCNGTNGCNTCNGARATHATGGCNATHYTNGCNYTNGGNAAYAAYATHGAYGAYATHAARACNMGNYTNGCNAAYATGGTNGTNGCNYTNGAYAARAGYGGNAAYCCNGTNACNGCNGAYGAYYTNGGNATGACNGGNGCNYTNYTNGTNYTNYTNMGNGAYGCNTTYGARCCNACNYTNATGCARTCNYTNGARGGNTCNCCNGTNYTNGTNCAYACNGGNCCN---------------------------------------------------------------------------------------------------------------------------------------------------------------------------------------------------------------------------------------------------------------------------------------------------------------------------------------------------------------------------------------------------------------------------------------------------------------------------------------------------------------------------------------------------------------------------------------------------------------------------------------------------------------------------------------------------------------------------CARAARAARCARAARAAYMGNTCNTTYTGYTAYTTYTGYCARGCNGTNCARMGNYTNCCNCARTGYGCNCAYTGYGGNAARGTNAARTGYATGYTNAARTCNGGNGAYTGYGTNGTNMGNCAYCCNGGNGTNTTYACNACNGGNYTNGGNATGGTNGGNGCNATHTGYGAYTTYTGYGARGCNTGGGTNTGYCAYGGNMGNAARTGYYTNACNGCNCAYGCNTGYACNTGYCCNYTNATGGAYGCNGTNTGYYTNGARTGYGARMGNGGNGTNTGGGARCAYGGNGGNMGNGTNTTYMGNTGYTGYTTYTGYTCNGGNTTYYTNGGNMGNTAYTCNYTNTGGTCNGCNATHGGNYTNTCNATHTCNYTNTAYATHGGNTAYGARAAYTTYGARAARYTNYTNGARGGNGCNAGYTTYATGGAYAAYCAYTAYNNNACNGCNCCNYTNGARAARAAYGCNCCNGTNATHYTNGCNYTNYTNGGNGTNTGGTAYTCNAAYTTYTAYGGNGCNGARACNCAYGCNYTNYTNCCNTAYGAYCARTAYYTNCAYMGNTTYGCNGCNTAYTTYCARCARGGNGAYATGGARAGYAAYGGNAARTAYGTNACNMGNTCNGGNTCNCARGTNGAYTAYAGYACNGGNCCNATHGTNTGGGGNGARCCNGGNACNAAYGGNCARCAYGCNTTYTAYCARYTNATHCAYCARGGNACNMGNYTNATHCCNTGYGAYTTYATHGCNCCNGCNCARACNCAYAAYCCNATHTCNGGNGGNATHCAYCAYAARATHYTNYTNGCNAAYTTYYTNGCNCARACNGARGCNYTNATGAARGGNAARAGYTCNGAYGARGCNAARGCNGARYTNGARAARGCNGGNATGTCNGCNGARGCNGTNNNNAARATHYTNCCNCAYAARGTNTTYYTNGGNAAYMGNCCNACNAAYTCNATHGTNGTNAARAARGTNACNCCNTTYACNYTNGGNGCNYTNATHGCNYTNTCNGARAAYCCNAARYTNCCNGARYTNYTNCAYMGNGCNGGNGTNGTNTTYATHGGNCCNCCNGARAARGCNATGTGGGCNYTNGGNGAYAARATHGCNTCNTCNATHGTNGCNCARACNGCNGAYATHCCNACNYTNCCNTGGAGYGGNAGYGARYTNAARGCNGARTAYAAYAGYAARAARATHAARATHTCNTCNGARYTNTTYGCNAARGGNTGYGTNAGYACNCCNGARCARGGNGTNCARGCNGCNCAYAARATHGGNTTYCCNGTNATGATHAARGCNTCNGARGGNGGNGGNGGNAARGGNATHMGNAARGTNGARAAYCCNGAYGAYTTYAAYAAYATGTTYMGNCARGTNCARGCNGARGTNCCNGGNTCNCCNATHTTYGTNATGAARYTNGCNAARTCNGCNMGNCAYYTNGARGTNCARYTNYTNGCNGAYCARTAYGGNAAYGCNATHTCNYTNTTYGGNMGNGAYTGYTCNATHCARMGNMGNCAYGGNTAYCCNGARTCNYTNACNGAYCCNTCNTAYCAYAARCARATHYTNGTNYTNACNTAYCCNYTNGTNGGNAAYTAYGGNGTNCCNAAYGARAARGARATGGAYGARTAYGGNATHCCNAARTGGTTYGARTCNAGYAARATHTGGGCNNNNGGNYTNATHGTNGGNGARGTNAGYACNMGNGCNTGYCAYTGGMGNGCNAARTGYTCNYTNGGNGCNTGGYTNTCNGCNCAYGGNGTNCCNGGNGTNTGYGAYATHGAYACNMGNGCNYTNACNTTYMGNYTNMGNGARGGNGTNATHYTNGGNMGNATHGTNCARGGNGTNCCNGARGAYCCNAAYGCNMGNAAYYTNGTNGCNGARGTNTCNGTNAARGARCCNAARATHTAYAAYGCNGAYGGNNNNGTNACNATHATGGCNGTNGAYTGYGGNATGAARTAYAAYCARATHMGNTGYYTNATHAARMGNAAYGCNAARGTNATHGTNGTNCCNTGGGAYNNNGAYYTNAAYCCNACNGARTAYGAYGGNYTNTTYATHAGYAAYGGNCCNGGNGAYCCNGARGTNTGYGARAARGTNGTNAAYAAYYTNMGNTCNGTNATHGTNAARCCNGTNTTYGGNATHTGYYTNGGNCAYCARYTNYTNTCNACNGCNGCNGGNTGYMGNACNTAYAARATGAGYTAYGGNAAYMGNGGNCAYAAYYTNCCNTGYACNCAYACNGGNACNGGNMGNTGYTTYATGACNTCNCARAAYCAYGGNTTYGCNGTNGGNACNGAYACNYTNCCNAAYGAYTGGCARATHYTNTTYACNAAYGARAAYGAYAARACNAAYGARGGNATHATHCAYNNNTCNTCNCCNTTYTTYAGYGTNCARTTYCAYCCNGARCAYACNGCNGGNCCNACNGAYYTNGARTGYYTNTTYGAYGTNTTYATHNNNACNGTNAARAGYTAYAARGCNAAYAARCCNTGYATHATHAAYGAYATHATHACNGARAARYTNAARTTYGTNCCNNNNATHCCNMGNCCNAARAARGTNYTNATHYTNGGNTCNGGNGGNYTNTCNATHGGNCARGCNGGNGARTTYGAYTAYTCNGGNTCNCARGCNGTNAARGCNYTNCARGARGARAARATHCARACNGTNYTNATHAAYCCNAAYATHGCNACNGTNCARACNTCNAARGGNYTNGCNGAYAARGTNTAYTTYYTNCCNATHACNCCNGARTAYGTNGARCARGTNATHAARGCNGARMGNCCNACNGGNGTNYTNYTNACNTTYGGNGGNCARACNGCNYTNAAYTGYGGNGTNAARYTNGARNNNTCNAARATHTTYGARAARTAYAAYGTNCAYGTNYTNGGNACNCCNATHCARTCNATHGTNGAYACNGARGAYMGNAARATHTTYGCNGARAARATHAAYGCNATHGGNGARAARGTNGCNCCNAGYGCNGCNGTNACNTCNATHGARGARGCNYTNATGGCNGCNAARNNNATHGGNTAYCCNGTNATGTCNMGNTCNGCNTTYTCNYTNGGNGGNYTNGGNTCNGGNTTYGCNAAYAAYGARGAYGARYTNAARGCNYTNGCNCAYCAYGCNYTNTCNCAYTCNGAYCARYTNATHATHGAYAARTCNYTNAARGGNTGGAARGARGTNGARTAYGARGTNGTNMGNGAYGCNTAYAAYAAYTGYATHACNGTNTGYAAYATGGARAAYGTNGAYCCNYTNGGNATHCAYACNGGNGARTCNATHGTNGTNGCNCCNAGYCARACNYTNTCNAAYMGNGARTAYTAYATGYTNMGNAAYACNGCNATHAARGTNATHCARCAYTTYGGNATHGTNGGNGARTGYAAYATHCARTAYGCNYTNAAYCCNAAYTCNGARGARTTYTAYATHATHGARGTNAAYGCNMGNYTNTCNMGNAGYTCNGCNYTNGCNAGYAARGCNACNGGNTAYCCNYTNGCNTAYGTNGCNGCNAARYTNTCNYTNGGNATHTCNYTNCCNNNNATHAARAAYTCNGTNACNAGYGTNACNACNGCNTGYTTYGARCCNAGYYTNGAYTAYTGYGTNGTNAARATHCCNMGNTGGGAYATGGCNAARTTYNNNMGNGTNAGYACNAARATHGGNAGYTCNATGAARAGYGTNGGNGARGTNATGTCNATHGGNMGNAAYTTYGARGARGCNTTYCARAARGCNYTNMGNATGGTNGAYGARAAYGTNAARGGNTTYGAYCCNAAYATHAARAARGTNAAYGAYGARGARYTNAGYGARCCNACNGAYAARMGNATGTTYGTNYTNGCNGCNGCNYTNMGNGAYGGNTAYACNGTNGARAARYTNTAYGARYTNACNAARATHGAYAARTGGTTYYTNGARAARTTYAARAAYATHATHGAYAAYTAYAARATHYTNATHCCNTTYGAYATHYTNMGNAARGTNAARCARATHGGNTTYTCNGAYAARCARATHGCNGCNGCNGTNAARAGYACNGARGTNGCNGTNNNNAARYTNMGNGARGARNNNAARATHACNCCNTTYGTNAARCARATHGAYACNGTNGCNGCNGARTGGCCNGCNTCNACNAAYTAYYTNTAYYTNACNTAYAAYGCNAGYACNCAYGAYYTNGARTTYCCNGGNGGNTTYATHATHGTNYTNGGNTCNGGNGTNTAYMGNATHGGNAGYTCNGTNGARTTYGAYTGGTGYGCNGTNAGYTGYYTNMGNGARYTNMGNAAYCARAAYAARAARACNATHATGATHAAYTAYAAYCCNGARACNGTNAGYACNGAYTAYGAYATHAGYGAYMGNYTNTAYTTYGARGARATHTCNTTYGARGTNGTNATGGAYATHTAYAAYATHGARCAYCCNNNN------------------------------------------------------------------------------------------------------------------------------------------------------------------------------------------------------------------------------------------------------GCNAGYCCNGCNTGYACNGARYTNGARGTNGTNATGYTNGAYTGGYTNGGNCARATGYTNGGNYTNCCNGARTGYTTYYTNGCNMGNTCNGGNGGNGARGCNGGNGGNGTNATHCARGGNACNGCNAGYGARGCNACNYTNGTNGCNYTNYTNGGNGCNAARAAYMGNACNATGCARMGNGTNAARGARCARCAYCCNGARTGGACNGARACNGARATHYTNTCNAARYTNGTNGGNTAYTGYAAYAARCARGCNCAYTCNTCNGTNGARMGNGCNGGNYTNYTNGGNGGNGTNAARYTNMGNACNYTNCARCCNAAYAAYAARCAYTGYYTNACNGGNGARYTNYTNCARGARGCNGTNGARGARGAYATHMGNAAYGGNYTNATHCCNTTYTAYGTNGTNGCNACNYTNGGNACNACNTCNTCNTGYACNTTYGAYGCNYTNGAYGARATHGGNGAYGTNTGYYTNTCNCAYGAYATHTGGYTNCAYGTNGAYGCNGCNTAYGCNGGNTCNGCNTTYATHTGYCCNGARTAYMGNTAYYTNATGAARGGNGTNGARAARGCNGAYTCNTTYAAYTTYAAYCCNCAYAARTGGYTNYTNGTNACNTTYGAYTGYTCNGCNATGTGGYTNAARCARCCNMGNTGGATHGTNGAYGCNTTYAAYGTNGAYCCNYTNTAYYTNAARCAYGAYCARCARGGNTCNGCNCCNGAYTAYMGNCAYTGGCARATHCCNYTNGGNMGNMGNTTYMGNGCNYTNAARYTNTGGTTYGTNYTNMGNYTNTAYGGNGTNGARAAYYTNCARAARTAYATHMGNAARCAYATHGCNYTNGCNCAYYTNTTYGARAARYTNTGYATHGAYGAYGARMGNTTYGARATHGTNGARGARGTNACNATGGGNYTNGTNTGYTTYMGNYTNAARGGNGAYAAYGARAARAAYGARGARYTNYTNMGNMGNATHAAYGGNMGNGGNAARATHCAYYTNGTNCCNTCNAARATHGAYGAYGTNTAYTTYYTNMGNYTNGCNGTNTGYTCNMGNTAYTCNGARGARAGYYTNGGNYTNTAYMGNGCNGCNGTNCCNTCNGGNGCNTCNACNGGNGTNCAYGARGCNYTNGARYTNMGNGAYAAYGTNAARGGNGARTAYCAYGGNAARGGNGTNYTNACNGCNATHAARAAYATHAAYGAYAGYATHGCNCCNGCNYTNATHAARGARAAYTTYGARGTNACNCARCARAARGARATHGAYCARTTYATGYTNACNYTNGAYGGNACNGARAAYAARTCNAARYTNGGNGCNAAYGCNATHYTNGGNGTNTCNYTNGCNGTNGCNAARGCNGGNGCNGCNAARAARGGNGTNCCNYTNTAYAARCAYATHGCNGAYYTNGCNGGNAAYAAYGAYATHGTNYTNCCNGTNCCNGCNTTYAAYGTNATHAAYGGNGGNTCNCAYGCNGGNAAYAARYTNGCNATGCARGARTTYATGATHYTNCCNACNGGNGCNGCNACNTTYAGYGARGCNATGMGNATGGGNTCNGARGTNTAYCAYCAYYTNAARAARATHATHAARGARAARTTYGGNYTNGAYTCNACNGCNGTNGGNGAYGARGGNGGNTTYGCNCCNAAYATHCARAAYAAYAARGAYGCNYTNTTYYTNATHCARGAYGCNATHCARCARGCNGGNTAYNNNGGNAARATHGARATHGGNATGGAYGTNGCNGCNTCNGARTTYTTYAARAARGGNACNTAYGAYYTNGAYTTYAARAAYCCNAARTCNAAYCCNGAYGAYTAYYTNTCNTCNGAYAARYTNGCNGARGTNTAYYTNGAYTTYTGYAARGAYTTYCCNATGGTNTCNATHGARGAYCCNTTYGAYCARGAYGAYTGGGCNGCNTGGTCNAGYYTNACNGCNMGNACNCCNATHCARATHGTNGGNGAYGAYYTNACNGTNACNAAYCCNAARMGNATHGCNACNGCNGTNGARAARAARGCNTGYAAYTGYYTNYTNYTNAARGTNAAYCARATHGGNAGYGTNACNGARTCNATHGAYGCNCAYYTNYTNGCNAARCARAAYGGNTGGGGNACNATGGTNTCNCAYMGNTCNGGNGARACNGARGAYACNTTYATHGCNGAYYTNGTNGTNGGNYTNTCNACNGGNCARATHAARACNGGNGCNCCNTGYMGNTCNGARMGNYTNATHGGNMGNTCNTTYATHGAYTTYATHCAYCCNMGNGAYMGNAGYACNTTYGCNTCNCARATHACNMGNGGNYTNGCNGTNCCNGTNAAYGCNYTNATGGTNTGYMGNATHMGNMGNTAYMGNGGNYTNACNGGNTTYTGYGTNAARGAYMGNTCNGTNGGNTAYATGCCNTTYYTNYTNAARYTNACNTTYGAYATHAAYGAYGARGARYTNGTNATHCARGCNACNCCNTTYTTYTCNGCNTTYMGNACNCCNCAYGARGTNGTNACNAARCCNTTYGTNATGMGNCAYGCNGCNAAYGGNAAYATHGARTAYGTNGAYCCNGARTCNGTNCCNTAYYTNGGNTAYYTNCCNCARGAYYTNGCNGARACNGAYGCNYTNYTNYTNTAYCAYCCNGAYGAYYTNCAYTAYATGMGNCARGTNTAYGARGTNATHGTNAARAARGGNGGNYTNCCNMGNTCNAARACNTAYMGNATGATGGCNCARAAYGGNGAYTAYATHAARYTNGARACNGARTGGTCNTCNTTYATHAAYCCNTGGTCNAARAARYTNGARTTYGTNATHGGNAARCAYCAYYTNATHGARGGNCCNGCNAAYCCNGAYGTNTTYCARGTNCCNGAYGTNGAYAARCCNACNTTYMGNGARAAYATHATHMGNATHATGAAYGARCCNACNAARCCNGCNGARGTNGCNAARCARCARATGAGYAARMGNTGYCARGAYYTNGCNTCNTTYATGGARAGYYTNATGCCNAARACNGARGARYTNYTNGARATHCAYGAYCCNGAYCAYTAYTAYMGNGAYTCNGTNATGYTNGGNGGNYTNTCNCCNCAYCAYGAYTAYAAYAARGCNAGYACNGARACNCCNYTNAGYTCNTGYACNGTNAARACNTGYTGGATGMGNYTNCCNAGYTTYMGNTCNGTNGGNGAYTCNYTNAARGAYMGNTTYGAYGGNGCNTCNMGNGTNATGATGCCNCAYGTNCCNGTNCARMGNAAYGAYGCNGTNCCNMGNMGNGTNCCNMGNMGNGAYMGNTAYMGNTTYCARYTNMGNCCNCAYAAYCCNGAYCAYAARTCNCCNGGNGCNAARGAYYTNGTNTAYYTNGARTCNTCNCCNGGNTTYTGYGARAARAAYCCNMGNYTNGGNATHCCNGGNACNCAYGGNMGNGGNTGYAAYGAYACNAGYATHGGNGTNGAYGGNTGYGAYYTNATGTGYTGYGGNMGNGGNTAYMGNACNGARACNATGTTYGTNGTNGARMGNTGYAAY
Agdi_PTER_PTER_MACR            YTNATHTGYGARGCNTAYCAYYTNATGAARGAYGTNYTNGGNATGGAYCARGAYGARATGTCNCARGTNYTNGARGARTGGAAYAARGGNGARYTNGAYTCNTTYYTNATHGARATHACNMGNGAYATHYTNAARTTYAARGAYGCNGAYGGNAARCAYYTNYTNCCNAARATHYTNGAYACNGCNGGNCARAARGGNACNGGNAARTGGACNGGNATHAGYGCNYTNGARTAYGGNGTNCCNGTNACNYTNATHGGNGARGCNGTNTTYGCNMGNTGYYTNTCNGCNYTNAARGAYGARMGNGTNAARGCNAGYAARGTNYTNCCNGGNCCNTCNAGYAARTTYTCNGGNAAYAARAARGARTTYYTNGARCAYYTNAGYAARGCNYTNTAYGCNAGYAARGTNATHTCNTAYGCNCARGGNTTYATGYTNYTNMGNGARGCNGCNAARGTNCAYGGNTGGMGNYTNAAYTAYGGNAGYATHGCNYTNATGTGGMGNGGNGGNTGYATHATHMGNAGYGTNTTYYTNGGNAAYATHAARGAYGCNTTYAARAAYTAYCCNGARYTNTCNAAYYTNYTNYTNGAYCCNTAYTTYAGYAARMGNYTNAGYGTNGCNCARGARTCNYTNMGNCARGTNGTNGCNCARACNGCNYTNGTNGGNGTNCCNGCNCCNGCNTTYTCNGCNGCNYTNGCNTTYTAYGAYGGNTAYMGNTCNCCNGTNYTNCCNGCNAAYYTNYTNCARGCNCARMGNACNATHGAYCCNAAYGARAGYMGNGTNCCNGTNCCNGAYGARMGNTAYGAYTAYYTNTGYGARTAYCAYAARCCNGCNAGYAARGTNCCNGCNTTYYTNAAYGTNGTNGAYATHGCNGGNYTNGTNMGNGGNGCNGCNGARGGNCARGGNYTNGGNAAYTCNTTYYTNTCNCAYATHAARGCNTGYGAYGCNATHTTYAAYYTNTGYMGNGCNTTYGAYGAYGARGAYGTNATHCAYGTNGAYGGNGAYGTNAAYCCNGTNMGNGAYYTNGARACNATHGGNGARGARYTNMGNYTNAARGAYGARGARCARYTNGTNCARAAYATHGARAARYTNGAYMGNGTNGTNAAYMGNGGNAAYGAYAARAARYTNAARCCNGARTAYGAYGCNYTNATGAARATHAARACNGTNYTNGTNGAYGARAARAARCAYATHMGNTTYGGNGAYTGGAGYGCNYTNGARATHGARGTNYTNAAYAARTAYYTNTTYYTNACNTCNAARCCNGCNATHTAYYTNGTNAAYYTNTCNGARAARGAYTAYACNMGNAARAARAAYAARTGGYTNCCNAARYTNAARGARTGGATHGAYAARAAYGAYCCNGGNGCNCCNYTNATHCCNTTYTCNGGNGTNYTNGARAGYAARYTNYTNGAYATGGARCCNGCNGARMGNCARGCNTAYYTNAARGAYAAYAAYATHACNAGYGCNYTNGAYAARATHATHGTNACNGGNTAYAARGCNYTNCARYTNGARTAYTTYTTYACNGCNGGNCCNGAYGARGTNAARGCNTGGACNATHCARAARGGNACNAARGCNCCNCARGCNGCNGGNMGNATHCAYACNMGNAARGCNCCNAAYATGGGNTGGYTNACNTTYACNTTYGGNYTNGARMGNAARTTYAARCARTTYTGYAARMGNYTNAGYGTNGTNMGNACNCAYCARCARCARGARAGYYTNAARTTYATGGCNCAYTTYCAYMGNAGYTTYNNNGTNAARGAYGGNAARMGNAAYCARMGNCARCCNGTNGARYTNTAYGARYTNMGNACNAAYGGNTCNGCNYTNTAYACNMGNYTNGTNCARATHAARGCNGAYGCNGCNAAYYTNAAYAGYGCNTTYTGYTAYATHYTNAAYGTNCCNYTNGARGGNGAYTCNTCNTCNGCNATHGTNTAYGCNTGGATHGGNAGYAARTGYGAYGCNGAYTCNGCNMGNYTNATHGARCARATHGCNGARGARAARTTYAAYAAYCCNTGGGTNAGYYTNCARGTNATHACNGARGGNACNGARCCNGAYAAYTTYTTYTGGGTNGGNYTNGGNGGNMGNAARCCNTAYGAYTCNGAYGCNGAYTTYYTNYTNTAYACNMGNYTNTTYMGNTGYTCNAAYGARAARGGNTAYTTYACNGTNTCNGARAARTGYACN------------------------------------------------------------------------------------------------------------------------------------------------------------------------------------------------------------------------------------------------------------------------------------------------------------------------------------------------------------------------------------------------------------------GAYAARAAYCARATHAAYGARATHATHAAYAAYYTNAARAARGGNCCNYTNGAYGCNGAYGTNGARGTNGTNATHGGNGTNCCNGCNATHTAYYTNGCNTAYGTNAARTCNATHGTNCCNGAYAAYATHGGNGTNGCNGCNCARAAYTGYTGGAARGTNGCNAARGGNGCNTTYACNGGNGARATHTCNCCNGTNATGATHAARGAYGTNGGNGCNGAYTGGGTNATHYTNGGNCAYTCNGARMGNMGNACNATHTTYTCNGARAARGAYGAYYTNGTNGCNGARAARGTNGCNCAYGCNYTNGARTCNGGNYTNAARGTNATHGCNTGYATHGGNGARACNYTNGARGARMGNGARGCNGGNAARACNGARGARGTNGTNTTYMGNCARACNAARGCNYTNGTNCCNGCNATHGGNAAYAAYTGGGCNAAYGTNGTNYTNGCNMGNCARYTNGARGGNGARATHGCNGARGARTGGAAYGCNYTNYTNCCNYTNGTNMGNGAYGTNGTNTCNTTYGAYATGAARCAYTCNGCNGARATHCARGCNTGYGAYYTNYTNATGGARATHGAYMGNYTNGAYYTNYTNACNGARCAYYTNGAYCARAGYAAYTAYGCNMGNGTNTGYYTNTAYYTNATHGGNTGYGCNAGYTAYGTNGTNGARCCNGARTCNACNYTNATHYTNYTNGGNGTNYTNAAYACNTAYYTNMGNTAYGGNGARTAYCCNMGNGCNATGYTNGTNGCNATGCARYTNAAYGAYAAYGCNAARTGYGARAARGTNTTYAAYGCNTGYAAYGAYYTNYTNATHAARAARCARYTNTGYTAYATGATGGCNMGNCARTAYATHCCNATHGARACNGAYGAYGARGAYYTNCARCCNATHYTNGTNAAYACNCAYGTNAAYGAYCAYTTYCAYAGYYTNGCNMGNGARYTNGGNCARTAYGAYCCNATGGTNCCNGAYGCNGARTGYYTNAARGTNGTNACNGARATHYTNGAYTCNYTNAAYATHGGNAARTAYGTNYTNAARGTNAAYCAYMGNAARYTNYTNGAYGGNATHTTYGARGCNTGYGGNGTNCCNGCNGAYAARTTYMGNACNACNTGYTCNACNGTNGAYAARYTNGAYAARTCNCCNTGGGAYGARGTNMGNACNGARATGATHAAYGARAARGGNATHACNCCNGAYGCNGCNGAYMGNATHGGNGARTAYGTNMGNYTNAAYGGNGGNGCNGARYTNGTNGAYAARATHATHACNGAYGARAARYTNTCNAARACNAARTCNGCNATHGARGGNYTNGAYGGNATHAARYTNYTNYTNMGNTAYTGYGAYYTNTAYGGNATHACNGAYAARATHYTNTTYGAYYTNAGYYTNGCNMGNGGNYTNYTNMGNTTYATHAARAARACNYTNAARACNCAYGCNGAYGARGTNGTNACNYTNCAYAARGGNTCNCARATGACNYTNAARGCNGTNTTYCARTCNATGAAYYTNAGYACNTAYGAYYTNACNGTNGAYATGYTNGAYGTNCAYGCNGAYMGNAAYACNTTYCAYMGNTTYGAYAARTTYAAYGCNAARTAYAAYCCNATHGGNGARAGYMGNYTNMGNGARGTNTTYYTNAARACNGAYAAYTAYATGAAYGGNAARTAYTTYGCNMGNATHATHAARGARGTNGCNGCNGAYYTNGARGARAGYAARTAYCARAAYGCNGARYTNMGNYTNTCNATHTAYGGNAARAGYMGNGAYGARTGGAGYAARYTNGCNMGNTGGGCNACNCAYNNNAGYGTNCAYTCNGAYAAYGTNMGNTGGYTNGTNCARATHCCNMGNYTNTAYGAYATHTTYAARTCNAAYAARATHATGAGYAAYTTYCARGARTTYYTNAGYAAYATHTTYGARCCNYTNTTYGARGTNACNAAYGAYCCNGARACNAAYATHGARYTNCAYAARTTYYTNACNCAYGTNGTNGGNTTYGAYAGYGTNGAYGAYGARTCNAARCCNGARAAYCCNATGYTNGAYGCNGAYGCNMGNGCNCCNCCNGCNTGGAGYGAYGAYGARAAYCCNCCNTAYGCNTAYTAYYTNTAYTAYATGTAYGCNAAYATHACNGTNYTNAAYCAYTTYMGNAARGARCARGGNYTNAAYACNTTYGTNYTNMGNCCN---------------------------------------------------------------------------------------------------------------------------------------------------------------------------------------------------------------------------------------------------------------------------------------------------------------------------------------------------------------------------------------------------------------------------------------------------------------------------------------------------------------------------------------------------------------------------------------------------------------------------------------------CAYYTNACNGGNGAYATHCAYGCNGTNACNGCNGCNAAYAAYYTNYTNGCNGCNCARATGGAYGCNMGNATGTTYCAYGARYTNACNCARAARGAYGGNCCNYTNTAYGAYMGNYTNGTNCCNAARATHAARGGNGTNMGNAARTTYTCNGCNATHCARATHMGNMGNYTNAARAARYTNGGNATHAAYAARACNGAYCCNGAYTCNYTNACNGAYGARGARMGNACNAARTTYGCNMGNYTNAAYATHGAYCCNGCNAARGTNATGTGGAAYMGNGTNGTNGAYYTNAAYGAYMGNTAYYTNMGNAARATHACNATHGGNCARTCNCCNACNGARAARGGNTTYTCNMGNGARACNGCNTTYGAYATHTCNGTNGCNTCNGARATHATGGCNATHYTNGCNYTNGGNAARGAYYTNGARGAYATHAARAAYMGNYTNGCNAGYATGGTNGTNGCNYTNGAYAARAGYGGNAAYGTNGTNACNGCNGAYGAYYTNGGNGTNACNGGNGCNYTNYTNGTNYTNYTNMGNGAYGCNTTYGARCCNACNYTNATGCARTCNYTNGARGGNACNCCNGTNYTNGTNCAYGCNGGNCCNGARACNGGNCCNTGYGGNCCNTGYTCNGARYTNCAYTTYGAYMGNATHGGNGGNMGNGARGCNGCNCAYYTNGTNAAYATGGAYGAYCCNGAYGTNYTNGARATHTGGAAYYTNGTNTTYATHCARTTYAAYMGNGARACNGAYGGNAARYTNAARYTNYTNCCNAARAARCAYATHGAYTGYGGNYTNGGNYTNGARMGNYTNGTNTCNGTNATHCARAAYAARMGNGCNAAYTAYGAYACNGAYTTYTTYATGCCNYTNTTYAARGTNATHCARATGGGNACNGGNGTNMGNCCNTAYACNGGNAARGTNGGNATHGAYGAYATHGAYGGNATHGAYATGGCNTAYMGNGTNYTNGCNGAYCAYGCNMGNACNYTNACNATHGCNYTNTCNGAYGGNGGNTAYCCNGAYAAYACNGGNMGNGGNTAYGTNYTNMGNMGNATHYTNMGNMGNGGNGTNMGNTAYGCNTCNGARAARYTNAAYGCNAAYCCNGGNTTYTTYGCNACNYTNGTNCAYACNGTNGTNGAYYTNYTNGGNGAYACNTTYCCNGARATHAARAARGAYCCNGARGCNATHATHCARYTNATHAAYGARGARGARATHCARTTYYTNAARACNYTNTCNMGNGGNMGNAAYYTNYTNAAYMGNACNATHGARAARYTNTGYAAYATHATHCCNGGNGAYATHGCNTGGMGNYTNCARAARAARCARAARAGYMGNGCNTTYTGYTAYTTYTGYTCNGTNGTNCARMGNYTNCCNTCNTGYGCNCARTGYGGNAARATHAARTGYATGYTNAARACNGGNGAYTGYGTNGTNMGNCAYCCNGGNGTNTTYACNACNGGNYTNGGNATGGTNGGNGCNATHTGYGAYTTYTGYGARGCNTGGGTNTGYCAYAGYMGNAARTGYYTNACNACNCAYGCNTGYTCNTGYCCNYTNGCNGAYGCNGTNTGYYTNGARTGYGARMGNGGNGTNTGGGARCAYGGNGGNMGNGTNTTYMGNTGYAGYTAYTGYMGNGGNTTYYTNGGNMGNTAYTCNYTNTGGTCNGCNATHGGNYTNTCNATHTCNYTNCAYATHGGNTAYGAYAAYTTYCARAARYTNYTNGARGGNGCNAGYTTYATGGAYGARCAYTTYGTNACNGCNCCNYTNGARGCNAAYGCNCCNGTNATHYTNGCNATGYTNGGNGTNTGGTAYCAYAAYTTYCAYGGNGCNGARACNCAYGCNYTNYTNCCNTAYGAYCARTAYATGCAYMGNTTYGCNGCNTAYTTYCARCARGGNGAYATGGARAGYAAYGGNAARTAYGTNACNMGNGGNGGNGCNCARGTNGAYTAYTCNACNGGNCCNATHGTNTGGGGNGARCCNGGNACNAAYGGNCARCAYGCNTTYTAYCARYTNATHCAYCARGGNACNMGNYTNATHCCNTGYGAYTTYATHGCNCCNGCNCARACNCAYAAYCCNATHTCNGGNGGNGTNCAYCAYAARATHYTNYTNGCNAAYTTYYTNGCNCARACNGARGCNYTNATGAARGGNAARACNGCNAAYGTNGCNAARGCNGARYTNGARAARTCNGGNATGGCNCCNGARGCNATHGCNAARATHYTNCCNCAYAARGTNTTYAARGGNAAYMGNCCNACNAAYTCNATHGTNGTNAARAARATHACNCCNTTYACNYTNGGNGCNYTNATHGCNATGTCNGARAAYCCNAARYTNCCNGARYTNYTNCAYMGNTCNGGNGTNGTNTTYATHGGNCCNCCNGARAARGCNATGTGGGCNYTNGGNGAYAARATHGCNTCNTCNATHGTNGCNCARACNGCNGARATHCCNACNYTNCCNTGGAGYGGNAGYGARYTNAARGCNGARTAYACNAGYAARAARATHAARATHTCNTCNGARYTNTTYGCNMGNGGNTGYGTNTCNTCNCCNGARCARGGNYTNCARGCNGCNATHAARATHGGNTTYCCNGTNATGATHAARGCNTCNGARGGNGGNGGNGGNAARGGNATHMGNAARGTNGAYAGYCCNGAYGARTTYAAYAAYATGTTYMGNCARGTNGTNGCNGARGTNCCNGGNTCNCCNATHTTYGTNATGAARYTNGCNAARTCNGCNMGNCAYYTNGARGTNCARYTNYTNGCNGAYCARTAYGGNAAYGCNATHTCNYTNTTYGGNMGNGAYTGYTCNATHCARMGNMGNCAYGGNTAYCCNGARTCNYTNACNGAYCCNTCNTAYCAYGCNCARYTNYTNGTNYTNACNTAYCCNYTNGTNGGNAAYTAYGGNGTNCCNGAYGAYNNNGARGARGAYGARTTYGGNATHTCNMGNTGGTTYGARTCNAGYMGNATHTGGGCNGCNGGNYTNATHGTNGGNGARGTNAGYATGCARGCNTTYCAYTGGMGNGCNAARYTNTCNYTNGGNAARTGGYTNTCNTCNMGNGGNATHCCNGGNYTNTGYGGNGTNGAYACNMGNGCNYTNACNCAYMGNYTNMGNGARAAYATHACNYTNGGNMGNATHGTNCCNGGNCAYYTNTCNGAYCCNAAYAARMGNAAYYTNGTNGCNGARGTNTCNACNAARAAYACNAARATHTAYAAYCCNAARGGNCARTTYACNATHGTNGCNGTNGAYTGYGGNYTNAARTAYAAYCARATHMGNTGYYTNGTNAARMGNAAYGCNAARGTNGTNYTNGTNCCNTGGGARCAYAARYTNAAYATHGAYGARTAYGAYGGNYTNTTYATHAGYAAYGGNCCNGGNGAYCCNACNATGTGYMGNACNATHGTNGARAAYYTNCARACNGTNATHGTNAARCCNATHTTYGGNATHTGYYTNGGNCAYCARYTNYTNTCNACNGCNGTNGGNTGYAARACNTAYAARACNAGYTAYGGNAAYMGNGGNCAYAAYYTNCCNTGYACNCAYAAYGGNACNGGNMGNTGYTTYATGACNTCNCARAAYCAYGGNTTYGCNGTNGAYGCNGARACNYTNCCNGARAAYTGGAARATHYTNTTYACNAAYGARAAYGAYAARACNAAYGARGGNATHATHCAYAAYAARYTNCCNTAYTTYAGYGTNCARTTYCAYCCNGARCAYACNGCNGGNCCNACNGAYYTNGARTGGYTNTTYGAYGTNTTYATGGARGCNGTNGTNTCNTAYAARAAYAAYAARYTNTGYAGYATHGAYCARYTNATHACNGARAARYTNAGYTTYACNCCNATHYTNCAYAARCCNAARAARGTNYTNATHYTNGGNTCNGGNGGNYTNTCNATHGGNCARGCNGGNGARTTYGAYTAYTCNGGNTCNCARGGNGTNAARGCNYTNCARGARGARAARGTNCARACNGTNYTNATHAAYCCNAAYATHGCNACNGTNCARACNTCNAARGGNYTNGCNGAYAARGTNTAYTTYYTNCCNATHACNCCNGARTAYGTNGARCARGTNATHAARGCNGARMGNCCNACNGGNATHYTNYTNACNTTYGGNGGNCARACNGCNYTNAAYTGYGGNGTNGARYTNGARAARTCNAARGTNTTYGARAARTAYAAYGTNAAYGTNYTNGGNACNCCNATHAARTCNATHGTNGAYACNGARGAYMGNAARATHTTYGCNGARAARATHAAYTAYATHGGNGARAARGTNGCNCCNAGYGCNGCNGTNTCNTCNGTNGAYGARGCNYTNCARGCNGCNYTNCARATHGGNTAYCCNGTNATGGCNMGNTCNGCNTTYTCNYTNGGNGGNYTNGGNTCNGGNTTYGCNAAYAAYGARGARGARYTNAARTCNYTNGCNCAYCARGCNYTNTCNCAYTCNGAYCARYTNATHATHGAYAARTCNYTNAARGGNTGGAARGARGTNGARTAYGARGTNGTNMGNGAYGCNTAYGAYAAYTGYATHACNGTNTGYAAYATGGARAAYGTNGAYCCNYTNGGNATHCAYACNGGNGARTCNATHGTNGTNGCNCCNAGYCARACNYTNTCNAAYAARGARTAYTAYATGYTNMGNAAYACNGCNATHAARGTNATHAARCAYTTYGGNGTNGTNGGNGARTGYAAYATHCARTAYGCNYTNAAYCCNAAYTCNGARGARTAYTAYATHATHGARGTNAAYGCNMGNYTNTCNMGNAGYTCNGCNYTNGCNAGYAARGCNACNGGNTAYCCNYTNGCNTAYGTNGCNGCNAARYTNGCNYTNGGNATHCCNYTNCCNAAYATHAARAAYTCNGTNACNGGNGTNACNACNGCNTGYTTYGARCCNAGYYTNGAYTAYTGYGTNGTNAARATHCCNMGNTGGGAYYTNGCNAARTTYAAYMGNGTNAGYACNAARATHGGNAGYTCNATGAARAGYGTNGGNGARGTNATGTCNATHGGNMGNAAYTTYGARGARGCNTTYCARAARGCNYTNMGNATGGTNGAYGARAAYGTNAAYGGNTTYGAYCCNTAYATHAARAARGTNAAYGARAAYGARYTNMGNGAYCCNACNGAYAARMGNATGTTYGTNYTNGCNGCNGCNYTNYTNAARGGNTAYTCNGTNGARAARATHTAYGARATGACNAARATHGAYAARTGGTTYYTNACNAARTTYCARAAYATHATHGAYTAYTAYAARAARYTNATHACNTCNGAYATHYTNAARCARGCNAARAARATHGGNTTYTCNGAYAARCARATHGCNGCNGCNATHAARAGYACNGARGTNGCNGTNMGNAARYTNMGNGARGARTAYAARATHACNCCNTAYGTNAARCARATHGAYACNGTNGCNGCNGARTGGCCNGCNACNACNAAYTAYYTNTAYYTNACNTAYAAYGGNACNAGYCAYGAYATHGARTTYCCNGGNGARTTYACNATGGTNYTNGGNTCNGGNGTNTAYMGNATHGGNAGYTCNGTNGARTTYGAYTGGTGYGCNGTNGGNTGYYTNMGNGARYTNMGNAAYCARGGNAARAARACNATHATGATHAAYTAYAAYCCNGARACNGTNAGYACNGAYTAYGAYATGAGYGAYMGNYTNTAYTTYGARGARATHTCNTTYGARGTNGTNATGGAYATHTAYGARATHGARAARCCNAAYGGNGTNATHYTNTCN---------------------------------------------------------------------------------------------------------------------------------------------------------------------------------------------------------------------------------------------------------------------------------------------------------------------------------------------------------------------------------------------------------------------------------------------------------------------------------------------------------------------------------------------------------------------------------------------------------------------------------------------------------------------------------------------------------------------------------------------------------------------------------------------------------------------------------------------------------------------------------------------------------------------------------------------------------------------------------------------------------------------------------------------------------------------------------------------------------------------------------------------------------------------------------------------------------------------------------------------------------------------------------------------------------------------------------YTNGGNYTNTAYMGNGCNGCNGTNCCNTCNGGNGCNTCNACNGGNGTNCAYGARGCNYTNGARYTNMGNGAYAAYATHAARTCNGARTAYCAYGGNAARGGNGTNYTNAARGCNATHAARAAYATHAAYGAYATHATHGCNCCNGARYTNYTNAARCARACNYTNGARGTNACNCARCARAARGARATHGAYCARNNNATGYTNCARYTNGAYGGNACNGARAAYAARTCNAARYTNGGNGCNAAYGCNATHYTNGGNGTNTCNYTNGCNGTNGCNAARGCNGGNGCNGCNAARAARGGNGTNCCNYTNTAYAARCAYYTNGCNGAYYTNGCNGGNAAYTCNCARATHGTNYTNCCNGTNCCNGCNTTYAAYGTNATHAAYGGNGGNTCNCAYGCNGGNAAYAARYTNGCNATGCARGARTTYATGATHYTNCCNACNGGNGCNTCNTCNTTYAGYGARGCNATGMGNATGGGNTCNGARGTNTAYCAYCAYYTNAARAARATHATHAARGARAARTTYGGNYTNGAYTCNACNGCNGTNGGNGAYGARGGNGGNTTYGCNCCNAAYATHCARAAYAAYAARGAYGCNYTNTAYYTNATHNNNGAYGCNATHCARCARGCNGGNTAYACNGGNAARATHGARATHGGNATGGAYGTNGCNGCNTCNGARTTYTAYAARNNNTCNACNTAYGAYYTNGAYTTYAARAAYCCNAARTCNAAYCCNGCNGAYTAYYTNTCNTCNGAYAARYTNGCNGARGTNTAYYTNGAYTTYATHAARGAYTTYCCNATGGTNTCNATHGARGAYCCNTTYGAYCARGAYGAYTGGTCNGCNTGGGCNAGYYTNACNGCNMGNACNCCNATHCARATHGTNGGNGAYGAYYTNACNGTNACNAAYCCNAARMGNATHGCNACNGCNGTNGARAARAARGCNTGYAAYTGYYTNYTNYTNAARGTNAAYCARATHGGNAGYGTNACNGARTCNATHGAYGCNCAYYTNYTNGCNAARAARAAYGGNTGGGGNACNATGGTNTCNCAYMGNTCNGGNGARACNGARGAYACNTTYATHGCNGAYYTNGTNGTNGGNYTNTCNACNGGNCARATHAARACNGGNGCNCCNTGYMGNTCNGARMGNYTNGTNGGNMGNTCNTTYATHGAYTTYGTNCAYCCNAARGAYMGNGAYACNTTYGTNTCNMGNATHACNAAYGGNYTNGCNGTNCCNYTNATHGGNTTYATGGTNTGYMGNATHMGNMGNTAYMGNGGNYTNAAYGGNTTYGGNGTNAARGARMGNGTNGTNACNTTYATHCCNTTYYTNYTNMGNYTNTCNTTYAARATHGCNGARGAYGAYYTNGTNATHCARGCNAARCCNYTNTTYTCNGCNTTYAARACNTCNAAYGARGTNCCNYTNAARCCNTTYATHACNMGNCAYTCNGCNAAYGGNACNYTNGARTAYGTNGAYCCNGARTCNGTNCCNTAYYTNGGNTAYYTNCCNCARGAYATHGCNAAYACNGAYGCNYTNAARATGTAYCAYCCNGAYGAYYTNATGTAYYTNMGNCARATGTAYGARACNATHGTNMGNGARGGNMGNTTYCARMGNACNGCNTCNTAYMGNATHYTNGCNCARAAYGGNGAYTAYATHAARGTNACNTCNGARTGGTCNTCNTTYYTNAAYCCNTGGTCNAARAARYTNGARTTYGTNACNGGNAARCAYTAYGTNATHGARGGNCCNAAYAAYCCNGAYGTNTTYCARTCNCCNGAYCCNGARAARGCNYTNYTNMGNGARAGYATHGTNMGNGTNATGTCNGARYTNACNAARCCNGCNGARATGACNAARAARYTNATGAAYAARMGNTGYCARGAYTTYGCNGCNTTYTTYGARGTNYTNATGCCNMGNCCNGARGARYTNGTNGARATHCARGARGCNGAYCAYTAYTAYMGNGAYTCNGTNATGYTNGGNGGNATHTCNCCNCAYCAYGARTAYAGYAARTCNAGYACNGARGCNCCNYTNAGYTCNTGYACNGTNAARACNTGYTGGATGMGNYTNCCNACNTTYMGNTCNGTNGGNGAYACNYTNAARGAYMGNTTYGAYGGNGCNTCNMGNGTNATGATGCAYAAYACNCCNGTNCARMGNAAYGAYGCNGCNCCNCAYMGNATHCCNMGNMGNGAYMGNTAYMGNTTYCARYTNMGNCCNCAYAAYCCNGARCAYAARGCNCCNGGNTTYAARGAYYTNGTNTAYYTNGARTCNTCNCCNGGNTTYTGYGARAARAAYCCNMGNYTNGGNATHCCNGGNACNCAYGGNMGNGTNTGYAAYGAYACNAGYATHGGNGTNGAYGGNTGYGAYYTNATGTGYTGYGGNMGNGGNTAYMGNACNGARACNATGTTYGTNGTNGARMGNTGYAAY
Agel_GRAC_ROES                 YTNATHTGYGARACNTAYCAYYTNATGAARGAYGTNYTNGGNATGMGNCARGAYGARATGGCNAARGTNTTYACNGARTGGAAYAARAGYGARYTNGAYTCNTTYYTNATHGARATHACNGCNGAYATHYTNAAYTAYAARGGNACNGAYGGNCARTAYYTNYTNCCNAARATHMGNGAYTCNGCNGGNCARAARGGNACNGGNAARTGGACNGGNATHAGYGCNYTNGARTAYGGNGTNCCNGTNACNYTNATHGGNGARGCNGTNTTYGCNMGNTGYYTNAGYTCNYTNAARGARGARMGNGTNYTNGCNAGYGARAGYYTNCCNGGNNNNGCNATHCARTTYGAYGGNGAYAARAARGCNTTYYTNGARCAYYTNMGNAARGCNYTNTTYGCNAGYAARATHATHTCNTAYGCNCARGGNTTYATGYTNYTNMGNGARGCNGCNAARGARCAYAARTGGAAYYTNAAYTAYGGNAGYATHGCNYTNATGTGGMGNGGNGGNTGYATHATHMGNAGYGTNTTYYTNGGNAAYATHAARGAYGCNTTYACNAARAAYCCNCARYTNACNAAYYTNYTNYTNGAYCCNTAYTTYACNAAYCARATHAARCARTCNCARCARTCNATGMGNCARGTNGTNTCNACNGCNGCNYTNAGYGGNGTNCCNACNCCNGCNYTNAGYACNGCNYTNGCNTTYTAYGAYGGNTAYMGNTCNCCNATGYTNCCNGCNAAYYTNYTNCARGCNCARMGNACNATHGAYCCNAAYGARAGYMGNGTNCCNGTNCCNGAYGARMGNTAYGAYTAYYTNTGYGAYTTYCAYAARCCNGCNAGYAARGTNCCNGCNTTYYTNAAYGTNGTNGAYATHGCNGGNYTNGTNAARGGNGCNGCNGARGGNCARGGNYTNGGNAAYGCNTTYYTNTCNCAYATHAARGCNTGYGAYGGNATHTTYCAYYTNTGYMGNGCNTTYGAYGAYGARGAYGTNATHCAYGTNGAYGGNGARGTNAAYCCNGTNMGNGAYYTNGARACNATHGGNGARGARYTNMGNYTNAARGAYGARGARCARYTNYTNAARGAYATHGARAARYTNGAYMGNGTNGTNAAYMGNGGNAAYGAYAARAARYTNAARCCNGARTTYGAYACNYTNATGAARATHAARTCNGTNYTNGTNGAYGARAARACNCAYYTNMGNTTYTCNGAYTGGAGYGCNGCNGAYATHGARATHYTNAAYAARTAYYTNTTYYTNACNTCNAARCCNGCNATGTAYYTNGTNAAYYTNTCNGARAARGAYTAYATHMGNAARAARAAYAARTGGYTNCCNAARYTNAARGARTGGATHGAYAARAAYGAYCCNGGNGCNCCNYTNATHCCNTTYTCNGGNGCNYTNGARTCNAARYTNYTNGAYATGGAYGCNGARGARMGNAARGCNTAYYTNAARGARCARGGNATHACNAGYGCNYTNGAYAARATHATHGTNACNGGNTAYAARGCNYTNCARYTNGARTAYTTYTTYACNGCNGGNGCNGAYGARGTNAARGCNTGGACNATHCARAARGGNACNAARGCNCCNCARGCNGCNGGNMGNATHCAYACNMGNAARGCNCCNAAYATGGGNTGGYTNACNTTYACNTTYGGNYTNGARMGNAARTTYAARCARYTNTGYTCNMGNYTNGAYGTNGTNMGNACNCAYCARCARCARGARGGNYTNAARTTYATGTCNCAYTTYMGNMGNMGNTTYATHATHMGNGAYGGNAARMGNAARCARMGNCCNCCNGTNGARYTNTTYGARYTNMGNAGYAAYGGNTCNGCNYTNTGYACNMGNYTNGTNCARGTNMGNGCNGAYGCNATGCARYTNAAYAGYGCNTTYTGYTAYATHYTNAAYGTNCCNYTNGARGGN---------------ATHGTNTAYGTNTGGATHGGNAGYAARGCNGAYGCNGAYTCNGCNMGNYTNATHGARCARATHGCNGARGARAARTTYAAYAGYCCNTGGGTNAGYYTNCARGTNYTNACNGARGGNAGYGARCCNGAYAAYTTYTTYTGGGTNGGNYTNGGNGGNMGNAARCCNCAYGAYACNGAYGCNGGNTTYYTNCARCAYACNMGNYTNTTYMGNTGYTCNAAYGARAARGGNTAYTTYACNGTNTCNGARAARTGYACN------------------------------------------------------------------------------------------------------------------------------------------------------------------------------------------------------------------------------------------------------------------------------------------------------------------------------------------------------------------------------------------------------------------GAYAARAAYCARATHAAYGARATHGTNAAYAAYYTNAARAARGGNCCNYTNGAYCCNAAYGCNGARATHATHGTNGGNGTNCCNGCNATHTAYYTNGCNTAYGTNAARAGYATHGTNCCNGAYCAYATHGCNGTNGCNGCNCARAAYTGYTGGAARGTNTCNAARGGNGCNTTYACNGGNGARATHTCNCCNGCNATGATHAARGAYATHGGNGTNGGNTGGGTNATHYTNGGNCAYTCNGARMGNMGNACNATHTAYGGNGARAARGAYGAYYTNGTNGCNGARAARGTNGCNCAYGCNYTNGARTCNGGNYTNAARGTNATHGCNTGYATHGGNGARACNYTNGARGARMGNGARGCNGGNAARACNGARGARGTNGTNTTYMGNCARACNAARGCNYTNATHCCNGCNATHGGNAAYAAYTGGGAYAARGTNGTNYTNGCNMGNCARYTNGARGGNGARATHGCNGARGARTGGAAYACNYTNYTNACNYTNGTNMGNGAYGTNGTNTCNTTYGAYATGAAYCAYTCNGCNGARATHCARGCNTGYGAYYTNYTNATGGARATHGAYMGNYTNGAYYTNYTNACNCARCAYATGGAYCARGGNAAYTAYCCNMGNGTNTGYYTNTAYYTNATHGGNTGYGCNAGYTAYGTNGTNGARCCNGARTCNACNCARATHYTNCARGGNGTNYTNGAYACNTAYYTNMGNTTYAAYGARTAYCCNMGNGCNYTNYTNGTNGCNATGCARYTNCAYGAYAARGTNAARTGYGARGARGTNTTYACNGCNTGYACNGAYCCNYTNATHAARAARCARYTNTGYTAYATGYTNGCNMGNCARTAYATHCCNATHGAYGTNGAYGAYGARGAYYTNMGNACNATHYTNYTNAAYGCNCAYATHAAYGAYCAYTTYYTNAGYYTNGGNMGNGARYTNGGNTCNTAYGAYCCNATGGTNGCNGAYGCNGARTGYYTNAARGTNGTNACNGARATHYTNGAYMGNYTNGCNATHGGNAAYTAYGTNYTNAARGTNAAYCAYMGNMGNYTNYTNGAYGGNATGTTYGARGCNTGYGGNGTNCCNGCNGARCARTTYMGNACNACNTGYTCNACNGTNGAYAARYTNGAYAARTCNCCNTGGTCNGARGTNMGNCAYGARATGGTNTAYGARAARGGNGTNACNCCNGARGCNGCNGAYGARATHGGNGARTAYGTNMGNYTNAAYGGNGGNACNGARYTNACNGAYAARYTNYTNCARGAYGARAARYTNTCNAARACNAARGCNGCNGTNGARGGNYTNGARGGNATHAARYTNYTNYTNCAYTAYTGYGARATHTTYGGNATHAARGAYAARATHGTNTTYGAYYTNAGYYTNGCNMGNGGNYTNYTNMGNTTYATHAARAARACNYTNAARAAYCAYGCNGAYGARGTNGTNACNYTNCAYAARGGNACNCCNATGACNYTNAARGCNGTNTTYCARTCNATGAAYYTNAGYACNTAYGAYYTNACNGTNGAYATGYTNGAYGTNCAYGCNGAYMGNAAYACNTTYCAYMGNTTYGAYAARTTYAAYGCNAARTAYAAYCCNATHGGNGARAGYMGNYTNMGNGARGTNTTYYTNAARACNGAYAAYCAYATGAAYGGNAARTAYTTYGCNMGNATHATHAARGARGTNGCNTCNGAYYTNGARGARAGYAARTAYCARAAYGCNGARYTNMGNYTNTCNATHTAYGGNAARAGYCCNGGNGARTGGGCNAARYTNGCNAARTGGGCNGTNCARTAYGAYGTNCAYTCNGAYAAYATGMGNTGGYTNATHCARATHCCNMGNYTNTAYGAYATHTTYAARTCNAAYAAYATHATGAGYAAYTTYCARGARATHYTNACNAAYATHTTYCARCCNYTNTTYGARGTNACNAAYGAYCCNAAYAGYAAYATHGARYTNCAYAARTTYYTNACNCAYGTNATHGGNTTYGAYAGYGTNGAYGAYGARAGYAARCCNGARAAYCCNATGYTNGAYGTNGAYGTNMGNACNCCNGARCARTGGGAYGAYGARGARAAYCCNCCNTAYGCNTAYTAYYTNTAYTAYATGTAYGCNAAYATGACNGTNYTNAAYCAYTTYMGNAARGARCARGGNYTNAAYACNTTYGTNYTNMGNCCNACNATHTGGTAYYTNTAYMGNGAYGGNYTNYTNCCNAARGCNACNMGNTTYATHGGNTAYGCNMGNTCNAARYTNACNGTNGCNGAYGTNMGNGARAARTCNAARAARTAYATGAARGTNMGNCCNGGNGARGARGARAARTTYGARGARTTYTGGCARGCNAAYTAYTAYGTNGCNGGNGCNTAYGAYAARMGNGTNGAYTAYGARYTNYTNAAYCARGARATHACNAARTTYGARAARGGNCCNACNTCNAAYMGNATHTTYTAYYTNGCNGTNCCNCCNACNGTNTTYGARGAYGTNACNGTNAAYATHMGNAAYGCNTGYATHGCNATHAARGGNTTYACNMGNGTNATHATHGARAARCCNTTYGGNMGNGAYGAYGARAGYTCNGAYAARYTNAGYAAYCAYYTNGCNAGYYTNTTYAARGARGARCARATHTAYMGNATHGAYCAYTAYYTNGGNAARGARATGGTNCARAAYYTNATGACNATHMGNTTYGCNAAYAARATHTTYAGYCCNTCNTGGAAYMGNGARAAYATHGCNTCNGTNYTNATHTCNTTYAARGARCCNTTYGGNACNGARGGNMGNGGNGGNTAYTTYGAYGAYTTYGGNATGGTNMGNCAYYTNACNGGNGAYATHCAYGCNGTNACNGCNGCNAAYAAYYTNYTNGCNGCNCARATGGAYGCNMGNATHTTYCAYGARYTNACNCARAARGAYGGNCCNYTNTAYGAYMGNYTNGTNCCNAARTCNAARGGNGTNMGNAARTTYTCNCCNATHCARYTNMGNMGNYTNAARMGNYTNGGNATHGAYAARACNGAYCCNGAYTCNYTNACNGCNGARGARMGNACNAARTTYGCNMGNYTNAAYATHGAYACNAAYAARATHATGTGGAAYMGNGTNGTNGAYYTNAAYGAYMGNTAYYTNMGNAARATHACNATHGGNCARTCNCCNACNGARAARGGNTTYACNMGNGARACNAGYTAYGAYATHGCNGTNGCNAGYGARATHATGGCNATHYTNGCNYTNGGNAARGAYGTNGARGAYATHAARGAYMGNYTNGCNAARATGGTNGTNGCNYTNGAYAARAGYGGNGAYCCNGTNACNGCNGAYGAYYTNGGNATGACNGGNGCNYTNYTNGTNYTNYTNMGNGARGCNTTYGARCCNACNYTNATGCARTCNYTNGARGGNACNCCNGTNYTNGTNCAYACNGGNCCNGARACNGGNCCNTGYGGNCCNTGYTCNGARYTNCAYTAYGAYMGNATHGGNGGNMGNGAYGCNGCNCAYYTNGTNAAYATGGAYGAYCCNGAYGTNYTNGARATHTGGAAYYTNGTNTTYATHCARTTYAAYMGNGARTCNGAYAGYTCNYTNAARYTNYTNCCNAARAARCAYATHGAYTGYGGNYTNGGNYTNGARMGNYTNGTNTCNGTNATHCARAAYAARMGNGCNAAYTAYGAYACNGAYTTYTTYATGCCNATHTTYGCNGCNATHGARAARGGNACNGGNGCNMGNCCNTAYTCNGGNAARGTNGGNGCNGARGAYGTNGAYGGNGTNGAYATGGCNTAYMGNGTNYTNGCNGAYCAYGCNMGNACNYTNACNATHGCNYTNTCNGAYGGNGGNTGYCCNGAYAAYACNGGNMGNGGNTAYGTNYTNMGNMGNATHYTNMGNMGNGGNGTNMGNTAYGCNTCNGARAARYTNAAYGCNAARCCNGGNTTYTTYGGNACNYTNGTNCAYACNGTNGTNGARATHYTNGGNGAYGTNTTYCCNGARATHAARAARGAYCCNGARAGYATHATHCARACNATHAAYGARGARGARATHCARTTYYTNAARACNYTNGTNMGNGGNMGNAAYYTNYTNAAYMGNACNATHGARAARGTNACNAARGTNGTNCCNGGNGAYGTNGCNTGGMGNYTNCARAARAARCARAARAGYMGNGCNTTYTGYTAYTTYTGYCARGCNGTNCARMGNYTNCCNCARTGYGCNCAYTGYGGNAARATHAARTGYATGYTNAARGCNGGNGAYTGYGTNATHMGNCAYCCNGGNGTNTAYACNACNGGNYTNGCNATGGTNGGNGCNATHTGYGAYTTYTGYGARGCNTGGGTNTGYCAYGGNMGNAARTGYYTNAAYTCNCAYGCNTGYACNTGYCCNYTNATGGAYGCNGTNTGYYTNGARTGYGARMGNGGNGTNTGGGARCAYGGNGGNMGNGTNTTYMGNTGYTGYTTYTGYCARGGNTTYYTNGGNMGNTAYTCNYTNTGGTCNGCNATHGGNYTNTCNATHTCNYTNTAYATHGGNTAYGAYAAYTTYGARAARYTNYTNGARGGNGCNAGYTTYATGGAYAAYCAYTTYTGYACNGCNCCNYTNGARAARAAYGCNCCNGTNYTNYTNGCNYTNYTNGGNGTNTGGTAYTCNAAYTTYCAYGGNGCNGARACNCAYGCNYTNYTNCCNTAYGAYCARTAYYTNCAYMGNTTYGCNGCNTAYTTYCARCARGGNGAYATGGARAGYAAYGGNAARTAYGTNACNMGNAGYGGNGCNCARGTNGAYTAYAGYACNGGNCCNATHGTNTGGGGNGARCCNGGNACNAAYGGNCARCAYGCNTTYTAYCARYTNATHCAYCARGGNACNMGNYTNATHCCNTGYGAYTTYATHGCNCCNGCNCARACNCAYAAYCCNATHTCNGGNGGNGTNCAYCAYAARATHYTNYTNGCNAAYTTYYTNGCNCARACNGARGCNYTNATGAARGGNAARTCNTCNGCNGARGCNAARGCNGARYTNGARAARTCNGGNATGGCNGCNGCNGARYTNGARAARATHYTNCCNCAYAARGTNTTYAARGGNAAYMGNCCNACNAAYTCNATHGTNGTNAARAARGTNACNCCNTTYGTNYTNGGNGCNYTNATHGCNATGTCNGARAAYCCNAARYTNCCNGARATGYTNCAYMGNGCNGGNGTNGTNTTYATHGGNCCNCCNGARAARGCNATGTGGGCNYTNGGNGAYAARATHGCNTCNTCNATHGTNGCNCARACNGCNAAYATHCCNACNYTNCCNTGGAGYGGNAGYGARYTNAARGCNGARTAYAAYAGYAARAARATHAARATHTCNTCNGARYTNTTYGCNAARGGNTGYGTNACNACNGCNGARCARGGNTGYCARGCNGCNCAYAARATHGGNTTYCCNGTNATGATHAARGCNTCNGARGGNGGNGGNGGNAARGGNATHMGNAARGTNGARAAYCCNGAYGAYTTYGCNAAYATGTTYMGNCARGTNCARTCNGARGTNCCNGGNTCNCCNATHTTYGTNATGAARYTNGCNAARTCNGCNMGNCAYYTNGARGTNCARYTNYTNGCNGAYCARTAYGGNAAYGCNATHTCNYTNTTYGGNMGNGAYTGYTCNATHCARMGNMGNCAYGGNTAYCCNGARTCNYTNACNGAYCCNTCNTAYCAYACNCARYTNYTNGTNYTNACNTAYCCNYTNGTNGGNAAYTAYGGNGTNCCNGAYGARAARGARMGNGAYGARCAYGGNYTNCCNAARTGGTTYGARTCNAGYMGNATHTGGGCNGCNGGNYTNATHGTNGGNGARGTNAGYACNMGNGCNTGYCAYTTYMGNGCNCAYCARTCNYTNGGNMGNTGGYTNGCNTCNCAYGGNATHCCNGGNYTNTGYGAYATHGAYACNMGNGCNYTNACNTGYMGNYTNMGNAAYGGNGTNACNYTNGGNMGNATHGTNCARGGNGTNCCNGCNGAYCCNAAYTCNMGNAAYYTNGTNGCNGARGTNTCNGTNAARGARCCNAARGTNTAYAAYGARAARGGNGARTTYACNATHYTNGCNATHGAYTGYGGNYTNAARTAYAAYCARYTNMGNTGYYTNATHAARMGNAAYGCNAARGTNATHYTNGTNCCNTGGGAYTAYCCNYTNGAYGCNAAYAARTAYGAYGGNYTNTTYATHAGYAAYGGNCCNGGNGAYCCNGARATGTGYAGYAARGTNGTNAARAAYATHAARTCNGTNYTNGTNAARCCNGTNTTYGGNATHTGYYTNGGNCAYCARYTNYTNTCNACNGCNATHGGNTGYAARACNTTYAARATGAGYTAYGGNAAYMGNGGNCAYAAYYTNCCNTGYACNCAYAGYGGNACNGGNMGNTGYTTYATGACNTCNCARAAYCAYGGNTTYGCNGTNGAYGCNAAYTCNYTNCCNCARGAYTGGAAYGTNYTNTTYACNAAYGARAAYGAYAARACNAAYGARGGNATHATHCAYGARTCNYTNCCNTTYTAYAGYGTNCARTTYCAYCCNGARCAYACNGCNGGNCCNACNGAYYTNGARTGYYTNTTYGAYATHTTYNNNGAYGCNGTNAARTCNTTYAARAGYAARTCNGAYTAYATHATHAARGAYAARATHGAYGARAARYTNAARTTYGTNCCNACNYTNCAYMGNCCNAARAARGTNYTNATHYTNGGNTCNGGNGGNYTNTCNATHGGNCARGCNGGNGARTTYGAYTAYTCNGGNTCNCARGGNGTNAARGCNATGMGNGARGARAARATHCARACNGTNYTNATHAAYCCNAAYATHGCNACNGTNCARACNTCNAARGGNYTNGCNGAYAARATHTAYTTYYTNCCNATHACNCCNGARTAYGTNGARCARGTNATHAARGCNGARMGNCCNACNGGNGTNYTNYTNACNTTYGGNGGNCARACNGCNYTNAAYTGYGGNGTNGARYTNCARMGNTCNGGNGTNTTYGARAARTAYAAYGTNTCNGTNYTNGGNACNCCNATHCARTCNATHATHGAYACNGARGAYMGNAARATHTTYGCNGARAARATHAAYGCNATHGGNGARCARGTNGCNCCNAGYGCNGCNGTNTCNTCNGTNGARGARGCNYTNGCNGCNGCNTCNAARATHGGNTAYCCNGTNATGTCNMGNGCNGCNTTYTCNYTNGGNGGNYTNGGNTCNGGNTTYGCNAAYAAYGARGARGARYTNAARGCNYTNGCNCAYCARGGNYTNTCNCAYTCNGAYCARYTNATHATHGAYAARTCNYTNAARGGNTGGAARGARGTNGARTAYGARGTNGTNMGNGAYGCNTAYGAYAAYTGYATHACNGTNTGYAAYATGGARAAYGTNGAYCCNYTNGGNATHCAYACNGGNGARTCNATHGTNGTNGCNCCNAGYCARACNYTNTCNAAYMGNGARTAYTAYATGYTNMGNAAYACNGCNATHAARGTNATHMGNCAYTTYGGNATHGTNGGNGARTGYAAYATHCARTAYGCNYTNAAYCCNAAYTCNGARGAYTTYTAYATHATHGARGTNAAYGCNMGNYTNTCNMGNAGYTCNGCNYTNGCNAGYAARGCNACNGGNTAYCCNYTNGCNTAYGTNGCNGCNAARYTNTCNYTNGGNATHCCNYTNCCNCARATHAARAAYTCNGTNACNMGNGTNACNACNGCNTGYTTYGARCCNAGYYTNGAYTAYTGYGTNGTNAARATHCCNMGNTGGGAYYTNGCNAARTTYACNMGNGTNAGYACNAARATHGGNAGYTCNATGAARAGYGTNGGNGARGTNATGTCNATHGGNMGNAAYTTYGARGARGCNTTYCARAARGCNYTNMGNATGGTNGAYGARAAYGTNGAYGGNTTYGAYCCNAAYATHAARAARGTNAAYGAYGAYGARYTNMGNGARCCNACNGAYAARMGNATGTTYGTNYTNGCNGCNGCNATGAARGCNGGNTAYTCNGTNGAYAARYTNTAYGARYTNACNAARATHGAYAARTGGTTYYTNGTNAARATGAARAAYATHATHGAYTAYTAYGTNGTNYTNATHAGYGAYATHATHYTNMGNAARGCNAARCARATHGGNTTYTCNGAYAARCARATHTCNAAYGCNATHAARAGYACNGARYTNGCNGTNMGNAARYTNMGNGARGARYTNAARATHACNCCNTAYGTNAARCARATHGAYACNGTNGCNGCNGARTGGCCNGCNTCNACNAAYTAYYTNTAYYTNACNTAYAAYGCNATGTCNCAYGAYYTNGAYTTYCCNCARGAYTAYATHATGGTNYTNGGNTCNGGNGTNTAYMGNATHGGNAGYTCNGTNGARTTYGAYTGGTGYGCNGTNGGNTGYYTNMGNGARGTNMGNAAYCARGGNAARAARACNATHATGATHAAYTAYAAYCCNGARACNGTNAGYACNGAYTAYGAYATGAGYGAYMGNYTNTAYTTYGARGARATHTCNTTYGARGTNGTNATGGAYATHTAYAAYYTNGARCARCCNGAYGGNGTNATHYTNTCN---------------------------------------------------------------------------------------------------------------------------------------------------------------------------------------------------------------------------------------------------------------------------------------------------------------------------------------------------------------------------------------------------------------------------------------------------------------------------------------------------------------------------------------------------------------------------------------------------------------------------------------------------------------------------------------------------------------------------------------------------------------------------------------------------------------------------------------------------------------------------------------------------------------------------------------------------------------------------------------------------------------------------------------------------------------------------------------------------------------------------------------------------------------------------------------------------------------------------------------------------------------------------------------------------------------------------------YTNGGNYTNTTYMGNGCNGCNGTNCCNTCNGGNGCNTCNACNGGNGTNCAYGARGCNYTNGARYTNMGNGAYAAYGTNAARGCNGARTAYCAYGGNAARGGNGTNMGNACNGCNGTNAAYAAYATHAAYGAYATHATHGCNCCNGARYTNYTNAARGCNAAYATHGARGTNACNGARCARAARGARATHGAYTCNYTNATGYTNAARYTNGAYGGNACNGARAAYAARTCNAARTTYGGNGCNAAYGCNATHYTNGGNGTNTCNYTNGCNGTNGCNAARGCNGGNGCNGCNAARAARGGNGTNCCNYTNTAYAARCAYYTNGCNGAYYTNGCNGGNAAYGCNAAYATHGTNYTNCCNGTNCCNGCNTTYAAYGTNATHAAYGGNGGNTCNCAYGCNGGNAAYAARYTNGCNATGCARGARTTYATGATHYTNCCNACNGGNGCNTCNTCNTTYACNGARGCNATGMGNATGGGNTCNGARGTNTAYCAYCAYYTNAARAAYATHATHAARAARAARTTYGGNYTNGAYTCNACNGCNGTNGGNGAYGARGGNGGNTTYGCNCCNAAYATHCARAAYAAYAARGARGCNYTNTTYYTNATHCARGAYGCNATHGCNCARGCNGGNTAYACNGGNAARATHGARATHGGNATGGAYGTNGCNGCNTCNGARTTYTAYAARAARGARACNTAYGAYYTNGAYTTYAARAAYCCNAAYTCNAAYCCNGCNGAYTAYYTNCCNTCNAGYAARYTNGCNGARYTNTAYYTNGARTTYATHAARGARTTYCCNATGGTNTCNGTNGARGAYCCNTTYGAYCARGAYGAYTGGGCNGCNTGGACNGAYYTNACNGCNMGNACNCCNATHCARATHGTNGGNGAYGAYYTNACNGTNACNAAYCCNAARMGNATHACNACNGCNGTNGARAARAARGCNTGYAAYTGYYTNYTNYTNAARGTNAAYCARATHGGNAGYGTNACNGARTCNATHGARGCNCAYYTNYTNGCNAARAARAAYGGNTGGGGNACNATGGTNTCNCAYMGNTCNGGNGARACNGARGAYACNTTYATHGCNGAYYTNGTNGTNGGNYTNTCNACNGGNCARATHAARACNGGNGCNCCNTGYMGNTCNGARMGNYTN---------------------------------------------------------------------------------------------------------------------------------------------------------------------------------------------------------------------------------------------------------------------------------------------------------------------------------------------------------------------------------------------------------------------------------------------------------------------------------------------------------------------------------------------------------------------------------------------------------------------------------------------------------------------------------------------------------------------------------------------------------------------------------------------------------------------------------------------------------------------------------------------------------------------------------------------------------------------------------------------------------------------------------------------------------------------------------------------------------------------------------------------------------------------------------------------------------------------------------------------------------------------------------------------------------------
Agip_NOCT_NOCT_NOCT            YTNATHTGYGARGCNTAYAAYATHATGAARGAYGTNYTNGGNATGGARCARAARGARATGGCNGARGTNTTYGARCARTGGAAYAARGGNGARYTNGAYTCNTTYYTNATHGARATHTCNMGNGAYATHYTNAARTAYAARGAYACNGAYGGNAARTAYYTNYTNCCNAARATHYTNGAYACNGCNGGNCARAARGGNACNGGNAARTGGACNGCNATHGCNGCNYTNGARTAYGGNGTNCCNGTNACNYTNATHGGNGARGCNGTNTTYGCNMGNTGYYTNTCNGCNYTNAARGARGARMGNGTNCARGCNAGYAARGTNYTNCCNGGNTCNGAYGTNAARTTYACNGGNGAYAARAARAARTTYYTNGARCAYYTNMGNAARGCNYTNTAYGCNAGYAARYTNATHTCNTAYGCNCARGGNTTYATGYTNYTNMGNGARGCNGCNAARGTNAAYAARTGGAAYYTNAAYTAYGGNAGYATHGCNYTNATGTGGMGNGGNGGNTGYATHATHMGNAGYGCNTTYYTNGGNAAYATHAARGAYGCNTTYACNAARGAYCCNCARYTNTCNAAYYTNYTNYTNGAYCCNTTYTTYTGYGARMGNATHAGYGGNGCNCARAAYTCNYTNMGNCARGTNGTNGCNGARACNGCNATGGTNGGNGTNCCNGCNCCNGCNTTYTCNGCNGCNYTNGCNTTYTAYGAYGGNTAYMGNTCNGARGTNYTNCCNGCNAAYATGYTNCARGCNCARMGNACNATHGAYCCNAAYGARAGYMGNGTNCCNGTNCCNGAYGARMGNTTYGAYTAYYTNTGYGARTTYCAYAARCCNGTNAGYAARGTNCCNGCNTTYYTNAAYGTNGTNGAYATHGCNGGNYTNGTNAARGGNGCNGCNGARGGNCARGGNYTNGGNAAYGCNTTYYTNTCNCAYATHAARGCNTGYGAYGCNATHTTYAAYYTNTGYMGNGCNTTYGAYGAYGARGAYGTNATHCAYGTNGAYGGNGARGTNAAYCCNGTNMGNGAYYTNGARACNATHGGNGARGARYTNMGNYTNAARGAYGARGARCARYTNATGCARAAYTTYGARAARYTNGAYAARYTNGTNAAYMGNGGNGGNGAYAARAARYTNAARTCNGARTAYGAYTCNYTNTCNAARGTNAARACNGTNYTNGTNGAYGARAARAARCAYATHMGNTTYGGNGAYTGGAGYGCNGCNGAYATHGARGTNYTNAAYAARTAYYTNTTYYTNACNTCNAARCCNGCNYTNTAYYTNGTNAAYYTNTCNGARAARGAYTAYATHMGNAARAARAAYAARTGGYTNCCNAARYTNAARGARTGGATHGAYAARAAYGAYCCNGGNGCNCCNYTNATHCCNTTYTCNGGNTGYYTNGARATGAARYTNATHGARATGGARCCNGCNGARMGNCARGCNTTYYTNAARGARCAYAAYATHACNAGYGCNYTNGAYAARATHATHGTNCARGGNTAYAARGCNYTNCARYTNGARTAYTTYTTYACNGCNGGNGCNGAYGARGTNAARGCNTGGACNATHCARAARGGNACNAARGCNCCNCARGCNGCNGGNMGNATHCAYACNMGNMGNGCNCCNAAYATGGGNTGGYTNACNTTYACNTTYGGNYTNGARMGNAARTTYAARCARYTNTGYAARMGNYTNGAYGTNGTNMGNACNCAYCARCARCARGARAGYYTNAARTTYATGGCNCAYTTYMGNMGNMGNTTYATHATHMGNGAYGGNAARMGNAAYCARMGNCARCCNGTNGARYTNTTYGARYTNMGNAGYAAYGGNTCNGCNYTNTGYACNMGNYTNGTNCARGTNAARGCNGAYGCNACNCARYTNAAYAGYGCNTTYTGYTAYATHYTNAAYGTNCCNYTNGARGGNGAYACNTCNTCNGCNATHGTNTAYGCNTGGATHGGNAAYAARAGYGAYGCNGAYTCNGCNMGNYTNATHGARCARATHGCNGARGARAARTTYAAYAAYCCNTGGGTNAGYYTNCARGTNATHACNGARGGNAGYGARCCNGAYAAYTTYTTYTGGGTNGGNATHGGNGGNMGNAARCCNTAYGAYACNGAYGCNGAYTAYYTNAAYTAYACNMGNYTNTTYMGNTGYTCNAAYGARAARGGNTAYTTYACNGTNTCNGARAARTGYACNGGNGGNTAYTAYACNACNACNGTNGARGCNTAYGTNCCNGCNAGYGGNMGNGCNATHCARGGNGCNACNAGYCAYCAYYTNGGNCARAAYTTYTCNAARATGTTYGARATHGTNTAYGAYGAYCCNGAYACNCAYGARAARAAYTAYGTNTAYCARAAYTCNTGGGGNATHACNACNMGNACNATHGGNGTNATGATHYTNGTNCAYGGNGAYGAYAARGGNYTNGTNYTNCCNCCNMGNGTNGCNGAYGTNCARGCNATHGTNGTNCCNTGYGGNATHACNGCNTCNAGYTCNACNGARGARMGNACNAARYTNATGGAYTCNTGYAARGARYTNGTNAARGAYYTNGTNGCNGCNGGNGTNMGNGCNGARGGNGAYTAYMGNGAYAAYTAYTCNCCNGGNGAYAARAARCARGTNACNGARATHGTNGARACNYTNAARAARGGNTCNYTNGAYCCNAAYGTNGARGTNATHGTNGGNGTNCCNGCNATHTAYYTNGARTAYGTNCARTCNATHYTNCCNAAYACNATHAGYGCNGCNGCNCARAAYTGYTGGAARGTNCCNAARGGNGCNTTYACNGGNGARATHTCNCCNGCNATGATHAARGAYATHGGNGTNAAYTGGGTNATHYTNGGNCAYTCNGARMGNMGNACNATHTTYGGNGARAARGAYGARYTNGTNGCNGARAARGTNGCNCAYGCNYTNGARAAYGGNYTNAARGTNATHGCNTGYATHGGNGARACNYTNGARGARMGNGARGCNGGNAARACNGARGARGTNGTNTTYMGNCARACNAARGCNYTNYTNCCNGCNATHGGNAAYAAYTGGGCNAAYGTNGTNYTNGCNMGNCARYTNGARGGNGARATHGCNGARGARTGGAAYTCNYTNYTNGGNYTNGTNMGNGAYGTNATHTCNTTYGAYATGAARCAYTCNGCNGARATHCARGCNTGYGAYYTNYTNATGGARATHGAYMGNYTNGAYYTNYTNACNCARCAYATGGAYCARAGYAAYTAYCCNMGNGTNTGYYTNTAYYTNATHGGNTGYGCNAGYTAYGTNGTNGARCCNGARTCNACNCARATHYTNCARGGNGTNYTNGAYACNTAYATHMGNTTYGGNGARTAYCCNMGNGCNYTNYTNGTNTCNATGCARYTNCAYGAYAARGCNAARTGYGARGARGTNTTYAAYTCNTGYACNGAYCCNYTNATHAARAARCARYTNTGYTAYATGYTNGCNMGNCARTAYATHCCNYTNGARGTNGAYGAYGARGAYYTNMGNACNATHYTNYTNAAYGCNCAYATHAAYGAYCAYTTYYTNAGYYTNGCNMGNGARYTNGGNCARTAYGAYCCNATGGTNCCNGAYGCNGARTGYYTNAARGTNGTNACNGARATHYTNGAYGCNYTNGAYATHGGNACNTAYGTNYTNAARGTNAAYCAYMGNMGNYTNYTNGAYGGNATGTTYGARGCNTGYGGNGTNCCNGCNGAYAARTTYMGNACNACNTGYTCNACNGTNGAYAARYTNGAYAARTCNCCNTGGGARGARGTNMGNACNGARATGATHAAYGARAARGGNGTNTCNCCNGARGCNGCNGAYMGNATHGGNGARTAYNNNMGNYTNAAYGGNGGNGTNGARYTNGCNGAYAARYTNYTNNNNGAYGARAARYTNTCNAARACNAARGCNGCNATHGARGGNYTNCARGGNATHAARYTNYTNYTNGARTAYTGYGARYTNTTYGGNATHAARGAYAARATHYTNTTYGAYGTNAGYYTNGCNMGNGGNYTNYTNMGNTTYATHAARAARACNYTNAARAAYCAYGCNGAYGARGTNGTNACNYTNCAYAARGGNACNCCNATGACNYTNAARTCNGTNTTYCARTCNATGAAYYTNAGYACNTAYGAYYTNACNGTNGAYATGYTNGAYGTNCAYGCNGAYMGNAAYACNTTYCAYMGNTTYGAYAARTTYAAYGCNAARTAYAAYCCNATHGGNGARAGYMGNYTNMGNGARGTNTTYYTNAARACNGAYAAYTAYATGAAYGGNAARTAYTTYGCNMGNATHATHAARGARGTNGCNTCNGAYYTNGARGARAGYAARTAYCARAAYGCNGARYTNMGNYTNTCNATHTAYGGNAARAGYCCNAGYGARTGGGCNAARYTNAGYAARTGGGCNGTNCARTAYAAYGTNTAYTCNGAYAAYGTNMGNTGGYTNATHCARATHCCNMGNYTNTAYGAYATHTTYAARTCNAAYAARATHATGAAYAAYTTYCARGARTTYYTNAGYAAYATHTTYCARCCNYTNTTYGARGTNACNMGNGAYCCNAARACNAAYGARGAYYTNCAYAARTTYYTNACNCAYGTNGTNGGNTTYGAYAGYGTNGAYGAYGARTCNAARCCNGARAAYCCNATGYTNGAYCCNGAYGCNAARAGYCCNGARGARTAYGAYGAYGARGARAAYCCNCCNTAYGCNTAYTAYYTNTAYTAYATGTAYGCNAAYATGACNGTNYTNAAYCAYTTYMGNAARGARCARGGNYTNAAYACNTTYGTNYTNMGNCCNACNATHTGGTAYYTNTAYMGNGAYAAYYTNYTNCCNMGNAAYACNAARTTYGTNGGNTAYGCNMGNACNAARCARACNATHGAYGARGTNAARGARAARTGYAARAARTAYYTNAARGTNMGNCCNGGNGARGARGARAARYTNAARCARTTYTGGGANGCNAAYGARTAYTTYGCNGGNTCNTAYGAYAARMGNATHGAYTAYGARATGYTNAAYCARYTNATHACNAARCAYGARAARGGNCCNACNGCNAAYMGNATHTTYTAYYTNGCNGTNCCNCCNACNGTNTTYGARGAYGTNACNGTNAAYATHMGNAAYGCNTGYGTNTCNATHAARGGNTTYACNMGNGTNATHATHGARAARCCNTTYGGNMGNGAYGAYAARAGYTCNGARCARYTNAGYAGYCAYYTNGCNGGNYTNTTYAARGARGARCARATHTAYMGNATHGAYCAYTAYYTNGGNAARGARATGGTNCARAAYYTNATGACNATHMGNTTYGCNAAYCARATHTTYAGYCCNTCNTGGAAYMGNGARAAYATHGCNTCNGTNYTNATHTCNTTYAARGARCCNTTYGGNACNGARGGNMGNGGNGGNTAYTTYGAYGAYTTYGGNATHATHMGNCAYYTNACNGGNGAYATHCAYGCNGTNACNGCNGCNAAYAAYYTNYTNGCNGCNCARATGGAYGCNMGNATHTTYCAYGARYTNACNCARAARGAYGGNCCNYTNTTYGAYMGNYTNGTNCCNAARGTNAARGGNGTNMGNAARTTYTCNCCNATHCARYTNMGNMGNYTNAARMGNYTNGGNATHACNAARACNGAYCCNGAYACNYTNACNGARGGNGARAARTCNAARTTYGCNMGNYTNAAYATHGAYACNTCNAARATHATGTGGAAYMGNGTNGTNGAYYTNAAYGAYMGNTAYYTNMGNAARATHACNGTNGGNCARTCNCCNACNGARAARGGNTTYACNMGNGARACNGCNTTYGAYATHTCNGTNGCNTCNGARATHATGGCNATHYTNGCNYTNGGNAARGAYGTNGAYGAYATHAARGARMGNYTNGCNAGYATGGTNGTNGCNYTNGAYAARAGYGGNAAYCCNGTNACNGCNGAYGAYYTNGGNATGACNGGNGCNYTNYTNGTNYTNYTNMGNGAYGCNTTYGARCCNACNYTNATGCARTCNYTNGARGGNACNCCNGTNYTNGTNCAYACNGGNCCN---------------------------------------------------------------------------------------------------------------------------------------------------------------------------------------------------------------------------------------------------------------------------------------------------------------------------------------------------------------------------------------------------------------------------------------------------------------------------------------------------------------------------------------------------------------------------------------------------------------------------------------------------------------------------------------------------------------------------CARAARAARCARAARAAYMGNGCNTTYTGYTAYTTYTGYCARGCNGTNCARMGNYTNCCNACNTGYGCNCAYTGYGGNAARGTNAARTGYATGYTNAARGCNGGNGAYTGYGTNGTNMGNCAYCCNGGNGTNTAYACNACNGGNYTNGCNATGGTNGGNGCNATHTGYGAYTTYTGYGARGCNTGGGTNTGYCAYGGNMGNAARTGYYTNACNGCNCAYGCNTGYACNTGYCCNYTNATGGAYGCNGTNTGYYTNGARTGYGARMGNGGNGTNTGGGARCAYGGNGGNMGNGTNTTYMGNTGYTGYTTYTGYCARGGNTTYYTNGGNMGNTAYTCNYTNTGGTCNGCNATHGGNYTNTCNATHTCNYTNTAYATHGGNTAYGAYAAYTTYGARAARYTNYTNGARGGNGCNAGYTTYATGGAYCARCAYTTYACNACNGCNCCNYTNGARAARAAYGCNCCNGTNATHYTNGCNYTNYTNGGNGTNTGGTAYTCNAAYTTYTAYGGNTCNGARACNCAYGCNYTNYTNCCNTAYGAYCARTAYYTNCAYMGNTTYGCNGCNTAYTTYCARCARGGNGAYATGGARAGYAAYGGNAARTAYGTNACNMGNTCNGGNGCNCARGTNGAYTAYAGYACNGGNCCNATHGTNTGGGGNGARCCNGGNACNAAYGGNCARCAYGCNTTYTAYCARYTNATHCAYCARGGNACNMGNYTNATHCCNTGYGAYTTYATHGCNCCNGCNCARACNCAYAAYCCNATHTCNAAYGGNGTNCAYCAYAARATHYTNYTNGCNAAYTTYYTNGCNCARACNGARGCNYTNATGAARGGNAARTCNTCNGAYGARGCNAARGCNGARYTNGARAARTCNGGNATGGCNGCNGAYGCNGTNGCNAARATHYTNCCNCAYAARGTNTTYAARGGNAAYMGNCCNACNAAYTCNATHGTNGTNAARAARGTNACNCCNTTYACNYTNGGNGCNYTNATHGCNYTNTCNGARAAYCCNAARYTNCCNGARYTNYTNCAYMGNGCNGGNGTNGTNTTYATHGGNCCNCCNGARAARGCNATGTGGGCNYTNGGNGAYAARATHGCNTCNTCNATHGTNGCNCARACNGCNGARATHCCNACNYTNCCNTGGAGYGGNAGYGARYTNAARGCNGARTAYAAYAGYAARAARATHAARATHTCNTCNGARYTNTTYGCNMGNGGNTGYGTNACNTCNCCNGARCARGGNYTNCARGCNGCNCARAARATHGGNTTYCCNGTNATGATHAARGCNTCNGARGGNGGNGGNGGNAARGGNATHMGNAARGTNGAYAAYCCNGAYGAYTTYAAYAGYTCNTTYMGNCARGTNCARGCNGARGTNCCNGGNTCNCCNATHTTYGTNATGAARYTNGCNAARTCNGCNMGNCAYYTNGARGTNCARYTNYTNGCNGAYCARTAYGGNAAYGCNATHTCNYTNTTYGGNMGNGAYTGYTCNATHCARMGNMGNCAYGGNTAYCCNGARTCNYTNACNGAYCCNTCNTAYCAYGCNCARYTNYTNGTNYTNACNTAYCCNYTNGTNGGNAAYTAYGGNGTNCCNGAYGARGAYGARAARGAYGARCAYGGNATHCCNAARTGGTTYGARTCNAAYMGNATHTGGGCNGCNGGNYTNATHGTNGGNGARGTNAGYACNMGNGCNTGYCAYTGGMGNGCNAARMGNTCNYTNGGNTCNTGGYTNGCNGCNMGNGGNGTNCCNGGNYTNTGYGAYGTNGAYACNMGNGCNYTNACNTTYMGNYTNMGNGCNGGNGTNACNYTNGGNMGNATHATHCARGGNGTNCCNTCNGAYCCNAAYACNMGNAAYYTNGTNGCNGARGTNTCNGTNAARGARCCNAARATHNNNAAYCCNAAYGGNGARGTNACNATHATGGCNGTNGAYTGYGGNYTNAARTAYAAYCARATHMGNTGYYTNATHAARMGNAAYGCNAARGTNATHYTNGTNCCNTGGGAYCAYAARYTNGAYCCNAAYCARTAYGAYGGNYTNTTYGTNAGYAAYGGNCCNGGNGAYCCNATHAARTGYAARAARGTNGTNGAYAAYATGMGNGCNGTNATHATHAARCCNGTNTTYGGNATHTGYYTNGGNCAYCARYTNYTNTCNACNGCNGCNGGNTGYAARACNTAYAARACNAGYTAYGGNAAYMGNGGNCAYAAYYTNCCNTGYACNCAYAAYGGNACNGGNMGNTGYTTYATGACNTCNCARAAYCAYGGNTTYGCNGTNGAYGCNAAYTCNYTNCCNGARGGNTGGAARGTNYTNTTYACNAAYGARAAYGAYAARACNAAYGARGGNATHATHCAYGARACNYTNCCNTTYTTYAGYGTNCARTTYCAYCCNGARCAYACNGCNGGNCCNACNGAYYTNGARTGYYTNTTYGAYGTNTTYGTNGAYGCNGTNMGNTCNTAYAARAAYAARAARACNTGYAGYATHGAYGGNATHATHACNGARAARYTNAARTTYATHCCNACNYTNCARMGNCCNAARAARGTNYTNATHYTNGGNTCNGGNGGNYTNTCNATHGGNCARGCNGGNGARTTYGAYTAYTCNGGNTCNCARGCNGTNAARGCNYTNCARGARGARAARATHCARACNGTNYTNATHAAYCCNAAYATHGCNACNGTNCARACNTCNAARGGNYTNGCNGAYAARGTNTAYTTYYTNCCNATHACNCCNGARTAYGTNGARCARGTNATHAARGCNGARMGNCCNACNGGNGTNYTNYTNACNTTYGGNGGNCARACNGCNYTNAAYTGYGGNGTNGARYTNGARAARAGYAARATHTTYGARAARTAYAAYGTNAAYGTNYTNGGNACNCCNATHCARTCNATHGTNGCNACNGARGAYMGNAARATHTTYGCNGARAARATHAAYGCNATHGGNGARAARGTNGCNCCNAGYGCNGCNGTNACNACNATHGARGARGCNYTNATHGCNGCNMGNCARATHGGNTAYCCNGTNATGGCNMGNTCNGCNTTYTCNYTNGGNGGNYTNGGNTCNGGNTTYGCNAAYAAYGARGAYGARYTNMGNACNYTNGCNCAYCAYGGNYTNTCNCAYTCNGAYCARYTNATHATHGAYAARTCNYTNAARGGNTGGAARGARGTNGARTAYGARGTNGTNMGNGAYGCNTTYAAYAAYTGYATHACNGTNTGYAAYATGGARAAYGTNGAYCCNYTNGGNATHCAYACNGGNGARTCNATHGTNGTNGCNCCNAGYCARACNYTNTCNAAYMGNGARTAYTAYATGYTNMGNAAYACNGCNATHAARGTNATHCARCAYTTYGGNATHGTNGGNGARTGYAAYATHCARTAYGCNYTNAAYCCNAAYTCNGARGARTTYTAYATHATHGARGTNAAYGCNMGNYTNTCNMGNAGYTCNGCNYTNGCNAGYAARGCNACNGGNTAYCCNYTNGCNTAYGTNGCNGCNAARYTNTCNYTNGGNATHTCNYTNCCNGTNATHAARAAYTCNGTNACNGGNGTNACNACNGCNTGYTTYGARCCNAGYYTNGAYTAYTGYGTNGTNAARATHCCNMGNTGGGAYYTNGCNAARTTYAAYMGNGTNAGYACNAARATHGGNAGYTCNATGAARAGYGTNGGNGARGTNATGTCNATHGGNMGNAGYTTYGARGARGCNTTYCARAARGCNYTNMGNATGGTNGAYGARAAYGTNAAYGGNTTYGAYCCNAAYATHAARAARGTNAAYGARGAYGARYTNMGNGARCCNACNGAYAARMGNATGTTYGTNYTNGCNGCNGCNYTNMGNAANGGNTAYACNATHGAYAARYTNTAYGARYTNACNAARATHGAYCAYTGGTTYYTNGARAARTTYAARAAYATHATHGAYTAYTAYCARATHYTNATHCCNTTYGAYATHYTNAARAARGCNAARNNNATHGGNTTYTCNGAYAARCARATHGCNGCNGCNATHAARAGYACNGARGTNGCNGTNMGNAARYTNMGNGARGARTAYAARATHACNCCNTTYGTNAARCARATHGAYACNGTNGCNGCNGARTGGCCNGCNACNACNAAYTAYYTNTAYYTNACNTAYAAYGGNAAYACNCAYGAYYTNGAYTTYCCNGGNGGNTTYACNATGGTNYTNGGNTCNGGNGTNTAYMGNATHGGNAGYTCNGTNGARTTYGAYTGGTGYGCNGTNGGNTGYYTNMGNGARYTNMGNAAYCARNNNMGNAARACNATHATGATHAAYTAYAAYCCNGARACNGTNAGYACNGAYTAYGAYATGAGYGAYMGNYTNTAYTTYGARGARATHTCNTTYGARGTNGTNATGGAYATHTAYAAYATHGARCAYCCNGAYGGNGTNATHYTNTCNGTNCCNTCNGTNAARCCNGGNTAYYTNMGNCCNYTNGTNCCNGARCARGCNCCNGARAARGCNGARCCNTGGACNGCNGTNATGGCNGAYATHGARMGNGTNGTNATGTCNGGNGTNACNCAYTGGCAYTCNCCNMGNTTYCAYGCNTAYTTYCCNACNGCNAAYTCNTAYCCNGCNATHGTNGCNGAYATGYTNAGYGGNGCNATHGCNTGYATHGGNTTYACNTGGATHGCNAGYCCNGCNTGYACNGARYTNGARGTNGTNATGYTNGAYTGGYTNGGNCARATGYTNGGNYTNCCNGARTCNTTYYTNGCNMGNTCNGGNGGNGARGCNGGNGGNGTNATHCARGGNACNGCNAGYGARGCNACNYTNGTNGCNYTNYTNGGNGCNAARAAYMGNACNATHATHMGNGTNAARGARCARCAYCCNGARTGGACNGAYACNGARATHYTNTCNAARYTNGTNGGNTAYTGYAAYAARCARGCNCAYTCNTCNGTNGARMGNGCNGGNYTNYTNGGNGGNGTNMGNYTNMGNTCNYTNCARCCNGAYGGNAARMGNMGNYTNMGNGGNGAYACNYTNNNNGAYGCNATHGARGARGAYGTNAARAAYGGNYTNATHCCNTTYTAYGTNGTNGCNACNYTNGGNACNACNTCNTCNTGYGCNTTYGAYGCNYTNGAYGARATHGGNGARGTNTGYTCNTCNAARAAYATHTGGYTNCAYGTNGAYGCNGCNTAYGCNGGNTCNGCNTTYATHTGYCCNGARTAYMGNTAYYTNATGAARGGNGTNGAYAARGCNGAYTCNTTYAAYTTYAAYCCNCAYAARTGGYTNYTNGTNAAYTTYGAYTGYTCNGCNATGTGGYTNAARGARCCNMGNTGGATHATHGAYGCNTTYAAYGTNGAYCCNYTNTAYYTNAARCAYGAYCARCARGGNTCNGCNCCNGAYTAYMGNCAYTGGCARATHCCNYTNGGNMGNMGNTTYMGNGCNYTNAARYTNTGGTTYGTNYTNMGNYTNTAYGGNGTNGARAAYYTNCARAARCAYATHMGNAARCAYATHGCNYTNGCNCAYYTNTTYGARAARYTNTGYAGYGCNGAYGARMGNTTYGARATHTAYGARGARGTNACNATGGGNYTNGTNTGYTTYMGNYTNAARGGNGGNAAYGARYTNAAYGARGARYTNYTNMGNMGNATHAAYGGNMGNGGNAARATHCAYYTNGTNCCNTCNAARATHGAYGAYACNTAYTTYYTNMGNYTNGCNATHTGYTCNMGNTTYAGYGARGARAGYYTNGGNYTNTTYMGNGCNGCNGTNCCNTCNGGNGCNTCNACNGGNGTNCAYGARGCNYTNGARYTNMGNGAYAAYGTNAARGGNCARTAYCAYGGNAARGGNGTNYTNACNGCNATHAARAAYATHAAYGARAGYATHGCNCCNGARYTNYTNAARCARAAYYTNGARGTNACNCARCARAARGARATHGAYCARTTYATGYTNAAYYTNGAYGGNACNGARAAYAARTCNAARYTNGGNGCNAAYGCNATHYTNGGNGTNTCNYTNGCNGTNGCNAARGCNGGNGCNGCNAARAARGGNGTNCCNYTNTAYAARCAYYTNGCNGAYYTNGCNGGNAAYGCNGAYATHGTNYTNCCNGTNCCNGCNTTYAAYGTNATHAAYGGNGGNTCNCAYGCNGGNAAYAARYTNGCNATGCARGARTTYATGATHYTNCCNACNGGNGCNGCNTCNTTYAGYGARGCNATGMGNATGGGNACNGARGTNTAYCAYCAYYTNAARAARATHATHAARGARAARTTYGGNYTNGAYTCNACNGCNGTNGGNGAYGARGGNGGNTTYGCNCCNAAYATHCARAAYAAYAARGAYGCNYTNTTYYTNATHCARGAYGCNATHCARCARGCNGGNTAYACNGGNAARATHGARATHGGNATGGAYGTNGCNGCNTCNGARTTYTTYAARAAYGGNACNTAYGAYYTNGAYTTYAARAAYCCNAARTCNAAYCCNGCNGAYTAYYTNTCNTCNGARAARYTNGCNGARGTNTAYYTNGARTTYATHAARGAYTTYCCNATGGTNTCNATHGARGAYCCNTTYGAYCARGAYGAYTGGGCNGCNTGGGCNAAYYTNACNTCNMGNACNCCNATHCARATHGTNGGNGAYGAYYTNACNGTNACNAAYCCNAARMGNATHGCNACNGCNGTNGARAARAARGCNTGYAAYTGYYTNYTNYTNAARGTNAAYCARATHGGNAGYGTNACNGARTCNATHGAYGCNCAYYTNYTNGCNAARAARAAYGGNTGGGGNACNATGGTNTCNCAYMGNTCNGGNGARACNGARGAYACNTTYATHGCNGAYYTNGTNGTNGGNYTNTCNACNGGNCARATHAARACNGGNGCNCCNTGYMGNTCNGARMGNYTNATHGGNMGNTCNTTYATHGAYTTYGTNCAYCCNMGNGAYMGNAAYACNTTYGCNTCNCARATHACNAAYGGNYTNGCNGTNCCNGCNAAYGGNACNATGGTNTGYMGNATHMGNMGNTAYMGNGGNYTNACNGGNTTYGGNGTNAARGARMGNGTNGTNGGNTTYATGCCNTTYYTNYTNAARYTNACNTTYAAYATHAGYGAYGARGARYTNGTNATHCARGCNACNCCNTTYTTYTCNGCNTTYAARACNCCNAAYGARATHGTNATGAAYCCNTTYGTNATHMGNCAYGCNGCNAAYGGNCAYATHGARTAYGTNGAYCCNGARTCNGTNCCNTAYYTNGGNTAYYTNCCNCARGAYYTNGCNGAYAARGAYGCNYTNATGYTNTAYCAYCCNGARGAYYTNATGTAYYTNYTNCARGTNTAYGAYACNATHGTNAARGARGGNGGNYTNCCNMGNTCNAARCCNTAYMGNATGATHACNCARAAYGGNGAYTAYATHMGNYTNGARACNGARTGGTCNTCNTTYATHAAYCCNTGGTCNAARAARYTNGARTTYGTNATHGGNAARCAYCAYATHYTNGARGGNCCNAAYAAYCCNGAYGTNTTYCARACNTCNGARTCNGARAARYTNCCNYTNMGNGARAAYATHATHMGNACNATGAAYGARYTNACNAARCCNGCNGARYTNGCNAARCARCARATGAGYAARMGNTGYCARGAYYTNGCNTCNTTYATGGARAGYYTNATGCCNAARACNGARGARYTNYTNGARATHCAYGAYGCNGAYCAYTAYTAYMGNGAYTCNGTNATGYTNGGNGGNATHTCNCCNCAYCAYGAYTAYAGYAARTCNAGYACNGARACNCCNYTNAGYTCNTGYACNGTNAARACNTGYTGGATGMGNYTNCCNAGYTTYMGNTCNGTNGGNGAYTCNYTNAARGAYMGNTTYGAYGGNGCNTCNMGNGTNATGATGCCNAAYCCNCCNGCNCARMGNAAYGAYGCNGCNCCNCAYMGNGTNCCNMGNMGNGAYMGNTAYMGNTTYCARYTNMGNCCNCAYAAYCCNGAYCAYAARTCNCCNGGNGCNAARGAYYTNGTNTAYYTNGARTCNTCNCCNGGNTTYTGYGARAARAAYCCNMGNYTNGGNATHCCNGGNACNCAYGGNMGNGCNTGYAAYGAYACNAGYATHGGNGTNGAYGGNTGYGAYYTNATGTGYTGYGGNMGNGGNTAYMGNACNGARACNATGTTYGTNGTNGARMGNTGYAAY
Agpt_GELE_ELAC_DEPR            YTNATHTGYGARGCNTAYCAYYTNATGAARGAYGTNATHGGNATGGARCARGGNGARATGGCNCARGTNTTYGARGARTGGAAYAARGGNGARYTNGAYTCNTTYYTNATHGARATHACNMGNGAYATHYTNAARTTYAARGAYGCNGAYGGNAARTAYYTNYTNCCNAARATHMGNGAYGCNGCNGGNCARAARGGNACNGGNAARTGGACNGGNATHAGYGCNYTNGARTAYGGNGTNCCNGTNACNYTNATHGGNGARGCNGTNTTYGCNMGNTGYYTNTCNGCNYTNAARGARGARMGNGTNAARGCNAGYAARGTNYTNCCNGGNTCNTCNYTNAARTTYACNGGNAAYAARAARGARTTYYTNGARCAYYTNMGNAARGCNYTNTAYGCNAGYAARGTNATHTCNTAYGCNCARGGNTTYATGYTNYTNMGNGARTCNGCNAARGTNAAYAARTGGAAYYTNAAYTAYGGNAGYATHGCNYTNATGTGGMGNGGNGGNTGYATHATHMGNAGYGCNTTYYTNGGNAAYATHAARGARGCNTTYACNAARAAYCCNCARYTNTCNAAYYTNYTNYTNGAYCCNTAYTTYTGYGARAGYATHAGYGCNTCNCARCARTCNYTNMGNCARGTNGTNGCNCARGCNGCNYTNGTNGGNGTNCCNTCNCCNGCNTTYGGNGCNGCNYTNGCNTTYTAYGAYGGNTAYMGNAGYGAYGTNYTNCCNGCNAAYYTNYTNCARGCNCARMGN------------------------------------------------------------------------------------------------------------------------------------------------------------------------------------------------------------------------------------------------------------------------------------------------------------------------------------------------------------------------------------------------------------------------------------------------------------------------------------------------------------------------------------------------------------------------------------------------------------------------------------------------------------------------------------------------------------------------------------------------------------------------------------------------------------------------------------------------------------------------MGNAARGCNCCNAAYATGGGNTGGYTNACNTTYACNTTYGGNYTNGARMGNAARTTYAARCARYTNTGYAARMGNYTNGAYGTNGTNMGNACNCAYCARCARCARGARAGYYTNAARTTYATGGCNCAYTTYCAYMGNMGNTTYATHATHMGNGAYGGNAARMGNAAYGTNMGNCARCCNGTNGARYTNTTYGARYTNMGNAGYAAYGGNTCNGCNYTNTGYACNMGNYTNGTNCARGTNAARGCNGAYGCNGCNCARYTNAAYACNGCNTTYTGYTAYATHYTNAAYGTNCCNYTNGARGGNGAYACNTCNTCNGCNATHGTNTAYGCNTGGATHGGNAAYAARAGYGAYGCNGAYAGYGGNMGNYTNATHGARCARATHGCNGARGARAARTTYAAYAAYCCNTGGGTNAGYYTNCARGTNYTNACNGARGGNAGYGARCCNGAYAAYTTYTTYTGGGTNGGNYTNGGNGGNMGNAARCCNTAYGAYGCNGAYGCNGAYTAYYTNAAYTAYACNMGNYTNTTYMGNTGYTCNAAYGARAARGGNTAYTTYACNGTNTCNGARAARTGYACNGGNAGYAAYTAYACNACNACNGTNGARGCNTAYATHCCNGCNAGYGGNMGNGGNATHCARGGNGCNACNAGYCAYCAYYTNGGNCARAAYTTYTCNAARATGTTYGARATHGTNTAYGAYGAYCCNGAYACNCARGARAARATGTAYGTNTAYCARAAYTCNTGGGGNYTNACNACNMGNACNATHGGNGTNATGATHYTNGTNCAYGGNGAYGAYMGNGGNYTNGTNYTNCCNCCNMGNGTNGCNGARATHCARGCNATHGTNGTNCCNTGYGGNGTNACNGCNTCNAGYACNGCNGARGARMGNAARYTNYTNACNGANTCNTGYGCNGCNYTNGTNGAYGAYYTNGCNGCNGCNGGNYTNMGNGTNGARGGNGAYTAYMGNGAYAAYTAYTCNCCNGGNGAYAARAAYCARATHAAYGARATHATHAAYAAYYTNAARAARGGNCCNYTNGAYCCNAAYGTNGARGTNGTNATHGGNATHCCNGCNATHTAYYTNGCNTAYGTNMGNAGYATHGTNCCNGAYACNATHTCNGTNTCNGCNCARAAYTGYTGGAARGTNGCNAARGGNGCNTTYACNGGNGARATHTCNCCNGCNATGATHAARGAYGTNGGNGTNGARTGGGTNATHYTNGGNCAYTCNGARMGNMGNACNATHTAYGGNGARAARGAYGAYYTNGTNGCNGARAARGTNACNCAYGCNYTNGARTCNGGNYTNAARGTNATHGCNTGYATHGGNGARACNYTNGARGARMGNGARGCNGGNAARACNGARGARGTNGTNTTYMGNCARACNAARGCNYTNGTNCCNGCNATHGGNAAYAAYTGGGCNAAYGTNGTNYTNGCNMGNCARYTNGARGGNGARATHGCNGARGARTGGAAYACNYTNYTNGCNYTNGTNMGNGAYGTNATHTCNTTYGAYATGAARCAYTCNGCNGARATHCARGCNTGYGAYYTNYTNATGGARATHGAYMGNYTNGAYYTNYTNACNCARCAYATGGAYGCNAGYAAYTAYCCNMGNGTNTGYYTNTAYYTNATHGGNTGYGCNAGYTAYGTNGTNGARCCNGARTCNACNCARATHYTNCARGGNGTNYTNGAYACNTAYYTNMGNTTYAARGARTAYCCNMGNGCNATGYTNGTNGCNATGCARYTNCAYGAYAARGCNAARTGYGARGARGTNTTYAAYGGNTGYACNGAYCCNYTNATHAARMGNCARYTNTGYTAYATGYTNGCNMGNCARTAYGTNCCNYTNGARYTNAARGAYGARGAYYTNTAYACNATHYTNYTNAAYGCNCAYATHAAYGAYCAYTTYYTNAGYYTNGGNMGNGARYTNGGNCARTAYGAYYTNATGGTNCCNGAYGCNGARTGYYTNAARGTNGTNACNGARATHYTNGAYGCNYTNAAYATHGGNCCNTAYGTNYTNAARGTNAAYCAYMGNMGNYTNYTNGAYGGNATGTTYGARGCNTGYGGNGTNCCNGCNGAYAARTTYMGNNNNACNTGYTCNACNNNNGAYAARYTNGAYAARTCNCCNTGGGAYGARGTNMGNACNGARATGATHAAYGARAARGGNGTNACNCCNGARGCNGCNGAYMGNATHGGNGARTAYGTNMGNYTNAAYGGNGGNACNGARYTNACNGARAARYTNYTNAAYGAYGARAARYTNTCNAARACNAARGCNGCNATHGARGGNYTNGARGGNATHAARYTNYTNYTNGARTAYTGYGARYTNTTYGGNATHMGNGAYAARATHYTNTTYGAYYTNAGYYTNGCNMGNNNNNNNYTNMGNTTYATHAARAARACNYTNAARACNCAYGCNGAYGARGTNGTNACNYTNCAYAARGGNTCNCCNATGACNYTNAARGCNGTNTTYCARTCNATGAAYYTNAGYACNTAYGAYYTNACNGTNGAYATGYTNGAYGTNCAYGCNGAYMGNAAYACNTTYCAYMGNTTYGAYAARTTYAAYGCNAARTAYAAYCCNATHGGNGARAGYMGNYTNMGNGARGTNTTYYTNAARACNGAYAAYTTYATGAAYGGNAARTAYTTYGCNMGNATHATHAARGARGTNGCNTCNGAYYTNGARGARAGYAARTAYCARAAYGCNGARYTNMGNYTNTCNATHTAYGGNAARAGYCCNGGNGARTGGGTNAARYTNGCNAARTGGGCNGTNGAYTAYGAYGTNTAYTCNGAYAAYGTNMGNTGGYTNATHCARATHCCNMGNYTNTAYGAYATHTTYAARTCNAAYAARATHATGAAYAAYTTYCARGARTTYYTNAAYAAYATHTTYCARCCNYTNTTYGARGTNACNAAYGAYCCNAAYAGYAAYYTNGAYYTNCAYAARTTYYTNACNCAYGTNGTNGGNTTYGAYAGYGTNGAYGAYGARTCNAARCCNGARAAYCCNATHYTNGAYCCNGARGTNAARGTNCCNGCNGAYTGGGAYGAYGARGARAAYCCNCCNTAYGCNTAYTAYYTNTAYTAYATGTAYGCNAAYATGACNGTNYTNAAYCAYTTYMGNAARGARCARGGNYTNAAYACNTTYGTNYTNMGNCCNACNATHTGGTAYYTNTAYMGNGAYAAYYTNYTNCCNGARAARACNACNTTYTTYGGNTAYGCNMGNACNAARCARTCNATHGARGAYATHAARGARAARTGYAARAARTAYATGAARGTNMGNCCNGGNGARGARGAYAARTTYGARCARTTYTGGGARGCNAAYCAYTAYATGGCNGGNTCNTAYGAYAARMGNATHGAYTAYGARYTNYTNAAYCARCARATHAGYAARTAYGARAARGGNCCNGTNGCNAAYMGNATHTTYTAYYTNGCNGTNCCNCCNACNGTNTTYGARGAYGTNACNGTNAAYATHMGNAAYGCNTGYGTNTCNATHAARGGNTTYACNMGNGTNATHATHGARAARCCNTTYGGNMGNGAYGAYGTNAGYTCNGAYAARYTNAGYAAYCAYYTNGCNGGNYTNTTYAARGARGARCARATHTAYMGNATHGAYCAYTAYYTNGGNAARGARATGGTNCARAAYYTNATGACNYTNMGNTTYGCNAAYAARACNTTYTGYCCNTCNTGGAAYMGNGARCAYATHGCNTCNGTNYTNATHTCNTTYAARGARCCNTTYGGNACNGARGGNMGNGGNGGNTAYTTYGAYAGYTTYGGNATHYTNMGNCAYYTNACNGGNGAYATHCAYGCNGTNACNGCNGCNAAYAAYYTNYTNGCNGCNCARATGGAYGCNMGNATHTTYCAYGARYTNACNCARAARGAYGGNCCNYTNTAYGAYMGNYTNGTNCCNAARATHAARGGNGTNMGNAARTTYTCNAAYATHCARYTNMGNMGNYTNGARMGNYTNGGNATHAAYAARACNAAYCCNGAYTCNYTNAGYCCNGARGARMGNACNAARTTYGCNMGNYTNAAYATHGAYACNAARAARATHATGTGGAAYMGNGTNGTNGAYYTNAAYGAYMGNTAYYTNMGNAARATHACNATHGGNCARTCNCCNACNGARAARGGNTTYACNMGNGARACNAGYTTYGAYATHTCNGTNGCNTCNGARATHATGGCNGTNYTNGCNYTNGGNAAYGAYGTNGAYGAYATHAARGARMGNYTNGCNAAYATGGTNGTNGCNYTNGAYAARAGYGGNAAYCCNGTNACNGCNGAYGAYYTNGGNGTNACNGGNGCNYTNATGGTNYTNYTNAARGAYGCNTTYGARCCNACNYTNATGCARACNYTNGARGGNACNCCNGTNYTNGTNCAYACNGGNCCNGARACNGGNCCNTGYGGNCCNTGYTCNGARYTNCAYTAYGAYMGNATHGGNGGNMGNGAYGCNGCNCAYYTNGTNAAYATGGAYGAYCCNGAYGTNYTNGARATHTGGAAYYTNGTNTTYATHCARTTYAAYMGNGARACNGAYGGNACNYTNMGNYTNYTNCCNAARAARCAYATHGAYTGYGGNYTNGGNYTNGARMGNYTNGTNTCNGTNATHCARAAYAARMGNGCNAAYTAYGAYACNGAYTTYTTYGTNCCNATHTTYAARGCNATHGARAARGGNACNGGNGTNMGNCCNTAYTCNGGNAARGTNGGNGCNGARGAYGTNGAYGGNATHGAYATGGCNTAYMGNGTNYTNGCNGAYCAYGCNMGNACNYTNACNATHGCNYTNTCNGAYGGNGGNCAYCCNGAYAAYACNGGNMGNGGNTAYGTNYTNMGNMGNATHYTNMGNMGNGCNGTNMGNTAYGCNTCNGARAARYTNGGNGCNAARTCNGGNTTYTTYGCNTCNYTNGTNCAYACNGTNGTNGARYTNYTNGGNGAYGTNTTYCCNGARATHAARAARGAYCCNGAYTCNATHATHCARACNATHAAYGARGARGARATHCARTTYYTNAARACNYTNTCNMGNGGNMGNAAYYTNYTNAAYMGNACNATGGARAARYTNTCNAARATHGTNCCNGGNGAYGTNGCNTGGMGNYTNYTNAARAARCARAARAGYMGNGCNTTYTGYTAYTTYTGYCARGCNGTNCARMGNYTNCCNCARTGYGCNCARTGYGGNAARATHAARTGYATGYTNAARACNGGNGAYTGYGTNGTNMGNCAYCCNGGNGTNTAYACNACNGGNYTNGCNATGGTNGGNGCNATHTGYGAYTTYTGYGARGCNTGGGTNTGYCAYGGNMGNAARTGYYTNACNTCNCAYGCNTGYACNTGYCCNYTNATGGAYGCNGTNTGYYTNGARTGYGARMGNGGNGTNTGGGARCAYGGNGGNMGNGTNTTYMGNTGYTGYTTYTGYYTNGGNTTYYTNGGNMGNTAYTCNYTNTGGTCNGCNATHGGNYTNTCNATHTCNYTNTAYATHGGNTAYGAYAAYTTYGARAARYTNYTNGAYGGNGCNTGYTTYATGGAYGARCAYTAYACNACNGCNCCNYTNGARAARAAYGCNCCNGTNATHYTNGCNYTNYTNGGNATHTGGTAYAGYAAYTTYCAYGGNGCNGARACNCAYGCNYTNYTNCCNTAYGAYCARTAYYTNCAYMGNTTYGCNGCNTAYTTYCARCARGGNGAYATGGARAGYAAYGGNAARTAYGTNACNMGNGCNGGNCARCARGTNGAYTAYTCNACNGGNCCNATHGTNTGGGGNGARCCNGGNACNAAYGGNCARCAYGCNTTYTAYCARYTNATHCAYCARGGNACNMGNYTNATHCCNTGYGAYTTYATHGCNCCNGCNCARACNCAYAAYCCNATHTCNGGNGGNCARCAYCAYAARATHYTNYTNGCNAAYTTYYTNGCNCARACNGARGCNYTNATGAARGGNAARACNGCNGARGARGCNAARGCNGARYTNGARAARTCNGGNATGGCNCCNGARGCNGTNGCNAARATHYTNCCNCAYAARGTNTTYAARGGNAAYMGNCCNACNAAYTCNATHGTNGTNAARAARGTNACNCCNTTYATHYTNGGNGCNYTNATHGCNATGTCNGARAAYCCNAARYTNCCNGARYTNYTNCAYMGNGCNGGNGTNGTNTTYATHGGNCCNCCNGARAARGCNATGTGGGCNYTNGGNGAYAARATHGCNTCNTCNATHGTNGCNCARACNGCNGAYATHCCNACNYTNCCNTGGAGYGGNTGYGAYYTNAARGCNGARTAYAAYAGYAARAARATHAARATHTCNTCNGARYTNTTYGCNAARGGNTGYGTNACNACNCCNGARCARGGNYTNATHTCNGCNACNAARATHGGNTTYCCNGTNATGATHAARGCNTCNGARGGNGGNGGNGGNAARGGNATHMGNAARGTNGARAAYCCNGAYGAYTTYCAYAAYATGTTYMGNCARGTNCARGCNGARGTNCCNGGNTCNCCNATHTTYGTNATGAARYTNGCNAARTCNGCNMGNCAYYTNGARGTNCARYTNYTNGCNGAYCARTAYGGNAAYGCNATHTCNYTNTTYGGNMGNGAYTGYTCNATHCARMGNMGNCAYGGNTAYCCNGARTCNYTNACNGAYCCNTCNTAYCAYACNCARYTNYTNGTNYTNACNTAYCCNYTNATHGGNAAYTAYGGNGTNCCNGAYGARGARGARMGNGAYGARCAYGGNYTNCCNAARTGGTTYGARTCNAAYMGNATHTGGGCNGCNGGNYTNATHGTNGGNGARGTNAGYACNMGNGCNTGYCAYTGGMGNGCNMGNMGNTCNYTNGGNTCNTGGYTNGCNGCNMGNGGNATHCCNGGNGTNTGYGAYGTNGAYACNMGNGCNYTNACNATHMGNYTNMGNGARGGNGTNACNYTNGGNMGNATHATHCARGGNGTNCCNTCNGAYCCNAAYGARMGNAAYYTNGTNGCNGARGTNTCNGTNAARGARCCNMGNATHTTYAAYCCNAAYGGNGAYATHACNGTNATGGCNATHGAYTGYGGNYTNAARTAYAAYCARATHMGNTGYYTNGTNAARMGNAAYGTNAARGTNATHYTNGTNCCNTGGGAYCAYAARCCNGAYCCNAARACNTTYGAYGGNYTNTTYATHAGYAAYGGNCCNGGNGAYCCNGARATGTGYAARAARGTNGTNGARAAYATHMGNGAYGTNGTNATHAARCCNGTNTTYGGNATHTGYYTNGGNCAYCARYTNYTNTCNACNGCNATHGGNTGYAARACNTAYAARACNAGYTAYGGNAAYMGNGGNCAYAAYYTNCCNTGYACNCAYAGYGGNACNGGNMGNTGYTTYATGACNTCNCARAAYCAYGGNTTYGCNGTNGAYGCNGAYACNYTNCCNAARGAYTGGAARATHYTNTTYACNAAYGARAAYGAYAARACNAAYGARGGNATHATHCAYAARTCNYTNCCNTAYTTYAGYGTNCARTTYCAYCCNGARCAYACNGCNGGNCCNACNGAYYTNGARTGYYTNTTYGAYATHTTYGTNGAYTCNGTNAARTCNTAYAARAAYAAYCARAARTAYGTNATHGAYGARMGNATHACNGARACNYTNAARTTYGARCCNACNATHCARMGNCCNAARAARGTNYTNATHYTNGGNTCNGGNGGNYTNTCNATHGGNCARGCNGGNGARTTYGAYTAYTCNGGNTCNCARGGNGTNAARGCNYTNCARGARGARAARATHCARACNYTNYTNATHAAYCCNAAYATHGCNACNGTNCARACNTCNAARGGNYTNGCNGAYAARGTNTAYTTYYTNCCNATHACNCCNGARTAYGTNGARCARGTNATHAARGCNGARMGNCCNACNGGNGTNYTNYTNACNTTYGGNGGNCARACNGCNYTNAAYTGYGGNGTNGARYTNCARAARTCNMGNGTNTTYGARAARTAYAAYGTNAAYGTNYTNGGNACNCCNATHCARTCNATHGTNGAYACNGARGAYMGNAARATHTTYGCNGARAARATHAAYTCNATHGGNGARAARGTNGCNCCNAGYGCNGCNGTNAAYTCNGTNGARGARGCNYTNGCNGCNGCNYTNTTYATHGGNTAYCCNGTNATGGCNMGNTCNGCNTTYTCNYTNGGNGGNYTNGGNTCNGGNTTYGCNAAYAAYGARGARGARYTNMGNACNYTNGCNCAYCAYGCNYTNTCNCAYTCNGAYCARYTNATHATHGAYAARTCNYTNAARGGNTGGAARGARGTNGARTAYGARGTNGTNMGNGAYGCNTAYGAYAAYTGYATHACNGTNTGYAAYATGGARAAYGTNGAYCCNYTNGGNATHCAYACNGGNGARTCNATHGTNGTNGCNCCNAGYCARACNYTNTCNAAYMGNGARTAYTAYATGYTNMGNAAYACNGCNATHAARGTNATHMGNCAYTTYGGNATHGTNGGNGARTGYAAYATHCARTAYGCNYTNAAYCCNAAYTCNGARGARTTYTAYATHATHGARGTNAAYGCNMGNYTNTCNMGNAGYTCNGCNYTNGCNAGYAARGCNACNGGNTAYCCNYTNGCNTAYGTNGCNGCNAARYTNGCNYTNGGNATHCCNYTNCCNAARATHAARAAYTCNGTNACNGGNGTNACNACNGCNTGYTTYGARCCNAGYYTNGAYTAYTGYGTNGTNAARATHCCNMGNTGGGAYYTNGCNAARTTYAAYMGNGTNAGYACNAARATHGGNAGYTCNATGAARAGYGTNGGNGARGTNATGTCNATHGGNMGNAAYTTYGARGARGCNTTYCARAARGCNYTNMGNATGGTNGAYGARAAYGTNAAYGGNTTYGAYCCNAAYATHAARACNGTNAAYGARAAYGARYTNMGNGARCCNACNGAYAARMGNATGTTYGTNYTNGCNGCNGCNYTNCARGARGGNTAYACNGTNGARAARYTNTAYGARYTNACNAARATHGAYAARTGGTTYYTNGARAARTTYAARAAYATHATHGAYTAYTAYAARACNYTNATHACNCARGARAARYTNAARAARGCNAARCARATHGGNTTYTCNGAYAARCARATHGCNGCNGCNATHAARATHACNGARYTNGCNGTNMGNAARYTNMGNGARGARTAYAARATHACNCCNGTNGTNAARCARATHGAYACNGTNGCNGCNGARTGGCCNGCNTCNACNAAYTAYYTNTAYYTNACNTAYAAYGGNGTNACNCAYGAYYTNGAYTTYCCNGGNGAYTCNGTNATGGTNYTNGGNTCNGGNGTNTAYMGNATHGGNAGYTCNGTNGARTTYGAYTGGTGYGCNGTNGGNTGYYTNMGNGARYTNMGNAAYCARGGNAARAARACNATHATGGTNAAYTAYAAYCCNGARACNGTNAGYACNGAYTAYGAYATGAGYGAYMGNYTNTAYTTYGARGARATHTCNTTYGARGTNGTNATGGAYATHTAYAAYATHGARCAYCCNAGYGGNGTNATHYTNTCN---------------------------------------------------------------------------------------------------------------------------------------------------------------------------------------------------------------------------------------------------------------------------------------------------------------------------------------------------------------------------------------------------------------------------------------------------------------------------------------------------------------------------------------------------------------------------------------------------------------------------------------------------------------------------------------------------------------------------------------------------------------------------------------------------------------------------------------------------------------------------------------------------------------------------------------------------------------------------------------------------------------------------------------------------------------------------------------------------------------------------------------------------------------------------------------------------------------------------------------------------------------------------------------------------------------------------------YTNGGNYTNTTYMGNGCNGCNGTNCCNTCNGGNGCNTCNACNGGNGTNCAYGARGCNYTNGARYTNMGNGAYAAYATHAARACNGARTAYCAYGGNAARGGNGTNMGNACNGCNATHAAYAAYATHAAYGAYATHATHGCNCCNGARYTNYTNAARCARAAYATHGARGTNACNGARCARAARCARATHGAYCARTTYATGYTNACNYTNGAYGGNACNGARAAYAARTCNAARTTYGGNGCNAAYGCNATHYTNGGNGTNTCNYTNGCNGTNTGYAARGCNGGNGCNGCNAARAARGGNGTNCCNYTNTAYAARCAYYTNGCNGAYYTNGCNGGNAAYGAYAAYATHGTNYTNCCNACNCCNGCNTTYAAYGTNATHAAYGGNGGNTCNCAYGCNGGNAAYAARYTNGCNATGCARGARTTYATGATHYTNCCNACNGGNGCNTCNTCNTTYAAYGARGCNATGMGNATGGGNTCNGARGTNTAYCAYCAYYTNCARAARATHATHAARGARAARTTYGGNYTNGAYTCNACNGCNGTNGGNGAYGARGGNGGNTTYGCNCCNAAYATHYTNAAYAAYAARGAYGCNYTNTTYYTNATHCARGAYGCNATHGAYAARGCNGGNTAYAGYGGNAARATHGARATHGGNATGGAYGTNGCNGCNTCNGARTTYTTYAARAAYGGNAAYTAYGAYYTNGAYTTYAARAAYCCNAAYTCNAAYCCNGCNGAYTAYYTNTCNTCNGAYAARYTNGCNGARYTNTAYYTNGARTTYATHAARGAYTTYCCNATGGTNTCNATHGARGAYCCNTTYGAYCARGAYGAYTGGGCNGCNTGGACNAAYYTNACNGCNMGNACNCCNATHCARATHGTNGGNGAYGAYYTNACNGTNACNAAYCCNAARMGNATHACNACNGCNGTNGARAARAARGCNTGYAAYTGYYTNYTNYTNAARGTNAAYCARATHGGNAGYGTNACNGARTCNATHGARGCNCAYYTNYTNGCNAARAARAAYGGNTGGGGNACNATGGTNTCNCAYMGNTCNGGNGARACNGARGAYACNTTYATHGCNGAYYTNGTNGTNGGNYTNTCNACNGGNCARATHAARACNGGNGCNCCNTGYMGNTCNGARMGNYTNATHGGNMGNTCNTTYATHGAYTTYATHCAYCCNMGNGAYMGNAAYACNTTYGCNTCNCARATHACNAGYGGNYTNGCNGCNCCNGARAAYGCNCARATGGTNTGYMGNATHMGNMGNTAYMGNTCNYTNGCNGGNTTYGGNATHAARGARMGNGTNATHACNTTYYTNCCNTTYYTNATHAARYTNTCNTTYGAYGARAGYGAYGAYGARYTNGTNATHCARGCNACNCCNTTYTTYTCNGCNTTYAARGTNCCNAAYGARACNGTNATHAARCCNTTYATHATGMGNCAYTCNGCNAAYGGNATHYTNGARTAYATHGAYCCNGARTCNGTNCCNTAYYTNGGNTAYYTNCCNCARGAYATHATHGAYCARGAYGCNYTNYTNYTNTAYCAYCCNGARGAYYTNGTNTAYYTNMGNCARGTNTAYGARGCNATHGTNAARGARGGNMGNGTNCCNMGNTCNAARACNTAYMGNATGYTNGCNCARAAYGGNGAYTAYGTNAARYTNGARACNGARTGGTCNGCNTTYATHAAYCCNTGGTCNMGNAARYTNGARTTYGTNACNGGNMGNCAYCAYATHATHGARGGNCCNACNAAYCCNGAYGTNTTYCARACNCCNGARGTNGAYAARAAYACNYTNMGNGARAGYATHGTNATHATHATGAAYAARYTNACNAARTCNGCNGARGTNGCNAARYTNCARATGTCNAARMGNTGYCARGAYYTNGCNTCNTTYATGGARACNYTNATHCCNAARACNGARGARYTNYTNGARATHCARGAYCCNGAYAAYTGYTAYMGNGAYTCNGTNATGYTNGGNGGNATHTCNCCNCAYCAYGARCAYAGYAARTCNAGYACNGARACNCCNYTNAGYTCNTGYACNGTNAARACNTGYTGGATGMGNYTNCCNAGYTTYMGNTCNGTNGGNGAYTCNYTNAARGAYMGNTTYGAYGGNGCNTCNMGNGTNATGGTNMGNAAYGCNCCNGCNCARMGNAAYGAYGCNGCNCCNCAYMGNGTNCCNMGNMGNGAYMGNTAYMGNTTYCARYTNMGNCCNCAYAAYCCNGAYCAYAARTCNCCNGGNGCNAARGAYYTNGTNTAYYTNGAYGCNTCNCCNGGNTTYTGYGARAARAAYCCNMGNYTNGGNATHCCNGGNACNCAYGGNMGNGCNTGYAAYGAYACNAGYATHGGNGTNGAYGGNTGYGAYYTNATGTGYTGYGGNMGNGGNTAYMGNACNGARACNATGTTYGTNGTNGARMGNTGYAAY
Agus_TRICHOPTERA               ---------------------------------------------------------------------------------------------------------------------------------------------------------------------------------------------------------------------------------------------------------------------------------------------------------------------------------------------------------------------------------------------------------------------------------------------------------------------------------------------------------------------------------------------------------------------------------------------------------------------------------------------------------------------------------------------------------------------------------------------------------------------------------------------------------------------------------------------------------------------------------------------------------------------------------------------------------------------------------------------------------------------------------------------------------------------------------------------------------------------------------------------------------------------------------------------------------------------------------------------------------------------------------------------------------------------------------------------------------------------------------------------------------------------------------------------------------------------------------------------------------------------------------------------------------------------------------------------------------------------------------------------------------------------------------------------------------------------------------------------------------------------------------------------------------------------------------------------------------------------------------------------------------------------------------------------------------------------------------------------------------------------------------------------------------------------------------------------------------------------------------------------------------------------------------------------------------------------------------------------------------------------------------------------------------------------------------------------------------------------------------------------------------------------------------------------------------------------------------------------------------------------------------------------------------------------------------------------------------------------------------------------------------------------------------------------------------------------------------------------------------------------------------------------------------------------------------------------------------------------------------------------------------------------------------------------------------------------------------------------------------------------------------------------------------------------------------------------------------------------------------------------------------------------------------------------------------------------------------------------------------------------------------------------------------------------------------------------------------------------------------------------------------------------------------------------------------------------------------------------------------------------------------------------------------------------------------------------------------------------------------------------------------------------------------------------------------------------------------------------------------------------------------------------------------------------------------------------------------------------------------------------------------------------------------------------------------------------------------------------------------------------------------------------------------------------------------------------------------------------------------------------------------------------------------------------------------------------------------------------------------------------------------------------------------------------------------------------------------------------------------------------------------------------------------------------------------------------------------------------------------------------------------------------------------------------------------------------------------------------------------------------------------------------------------------------------------------------------------------------------------------------------------------------------------------------------------------------------------------------------------------------------------------------------------------------------------------------------------------------------------------------------------------------------------------------------------------------------------------------------------------------------------------------------------------------------------------------------------------------------------------------------------------------------------------------------------------------------------------------------------------------------------------------------------------------------------------------------------------------------------------------------------------------------------------------------------------------------------------------------------------------------------------------------------------------------------------------------------------------------------------------------------------------------------------------------------------------------------------------------------------------------------------------------------------------------------------------------------------------------------------------------------------------------------------------------------------------------------------------------------------------------------------------------------------------------------------------------------------------------------------------------------------------------------------------------------------------------------------------------------------------------------------------------------------------------------------------------------------------------------------------------------------------------------------------------------------------------------------------------------------------------------------------------------------------------------------------------------------------------------------------------------------------------------------------------------------------------------------------------------------------------------------------------------------------------------------------------------------------------------------------------------------------------------------------------------------------------------------------------------------------------------------------------------------------------------------------------------------------------------------------------------------------------------------------------------------------------------------------------------------------------------------------------------------------------------------------------------------------------------------------------------------------------------------------------------------------------------------------------------------------------------------------------------------------------------------------------------------------------------------------------------------------------------------------------------------------------------------------------------------------------------------------------------------------------------------------------------------------------------------------------------------------------------------------------------------------------------------------------------------------------------------------------------------------------------------------------------------------------------------------------------------------------------------------------------------------------------------------------------------------------------------------------------------------------GGNTAYCCNGARGCNYTNACNGAYCCNTCNTAYCAYMGNCARATHYTNACNYTNACNTAYCCNYTNGTNGGNAAYTAYGGNGTNCCNGAYGAY---GARACNGAYGARTAYGGNATHTCNAARTGGTTYGARTCNCAYMGNATHTGGGCNTCNGGNYTNATHGTNGGNGARTGGTGYCAYTCNCCNAGYCAYTGGCAYYTNTCNMGNACNYTNTCNTCNTGGYTNCARGCNMGNGGNATHCCNGGNGTNTGYGGNGTNGAYACNMGNGCNYTNACNAARMGNYTNMGNGARGGNAGYGCNYTNGGNGCNATHATGCARNNNYTNCCNYTNGAYCCNAAYYTNGAYAAYYTNGTNGAYGAYGTNTCNATHAARGARCCNAARGTNTAYAAYGARAAYGGNAGYCCNACNATHTGYGTNYTNGAYTGYGGNYTNAARTAYAAYCARATHMGNTGYTTYYTNAARMGNAAYGCNMGNGTNYTNGTNGTNCCNTGGAAYTGGCCNYTNGAYCCNAARGCNTAYGAYGGNYTNTTYYTNAGYAAYGGNCCNGGNGAYCCNTCNATHTGYMGNGARCCNGCNGARCAYYTNTCNAAYATHYTNGTNAARCCNATHTTYGGNATHTGYTAYGGNCAYCARATGYTNGCNACNGCNATHGGNTGYAARACNTAYAARATGMGNTAYGGNAAYMGNGGNCAYAAYYTNCCNTGYYTNCAYGARGGNACNGGNMGNTGYTTYATGACNTCNCARAAYCAYGGNTTYGCNGTNGARACNGCNAGYATHCCNAGYGAYTGGTCNCCNYTNTTYACNAAYYTNAAYGAYCARTCNAAYGARGGNATHATHCAYAAYCARYTNCCNTAYTTYAGYGTNCARTTYCAYCCNGARCAYACNGCNGGNCCNGARGAYYTNGARATGYTNTTYGAYATHTTYYTNGAYGCNACNAARGCNTCNAARGARGGNGAYYTNACNAGYGTNAARCARMGNATHACNGAYAARYTNACNTTYATHACNCCNGTNYTNAARCCNAARAARGTNYTNATHYTNGGNTCNGGNGGNYTNTCNATHGGNCARGCNGGNGARTTYGAYTAYTCNGGNTCNCARGCNATHAARGCNYTNCARGARGARAARATHCARACNGTNYTNATHAAYCCNAAYATHGCNACNGTNCARACNTCNAARGGNYTNGCNGAYAARGTNTAYTTYYTNCCNATHACNCCNGARTAYGTNGARCARGTNATHMGNTCNGARMGNCCNACNGGNATHYTNYTNACNTTYGGNGGNCARACNGCNYTNAAYTGYGGNGTNAGYYTNCAYMGNGCNAARGTNTTYGARAARTAYAAYGTNTCNATHYTNGGNACNCCNATHCARTCNATHATHGAYACNGARGAYMGNAARATHTTYGCNGARMGNGTNAAYAAYATHGGNGARAARGTNGCNCCNAGYGCNGCNGTNTGYTCNGTNGARGARGCNYTNGARGCNGCNGARCAYATHGGNTAYCCNGTNATGGCNMGNGCNGCNTTYTCNYTNGGNGGNYTNGGNTCNGGNTTYGCNGAYAAYAARGARGARYTNMGNGCNYTNGCNCAYCARGCNTTYGCNCAYTCNGGNCARYTNATHGTNGAYAARTCNYTNAARGGNNNNNNNNNNNNNNNNNNNNNNNNNNNNNNNNNNNNNNNNNNNNNNNNNNNNNNNNNNNNNNNNNNNNNNNNNNNNNNNNNNNNNNNNNNNNNNNNNNNNNNNNNNNNNNNNNNNNNNNNNNNNNNNNNNNNNNNNNNNNNNNNNNNNNNNNNNNNNNNNNNNNNNNNNNNNNNNNNNNNNNNNNNNNNNNNNNNNNNNNNNNNNNNNNNNNNNNNNNNNNNNNNNNNNNNNNNNNNNNNNNNNNNNNNNNNNNNNNNNNNNNNNNNNNNNNNNNNNNNNNNNNNNNNNNNNNNNNNNNNNNNNNNNNNNNNNNNNNNNNNNNNNNNNNNNNNNNNNNNNNNNNNNNNNNNNNNNNNNNNNNNNNNNNNNNNNNNN---------NNNNNNNNNNNNNNNNNNNNNNNNAGYYTNGAYTAYTGYGTNGTNAARATHCCNMGNTGGGAYYTNTCNAARTTYAGYMGNGTNAGYACNAARATHGGNAGYTCNATGAARAGYGTNGGNGARGTNATGGCNGTNGGNMGNAARTTYGARGARGCNTTYCARAARGCNYTNMGNATGGTNGAYGARAAYGTNACNGGNYTNGAYCCNAAYYTNAARTCNGTNGTNGAYGARGARYTNCARGARCCNACNGAYAARMGNATGTTYGTNYTNGCNGCNGCNYTNAARGCNGGNTAYTCNATHGAYAARYTNTAYAGYYTNACNAARATHGAYAARTGGTTYYTNCARAARTTYAARAAYATHATHGAYTAYCAYGTNYTNYTNYTNAARCAYGAYATHYTNYTNGARGCNAARCARATHGGNTTYTCNGAYAARCARATHGCNGGNGCNGTNAARAGYACNGARYTNGCNGTNMGNAARCARMGNGGNGARTGYGGNATHACNCCNTTYGTNAARCARATHGAYACNGTNGCNGCNGARTGGCCNGCNACNACNAAYTAYYTNTAYGTNACNTAYAAYGCNAGYTCNCAYGAYYTNCCNTTYCCNGGNGGNCAYATHGCNGTNYTNGGNTCNGGNGTNTAYMGNATHGGNAGYTCNGTNGARTTYGAYTGGTGYGGNGTNAGYTGYYTNMGNGARYTNMGNAAYYTNGGNAARAARACNATHATGATHAAYTGYAAYCCNGARACNGTNAGYACNGAYTAYGAYATGTGYGAYMGNYTNTAYTTYGARGARATHTCNTTYGARGTNGTNATGGAYATHTAYAAYYTNGARAAYCCNGAYGGNGTNATHYTNTCN---------------------------------------------------------------------------------------------------------------------------------------------------------------------------------------------------------------------------------------GCNAGYCCNGCNTGYACNGARYTNGARGTNGTNACNYTNGAYTGGYTNGGNAARATGYTNGAYYTNCCNGCNGARTTYYTNGCNTGYTCNGGNGGNAARGGNGGNGGNGTNATHCARGGNACNGCNAGYGARGCNACNYTNGTNGCNYTNYTNGGNGCNAARGCNAARGTNATHCAYMGNATHAARCARGARNNNCCNAGYGTNAARGAYGARGAYATHATHCCNAARYTNGTNGGNTAYTGYTCNAARCARGCNCAYTCNTCNGTNGARMGNGCNGGNYTNYTNGGNGGNGTNAARYTNMGNYTNYTNGARACNGAYGCNAARMGNAARATGMGNGGNGAYACNYTNCARAARGCNATHMGNGARGAYAARGARGCNGGNYTNATHCCNTTYTAYGTNGTNGGNACNYTNGGNACNACNTCNTCNTGYGCNTTYGAYCCNYTNGAYGARYTNGGNGTNGTNGCNAAYMGNGARAAYGTNTGGYTNCAYGTNGAYGCNGCNTAYGCNGGNTCNGCNTTYATHTGYCCNGARTAYMGNTAYYTNATGAARGGNGTNGARYTNGCNGARTCNTTYAAYTTYAAYCCNCAYAARTGGATGYTNGTNAAYTTYGAYTGYTCNGCNATGTGGYTNAARGAYCCNAGYTGGGTNGTNAAYGCNTTYAAYGTNGAYCCNYTNTAYYTNAARCAYGAYATGCARGGNCARGCNCCN------------------------------------------------------------------------------------------------------------------------------------------------------------------------------------------------------------------------------------------------------------------------------------------------------------------------------------------------------YTNGGNYTNTTYMGNGCNGCNGTNCCNTCNGGNGCNTCNACNGGNGTNCAYGARGCNYTNGARYTNMGNGAYAAYGAYAARGCNAAYTAYCAYGGNAARGGNGTNYTNAARGCNATHGARAAYGTNAAYACNATHATHGCNCCNGARYTNYTNAARCARAGYTTYGARGTNACNCARCARAAYGARATHGAYAAYTTYATGATHGCNYTNGAYGGNACNGARAAYAARTCNAARTTYGGNGCNAAYGCNATHYTNGGNGTNTCNYTNGCNGTNTGYAARGCNGGNGCNGCNAARAARGGNGTNCCNYTNTAYAARCAYATHGCNGAYYTNGCNGGNAAYGAYAAYATHATHYTNCCNACNCCNGCNTTYAAYGTNATHAAYGGNGGNTCNCAYGCNGGNAAYAARYTNGCNATGCARGARTTYATGATHTTYCCNACNGGNGCNACNACNTTYAARGARGCNYTNAARATGGGNTCNGARGTNTAYCAYCAYYTNAARAARGTNATHAAYCARAARTTYGGNYTNGAYGCNACNGCNGTNGGNGAYGARGGNGGNTTYGCNCCNAAYATHYTNAAYAAYAARGAYGCNYTNTAYYTNGTNATHTCNGCNATHGAYATGGCNGGNTAYACNGGNAARATHGARATHGGNATGGAYGTNGCNGCNTCNGARTTYTTYAARGARGGNYTNTAYGAYYTNGAYTTYAARAAYCCNAAYTCNCARAARCARGAYTGGYTNACNGCNGAYAARYTNCARGARYTNTAYATGGARTTYATHAARGAYTTYCCNATGGTNTCNATHGARGAYCCNTTYGAYCARGAYCAYTGGGAYGCNTGGACNGAYATHACNGCNAARACNGAYATHCARATHGTNGGNGAYGAYYTNACNGTNACNAAYCCNAARMGNATHCARACNGGNATHGAYAARAARGCNTGYAAYTGYYTNYTNYTNAARGTNAAYCARATHGGNACNGTNACNGARTCNATHAARGCNCAYYTNYTNGCNAARAGYAAYGGNTGGGGNACNATGGTNTCNCAYMGNTCNGGNGARACNGARGAYTCNTTYATHGCNGAYYTNGTNGTNGGNYTNTCNACNGGNCARATHAARACNGGNGCNCCNTGYMGNTCNGARMGNYTNYTNGGNMGNTCNTTYATHGAYTTYGTNCAYCCNAARGAYMGNGCNACNATHGCNAAYCARATHACNACNGGNYTNGCNCAYCCNTCNGCNTCNAAYYTNTTYTGYMGNATHMGNMGNTAYMGNGGNYTNATGTCNTAYGGNGTNMGNGARMGNGAYATHAGYTAYYTNCCNTAYCARYTNTCNYTNTCNTTYGCNACNGGNATG------YTNGTNATHATHGCNTCNCCNGTNGTNTCNTAYATHGARAGYMGNAAYAARGAYATHMGN------TTYACNACNMGNCAYTCNTCNTTYGGNGTNYTNAGYCAYATGGAYCCNGARGCNGTNGCNCAYYTNGGNTAYYTNCCNCARGAYATHATHGGNCAYTCNGTNTTYGAYTTYTAYCAYCCNGARGAYATGCCNTAYYTNAARGARGTNTAYGARACNATHACNAARAARGARMGNACNTTYAARAGYAARCCNTAYMGNTTYTGYGCNCARAAYGGNGARTAYYTNATGYTNGARACNGAYTGGGCNTCNTTYATHAAYCCNTGGTCNMGNAARYTNGARTTYGTNATHGCNAAYCAYMGNGTNYTNMGNGARCCNCARAAYGCNGAYGTNTTYCARAAYTCNGCNATHGARMGNMGNAARATHAARGAYGARATHATHACNTGYYTNAAYGARGTNCCNAARAAYACNGARACNTCNAARCARYTNYTNGGNAARMGNTGYAARGAYYTNGCNGCNTTYATGGARACNYTNATG---MGNAGYGARGARYTNYTNGARYTNCCNAGYYTNTCNGAR------MGNGAYTCNGTNATGYTNGGNGARATHTCNCCNCAYCAYGAYTAYAGYAARTCNAGYACNGARACNYTNCCNAGY------------------------------------------------------------------------------------------------------------------------------------------------------------------------------------------------------------------------------------------------------------------------------------------------------------------------------------------------------------------------------------------------------
Ahpt_GEOM_GEOM_ALSO            YTNATHTGYGARGCNTAYAAYYTNATGAARGAYGTNYTNGGNYTNGARCARGGNGARATGGCNGARGTNTTYGARGARTGGAAYAARGGNGAYYTNGAYTCNTTYYTNATHGARATHACNMGNGAYATHYTNAARTAYAARGAYACNGAYGGNAARTAYYTNYTNCCNAARATHMGNGAYACNGCNGGNCARAARGGNACNGGNAARTGGACNGGNATHGCNGCNYTNGARTAYGGNGTNCCNGTNACNYTNATHGGNGARGCNGTNTTYGCNMGNTGYYTNTCNGCNYTNAARGAYGARMGNNNNAARGCNAGYACNGCNYTNCCNGGNTCNTCNCARAARTTYACNGGNGAYAARAARACNTTYYTNGARCARYTNMGNAARGCNYTNTAYGCNAGYAARYTNATHTCNTAYGCNCARGGNTTYATGYTNYTNMGNGARGCNGCNAARGTNAAYAARTGGAAYYTNAAYTAYGGNAGYATHGCNYTNATGTGGMGNGGNGGNTGYATHATHMGNAGYGCNTTYYTNGGNAAYATHAARGAYGCNTAYACNAARAAYCCNCARYTNTCNAAYYTNYTNYTNGAYCCNTAYTTYMGNGARCARATHTCNGCNGCNCARGTNTCNYTNMGNCARGTNGTNGCNCARTCNGCNYTNGTNGGNGTNCCNGCNCCNGCNTTYTCNGCNGCNYTNGCNTTYTAYGAYGGNTAYMGNTCNCCNGTNYTNCCNGCNAAYYTNYTNCARGCNCARMGN------------------------------------------------------------------------------------------------------------------------------------------------------------------------------------------------------------------------------------------------------------------------------------------------------------------------------------------------------------------------------------------------------------------------------------------------------------------------------------------------------------------------------------------------------------------------------------------------------------------------------------------------------------------------------------------------------------------------------------------------------------------------------------------------------------------------------------------------------------------------MGNMGNGCNCCNAAYATGGGNTGGYTNACNTTYACNTTYGGNYTNGARMGNAARTTYAARCARYTNTGYAARMGNYTNGAYGTNGTNMGNACNCAYCARCARCARGARAGYYTNAARTTYATGGCNCAYTTYCAYMGNMGNTTYATHATHMGNGAYGGNAARMGNAAYGCNAGYCARCCNGTNGARYTNTTYGARYTNMGNAGYAAYGGNTCNNNNYTNTGYACNMGNYTNGTNCARGTNAARGCNGAYGCNACNCARYTNAAYAGYGCNTTYTGYTAYATHYTNAAYGTNCCNYTNGARGGNGAYACNTCNTCNGCNATHGTNTAYGCNTGGATHGGNAGYAAYAGYGAYGCNGAYTCNGCNMGNYTNATHGARCARATHGCNGARGARAARTTYAAYAAYCCNTGGGTNAGYYTNCARGTNYTNACNGARGGNAGYGARCCNGAYAAYTTYTTYTGGGTNGCNYTNGGNGGNMGNAARCCNTAYGAYACNGARGCNGAYTAYYTNAAYTAYACNMGNYTNTTYMGNTGYTCNAAYGARAARGGNTAYTTYACNGTNTCNGARAARTGYACN------------------------------------------------------------------------------------------------------------------------------------------------------------------------------------------------------------------------------------------------------------------------------------------------------------------------------------------------------------------------------------------------------------------GAYAARAARCARGCNCARGARATHATHAAYNNNYTNGCNGGNGCNAARYTNNNNCCNAAYGTNGARGTNGTNGTNGGNGTNCCNGCNATHTAYYTNTCNTTYGTNNNNGGNATHGTNCCNNNNMGNATHGARGTNGCNGCNCARAAYTCNTGGAARGTNCCNAARGGNGCNTTYACNGGNGARATHTCNCCNGCNATGATHAARGAYATHGGNGTNAAYTGGGTNATHYTNGGNCAYTCNGARMGNMGNACNATHTTYGGNGARAARGAYGAYYTNATHGCNGARAARGTNNNNCAYGCNYTNGAYTCNGGNYTNAARGTNATHGCNTGYGTNGGNGARACNYTNGARGARMGNGARGCNGGNAARACNGARGARGTNGTNTTYMGNCARACNAARGCNTTYATHGCNGCNATHGGNGAYMGNTGGAAYAAYGTNGTNYTNGCNMGNCARYTNGARGGNGARATHGCNGARGARTGGAAYACNYTNYTNGCNYTNGTNMGNGAYGTNATHGCNTTYGAYATGAARCAYTCNGCNGARATHCARGCNTGYGAYYTNYTNATGGARATHGAYMGNYTNGAYYTNYTNACNCARCAYATGGAYCARAGYAAYTAYCCNMGNGTNTGYYTNTAYYTNATHGGNTGYGCNAGYTAYGTNGTNGARCCNGARTCNACNCARATHYTNCARGGNGTNYTNGAYACNTAYYTNMGNTTYGGNGARTAYCCNMGNGCNYTNYTNGTNGCNATGCARYTNCAYGAYAARACNAARTGYGARGARGTNTTYAAYGCNTGYACNGANCCNYTNATHAARAARCARYTNTGYTAYATGYTNGCNMGNCARTAYATHCCNYTNGARATHGAYGAYGARGAYYTNMGNACNATHYTNYTNAAYGCNCAYATHAAYGAYCAYTAYYTNAGYYTNGCNMGNGARYTNGGNTCNTAYGAYCCNATGGTNCCNGAYGCNGARTGYYTNAARGTNGTNACNGARATHYTNGAYTCNYTNGAYATHGGNCARTAYGTNYTNAARGTNAAYCAYMGNMGNYTNYTNGAYGGNYTNTTYGARGCNTGYGGNGTNCCNGCNGAYAARTTYMGNAGYGCNTGYTCNACNGTNGAYAARYTNGAYAARTCNCCNTGGGARGAYGTNMGNACNGARATGATHAAYGARAARGGNATHACNCCNGAYGCNGCNGAYATHATHGGNGARTAYGTNMGNYTNAAYGGNGGNACNGARYTNGCNGAYAARYTNYTNAARGAYGARAARYTNTCNAARACNAARGCNGCNATHGARGGNYTNGARGGNATHAARYTNYTNYTNAGYTAYTGYGARYTNTTYGGNATHAARGAYAARATHYTNTTYGAYYTNAGYYTNGCNMGNGGNYTNYTNMGNTTYATHAARAARACNYTNAARAAYCAYGCNGAYGARGTNGTNACNYTNCAYAARGGNAGYGARATGACNYTNAARGCNGTNTTYCARTCNATGAAYYTNAGYACNTAYGAYYTNACNGTNGAYATGYTNGAYGTNCAYGCNGAYMGNAAYACNTTYCAYMGNTTYGAYAARTTYAAYGCNAARTAYAAYCCNATHGGNGARAGYMGNYTNMGNGARGTNTTYYTNAARACNGAYAAYTAYATGAAYGGNAARTAYTTYGCNGGNATHATHAARGARGTNGCNTCNGAYYTNGARGARAGYAARTAYCARAAYGCNGARYTNMGNYTNTCNATHTAYGGNAARAGYCCNGGNGARTGGGCNAARYTNGCNAARTGGGCNGTNCARTTYAARGTNTAYTCNGAYAAYGTNMGNTGGYTNATHCARATHCCNMGNYTNTAYGAYATHTTYAARTCNAAYAARATHATGAAYAAYTTYCARGARTTYYTNAAYAAYATHTTYCARCCNYTNTTYGARGTNACNAAYGAYCCNAAYAGYAAYATHGARYTNCAYAARTTYYTNACNCAYGTNGTNGGNTTYGAYAGYGTNGAYGAYGARTCNAARCCNGARAAYCCNATGYTNGAYCCNGAYGTNAARACNCCNGARYTNTGGGAYGAYGARGAYAAYCCNCCNTAYGCNTAYTAYYTNTAYTAYATGTAYGCNAAYATHACNGTNYTNAAYCARTTYMGNAARGARCARGGNYTNAAYACNTTYGTNYTNMGNCCNACNATHTGGTAYYTNTAYMGNGAYGGNYTNYTNCCNAARAAYACNAARTTYGTNGGNTAYGCNMGNACNAARCARACNYTNGCNGARGTNMGNGARAARTGYAARAARTAYYTNAARGTNMGNCCNGARGARGARGAYAARYTNGARAARTTYTGGGARGCNAAYGARTAYTTYGCNGGNTCNTAYGAYAARMGNGTNGAYTAYGARATGYTNAAYCARYTNATHAGYAARTTYGARMGNGGNCCNGTNGCNAAYMGNATHTTYTAYYTNGCNGTNCCNCCNACNGTNTTYGARGAYGTNACNGTNAAYATHMGNAAYGCNTGYATHTCNATHAARGGNTAYACNMGNGTNATHATHGARAARCCNTTYGGNMGNGAYGAYGTNAGYTCNGAYAARYTNAGYAAYCAYYTNGCNGGNYTNTTYAARGARGARCARATHTAYMGNATHGAYCAYTAYYTNGGNAARGARATGGTNCARAAYYTNATGACNATHMGNTTYGCNAAYCARATHTTYAAYCCNTCNTGGAAYMGNGARAAYATHGCNTCNGTNYTNATHTCNTTYAARGARCCNTTYGGNACNGARGGNMGNGGNGGNTAYTTYGAYGAYTTYGGNATHATHMGNCAYYTNACNGGNGAYATHCAYGCNGTNACNGCNGCNAAYAAYYTNYTNGCNGCNCARATGGAYGCNMGNATHTTYCAYGARYTNACNCARAARGAYGGNCCNYTNTAYGAYMGNYTNGTNCCNAARATHAARGGNGTNMGNAARTTYTCNCCNATHCARGTNMGNMGNYTNAARMGNYTNGGNATHAAYAARACNGAYCCNGAYTCNYTNACNGAYGARGARNNNACNAARTTYGCNMGNYTNAAYATHGAYCCNACNAARATHATGTGGAAYMGNGTNGTNGAYYTNAAYGAYMGNTAYYTNMGNAARATHACNGTNGGNCARTCNCCNACNGARAARGGNTTYACNMGNGARACNGCNTTYGAYATHTCNGTNGCNTCNGARATHATGGCNATHYTNGCNYTNGGNAAYGAYATHGAYGAYATHAARGARMGNYTNGCNAAYATGGTNGTNGCNYTNGAYAARAGYGGNAAYTCNGTNACNGCNGAYGAYYTNGGNATGACNGGNGCNYTNYTNGTNYTNYTNAARGAYGCNTTYGARCCNACNYTNATGCARTCNYTNGARGGNACNCCNGTNYTNGTNCAYACNGGNCCNGARACNGGNCCNTGYGGNCCNTGYTCNGARYTNCAYTTYGAYMGNATHGGNGGNMGNGAYGCNGCNCAYYTNGTNAAYATGGAYGAYCCNGAYGTNYTNGARATHTGGAAYYTNGTNTTYATHCARTTYAAYMGNGARACNGAYGGNTCNYTNAARATGYTNCCNAARAARCAYATHGAYTGYGGNYTNGGNYTNGARMGNYTNGTNTCNGTNATHCARAAYAARMGNGCNAAYTAYGAYACNGAYYTNTTYATGCCNYTNTTYAARGCNATHGARAAYGGNACNGGNGTNMGNCCNTAYTCNGGNAARGTNGGNGCNGARGAYGTNGAYGGNATHGAYATGGCNTAYMGNGTNYTNGCNGAYCAYGCNMGNACNYTNACNATHGCNYTNTCNGAYGGNGGNTGYCCNGAYAAYACNGGNMGNGGNTAYGTNYTNMGNMGNATHYTNMGNMGNGCNGTNMGNTAYGCNTCNGARAARYTNAAYGGNAARCCNGGNTTYTTYGGNTCNYTNGTNCAYACNGTNGTNGARYTNYTNGGNGAYGTNTTYCCNGARATHACNAARGAYCCNGARTCNATHATHCARACNATHAAYGARGARGARATHCARTTYYTNAARACNYTNACNMGNGGNMGNGGNYTNYTNAAYMGNACNATHGARAARYTNTCNAARATHATHCCNGGNGAYGTNGCNTGGMGNYTNCARAARAARCARAARAGYMGNGCNTTYTGYTAYTTYTGYCARGCNYTNCARMGNYTNCCNACNTGYGCNCAYTGYGGNAARGTNAARTGYATGYTNAARACNGGNGAYTGYGTNGTNMGNCAYCCNGGNGTNTAYACNACNGGNYTNGCNATGGTNGGNGCNATHTGYGAYTTYTGYGARGCNTGGGTNTGYCAYGGNMGNAARTGYYTNAAYTCNCAYGCNTGYACNTGYCCNYTNATGGAYGCNGTNTGYYTNGARTGYGARMGNGGNGTNTGGGARCAYGGNGGNMGNGTNTTYMGNTGYTGYTTYTGYCARGGNTTYYTNGGNMGNTAYTCNYTNTGGTCNGCNATHGGNYTNTCNATHTCNYTNTAYATHGGNTAYGAYAAYTTYGARAARYTNYTNGARGGNGCNAAYTTYATGGAYAAYCAYTTYGCNACNGCNCCNYTNGARAARAAYGCNCCNGTNYTNYTNGCNYTNYTNGGNGTNTGGTAYAGYAAYTTYTAYGGNGCNGARACNCARGCNYTNYTNCCNTAYGAYCARTAYYTNCAYMGNTTYGCNGCNTAYTTYCARCARGGNGAYATGGARAGYAAYGGNAARTAYGTNACNMGNTCNGGNCARCARGCNGAYTAYTCNACNGGNCCNATHGTNTGGGGNGARCCNGGNACNAAYGGNCARCAYGCNTTYTAYCARYTNATHCAYCARGGNACNMGNYTNATHCCNTGYGAYTTYATHGCNCCNGCNCARACNCAYAAYCCNATHTCNGGNGGNGTNCAYCAYAARATHYTNYTNGCNAAYTTYYTNGCNCARACNGARGCNYTNATGACNGGNAARACNGCNGARGTNGCNAARGCNGARYTNGARAARTCNGGNATGGCNCCNGARGCNGTNTCNAARATHYTNCCNCAYAARGTNTTYYTNGGNAAYMGNCCNACNAAYTCNATHGTNGTNMGNAARGTNTCNCCNTTYACNYTNGGNGCNYTNATHGCNYTN---------------------------------------------------------------------------------------------------------------------------------------------------------------------------------------------------------------------------------------------------------------------------------------------------------------------------------------------------------------------------------------------------------------------------------------------------------------------------------------------------------------------GGNTAYCCNGARTCNYTNACNGAYCCNTCNTAYCAYGCNCARYTNYTNGTNYTNACNTAYCCNYTNGTNGGNAAYTAYGGNGTNCCNGAYGARGAYGARMGNGAYGARCAYGGNYTNCCNAARTGGTTYGARTCNAGYMGNATHTGGGCNGCNGGNYTNATHGTNGGNGARGTNAGYACNMGNGCNTGYCAYTGGMGNGCNAARYTNTCNYTNGGNAARTGGYTNGCNGCNCAYAAYGTNCCNGGNYTNTGYGAYATHGAYACNMGNGCNYTNACNTTYMGNYTNMGNGARGGNGTNACNYTNGGNMGNATHGTNCARGGNGTNCCNTCNGAYCCNAAYAGYMGNAAYYTNGTNGCNGARGTNTCNATHAARGAYAARAARATHTTYAAYCCNGAYGGNGARTTYACNATHGTNGCNGTNGAYTGYGGNYTNAARTAYAAYCARYTNMGNTGYYTNATHAARMGNAAYGCNAARGTNATHYTNGTNCCNTGGGAYCAYAARYTNGAYGTNAAYGARTAYGAYGGNYTNTTYATHAGYAAYGGNCCNGGNGAYCCNGTNATHTGYAARAARGTNGTNGAYCAYYTNMGNGTNGTNYTNGTNAARCCNGTNTTYGGNATHTGYYTNGGNCAYCARYTNYTNTCNACNGCNGTNGGNTGYCAYACNTAYAARACNAGYTAYGGNAAYMGNGGNCAYAAYYTNCCNTGYACNCAYAGYGGNACNGGNMGNTGYTAYATGACNTCNCARAAYCAYGGNTTYGCNGTNGAYCCNGARACNYTNCCNGAYGAYTGGAARGTNYTNTTYNNNAAYGARAAYGAYAARACNAAYGARGGNATHATHCAYAARACNCARCCNTTYTTYAGYGTNCARTTYCAYCCNGARCAYACNGCNGGNCCNACNGAYYTNGARTGYYTNTTYGAYATHTTYGTNGAYGCNGTNAARTCNTTYAARAAYAARAARCCNTGYGTNATHGAYGAYATGATHACNGARAARYTNAARTTYGTNCCNACNATHCARMGNCCNAARAARGTNYTNATHYTNGGNTCNGGNGGNYTNTCNATHGGNCARGCNGGNGARTTYGAYTAYTCNGGNTCNCARGGNGTNAARGCNATGAARGARGARAARATHCARACNGTNYTNATHAAYCCNAAYATHGCNACNGTNCARACNTCNAARGGNYTNGCNGAYAARGTNTAYTTYYTNCCNATHACNCCNGARTAYGTNGARCARGTNATHAARGCNGARMGNCCNACNGGNGTNYTNYTNACNTTYGGNGGNCARACNGCNYTNAAYTGYGGNGTNGARYTNCARAARGCNMGNATHTTYGARAARTAYAAYGTNGCNGTNYTNGGNACNCCNATHCARTCNATHGTNGAYACNGARGAYMGNAARATHTTYGCNGARAARGTNAAYGCNATHGGNGARAARGTNGCNCCNAGYGCNGCNGTNACNTCNGTNGANGARGCNYTNGTNGCNGCNAARCARATHGGNTAYCCNGTNATGGCNMGNTCNGCNTTYTCNYTNGGNGGNYTNGGNTCNGGNTTYGCNAAYAAYGARGARGARYTNAARGCNYTNGCNCAYCARGCNYTNTCNCAYTCNGAYCARYTNATHATHGAYAARTCNYTNAARGGNTGGAARGARGTNGARTAYGARGTNGTNMGNGAYNNNTAYGAYAAYTGYATHACNGTNTGYAAYATGGARAAYGTNGAYCCNYTNGGNATHCAYACNGGNGARTCNATHGTNGTNGCNCCNAGYCARACNYTNTCNAAYAARGARTAYTAYATGYTNMGNAAYACNGCNATHAARGTNATHMGNCAYTTYGGNATHGTNGGNGARTGYAAYATHCARTAYGCNYTNAAYCCNAAYTCNGARGARTTYTAYATHATHGARGTNAAYGCNMGNYTNTCNMGNAGYTCNGCNYTNGCNAGYAARGCNACNGGNTAYCCNYTNGCNTAYGTNGCNGCNAARYTNGCNYTNGGNATHTCNYTNCCNGTNATHAARAAYTCNGTNACNGGNGTNACNACNGCNTGYTTYGARCCNAGYYTNGAYTAYTGYGTNGTNAARATHCCNMGNTGGGAYYTNGCNAARTTYAAYMGNGTNAGYACNAARATHGGNAGYTCNATGAARAGYGTNGGNGARGTNATGTCNATHGGNMGNAAYTTYGARGARGCNTTYCARAARGCNYTNMGNATGGTNGAYGARAAYGTNAAYGGNTTYGAYCCNAAYATHCAYAARGTNAAYGARGAYGARYTNMGNGARCCNACNGAYAARMGNATGTTYGTNYTNGCNGCNGCNYTNAARCARGGNTAYAGYGTNGARAARYTNTAYGARYTNACNAARATHGAYAARTGGTTYYTNGARAARTTYAARAAYATHGTNGAYTAYTAYAARAGYYTNATHAGYTCNGAYATHYTNAARAARGCNAARAARATHGGNTTYTCNGAYAARCARATHGCNGCNGCNATHAARAGYACNGARGTNGCNGTNMGNAARYTNMGNGARGARTTYAARATHACNCCNTTYGTNAARCARATHGAYACNGTNGCNGCNGARTGGCCNGCNTCNACNAAYTAYYTNTAYYTNACNTAYAAYGGNGTNACNCAYGAYYTNCARTTYCCNGGNGARTTYACNATGGTNYTNGGNTCNGGNGTNTAYMGNATHGGNAGYTCNGTNGARTTYGAYTGGTGYGCNGTNGGNTGYYTNMGNGARYTNMGNAAYCARGGNAARAARACNATHATGGTNAAYTAYAAYCCNGARACNGTNAGYACNGAYTAYGAYATGAGYGAYMGNYTNTAYTTYGARGARATHTCNTTYGARGTNGTNATGGAYATHTAYAAYATHGARCAYCCNGAYGGNATHATHYTNTCNGTNCCNTCNGTNAARCCNGGNTAYYTNMGNCCNYTNGTNCCNGARCARGCNCCNCARCARGCNGARCCNTGGACNGCNGTNATGGCNGAYATHGARMGNGTNGTNATGTCNGGNGTNACNCAYTGGCAYTCNCCNMGNTTYCAYGCNTAYTTYCCNACNGCNAAYTCNTAYCCNGCNATHGTNGCNGAYATGYTNAGYGGNGCNATHGCNTGYATHGGNTTYACNTGGATHGCNAGYCCNGCNTGYACNGARYTNGARGTNGTNATGYTNGAYTGGYTNGGNCARATGYTNGGNYTNCCNGARGARTTYYTNGCNMGNTCNGGNGGNGARGCNGGNGGNGTNATHCARGGNACNGCNAGYGARGCNACNYTNGTNGCNYTNYTNGGNGCNAARTCNMGNGCNATGGTNMGNATHAARGARCARCAYCCNGARTGGACNGAYTAYGAYATHYTNGGNAARYTNGTNGGNTAYTGYAAYAARCARGCNCAYTCNTCNGTNGARMGNGCNGGNYTNYTNGGNGGNGTNAARYTNMGNTCNYTNCAYCCNGAYGCNAARMGNMGNYTNMGNGGNGAYATHYTNMGNGARGCNATGGAYGARGAYATHAGYAARGGNYTNNNNCCNTTYTTYGTNGTNAGYACNYTNGGNACNACNTCNTCNTGYACNTTYGAYGCNYTNGAYGARATHGGNAAYGTNTGYAAYGARMGNAAYGTNTGGGTNCAYGTNGAYGCNGCNTAYGCNGGNTCNGCNTTYATHTGYCCNGARTAYMGNCAYTAYATGAARGGNATHGARAARGCNGAYTCNTTYAAYTTYAAYCCNCAYAARTGGATGYTNGTNAAYTTYGAYTGYTCNGCNATGTGGYTNAARGARCCNMGNTGGATHATHGAYGCNTTYAAYGTNGAYCCNYTNTAYYTNAARCAYGAYCARCARGGNTCNGCNCCNGAYTAYMGNCAYTGGCARATHCCNYTNGGNMGNMGNTTYMGNGCNYTNAARYTNTGGTTYGTNYTNMGNYTNTAYGGNGTNGARAAYYTNCARAARCAYATHMGNAARCAYATHGCNYTNGCNCAYYTNTTYGARAARYTNTGYACNGAYGAYGARMGNTTYGARATHTTYGARGARGTNACNATGGGNYTNGTNTGYTTYMGNYTNAARGGNTCNAAYGARATHAAYGARGARYTNYTNMGNMGNATHAAYGGNMGNGGNAARATHCAYYTNGTNCCNTCNAARATHGAYGAYACNTAYTTYYTNMGNYTNGCNATHTGYTCNMGNTTYACNGARGAYAGYYTNGGNYTNTTYMGNGCNGCNGTNCCNTCNGGNGCNTCNACNGGNGTNCAYGARGCNYTNGARYTNMGNGAYAAYATHAARGGNGARTAYCAYGGNAARGGNGTNYTNACNGCNATHAARAAYATHAAYGAYYTNATHGCNCCNGARYTNYTNAARGCNAAYATHGARGTNACNGAYCARAARGCNATHGAYGCNYTNATGATHAARYTNGAYGGNACNGARAAYAARTCNAARTTYGGNGCNAAYGCNATHYTNGGNGTNTCNYTNGCNGTNGCNAARGCNGGNGCNGCNAARAARGGNGTNCCNYTNTAYAARCAYYTNGCNGAYYTNGCNGGNAAYAGYGARATHGTNYTNCCNGTNCCNGCNTTYAAYGTNATHAAYGGNGGNTCNCAYGCNGGNAAYAARYTNGCNATGCARGARTTYATGATHYTNCCNACNGGNGCNGCNACNTTYAGYGARGCNATGMGNATGGGNTCNGARGTNTAYCAYCAYYTNAARAARATHATHAARGARAARTTYGGNYTNGAYTCNACNGCNGTNGGNGAYGARGGNGGNTTYGCNCCNAAYATHYTNAAYAAYAARGAYGCNYTNTTYYTNATHCARGAYGCNATHCARCARGCNGGNTAYACNGGNAARATHGARATHGGNATGGAYGTNGCNGCNTCNGARTTYTAYAARAAYGGNACNTAYGAYYTNGAYTTYAARAAYCCNAARTCNAAYCCNTCNGAYTAYYTNCCNTCNGAYAARYTNGGNGCNYTNTAYYTNGARTTYATHAARGAYTTYCCNATGGTNTCNATHGARGAYCCNTTYGAYCARGAYGAYTGGCCNGCNTGGACNAGYYTNACNGCNAGYACNCCNATHCARATHGTNGGNGAYGAYYTNACNGTNACNAAYCCNAARMGNATHGCNACNGCNGTNGARAARAARGCNTGYAAYTGYYTNYTNYTNAARGTNAAYCARATHGGNAGYGTNACNGARTCNATHNNNGCNCAYYTNYTNGCNAARAARAAYGGNTGGGGNACNATGGTNTCNCAYMGNTCNGGNGARACNGARGAYACNTTYATHGCNGAYYTNGTNGTNGGNYTNTCNACNGGNCARATHAARACNGGNGCNCCNTGYMGNTCNGARMGNYTNATHGGNMGNTCNTTYATHGAYTTYYTNCAYCCNMGNGAYMGNAAYACNTTYGCNTCNCARATHACNAAYGGNYTNGCNGTNCCNGTNGGNGGNACNATGGTNTGYMGNATHMGNMGNCAYMGNAGYYTNTTYGGNTTYGCNGTNMGNGARMGNGTNGTNACNTTYATGCCNTTYATGYTNAARTTYTCNTTYAAYATHAAYGAYGAYGAYYTNGTNGTNCARGCNGCNCCNTTYTAYTCNGCNTTYAARATHCCNAAYGARYTNGTNYTNAARCCNTTYGTNATHMGNCAYTCNGCNAAYGGNAAYYTNGARTAYGTNGAYCCNGARTCNGTNCCNTAYYTNGGNTAYYTNCCNCARGAYATHCARGAYATHGAYGCNYTNCARATGTAYCAYCCNGARGAYYTNACNTAYYTNMGNCARGTNTAYGARACNATHGTNAARGARGGNAAYGCNGTNMGNTCNAARCCNTAYMGNATGYTNACNCARAAYGGNGAYTTYGTNAARYTNGARACNGARTGGTCNTCNTTYATHAAYCCNTGGTCNATGAARYTNGARTTYGTNAGYGGNAARCAYCAYATHATHGARGGNCCNACNAAYCCNGAYGTNTTYCARTCNCCNGARCCNGARAARGGNATHYTNMGNGAYAGYATHAARMGNGTNATGAAYGAYYTNACNAARCCNGCNGARATHGCNAARCARCARATGAGYAARMGNTGYCARAARYTNGCNTCNTTYATGGARACNYTNATGCCNAARGCNGARGARYTNYTNGARATHCARGARCCNGAYCAYTAYTAYMGNGAYTCNGTNATGYTNGGNGGNATHTCNCCNCAYCAYGAYCAYAGYAARTCNAGYACNACNACNCCNGTNAGYTCNTGYACNGTNAARACNTGYTGGATGMGNYTNCCNAGYTTYMGNTCNGTNGGNGAYTCNYTNAARGAYMGNTTYGAYGGNGCNTCNMGNGTNATHGGNTCNAAY---CCNTCNGCNMGNAAYGAYCCNGCNCCNCAYMGNGTNCCNMGNMGNGAYMGNTAYMGNTTYCARYTNMGNCCNCAYAAYCCNGAYCAYAARACNCCNGGNGCNAARGAYYTNGTNTAYYTNGARCCNTCNCCNGGNTTYTGYGARAARAAYCCNMGNYTNGGNATHCCNGGNACNCAYGGNMGNACNTGYAAYGAYACNAGYATHGGNGTNGAYGGNTGYGARYTNATGTGYTGYGGNMGNGGNTAYMGNACNGARAARATGTTYGTNGTNGARMGNTGYAAY
Ahss_COSS_COSS                 YTNATHTGYGARGCNTAYCAYATHATGAARGAYGTNYTNGGNATHGAYCARTCNGARATGGCNGARGTNTTYGAYGTNTGGAAYAARGGNGARYTNGAYTCNTTYYTNATHGARATHACNMGNGAYATHYTNAARTTYAARGAYACNGAYGGNAARTAYYTNYTNCCNAARATHMGNGAYTCNGCNGGNCARAARGGNACNGGNAARTGGACNGGNATHAGYGCNYTNGARTAYGGNGTNCCNGTNACNYTNATHGGNGARGCNGTNTTYGCNMGNTGYYTNTCNGCNYTNAARGAYGARMGNGTNAARGCNAGYAARACNYTNCCNGGNTCNTCNTAYAARTTYAAYGCNGAYAARNNNGARTTYYTNGARCAYYTNMGNAARGCNYTNTTYGCNAGYAARATHATHTCNTAYGCNCARGGNTTYATGYTNYTNMGNGARGCNGCNAARGTNAAYAAYTGGAAYYTNAAYTAYGGNAGYATHGCNYTNATGTGGMGNGGNGGNTGYATHATHMGNAGYGTNTTYYTNGGNAAYATHAARGAYGCNTTYACNAARAAYCCNCARYTNTTYAAYYTNYTNYTNGAYCCNTAYTTYAGYGARMGNATHTCNGCNTCNCARGCNTCNYTNMGNCARGTNGTNGCNCARGCNGCNYTNGCNGGNGTNCCNGTNCCNGCNTTYTCNGCNGCNYTNGCNTTYTAYGAYGGNTAYMGNTCNGCNGTNYTNCCNGCNAAYYTNYTNCARGCNCARMGNACNATHGAYCCNAAYGARAGYMGNGTNCCNGTNCCNGAYGARMGNTTYGAYTAYYTNTGYGARTTYCAYAARCCNGTNAGYAARGTNCCNGCNTTYYTNAAYGTNGTNGAYATHGCNGGNYTNGTNMGNGGNGCNGCNGARGGNCARGGNYTNGGNAAYGCNTTYYTNTCNCAYATHAARGCNTGYGAYGCNATHTTYAAYYTNTGYMGNGCNTTYGAYGAYGARGAYGTNATHCAYGTNGAYGGNGAYGTNAAYCCNGTNMGNGAYYTNGARACNATHNNNGARGARYTNMGNYTNAARGAYGARGARCARYTNATHCARCAYATHGAYAARYTNGAYMGNGTNGTNAAYMGNGGNGGNGAYAARAARYTNAARCCNGARTAYGAYGCNYTNATGAARGTNAARACNATHYTNGTNGAYGARAARAARCAYATHMGNTTYGCNGAYTGGAGYGCNGCNGARATHGARGTNYTNAAYAARTAYYTNTTYYTNACNTCNAARCCNGCNYTNTAYYTNGTNAAYYTNTCNGARAARGAYTAYATHMGNAARAARAAYAARTGGYTNCCNAARYTNAARGARTGGATHGAYAARAAYGAYCCNGGNGCNCCNYTNATHCCNTTYTCNGGNGTNYTNGARAGYAARYTNCARGAYATGGARCCNGCNGARMGNCARGCNTTYYTNAARGARCAYAAYATHACNAGYGCNYTNGAYNNNATHATHGTNCARGGNTAYAARGCNYTNCARYTNGARTAYTTYTTYACNGCNGGNCCNGAYGARGTNAARGCNTGGACNATHCARAARGGNACNAARGCNCCNCARGCNGCNGGNMGNATHCAYACNMGNMGNGCNCCNAAYATGGGNTGGYTNACNTTYACNTTYGGNYTNGARMGNAARTTYAARCARYTNTGYMGNMGNYTNGAYGTNGTNMGNACNCAYCARCARCARGARAGYYTNAARTTYATGGCNCAYTTYCAYMGNMGNTTYATHATHMGNGAYGGNAARMGNAAYCAYMGNCARCCNGTNGARYTNTTYGARYTNMGNAGYAAYGGNTCNGCNYTNTGYACNMGNYTNGTNCARGTNAARGCNGAYGCNGCNCARYTNAAYAGYGCNTTYTGYTAYATHYTNAAYGTNCCNYTNGARGGNGAYACNTCNTCNGCNATHGTNTAYGCNTGGATHGGNAGYAARAGYGAYGCNGAYTCNGCNMGNYTNGTNGARCARATHGCNGARGARAARTTYAAYAAYCCNTGGGTNAGYYTNCARGTNYTNACNGARGGNAGYGARCCNGAYAAYTTYTTYTGGGTNGCNYTNGGNGGNMGNAARCCNTAYGAYACNGAYGCNGAYTTYYTNAAYTAYACNMGNYTNTTYMGNTGYTCNAAYGARAARGGNTAYTTYACNGTNTCNGARAARTGYACN------------------------------------------------------------------------------------------------------------------------------------------------------------------------------------------------------------------------------------------------------------------------------------------------------------------------------------------------------------------------------------------------------------------GAYAARAGYCARATHAAYGARATHGTNAAYAAYYTNAARAARGGNCCNYTNGAYGTNAAYGTNGARGTNGTNGTNGGNGTNCCNGCNATHTAYYTNGCNTAYGTNAARAGYATHATHCCNGAYTCNATHGGNGTNGCNGCNCARAAYTGYTGGAARGTNTCNAARGGNGCNTTYACNGGNGARATHTCNCCNGCNATGATHAARGAYGTNGGNGTNGAYTGGGTNATHYTNGGNCAYTCNGARMGNMGNACNATHTTYGGNGARAARGAYGAYYTNGTNGCNGARAARGTNGCNCAYGCNYTNGARTCNGGNYTNAARGTNATHGCNTGYATHGGNGARACNYTNGAYGARMGNGARGCNGGNAARACNGARGARGTNGTNTTYMGNCARACNAARGCNYTNGTNCCNGCNATHGGNAAYAARTGGGAYAARGTNGTNYTNGCNMGNCARYTNGARGGNGARATHGCNGARGARTGGAAYACNYTNYTNCCNYTNGTNMGNGAYGTNGTNGCNTTYGAYATGCARCAYTCNGCNGARATHCARGCNTGYGAYYTNYTNATGGARATHGAYMGNYTNGAYYTNYTNACNCARCAYATGGAYCARAGYAAYTAYCCNMGNGTNTGYYTNTAYYTNATHGGNTGYGCNAGYTAYGTNGTNGARCCNGARTCNACNCARATHYTNCARGGNGTNYTNGAYACNTAYYTNMGNTTYGGNGARTAYCCNMGNGCNYTNYTNGTNGCNATGCARYTNCAYGAYAARGCNAARTGYGARGARGTNTTYAAYGCNTGYACNGAYCCNYTNATHAARAARCARYTNTGYTAYATGYTNGCNMGNCARTAYGTNCCNYTNGARYTNGARGAYGARGAYYTNMGNACNATHYTNYTNAAYGCNCAYATHAAYGAYCAYTAYYTNAGYYTNGCNMGNGARYTNGGNCARTAYGAYATGATGATHCCNGAYGCNGARTGYYTNAARGTNGTNACNGARATHYTNGAYGCNYTNGAYATHGGNAARTAYGTNYTNAARGTNAAYCAYMGNMGNYTNYTNGAYGGNATGTTYGARGCNTGYGGNGTNCCNACNGCNCARTTYMGNACNACNTGYTCNACNGTNGAYAARYTNGAYAARTCNCCNTGGGARGARGTNMGNGCNGARATGATHAAYGARAARGGNATHTCNCCNGAYGCNGCNGAYMGNATHGGNGARTAYGTNMGNYTNAAYGGNGGNATGGARYTNGCNGAYAARYTNYTNCARGAYGAYAARYTNAGYAARACNAARGCNGCNGTNGARGGNYTNGARGGNATHAARYTNYTNYTNAARTAYTGYGAYATHTTYGGNATHAARGAYAAYATHYTNTTYGAYYTNAGYYTNGCNMGNGGNYTN------------------------------------------------------------------------------------------------------------------------------------------------------------------------------------------------------------------------------------------------------------------------------------------------------------------------------------------------------------------------------------------------------------------------------------------------------------------------------------------------------------------------------------------------------------------------------------------------------------------------------------------------------------------------------------------------------------------------------------------------------------------------------------------------ACNYTNTGGTAYYTNTAYMGNGAYAAYYTNYTNCCNCCNAAYACNAARTTYATHGGNTAYGCNMGNACNAARCARTCNATHACNGAYGTNMGNGARAARTGYAARAARTAYGCNAARGTNMGNGCNGGNGARGARGAYAARTTYGARAARTTYTGGGARGTNAAYGARTAYTTYGCNGGNTCNTAYGAYAARMGNTTYGAYTAYGARYTNYTNAAYCARAAYATHAGYAARTAYGARAARGGNATHGTNGCNAAYMGNATHTTYTAYYTNGCNGTNCCNCCNACNGTNTTYGARGAYGTNACNGTNAAYATHMGNAAYGCNTGYGTNTCNATHAARGGNTTYACNMGNGTNATHATHGARAARCCNTTYGGNMGNGAYGAYATHAGYTCNGARAARYTNAGYAAYCAYYTNGCNGGNYTNTTYAARGARGARCARATHTAYMGNATHGAYCAYTAYYTNGGNAARGARATGGTNCARAAYYTNATGTCNATHMGNTTYGCNAAYCARATHTTYTGYCCNTCNTGGAAYAARGAYAAYATHTCNTCNGTNYTNATHTCNTTYAARGARCCNTTYGGNACNGARGGNMGNGGNGGNTAYTTYGAYGAYTTYGGNATHGTNMGNCAYYTNACNGGNGAYATHCAYGCNGTNACNGCNGCNAAYAAYYTNYTNGCNGCNCARATGGAYGCNMGNATHTTYCAYGARYTNACNCARAARGAYGCNCCNYTNTAYGAYMGNYTNGTNCCNAARATHAARGGNGAYMGNAARTTYTCNCCNATHCARYTNMGNMGNYTNMGNMGNYTNGGNATHAAYAARACNGAYCCNGAYTCNYTNACNGAYGARGARMGNGTNAARTTYGCNMGNYTNAAYATHGAYCCNGCNAAYGTNATGTGGAAYMGNGTNGTNGAYYTNAAYGAYMGNTAYYTNMGNAARATHACNATHGGNCARTCNCCNACNGARAARGGNTTYACNMGNGARACNAGYTTYGAYATHTCNGTNGCNTCNGARATHATGGCNATHYTNGCNYTNGGNAAYGAYATHGARAAYATHAARGARMGNYTNGCNAAYATGGTNGTNGCNYTNGAYAARAAYGGNGGNCCNGTNACNGCNGAYGAYYTNGGNGTNACNGGNGCNYTNYTNGTNYTNYTNMGNGAYGCNTTYGARCCNACNYTNATGCARTCNYTNGARGGNACNCCNGTNYTNGTNCAYACNGGNCCNGARACNGGNCCNTGYGGNCCNTGYTCNGARYTNCAYTTYGAYMGNATHGGNGAYMGNGARGCNGCNCAYYTNGTNAAYATGGAYGAYCCNGAYGTNYTNGARATHTGGAAYYTNGTNTTYATHCARTTYAAYMGNGARACNGAYGGNTCNYTNAARYTNYTNCCNAARMGNCAYATHGAYTGYGGNYTNGGNYTNGARMGNYTNGTNTCNGTNATHCARAAYAARMGNGCNAAYTAYGAYACNGAYTTYTTYATGCCNATHTTYAARGCNATHGARAARGGNACNGGNGTNMGNCCNTAYTCNGGNAARGTNGGNGTNGARGAYGTNGAYGGNATHGAYATGGCNTAYMGNGTNYTNGCNGAYCAYGCNMGNACNYTNACNATHGCNYTNTCNGAYGGNGGNTAYCCNGAYAAYACNGGNMGNGGNTAYGTNYTNMGNMGNATHYTNMGNMGNGCNGTNMGNTAYGCNTCNGARAARYTNAAYGCNAARCCNGGNTTYTTYGGNACNYTNGTNTAYACNGTNGTNGAYYTNYTNGGNGAYGTNTTYCCNGARATHAARAARGAYCCNGARTCNATHATHCARATHATHAAYGARGARGARATHCARTTYYTNAARACNYTNTCNMGNGGNMGNAAYYTNYTNAAYMGNACNGTNGARAARYTNACNAARACNGTNCCNGGNGARATHGCNTGGMGNATG------------------------------------------------------------------------------------------------------------------------------------------------------------------------------------------------------------------------------------------------------------------------------------------------------------------------------------GGNMGNTAYTCNYTNTGGTCNGCNATHGGNYTNTCNATHTCNYTNTAYATHGGNTTYGAYAAYTTYGCNACNYTNYTNGAYGGNGCNAGYTTYATGGAYAAYCAYTTYGCNACNGCNCCNYTNGARAARAAYGCNCCNGTNYTNYTNGCNYTNYTNGGNGTNTGGTAYCAYAAYTTYTAYGGNGCNGARACNCAYGCNYTNYTNCCNTAYGAYCARTAYYTNCAYMGNTTYGCNGCNTAYTTYCARCARGGNGAYATGGARAGYAAYGGNAARTAYGTNACNMGNGCNGGNCARCARGTNGAYTAYTCNACNGGNCCNATHGTNTGGGGNGARCCNGGNACNAAYGGNCARCAYGCNTTYTAYCARYTNATHCAYCARGGNACNMGNYTNATHTCNTGYGAYTTYATHGCNCCNGCNCARACNCAYAAYCCNATHTCNGGNGGNYTNCAYCAYAARATHYTNYTNGCNAAYTTYYTNGCNCARACNGARGCNYTNATGAARGGNAARACNTCNGAYGARGCNAARGCNGARYTNGARAARTCNGGNATGGCNCCNGARGCNATHTCNAARATHYTNCCNCAYAARGTNTTYAARGGNAAYMGNCCNACNAAYTCNATHGTNGTNAARAARATHACNCCNTTYACNYTNGGNGCNYTNATHGCNYTNTCNGARAAYCCNAARYTNCCNGAYYTNYTNCAYMGNGCNGGNGTNGTNTTYATHGGNCCNCCNGARAARGCNATGTGGGCNYTNGGNGAYAARATHGCNTCNTCNATHGTNGCNCARACNGCNGAYATHCCNACNYTNCCNTGGAGYGGNAGYGARYTNAARGCNGARTAYAAYAGYAARAARATHAARATHTCNTCNGAYYTNTTYGCNAARGGNTGYGTNACNTCNCCNGARCARGGNYTNCARGCNGCNACNAARATHGGNTTYCCNGTNATGATHAARGCNTCNGARGGNGGNGGNGGNAARGGNATHMGNAARGTNGARAAYCCNGAYGAYTTYCAYAAYATGTTYMGNCARGTNCARGCNGARGTNCCNGGNTCNCCNATHTTYGTNATGAARYTNGCNAARTCNGCNMGNCAYYTNGARGTNCARYTNYTNGCNGAYCARTAYGGNAAYGCNATHTCNYTNTTYGGNMGNGAYTGYTCNATHCARMGNMGNCAYGGNTAYCCNGARTCNYTNACNGAYCCNTCNTAYCAYACNCARYTNYTNGTNYTNACNTAYCCNYTNGTNGGNAAYTAYGGNGTNCCNGAYGARGARGAYMGNGAYGARTAYGGNYTNCCNMGNTGGTTYGARTCNAGYCAYATHTGGGCNTCNGGNYTNATHGTNGGNGARGTNAGYACNMGNGCNTGYCAYTGGMGNGCNMGNMGNTCNYTNGGNTCNTGGYTNGCNTCNCARGGNATHCCNGGNYTNTGYTAYATHGAYACNMGNGCNYTNACNTGYMGNYTNMGNTCNGGNGTNACNYTNGGNMGNATHATHCAYGGNGTNCCNTCNGAYCCNAAYAAYMGNAAYYTNGTNGCNGARGTNTCNATHAARGARACNAARATHTTYAAYCCNGAYGGNCAYATHACNATHYTNGCNGTNGAYTGYGGNYTNAARTAYAAYCARATHMGNTGYYTNATHAARMGNAARGCNAARGTNATHYTNGTNCCNTGGAAYCAYAARTTYAAYCCNAAYGAYTAYGAYGGNYTNTTYATHAGYAAYGGNCCNGGNGAYCCNGARATHTGYAAYGCNGTNGTNGARAAYATHMGNGARGTNATHATHAARCCNATHTTYGGNATHTGYYTNGGNCAYCARYTNYTNTGYACNGCNATHGGNTGYAARACNTAYAARATGAGYTAYGGNAAYMGNGGNCAYAAYYTNCCNTGYACNCAYAGYGGNACNGGNMGNTGYTTYATGACNTCNCARAAYCAYGGNTTYGCNGTNGAYGGNAARACNYTNCCNGARGAYTGGAAYATHYTNTTYACNAAYGARAAYGAYAARTCNAAYGARGGNATHGTNCAYAARTCNAAYCCNTAYTTYAGYGTNCARTTYCAYCCNGARCAYACNGCNGGNCCNACNGAYYTNGARTGYYTNTTYGAYATHTTYGTNGAYGCNGTNAARTCNTAYAARAGYAARTCNAARTAYYTNATHGARGCNAARATHACNGARAARYTNAARTTYATHCCNACNATHCAYMGNCCNAARAARGTNYTNATHYTNGGNTCNGGNGGNYTNTCNATHGGNCARGCNGGNGARTTYGAYTAYTCNGGNTCNCARGGNGTNAARGCNATGCARGARGARAARATHCARACNGTNYTNATHAAYCCNAAYATHGCNACNGTNCARACNTCNAARGGNYTNGCNGAYAARGTNTAYTTYYTNCCNATHACNCCNGARTAYGTNGARCARGTNATHAARGCNGARMGNCCNACNGGNGTNYTNYTNACNTTYGGNGGNCARACNGCNYTNAAYTGYGGNGTNGARYTNAARAARTCNGGNGTNTTYGARAARTAYAAYGTNAAYGTNYTNGGNACNCCNATHCARTCNATHATHGAYACNGARGAYMGNAARATHTTYGCNGARAARATHCAYGCNATHGGNGARAARGTNGCNCCNAGYGCNGCNGTNTCNTCNGTNGARGARGCNYTNACNGCNGCNGTNCARATHGGNTAYCCNGTNATGGCNMGNGCNGCNTTYTCNYTNGGNGGNYTNGGNTCNGGNTTYGCNAAYAAYGAYGARGARYTNMGNGCNYTNGCNCAYCARGCNYTNTCNCAYTCNGAYCARYTNATHATHGAYAARTCNYTNAARGGNTGGAARGARGTNGARTAYGARGTNGTNMGNGAYGCNTAYGAYAAYTGYATHACNGTNTGYAAYATGGARAAYGTNGAYCCNYTNGGNATHCAYACNGGNGARTCNATHGTNGTNGCNCCNAGYCARACNYTNTCNAAYMGNGARTAYTTYATGYTNMGNAAYACNGCNATHAARGTNATHMGNAAYTTYGGNATHGTNGGNGARTGYAAYATHCARTAYGCNTTYAAYCCNAAYTCNGARGARTTYTAYATHATHGARGTNAAYGCNMGNYTNTCNMGNAGYTCNGCNYTNGCNAGYAARGCNACNGGNTAYCCNYTNGCNTAYGTNGCNGCNAARYTNGCNYTNGGNATHCCNYTNCCNAARATHAARAAYTCNGTNACNGGNTCNACNACNGCNTGYTTYGARCCNAGYYTNGAYTAYTGYGTNGTNAARATHCCNMGNTGGGAYYTNGCNAARTTYAAYMGNGTNAGYACNAARATHGGNAGYTCNATGAARAGYGTNGGNGARGTNATGTCNATHGGNMGNAAYTTYGARGARGCNTTYCARAARGCNYTNMGNATGGTNGAYGARAAYGTNAAYGGNTTYGAYCCNAAYGTNGARAARGTNAAYGARAAYGAYYTNMGNGARCCNACNGAYAARMGNATGTTYGTNYTNGCNGCNGCNYTNMGNAARGAYTAYACNGTNGARAARYTNTAYGARYTNACNAARATHGAYMGNTGGTTYYTNGARAARTTYAARAAYATHATHAAYTAYTAYAARAAYYTNATHACNTAYGAYATHYTNAARAARGCNAARCARATHGGNTTYTCNGAYAARCARATHGCNGTNGCNATHAARAGYACNGARYTNGCNGTNMGNAARYTNMGNGARGARTAYAARATHACNCCNTTYGTNAARCARATHGAYACNGTNGCNGCNGARTGGCCNGCNTCNACNAAYTAYYTNTAYYTNACNTAYAAYGGNATHACNCAYGAYYTNNNNTTYCCNGGNGARTTYNNNATGGTNYTNGGNTCNGGNGTNTAYMGNATHGGNAGYTCNGTN---------------------------------------------------------------------------------------------------------------------------------------------------------------------------------------------------GTNCCNTCNGTNAARCCNGGNTAYYTNMGNCCNYTNGTNCCNGARMGNGCNCCNCARCARGCNGARCCNTGGACNGCNGTNATGGCNGAYATHGARMGNGTNGTNATGTCNGGNGTNACNCAYTGGCAYTCNCCNMGNTTYCAYGCNTAYTTYCCNACNGCNAAYTCNTAYCCNGCNATHGTNGCNGAYATGYTNAGYGGNGCNATHGCNTGYATHGGNTTYACNTGGATHGCNAGYCCNGCNTGYACNGARYTNGARGTNGTNATGYTNGAYTGGYTNGGNCARATGYTNGGNYTNCCNGARGARTTYYTNGCNMGNTCNGGNGGNGCNGGNGGNGGNGTNATHCARGGNACNGCNAGYGARGCNACNYTNGTNGCNYTNYTNGGNGCNAARGCNMGNACNATGCARMGNGTNAARGCNCARCAYCCNGARTGGACNGARACNGARATHGTNTCNAARYTNGTNGGNTAYTGYAAYAARCARGCNCAYTCNTCNGTNGARMGNGCNGGNYTNYTNGGNGGNGTNAARYTNMGNACNYTNAARCCNGAYAAYAARMGNMGNYTNMGNGGNGAYATHYTNCARGAYGCNATGGAYGARGAYATHMGNAAYGGNYTNATHCCNTTYTAYGTNGTNGCNACNYTNGGNACNACNTCNTCNTGYACNTTYGAYGCNYTNGAYGARATHGGNGAYGTNTGYTCNTCNMGNGAYGTNTGGYTNCAYGTNGAYGCNGCNTAYGCNGGNTCNGCNTTYATHTGYCCNGARTAYMGNTAYYTNATGAARGGNGTNGARAARGCNGAYTCNTTYAAYTTYAAYCCNCAYAARTGGATGYTNGTNACNTTYGAYTGYTCNGCNATGTGGYTNAARCARCCNCAYTGGATHGTNGAYGCNTTYAAYGTNGAYCCNYTNTAYYTNAARCAYGAYCARCARGGNGCNGCNCCNGAYTAYMGNCAYTGGCARATHCCNYTNGGNMGNMGNTTYMGNGCNYTNAARYTNTGGTTYGTNYTNMGNYTNTAYGGNGTNGARAAYYTNCARAARCAYATHMGNAARCAYATHGCNYTNGCNCAYYTNTTYGARMGNYTNTGYACNGCNGAYGAYMGNTTYGARYTNTTYGARGARGTNACNATGGGNYTNGTNTGYTTYMGNYTNAARGGNAGYAAYGAYYTNAAYGARGARYTNYTNMGNMGNATHAAYGGNMGNGGNAARATHCAYYTNGTNCCNTCNAARATHGAYGAYGTNTAYTTYYTNMGNYTNGCNATHTGYTCNMGNTTYACNGARGARAARYTNGGNYTNTTYMGNGCNGCNGTNCCNTCNGGNGCNTCNACNGGNGTNCAYGARGCNYTNGARYTNMGNGAYAAYGTNAARGGNGARTAYCAYGGNAARGGNGTNMGNACNGCNGTNAAYAAYATHAAYAAYATHATHGCNCCNGARYTNYTNAARCARAAYATHGARGTNACNCARCARAARGARATHGAYCARTTYATGATHAAYYTNGAYGGNACNGARAAYAARTCNAARYTNGGNGCNAAYGCNATHYTNGGNGTNTCNYTNGCNGTNGCNAARGCNGGNGCNGCNAARAARGGNGTNCCNYTNTAYAARCAYYTNGCNGAYYTNGCNGGNAAYAARGAYATHGTNYTNCCNGTNCCNGCNTTYAAYGTNATHAAYGGNGGNTCNCAYGCNGGNAAYAARYTNGCNATGCARGARTTYATGATHYTNCCNACNGGNGCNTCNTCNTTYAGYGARGCNATGMGNATGGGNTCNGARGTNTAYCAYCAYYTNAARAARATHATHAARGARAARTTYGGNYTNGAYTCNACNGCNGTNGGNGAYGARGGNGGNTTYGCNCCNAAYATHCARAAYAAYAARGAYGCNYTNTTYYTNATHCARGAYGCNATHCARCARGCNGGNTAYTCNGGNAARATHGARATHGGNATGGAYGTNGCNGCNTCNGARTTYTAYAARAAYGGNACNTAYGAYYTNGAYTTYAARAAYCCNAARTCNAAYCCNGCNGAYTAYYTNTCNTCNGARAARYTNGCNGAYGTNTAYYTNGARTTYATHAARGAYTTYCCNATGGTNTCNATHGARGAYCCNTTYGAYCARGAYGAYTGGTCNGCNTGGGCNAAYYTNACNTCNMGNACNCCNATHCARATHGTNGGNGAYGAYYTNACNGTNACNAAYCCNAARMGNATHGCNACNGCNGTNGARAARAARGCNTGYAAYTGYYTNYTNYTNAARGTNAAYCARATHGGNAGYGTNACNGARTCNATHGARGCNCAYYTNYTNGCNAARAARAAYGGNTGGGGNACNATGGTNTCNCAYMGNTCNGGNGARACNGARGAYACNTTYATHGCNGAYYTNGTNGTNGGNYTNTCNACNGGNCARATHAARACNGGNGCNCCNTGYMGNTCNGARMGNYTN------------TTYATHGAYTTYGTNCAYCCNAARGAYMGNAAYACNTTYGCNTCNCARATHACNAGYGGNYTNGCNGTNCCNGTNAAYNNNNNNYTNTTYTGYMGNATHMGNMGNTAYMGNGGNYTNACNGGNTTYGGNGTNAARGAYMGNGTNGTNAGYTTYATGCCNTTYCAYYTNAARYTNTCNTTYGAYATHACNGGNGARGARYTNGTNATHCARGCNACNCCNYTNTTYTCNGCNTTYAARAAYTCNAAYGARGTNGTNACNAARCCNTTYGTNATHMGNCAYGTNGCNAAYGGNAAYYTNGARTAYATHGAYCCNGARTCNATHCCNTAYYTNGGNTAYYTNCCNCARGAYGTNACNGAYAARGAYGTNYTNCARYTNTAYCAYCCNGAYGAYYTNAAYTAYYTNMGNCARGTNTAYGARACNATHGTNAARGARGGNGGNGTNCCNMGNTCNAARACNTAYMGNATGGCNACNCARAAYGGNAAYTAYATHAARYTNGARACNGARTGGTCNTCNTTYGTNAAYCCNTGGTCNMGNAARYTNGARTTYGTNATHGGNAARCAYCAYGTNATHGARGGNCCNATGAAYCCNGAYGTNTTYCARTCNCCNGAYYTNGAYAARTCNGTNYTNAARGARAAYATHGTNMGNATHATGAAYGAYCCNACNAARCCNGCNGARYTNGCNAARCARCARATGAGYAARMGNTGYCARGAYYTNGCNYTNTTYATGGARAGYYTNATGCCNAARATHGAYGARYTNYTNGARATHCAYGAYCARGAYAAYTAYTAYMGNGAYTCNGTNATGYTNGGNGGNATHTCNCCNCAYCAYGAYTAYAGYATGTCNAGYACNGAYACNCCNYTNAGYTCNTGYACNGTNAARACNTGYTGGATGMGNYTNCCNAGYTTYMGNTCNGTNGGNGAYGCNYTNAARGAYMGNTTYGAYGGNGCNTCNMGNGTNATGATGCAYAAYGCNCCNGCNCARMGNAAYGAYGCNGCNCCNCAYMGNGTNCCNMGNMGNGAYMGNTAYMGNTTYCARYTNMGNCCNCAYAAYCCNGAYCAYAARGCNCCNGGNACNAARGAYYTNGTNTAYYTNGARTCNTCNCCNGGNTTYTGYGARAARAAYCCNMGNYTNGGNATHCCNGGNACNCAYGGNMGNGCNTGYAAYGAYACNAGYATHGGNGTNGAYGGNTGYGAYYTNATGTGYTGYGGNMGNGGNTAYMGNACNGAYACNATGTTYGTNGTNGARMGNTGYAAY
Aios_ZYGA_AIDI                 YTNATHTGYGARGCNTAYCAYYTNATGAARGAYGTNYTNGGNATHAARCARGAYGARGCNGCNAARGTNTTYGARCARTGGAAYAARGGNGARYTNGAYTCNTTYYTNATHGARATHACNGGNGAYATHYTNAARTTYAARGAYACNGAYGGNCARTAYYTNYTNCCNAARATHMGNGAYTCNGCNGGNCARAARGGNACNGGNAARTGGACNGGNATHGCNGCNYTNGARTAYGGNGTNCCNGTNACNYTNATHGGNGARGCNGTNTTYGCNMGNTGYYTNTCNGCNYTNAARGARGARMGNGTNACNGCNAGYCAYGTNYTNAARGGNTCNTCNTAYAARTTYGAYGGNAAYAARGARGARTTYYTNGARCAYYTNMGNAARGCNYTNTTYGCNAGYAARATHATHTCNTAYGCNCARGGNTTYATGYTNYTNMGNGARGCNGCNAARGTNAAYAAYTGGCAYYTNAAYAAYGGNAGYATHGCNYTNATGTGGMGNGGNGGNTGYATHATHMGNAGYGTNTTYYTNGGNAAYATHAARGAYGCNTTYACNAARAAYCCNAAYYTNTCNAAYYTNYTNYTNGAYCCNTAYTTYAGYGAYTGYATHGCNAARTGYCARATGTCNATGMGNCARGTNGTNTCNCARGCNGCNYTNGCNGGNGTNCCNGCNCCNGCNTTYTCNACNGCNYTNTCNTTYTAYGAYGGNTAYMGNTCNGCNGTNYTNCCNGCNAAYYTNYTNCARGCNCARMGN------------------------------------------------------------------------------------------------------------------------------------------------------------------------------------------------------------------------------------------------------------------------------------------------------------------------------------------------------------------------------------------------------------------------------------------------------------------------------------------------------------------------------------------------------------------------------------------------------------------------------------------------------------------------------------------------------------------------------------------------------------------------------------------------------------------------------------------------------------------------MGNMGNGCNCCNAAYATGGGNTGGYTNACNTTYACNTTYGGNYTNGARMGNAARTTYAARCARYTNTGYMGNMGNYTNGARGTNGTNMGNACNCAYCARCARCARGARAGYYTNAARTTYATGGCNCAYTTYCAYMGNMGNTTYATHATHMGNGAYGGNAARMGNAAYCARMGNCARCCNGTNGARYTNTTYGARYTNMGNAGYAAYGGNTCNTCNYTNTGYACNMGNYTNGTNCARGTNAARGCNGAYGCNTCNCARYTNAAYTCNGCNTTYTGYTAYATHYTNAAYGTNCCNYTNGARGGNGAYACNTCNTCNGCNATHGTNTAYGTNTGGATHGGNAGYMGNAGYGAYCCNGAYTCNGCNMGNYTNATHGARCARATHGCNGARGARAARTTYAAYAAYCCNTGGGTNAGYYTNCARGTNYTNAAYGARGGNAGYGARCCNGAYAAYTTYTTYTGGGTNGCNYTNGGNGGNMGNAARCCNTAYGARACNGAYGCNGARTTYYTNAAYTAYACNMGNYTNTTYMGNTGYTCNAAYGARAARGGNTAYTTYACNGTNACNGARAARTAYACN------------------------------------------------------------------------------------------------------------------------------------------------------------------------------------------------------------------------------------------------------------------------------------------------------------------------------------------------------------------------------------------------------------------------------------------------------------------------------------------------------------------------------------------------------------------------------------------------------------------------------------------------------------------------------------------------------------------------------------------------------------------------------------------------------------------------------------------------------------------------------MGNCARYTNGARGGNGARATHGCNGARGARTGGAAYATHYTNYTNCCNYTNGTNMGNGAYGTNGTNACNTTYGAYATGAARCAYTCNGCNGARATHCARGCNTGYGAYYTNYTNATGGARATHGAYAARYTNAAYYTNYTNACNGAYCAYATGGAYCARAGYAAYTAYCCNMGNGTNTGYYTNTAYYTNATHGGNTGYGCNAGYTAYGTNGTNGARCCNGARTCNACNCARATHYTNCARGGNGTNYTNGAYACNTAYYTNMGNTTYGGNGARTAYCCNMGNGCNYTNYTNGTNGCNATGCARYTNCAYGAYAARACNAARTGYGARGARGTNTTYAAYNNNTGYAAYGAYCCNYTNGTNAARAARCARYTNTGYTAYATGYTNGCNMGNCARTAYATHCCNATHGAYGTNGAYGAYGARGAYYTNMGNACNATHYTNYTNAAYGCNCAYATHAAYGAYCAYTAYYTNAGYYTNGGNMGNGARYTNGGNCARTAYGAYCCNATGGTNCCNGAYGCNGARTGYGTNAARGTNGCNGCNGARATHYTNGAYGCNYTNGAYATHGGNGAYTAYYTNATHAARGTNAAYCAYMGNMGNYTNYTNGAYGGNATGTTYGARGCNTGYGGNGTNCCNGARGAYAARTTYMGNTCNACNTGYTCNACNGTNGAYAARYTNGAYAARTCNCCNTGGGAYGARGTNMGNACNGARATGATHAAYGARAARGGNGTNYTNCCNGAYGCNGCNGAYMGNATHGGNCARTAYGTNMGNYTNAGYGGNGGNACNGARYTNGTNGANNNNYTNYTNCARGAYGARAARYTNGGNAARACNAARGCNGCNATHGARGGNYTNGARGGNYTNAARACNYTNYTNCARTAYTGYGARYTNTTYGGNGTNAARGAYAARGTNYTNTTYGAYYTNAGYYTNGCNMGNGGNYTNYTNMGNTTYATHAARAARACNYTNAARAAYCAYGCNGAYGARGTNGTNACNYTNCAYMGNGGNGCNGARATGACNYTNAARGCNGTNTTYCARTCNATGAAYYTNAGYACNTAYGAYYTNACNGTNGAYATGYTNGAYGTNCAYGCNGAYMGNAAYACNTTYCAYMGNTTYGAYAARTTYAAYGCNAARTAYAAYCCNATHGGNGARAGYMGNYTNMGNGARGTNTTYYTNAARACNGAYAAYTAYATGAAYGGNAARTAYTTYGCNGGNATHATHAARGARGTNGCNTTYGAYYTNGARGARAGYAARTAYCARAAYGCNGARYTNMGNYTNTCNATHTAYGGNAARAGYATGTCNGARTGGGCNAARYTNGCNAARTGGGCNATHCARTAYGAYGTNCAYTCNAAYAAYGTNMGNTGGYTNATHCARATHCCNMGNYTNTAYGAYATHTTYAARTCNAAYAARATHATGAAYAAYTTYCARGARTTYYTNAAYAAYATHTTYGARCCNYTNTTYGTNGTNACNAAYGAYCCNAAYAGYAAYYTNGARYTNCAYAARTTYYTNACNCAYGTNGTNGGNTTYGAYAGYGTNGAYGAYGARTCNAARCCNGARAAYCCNATGYTNGAYGCNGAYGTNAARCCNCCNGARCARTGGGAYGAYGARGARAAYCCNCCNTAYGCNTAYTAYYTNTAYTAYATGTAYGCNAAYATGGTNACNYTNAAYCAYTTYMGNAARGARCARGGNYTNAAYACNTTYGTNYTNMGNCCNACNYTNTGGTAYYTNTAYMGNGAYAAYYTNYTNCCNGARAARACNMGNTTYATHGGNTAYGCNMGNACNAAYCARACNATHTCNGARGTNTCNGARAARTGYMGNAARTAYATGAARGTNMGNCCNGARGARGARGARAARTTYGARCARTTYTGGGCNYTNAAYGARTAYYTNGCNGGNTCNTAYGAYAARMGNTTYGAYTTYGARATHYTNAAYCARCAYATHTCNAARCAYGARAARGGNCCNGTNGCNAAYMGNATHTTYTAYYTNGCNGTNCCNCCNACNGTNTTYCAYGAYGCNACNATHAAYYTNMGNAAYGCNTGYGTNGCNATHAARGGNTAYACNMGNGTNATHATHGARAARCCNTTYGGNMGNGAYGCNGAYAGYTCNGAYAARYTNAAYAAYCAYYTNGCNAGYYTNTTYAARGARGAYCARATHTAYMGNATHGAYCAYTAYYTNGGNAARGARATGGTNCARAAYYTNATGACNYTNMGNTTYGCNAAYCARACNTTYAGYCCNTCNTGGAAYMGNGARAAYATHGCNTCNGTNYTNATHTCNTTYAARGARCCNTTYGGNACNGARGGNMGNGGNGGNTAYTTYGAYAAYTTYGGNATHATHMGNCAYYTNACNGGNGAYATHCAYGCNGTNTCNGCNGCNAAYAAYYTNYTNGCNGCNCARATGGAYGCNMGNATHTTYCAYGARYTNACNCARAARGAYGGNCCNYTNTAYGAYMGNYTNGTNCCNAARATHAARGGNGTNMGNMGNTTYTCNCCNATHCARYTNAARMGNYTNAARMGNYTNGGNATHGAYAARACNGAYYTNGAYTCNYTNACNGCNGARGARMGNACNAARTTYGCNMGNYTNGAYATHGAYMGNACNAARGTNATGTGGAAYMGNGTNGTNGAYYTNAAYGAYMGNTAYYTNMGNAARATHACNATHGGNCARTCNCCNACNGARAARGGNTTYACNMGNGARACNGCNTTYGAYATHGCNGTNGCNTCNGARATHATGGCNGTNYTNTCNYTNGGNAAYGAYATHGARGAYATHAARGARMGNYTNGCNAAYATGGTNGTNGCNYTNGAYGTNMGNGGNAAYCCNGTNACNGCNGAYGAYYTNGGNGTNACNGGNGCNYTNYTNGTNYTNYTNMGNGAYGCNYTNGARCCNACNYTNATGCARTCNYTNGARGGNACNCCNGTNYTNGTNCAYACNGGNCCNGARACNGGNCCNTGYGGNCCNTGYTCNGARYTNCAYTTYGAYMGNATHGGNGGNMGNGAYGCNGCNCAYYTNGTNAAYATGGAYGAYCCNGAYGTNYTNGARATHTGGAAYYTNGTNTTYATHCARTTYAAYMGNGARACNGAYGGNTCNYTNAARYTNYTNCCNAARAARCAYATHGAYTGYGGNYTNGGNYTNGARMGNYTNGTNTCNGTNATHCARAAYAARMGNGCNAAYTAYGAYACNGAYTTYTTYATGCCNATHTTYAARGCNATHGARAAYGGNACNGGNACNMGNCCNTAYTCNGGNAARGTNGGNGCNGARGAYGTNGAYGGNATHGAYATGGCNTAYMGNGTNYTNGCNGAYCAYGCNMGNACNYTNACNATHGCNYTNTCNGAYGGNGGNTAYCCNGAYAAYACNGGNMGNGGNTAYGTNYTNMGNMGNATHYTNMGNMGNGCNGTNMGNTAYGCNTCNGARAARYTNAAYGCNAARCCNGGNTTYTTYGCNTCNYTNGTNCAYACNGTNGTNGCNYTNYTNGGNGAYGTNTTYCCNGARATHAARAARGAYCCNGARGCNATHATGGARATHATHAAYGARGARGARATHCARTTYYTNAARACNYTNTCNMGNGGNMGNAAYYTNYTNAAYMGNACNATHGARAARYTNTCNAARGTNATHCCNGGNGAYYTNGCNTGGMGNYTNCARAARAARCARAARAGYMGNGCNTTYTGYTAYTTYTGYCARGCNGTNCARMGNYTNCCNACNTGYGCNCAYTGYGGNAARGTNAARTGYATGYTNAARTCNGGNGAYTGYGTNGTNMGNCAYCCNGGNGTNTTYACNACNGGNYTNGGNATGGTNGGNGCNATHTGYGAYTTYTGYGARGCNTGGGTNTGYCAYGGNMGNAARTGYYTNCARGCNCAYGCNTGYACNTGYCCNYTNACNGAYGCNATHTGYYTNGARTGYGARMGNGGNGTNTGGGARCAYGGNGGNMGNGTNTTYMGNTGYTGYTTYTGYCARGGNTTYYTN------------------------------------------------------------------------------------------------------------------------------------------------------------------------------------------------------------------------------------------------------------------------------------------------------------------------------------------------------------------------------------------------------------------------------------------------------------------------------------------------------------------------------------------------------------------------------------------------------------------------------------------------------------------------------------------TCNGARAAYCCNAARYTNCCNGARYTNYTNCAYMGNGCNGGNGTNGTNTTYATHGGNCCNCCNGARAARGCNATGTGGGCNYTNGGNGAYAARATHGCNTCNTCNATHGTNGCNCARACNGCNGAYATHCCNACNYTNCCNTGGAGYGGNAAYGARYTNAARGCNGARTAYAAYAGYAARAARATHAARATHTCNTCNGAYYTNTTYGCNAARGGNTGYGTNTCNACNCCNGARCARGGNATHCARGCNGCNCAYAARATHGGNTTYCCNGTNATGATHAARGCNTCNGARGGNGGNGGNGGNAARGGNATHMGNAARGTNGARAAYCCNGAYGAYTTYAAYAAYATGTTYMGNCARGTNCARGCNGARGTNCCNGGNTCNCCNATHTTYGTNATGAARYTNGCNAARTCNGCNMGNCAYYTNGARGTNCARYTNYTNGCNGAYCARTAYGGNAAYGCNATHTCNYTNTTYGGNMGNGAYTGYTCNATHCARMGNMGNCAYGGNTAYCCNGARTCNYTNACNGAYCCNTCNTAYCAYGCNCARYTNYTNGTNYTNACNTAYCCNYTNGTNGGNAAYTAYGGNGTNCCNGGNGAR---GARATGGAYGARCAYGGNYTNCCNAARTTYTTYGARTCNTAYMGNATHTGGGCNGCNGGNYTNATHGTNGGNGARGTNAGYACNTAYGCNTGYCAYTGGYTNGCNMGNMGNTCNYTNGGNTCNTGGYTNAAYGAYCAYGGNATHCCNGGNYTNTGYGAYATHGAYACNMGNGCNYTNACNTGYMGNYTNMGNGCNGGNGTNACNYTNGGNMGNATHATHCARGGNTCNCCNTCNGAYCCNAAYATHMGNAAYYTNGTNGCNGARGTNTCNATHAARGARTCNAARATHYTNAAYTCNAARGGNGARATHACNATHYTNGTNGTNGAYTGYGGNYTNAARTAYAAYCARATHMGNTGYYTNYTNAARMGNAAYGCNAARGTNGTNYTNGTNCCNTGGAAYCAYAARYTNAAYCCNAARGARTAYGAYGGNYTNTTYATHAGYAAYGGNCCNGGNGAYCCNGARGTNTGYAARGARGTNGTNCARAAYATHAARCARYTNYTNATHAARCCNATHTTYGGNATHTGYYTNGGNCAYCARYTNYTNTCNACNGCNGTNGGNTGYACNACNTTYAARATGAGYTAYGGNAAYMGNGGNCAYAAYYTNCCNTGYACNCAYAAYGGNACNGGNMGNTGYTTYATGACNTCNNNNNNNNNNNNNNNNNNNNNNNNNNNNNNNNNNNNNNNNNNNNNNNNNNNNNNNNNNNNNNNNNNNNNNNNNNNNNNNNNNNNNNNNNNNNNNNNNNNNNNNNNNNNNNNNNNNNNNNNNNNNNNNNNNNNNNNNNNNNNNNNNNNNNNNNNNNNNNNNNNNNNNNNNNNNNNNNNNNNNNNNNNNNNNNNNNNNNNNNNNNNNNNNNNNNNNNNNNNNNNNNNNNNNNNNNNNNNNNNNNNNNNNNNNNNNNNNNNNNNNNNNNNNNNNNNNNNNNNNNNNNNNNNNNNNNNNNNNNNNNNNNNNNNNNNNNNNNNNNNNNNNNNNNNNNNNNNNNNNNNNNNNNNNNNNNNNNNNNNNNNNNNNNNNNNNNNNNNNNNNNNNNNNNNNNNNNNNNNNNNNNNNNNNNNNNNNNNNNNNNNNNNNNNNNNNNNNNNNNNNNNNNNNNNNNNNNNNNNNNNNNNNNNNNNNNNNNNNNNNNNNNNNNNNNNNNNNNNNNNNNNNNNNNNNNNNNNNNNNNNNNNNNNNNNNNNNNNNNNNNNNNNNNNNNNNNNNNNNNNNNNNNNNNNNNNNNNNNNNNNNNNNNNNNNNNNNNNNNNNNNNNNNNNNNNNNNNNNNNNNNNNNNNNNNNNNNNNNNNNNNNNNNNNNNNNNNNNNNNNNNNNNNNNNNNNNNNNNNNNNNNNNNNNNNNNNNNNNNNNNNNNNNNNNNNNNNNNNNNNNNNNNNNNNNNNNNNNNNNNNNNNNNNNNNNNNNNNNNNNNNNNNNNNNNNNNNNNNNNNNNNNNNNNNNNNNNNNNNNNNNNNNNNNNNNNNNNNNNNYTNMGNTCNYTNGCNTAYCARGCNTTYTCNCAYTCNGAYCARYTNATHATHGAYAARTCNYTNAARGGNTGGAARGARGTNGARTAYGARGTNGTNMGNGAYGCNTAYGAYAAYTGYATHACNGTNTGYAAYATGGARAAYGTNGAYCCNYTNGGNATHCAYACNGGNGARTCNATHGTNGTNGCNCCNAGYCARACNYTNTCNAAYAARGARTAYTAYATGYTNMGNAAYACNGCNATHAARGTNATHMGNCAYTTYGGNGTNGTNGGNGARTGYAAYATHCARTAYGCNYTNAAYCCNAAYACNGARGARTTYTTYATHATHGARGTNAAYGCNMGNYTNTCNMGNAGYTCNGCNYTNGCNAGYAARGCNACNGGNTAYCCNYTNGCNTAYGTNGCNGCNAARYTNGCNYTNGGNATHCCNYTNCCNAARATHAARAAYTCNGTNACNGGNGTNACNACNGCNTGYTTYGARCCNAGYYTNGAYTAYTGYGTNGTNAARATHCCNMGNTGGGAYYTNGCNAARTTYAAYMGNGTNAGYACNAARATHGGNAGYTCNATGAARAGYGTNGGNGARGTNATGTCNATHGGNMGNAAYTTYGARGARGCNTTYCARAARGCNYTNMGNATGGTNGAYGARAAYGTNAAYGGNTTYGAYCCNAAYATHAARGARGTNAAYGARGAYGARYTNAGYGARCCNACNGAYCARMGNATGTTYTTYYTNGCNGTNGCNYTNMGNAARGGNTAYACNGTNGARAARATHTAYGARYTNACNAARATHGAYAARTGGTTYYTNGARAARTTYAARAAYATHATHGAYTAYTAYAARGTNYTNATHACNTTYGARATHYTNAARAARGCNAARCARATHGGNTTYTCNGAYAARCARATHGCNGCNGCNATHAARAGYACNGARYTNGCNGTNMGNAARYTNMGNGARGARYTNAARATHACNCCNTTYGTNAARCARATHGAYACNGTNGCNGCNGARTGGCCNGCNTCNACNAAYTAYYTNTAYYTNACNTAYAAYGGNAAYACNCAYGAYYTNGARTTYCCNGGNGGNTTYATHATGGTNYTNGGNTCNGGNGTNTAYMGNATHGGNAGYTCNGTNGARTTYGAYTGGTGYGCNGTNGGNTGYYTNMGNGARYTNMGNAAYCARGGNAARAARACNATHATGATHAAYTAYAAYCCNGARACNGTNAGYACNGAYTAYGAYATGAGYGAYMGNYTNTAYTTYGARGARATHTCNTTYGARGTNGTNATGGAYATHTAYAAYATHGARCARCCNGAYGGNGTNATHYTNTCN---------------------------------------------------------------------------------------------------------------------------------------------------------------------------------------------------------------------------------------GCNAGYCCNGCNTGYACNGARYTNGARGTNGTNATGYTNGAYTGGYTNGGNCARATGYTNGGNYTNCCNGARGARTTYYTNGCNMGNTCNGGNGGNGARGCNGGNGGNGTNATHCARGGNACNGCNAGYGARGCNACNYTNGTNGCNYTNYTNGGNGCNAARTCNMGNACNATGCARMGNGTNAARGARCARCAYCCNGARTGGACNGAYTTYGAYATHYTNTCNAARYTNGTNGGNTAYTGYAAYAARCARGCNCAYTCNTCNGTNGARMGNGCNGGNYTNYTNGGNGGNGTNAARYTNMGNTCNYTNGARCCNGAYAAYAARMGNMGNYTNMGNGGNGAYATHYTNMGNGAYGCNATHGARGARGAYYTNMGNAARGGNYTNATHCCNTTYTAYACNGTNGCNACNYTNGGNNNNACNTCNTCNTGYACNTTYGAYAAYYTNGAYGARATHGGNGAYGTNTGYAARGARCAYGAYATHTGGYTNCAYGTNGAYGCNGCNTAYGCNGGNTCNGCNTTYATHTGYCCNGARTAYMGNCAYTAYATGAARGGNATHGARAARGCNGAYTCNTTYAAYTTYAAYCCNCAYAARTGGYTNYTNGTNAAYTTYGAYTGYTCNGCNATGTGGYTNAARCARCCNMGNTGGATHGTNGAYGCNTTYAAYGTNGAYCCNYTNTAYYTNAARCAYGAYCARCARGGNTCNGCNCCN------------------------------------------------------------------------------------------------------------------------------------------------------------------------------------------------------------------------------------------------------------------------------------------------------------------------------------------------------------------------------------------------------------------------------------------------------------------------------------------------------------------------------------------------------------------------------------------------------------------------------------------------------------------------------------------------------------------------------------------------------GGNTCNCAYGCNGGNAAYAARYTNGCNATGCARGARTTYATGATHYTNCCNACNGGNGCNTCNTCNTTYACNGARGCNATGMGNATGGGNTCNGARGTNTAYCAYCAYYTNAARAARATHATHAARGARAARTTYGGNYTNGAYTCNACNGCNGTNGGNGAYGARGGNGGNTTYGCNCCNAAYATHCARAAYAAYAARGAYGCNYTNTAYYTNATHGARGAYGCNATHCARAARGCNGGNTAYACNGGNAARATHGAYATHGGNATGGAYGTNGCNGCNTCNGARTTYTTYAARGAYGGNTCNTAYGAYYTNGAYTTYAARAAYCCNAARTCNAAYCCNGCNGAYTTYYTNTCNTCNGAYAARYTNGCNGAYGTNTAYYTNGAYTTYATHAARTCNTTYCCNATGGTNTCNATHGARGAYCCNTTYGAYCARGAYGAYTGGTCNGCNTGGTCNAGYYTNACNGCNMGNACNCCNATHCARATHGTNGGNGAYGAYYTNACNGTNACNAAYCCNAARMGNATHACNACNGCNGTNGARCARAARGCNTGYAAYTGYYTNYTNYTNAARGTNAAYCARATHGGNAGYGTNACNGARTCNATHGAYGCNCAYYTNYTNGCNAARAARAAYGGNTGGGGNACNATGGTNTCNCAYMGNTCNGGNGARACNGARGAYACNTTYATHGCNGAYYTNGTNGTNGGNYTNTCNACNGGNCARATHAARACNGGNGCNCCNTGYMGNTCNGARMGNYTNATHGGNMGNTCNTTYATHGAYTTYGTNCAYCCNAARGAYMGNAAYACNTTYGCNTCNCARATHACNAGYGGNYTNGCNGCNCCNGTNAAYGCNCARATGTTYTGYMGNATHMGNMGNTAYMGNGGNYTNTCNGGNTTYGGNGTNAARGARMGNGTNGTNACNTTYATGCCNTTYAAYYTNMGNYTNACNTTYAAYATHAGYGAYGAYGARYTNGTNATHCARGCNACNATHATHTTYTCNGCNTTYAARACNCCNAAYGARYTNATHACNAARCCNTTYGTNATGMGNCAYGTNGCNAAYGGNAGYYTNGARTAYGTNGAYCCNGARTCNGTNCCNTAYYTNGGNTAYYTNCCNCARGAYATHACNGAYAARGAYGTNYTNCARYTNTAYCAYCCNGAYGAYYTNGGNTAYYTNCARCARGTNTAYGARATHATHGTNAARGARGGNYTNGTNCCNMGNTCNAARCCNTAYMGNATGYTNACNCARAAYGGNCAYTAYYTNAARYTNGARACNGARTGGTCNTCNTTYATHAAYCCNTGGTCNMGNAARYTNGARTTYGTNACNGGNAARCAYTAYATHYTNGARGGNCCNACNAAYCCNGAYGTNTTYYTNTCNCCNGARATHGARACNCARAARYTNMGNGARAGYATHGTNMGNATHATGAAYAARYTNACNAARCCNGCNGARATHGCNAARCARCARATGAGYAARMGNTGYCARGAYYTNGCNGCNTTYATGGARAAYYTNATGCCNAARCCNGAYGAYYTNYTNGAYATHCARGAYCCNGAYCAYTGYTAYMGNGAYTCNGTNATGYTNGGNGGNATHTCNCCNCAYCAYGAYTAYAGYAARTCNAGYACNGTNACNCCNGTNAGYTCNTGYACNGTNAARACNTGYTGGATGMGNYTNCCNAGYTTYMGNTCNGTNGGNGAYGCNYTNAARGAYMGNTTYGAYGGNGCNTCNMGNGTNATGGTNCAYAAY---CCNGCNCARMGNAAYGAYGCNATGCCNCAYMGNATGGCNMGNMGNGAYMGNTAYAARTTYCARYTNMGNCCNCAYAAYCCNGAYCAYAARGCNCCNGGNGTNAARGAYYTNGTNTAYYTNGARCCNTCNCCNGGNTTYTGYGARAARAAYGCNAARYTNGGNATHCCNGGNACNCAYGGNMGNACNTGYAAYGAYACNAGYATHGGNGTNGAYGGNTGYGAYYTNATGTGYTGYGGNMGNGGNTAYMGNACNGARACNATGTTYGTNGTNGARMGNTGYAAY
Alsp_ALUC_ALUC                 YTNATHTGYGARGTNTAYAAYYTNATGAARGARGTNYTNGGNATGGGNCARGAYGARATGGCNGARGTNTTYGCNGARTGGAAYAARGGNGARYTNGAYTCNTTYYTNATHGARATHACNMGNGAYATHYTNAARTTYAARGAYTCNGAYGGNAARCAYYTNYTNCCNAARATHMGNGAYACNGCNGGNCARAARGGNACNGGNAARTGGACNGGNATHAGYGCNYTNGARTAYGGNATHCCNGTNACNYTNATHGGNGARGCNGTNTTYGCNMGNTGYYTNTCNGCNYTNAARGAYGARMGNGTNATGGCNAGYAGYATHYTNCCNGGNTCNAAYTAYAARTTYTCNGGNGAYAARAARGARTTYYTNGARCAYYTNMGNAARGCNYTNTAYGCNAGYAARGTNATHTCNTAYGCNCARGGNTTYATGYTNYTNMGNGARGCNGCNAARGTNAAYCARTGGAAYYTNAAYTAYGGNAGYATHGCNYTNATGTGGMGNGGNGGNTGYATHATHMGNAGYGCNTTYYTNGGNAAYATHAARGARGCNTAYTCNAARAAYCCNCARYTNACNAAYYTNYTNYTNGAYCCNTAYTTYAGYGGNMGNGTNAGYGCNGCNYTNGGNTCNYTNMGNCARGCNGTNGCNCARGCNGCNYTNGTNGGNGTNCCNGCNCCNGCNTTYTCNGCNGCNYTNGCNTTYTAYGAYGGNTAYMGNAGYGCNGTNYTNCCNGCNAAYYTNYTNCARGCNCARMGNACNATHGAYCCNAAYGARAGYMGNGTNCCNGTNCCNGAYGARMGNTAYGAYTAYYTNTGYGARTAYCAYAARCCNGCNAGYAARGTNCCNGCNTTYYTNAAYATHGTNGAYATHGCNGGNYTNGTNAARGGNGCNGCNGARGGNCARGGNYTNGGNAAYGCNTTYYTNTCNCAYATHAARGCNTGYGAYGCNGTNTTYAAYYTNTGYMGNGCNTTYGAYGAYGARGAYGTNATHCAYGTNGAYGGNGARGTNAAYCCNATHMGNGAYYTNGARACNATHGGNGARGARYTNMGNYTNAARGAYGARGAYCARYTNYTNAARGAYATHGARAARYTNGAYMGNGTNGTNAAYMGNGGNAAYGAYAARAARYTNAARCCNGARTAYGAYGCNYTNCARMGNATHAARCAYGTNYTNGTNGAYGARAARAARCAYATHMGNTTYGGNGAYTGGAGYGCNGCNGAYATHGARGTNYTNAAYAARTAYYTNTTYYTNACNTCNAARCCNGCNYTNTAYYTNGTNAAYYTNTCNGARAARGAYTAYATHMGNAARAARAAYAARTGGYTNCCNAARYTNAARGARTGGATHGAYAARAAYGAYCCNGGNGCNCCNYTNATHCCNTTYTCNGGNGTNYTNGARACNAARYTNATGGAYATGGARCCNGCNGARMGNCARGCNTTYYTNAARGARAAYAAYATHACNAGYGCNYTNGARAARATHATHGTNCARGGNTAYMGNGCNYTNCARYTNGARTAYTTYTTYACNGCNGGNGCNGAYGARGTNAARGCNTGGACNATHCARAARGGNACNAARGCNCCNCARGCNGCNGGNMGNATHCAYACNMGNAARGCNTCNAAYATGGGNTGGYTNACNTTYACNTTYGGNYTNGARMGNAARTTYAARCARYTNTGYAARMGNYTNGAYGTNGTNMGNACNCAYCARCARCARGARAGYYTNAARTTYATGGCNCAYTTYCAYMGNCARTTYATHATHMGNGAYGGNAARMGNAAYCARMGNCARCCNGTNGARYTNTTYGARYTNMGNAGYAAYGGNTCNGCNYTNTGYACNMGNYTNGTNCARGTNMGNGCNGAYGCNGCNATGYTNAAYAGYGCNTTYTGYTAYATHYTNAAYGTNCCNYTNGARGGNGARCARGCNTCNGCNATHGTNTAYGCNTGGATHGGNGCNGGNGCNGAYGCNGAYTCNGCNMGNYTNGTNGARCARATHGCNGARGAYAARTTYAAYAAYCCNTGGGTNAGYATGCARGTNYTNAAYGARGGNAGYGARCCNGAYAAYTTYTTYTGGGTNGGNYTNGGNGGNMGNAARCCNTAYGAYACNGARGCNGGNTAYYTNAAYTAYACNMGNYTNTTYMGNTGYTCNAAYGARAARGGNTAYTTYACNGTNTCNGARAARTGYACNGGNGGNGAYTAYACNACNACNGTNGARGCNTAYGTNCCNGCNAGYGGNMGNGGNATHCARGGNGCNACNAGYCAYCAYYTNGGNCARAAYTTYTCNAARATGTTYGARATHGTNTAYGAYGAYCCNGAYACNCARGARAARGCNTAYGTNTAYCARAAYTCNTGGGGNYTNACNACNMGNACNATHGGNGTNATGGTNYTNGTNCAYGGNGAYGAYMGNGGNYTNGTNYTNCCNCCNMGNGTNGCNGAYATHCARGCNATHGTNGTNCCNTGYGGNGTNACNGCNAGYAGYACNCCNCARGAYMGNCARACNYTNGCNGAYGCNTGYCARATGYTNGTNGAYGARYTNAARCARGCNGGNATHMGNGCNGARGGNGAYTAYMGNGAYAAYTAYTCNCCNGGNGAYAARAARCARATHGAYGARATHATHAAYAAYYTNAARAARGGNCCNYTNGAYAGYAAYGTNGARGTNGTNNNNGGNGTNCCNGCNATHTAYYTNGCNTAYGTNMGNGARACNYTNGGNAAYAGYATHGCNGTNGCNGCNCARAAYTCNTGGAARGTNNNNAARGGNGCNTTYACNGGNGARATHTCNCCNGCNATGATHAARGAYGTNGGNGCNACNTGGGTNATHYTNGGNCAYTCNGARMGNMGNACNATHTTYAAYGARAARGAYGAYYTNGTNGCNGARAARGTNGCNCAYGCNYTNGARTCNGGNYTNAARGTNATHGCNTGYATHGGNGARACNYTNGARGARMGNGARGCNGGNAARACNGARGARGTNGTNTTYMGNCARYTNCARGCNYTNGTNCCNGCNATHGGNGAYAARTGGGARAAYGTNGTNYTNGCNMGNCARYTNGARGGNGARATHGCNGARGARTGGAAYTCNYTNYTNCCNYTNGTNMGNGAYGTNGTNGCNTTYGAYATGAARCAYTCNGCNGARATHCARGCNTGYGAYYTNYTNATGGARATHGAYMGNYTNGAYYTNYTNACNCARCAYATGGAYCARAGYAAYTAYCCNMGNGTNTGYYTNTAYYTNATHGGNTGYGCNAGYTAYGTNGTNGARCCNGARTCNACNCARATHYTNCARGGNGTNYTNGAYACNTAYYTNMGNTTYGGNGARTAYCCNMGNGCNYTNYTNGTNGCNATGCARYTNCAYGAYAARAGYAARAGYGARGARGTNTTYAAYTCNTGYACNGAYCCNYTNATHAARAARCARYTNTGYTAYATGYTNGCNMGNCARTAYGTNCCNYTNGARYTNGARGAYGARGAYATGMGNACNATHYTNYTNAAYGCNCAYATHAAYGAYCAYTTYYTNAGYYTNGCNMGNGARYTNGGNCARTAYGAYCCNATGGTNGCNGAYGTNGARTGYYTNAARGTNGTNACNGARGTNGTNGARGCNYTNGAYATHGGNMGNTAYGTNYTNAARGTNAAYCAYMGNMGNYTNYTNGAYGGNATGTTYGARGCNTGYGGNGTNCCNGCNGAYAARTTYMGNACNACNTGYTCNACNGTNGAYAARYTNGAYAARTCNCCNTGGGAYGARGTNMGNACNGARATGATHAAYGARAARGGNATHTCNCCNGARGCNGCNGAYMGNATHGGNGARTAYGTNMGNYTNAAYGGNGGNGTNGAYYTNGTNGARNNNYTNYTNCARGAYGARAARYTNGCNAARTCNAARGCNGCNGTNGARGGNYTNGGNGGNATGAARYTNYTNYTNGARTAYTGYGARYTNYTNGGNATHAARGAYAARATHYTNTTYGAYYTNAGYYTNGCNMGNGGNYTNYTNMGNTTYATHAARAARACNYTNAARAAYCAYGCNGAYGARGTNGTNACNYTNCAYAARGGNTCNCCNATGACNYTNAARGCNGTNTTYCARTCNATGAAYYTNAGYACNTAYGAYYTNACNGTNGAYATGYTNGAYGTNCAYGCNGAYMGNAAYACNTTYCAYMGNTTYGAYAARTTYAAYGCNAARTAYAAYCCNATHGGNGARAGYMGNYTNMGNGARGTNTTYYTNAARACNGAYAAYTAYATGAAYGGNAARTAYTTYGCNGARATHATHAARGARGTNGCNTAYGAYYTNGARGARAGYAARTAYCARAAYGCNGARYTNMGNYTNTCNATHTAYGGNAARTCNCCNAAYGARTGGGTNAARYTNGCNAARTGGGCNATHCARTAYAARGTNTAYTCNAAYAAYGTNMGNTGGYTNATHCARATHCCNMGNYTNTAYGAYATHTTYAARCCNAAYAARATHACNAAYAAYTTYCARGARTTYYTNAGYAAYATHTTYCARCCNYTNTTYGARGTNACNAAYGAYCCNAAYAGYAAYATHGARYTNCAYAARTTYYTNYTNCAYGTNGTNGGNTTYGAYAGYGTNGAYGAYGARTCNAARCCNGARAAYCCNATGYTNGAYCCNGAYGTNMGNACNCCNGARGARTGGGAYGAYGARGARAAYCCNCCNTAYGCNTAYTAYYTNTAYTAYATGTAYGCNAAYATGACNGTNYTNAAYCAYTTYMGNAARGARCARGGNYTNAAYACNTTYGTNYTNMGNCCNACNYTNTGGTAYYTNTAYMGNGAYAAYYTNYTNCCNAARAAYACNAARTTYGTNGGNTAYGCNMGNTCNAARTTYACNATHGARGARYTNMGNGARAARTGYAARCARCAYATGAARGTNAARCCNGGNGARGARGARGCNYTNGARAARTTYTGGGARGCNAAYGAYTAYGTNGCNGGNTCNTAYGAYAARMGNATHGAYTTYGARTTYYTNAAYCARCARATHAGYAARTAYGARAARGGNCCNATHTCNAAYMGNATHTTYTAYYTNTCNYTNCCNCCNACNGTNTTYGARGARGTNACNGTNAAYATHMGNAAYGCNTGYATHTCNYTNAARGGNTAYACNMGNGTNATHATHGARAARCCNTTYGGNMGNGAYGAYGARAGYTCNGAYAARYTNAGYMGNCAYYTNGCNAGYATHTTYACNGARGARCARATHTAYMGNATHGAYCAYTAYYTNGGNAARGARATGGTNCARAAYYTNATGACNATHMGNTTYGCNAAYCARATHTTYAGYCCNYTNTGGAAYMGNGARAAYATHGCNTCNGTNYTNATHTCNTTYAARGARCCNTTYGGNATHGARGGNMGNCCNTCN---TTYGAYGAYTTYGGNATHATHMGN------------------------------------------------------------------------------------------------------------------------------------------------------------------------------------------------------------------------------------------------------------------------------------------------------------------------------------------------------------------------------------------------------------------------------------------------------------------------------------------------------------------------------------------------------------------------------------------------------------------GARACNGGNCCNTGYGGNCCNTGYTCNGARYTNCAYTAYGAYMGNATHGGNGGNMGNAAYGCNGCNCAYYTNGTNAAYATGGAYGAYCCNGAYGTNYTNGARATHTGGAAYYTNGTNTTYATHCARTTYAAYMGNGARAARGAYGGNTCNYTNAARYTNYTNCCNAARAARCAYATHGAYTGYGGNYTNGGNYTNGARMGNYTNGTNTCNGTNATHCARAAYAARMGNGCNAAYTAYGAYACNGAYTTYTTYATGCCNYTNTTYAARGCNATHGARCARGGNACNGGNGTNMGNCCNTAYTCNGGNAARGTNGGNGAYGARGAYGTNGAYGGNATHGAYATGGCNTAYMGNGTNYTNGCNGAYCAYGCNMGNACNYTNACNATHGCNYTNTCNGAYGGNGGNTGYCCNGAYAAYACNGGNMGNGGNTAYGTNYTNMGNMGNATHYTNMGNMGNGCNGTNMGNTAYGCNTCNGARAARYTNAAYGGNAARCCNGGNTTYTTYGGNTCNYTNGTNMGNACNGTNGTNGARYTNYTNGGNGAYGTNTTYCCNGARATHAARAARGAYCCNGARTCNATHATHCARATHATHAAYGARGARGARATHCARTTYYTNAARACNYTNTCNMGNGGNMGNAAYYTNYTNAAYMGNACNATHGARAARYTNTCNAARATHATHCCNGGNGAYGTNGCNTGGMGNYTNCARAARAARCARAARAGYMGNGCNTTYTGYTAYTTYTGYCARGCNYTNCARMGNYTNCCNACNTGYGCNGCNTGYGGNAARGTNAARTGYATGYTNAARTCNGGNGAYTGYGTNGTNMGNCAYCCNGGNGTNTAYACNACNGGNYTNGGNATGGTNGGNGCNATHTGYGAYTTYTGYGARGCNTGGGTNTGYCAYGGNMGNAARTGYYTNACNTCNCAYGCNTGYACNTGYCCNYTNGCNGAYGCNGTNTGYYTNGARTGYGARMGNGGNGTNTGGGARCAYGGNGGNMGNGTNTTYMGNTGYTGYTTYTGYCARGGNTTYYTNGGNMGNTAYTCNYTNTGGTCNGCNATHGGNYTNTCNATHTCNYTNTAYGTNGGNTAYGAYAAYTTYGARAARYTNYTNGANGGNGCNAGYTTYATGGAYCARCAYTTYYTNACNGCNCCNYTNGARCARAAYGCNCCNGTNYTNYTNGCNGTNYTNGGNGTNTGGTAYAGYAAYTTYCAYGGNGCNGARACNCAYGCNYTNYTNCCNTAYGAYCARTAYYTNCAYMGNTTYGCNGCNTAYTTYCARCARGGNGAYATGGARAGYAAYGGNAARTAYGTNACNMGNGCNGGNGCNGARGTNGAYTAYAGYACNGGNCCNATHGTNTGGGGNGARCCNGGNACNAAYGGNCARCAYGCNTTYTAYCARYTNATHCAYCARGGNACNMGNYTNATHCCNTGYGAYTTYATHGCNCCNGCNCARACNCAYAAYCCNATHTCNGGNGGNGARCAYCAYAARATHYTNYTNGCNAAYTTYYTNGCNCARACNGARGCNYTNATGAARGGNAARACNGCNGCNGARGCNAARGCNGARYTNGTNAARTCNGGNATGGCNCCNGARGCNGTNGCNAARATHYTNCCNCAYAARGTNTTYAARGGNAAYMGNCCNACNAAYTCNATHGTNGTNAARAARGTNACNCCNTTYATHYTNGGNGCNYTNATHGCNATGTCNGARAAYCCNAARYTNCCNGARYTNYTNCAYMGNGCNGGNGTNGTNTTYATHGGNCCNCCNGARAARGCNATGTGGGCNYTNGGNGAYAARATHGCNTCNTCNATHGTNGCNCARACNGCNGARATHCCNACNYTNCCNTGGAGYGGNAGYGARYTNAARGCNGARTAYAAYAGYAARAARATHAARATHTCNTCNGARYTNTTYGCNAARGGNTGYGTNACNACNCCNGARCARGGNYTNACNGCNGCNCARAARATHGGNTTYCCNGTNATGATHAARGCNTCNGARGGNGGNGGNGGNAARGGNATHMGNAARGTNGARAAYCCNGAYGAYTTYAAYAGYATGTTYMGNCARGTNCARGCNGARGTNCCNGGNTCNCCNATHTTYGTNATGAARYTNGCNAARTCNGCNMGNCAYYTNGARGTNCARYTNYTNGCNGAYCARTAYGGNAAYGCNATHTCNYTNTTYGGNMGNGAYTGYTCNATHCARMGNMGNCAY------------------------------------------------------------------------------------------------------------------------------------------------------------------------------------------------------------------------------------------------------------------------------------------------------------------------------------------------------------------------------------------------------------------------------------------------------------------------------------------------------------------------------------------------------------------------------------------------------------------------------------------------------------------------------------------------------------------------YTNCCNTGYACNCAYAGYGGNACNAAYMGNTGYTTYATGACNTCNCARAAYCAYGGNTTYGCNGTNGAYGCNAAYACNYTNCCNAARGGNTGGAARGTNYTNTTYACNAAYGARAAYGAYAARACNAAYGARGGNATHATHCAYGARAGYTCNCCNTTYTTYAGYGTNCARTTYCAYCCNGARCAYACNGCNGGNCCNACNGAYYTNGARTGYYTNTTYGAYATHTTYYTNGARTCNGTNAARGCNTAYAARCAYAARCARCAYTAYGTNATHGAYCARAARATHACNGARAARYTNCARTTYGTNCCNACNATHCAYAAYCCNAARAARGTNYTNATHYTNGGNTCNGGNGGNYTNTCNATHGGNCARGCNGGNGARTTYGAYTAYTCNGGNTCNCARGGNGTNAARGCNYTNCARGARGARAARATHCARACNGTNYTNATHAAYCCNAAYATHGCNACNGTNCARACNTCNAARGGNYTNGCNGAYAARGTNTAYTTYYTNCCNATHACNCCNGARTAYGTNGARCARGTNATHAARGCNGARMGNCCNACNGGNATHYTNGTNACNTTYGGNGGNCARACNGCNYTNAAYTGYGGNGTNGARYTNCARAARTCNAAYGTNYTNGARAARTAYAAYGTNAAYGTNYTNGGNACNCCNATHCARTCNATHGTNGAYACNGARGAYMGNAARATHTTYGCNGARAARATHAGYTCNATHGGNGARAARGTNGCNCCNAGYGCNGCNGTNCAYTCNGTNGARGARGCNGTNGCNGCNGCNGTNCARATHGGNTAYCCNGTNATGGCNMGNTCNGCNTTYTCNYTNGGNGGNYTNGGNTCNGGNTTYGCNAAYAAYGARGARGARYTNMGNGCNYTNGCNCAYCAYGCNYTNTCNCAYTCNGAYCARYTNATHATHGAYAARTCNYTNAARGGNTGGAARGARGTNGARTAYGARGTNGTNMGNGAYGCNTAYGAYAAYTGYATHACNGTNTGYAAYATGGARAAYGTNGAYCCNYTNGGNATHCAYACNGGNGARTCNATHGTNGTNGCNCCNAGYCARACNYTNTCNAAYMGNGARTAYTAYATGYTNMGNAAYACNGCNATHAARGTNATHMGNCAYTTYGGNATHGTNGGNGARTGYAAYATHCARTAYGCNYTNAAYCCNCAYTCNGARGARTTYTAYATHATHGARGTNAAYGCNMGNYTNTCNMGNAGYTCNGCNYTNGCNAGYAARGCNACNGGNTAYCCNYTNGCNTAYGTNGCNGCNAARYTNGCNYTNGGNATHCCNYTNCCNCARATHAARAAYTCNGTNACNGGNGTNACNACNGCNTGYTTYGARCCNAGYYTNGAYTAYTGYGTNGTNAARATHCCNMGNTGGGAYYTNGCNAARTTYAAYMGNGTNAGYACNAARATHGGNAGYTCNATGAARAGYGTNGGNGARGTNATGTCNATHGGNMGNAAYTTYGARGARGCNTTYCARAARGCNYTNMGNATGGTNGAYGARAAYGTNAAYGGNTTYGAYCCNTAYATHAARAARGTNAGYGARGAYGARYTNMGNGARCCNACNGAYAARMGNATGTTYGTNYTNGCNGCNGCNYTNMGNAGYGGNTAYTCNGTNGAYAARYTNTAYGARYTNACNAARATHGAYCAYTGGTTYYTNGARAARTTYAARAAYATHATHGAYTAYTAYAARACNYTNATHTCNTAYGARATHYTNAARAARGCNAARAARATHGGNTTYTCNGAYAARCARATHGCNGCNGCNNNNAARAGYACNGARYTNGCNGTNMGNAARYTNMGNGARGARNNNAARATHACNCCNTCNGTNAARCARATHGAYACNGTNGCNGCNGARTGGCCNGCNTCNACNAAYTAYYTNTAYYTNACNTAYAAYGGNATHACNCAYGAYGTNGAYTTYCCNGGNAAYTAYACNATGGTNYTNGGNTCNGGNGTNTAYMGNATHGGNAGYTCNGTNGARTTYGAYTGGTGYGCNTGYAGYTGYYTNMGNGARYTNATHAAYCARGGNAARAARACNATHATGATHAAYTAYAAYCCNGARACNGTNAGYACNGAYTAYGAYATGAGYGAYMGNYTNTAYTTYGARGARATHTCNTTYGARGTNGTNATGGAYATHTAYAAYATHGARMGNCCNGARGGNGTNGTNYTNTCN---------------------------------------------------------------------------------------------------------------------------------------------------------------------------------------------------------------------------------------------------------------------------------------------------------------------------------------------------------------------------------------------------------------------------------------------------------------------------------------------------------------------------------------------------------------------------------------------------------------------------------------------------------------------------------------------------------------------------------------------------------------------------------------------------------------------------------------------------------ATGYTNGTNAAYTTYGAYTGYTCNGCNATGTGGYTNAARGARCCNMGNTGGATHGTNGAYGCNTTYAAYGTNGAYCCNYTNTAYYTNAARCAYGAYCARCARGGNTCNGCNCCNGAYTAYMGNCAYTGGCARATHCCNYTNGGNMGNMGNTTYMGNGCNYTNAARYTNTGGTTYGTNYTNMGNYTNTAYGGNGTNGARAAYYTNCARAARCAYATHMGNAARCAYATHGCNYTNGCNCAYYTNTTYGARAAYYTNTGYACNTCNGAYGARMGNTTYGARYTNTTYGARGARGTNACNATGGGNYTNGTNTGYTTYMGNYTNAARGGNAGYAAYGARATHAAYGARGARYTNYTNMGNMGNATHAAYGGNMGNGGNAARATHCAYYTNGTNCCNTCNAARATHGAYGAYGTNTAYTTYYTNMGNYTNGCNATHTGYTCNMGNTTYTCNGARGARAGYYTNGGNYTNTTYMGNGCNGCNGTNCCNTCNGGNGCNTCNACNGGNGTNCAYGARGCNYTNGARYTNMGNGAYAAYGTNAARGGNGARTAYCAYGGNAARGGNGTNYTNACNGCNGTNAARAAYATHAAYGAYYTNATHGCNCCNGARYTNYTNAARGCNAAYATHGARGTNACNGARCARAARCARATHGAYCARGTNATGYTNACNYTNGAYGGNACNGARAAYAARTCNAARYTNGGNGCNAAYGCNATHYTNGGNGTNTCNYTNGCNGTNGCNAARGCNGGNGCNGCNAARAARGGNGTNCCNYTNTAYAARCAYYTNGCNGAYYTNGCNGGNAAYAGYACNATHGTNYTNCCNGTNCCNGCNTTYAAYGTNATHAAYGGNGGNTCNCAYGCNGGNAAYAARYTNGCNATGCARGARTTYATGATHYTNCCNACNGGNGCNACNTCNTTYACNGARGCNATGMGNATGGGNTCNGARGTNTAYCAYCAYYTNAARAARATHATHAARGARAARTTYGGNYTNGAYTCNACNGCNGTNGGNGAYGARGGNGGNTTYGCNCCNAAYATHCARAAYAAYAARGAYGCNYTNTAYYTNATHCARGAYGCNATHCARCARGCNGGNTAYACNGGNAARATHGARATHGGNATGGAYGTNGCNGCNTCNGARTTYTTYAARAAYGGNAGYTAYGAYYTNGAYTTYAARAAYCCNAARTCNAAYCCNGCNGAYTAYYTNCCNTCNGAYAARYTNGCNGARYTNTAYYTNGAYTTYATHAARGAYTTYCCNATGGTNTCNATHGARGAYCCNTTYGAYCARGAYGAYTGGGCNGCNTGGGCNAAYYTNACNTCNMGNACNCCNATHCARATHGTNGGNGAYGAYYTNACNGTNACNAAYCCNAARMGNATHGCNACNGCNGTNGARAARAARTCNTGYAAYTGYYTNYTNYTNAARGTNAAYCARATHGGNAGYGTNACNGARGCNATHCARGCNCAYYTNYTNGCNAARCARAAYGGNTGGGGNACNATGGTNTCNCAYMGNTCNGGNGARACNGARGAYACNTTYATHGCNGAYYTNGTNGTNGGNYTNTCNACNGGNCARATHAARACNGGNGCNCCNTGYMGNTCNGARMGNYTNATHGGNMGNTCNTTYATHGAYTTYGTNCAYCCNMGNGAYMGNGAYACNYTNGCNTCNGARATHATHAGYGGNTCNGCNGTNCCNGTNAARGGNACNGTNGTNTGYMGNATHMGNMGNTAYMGNAGYYTNATHGGNTTYGAYGTNAARGAYMGNACNGTNACNTAYATGCCNTTYYTNYTNAARYTNTCNTTYAAYAGYAAYGAYGAYGARYTNGTNATHCARGCNACNCCNTTYTTYTCNGCNTTYAARACNGCNAAYGARGTNMGNAAYGARCCNTTYGTNYTNMGNCAYGGNGCNAAYGGNAAYATHGARTAYATHGAYCCNGARTCNGTNCCNTAYYTNGGNTAYYTNCCNCARGAYATGGCNGARAARGAYGCNYTNCARYTNTAYCAYCCNCARGAYYTNCCNTAYYTNACNCARGTNTAYGARACNATHGTNAARGARGGNGCNATGYTNMGNTCNAARCCNTAYMGNATGATGGCNCARAAYGGNCAYTTYYTNAARYTNGARACNGARTGGTCNTCNTTYATHAAYCCNTGGTCNMGNAARYTNGARTTYATHATHGGNAARCAYTTYATHATGGARGGNCCNGCNAAYCCNGAYGTNTTYCARTCNCCNGAYCCNGAYAARTGYYTNATGMGNGARAAYATHYTNMGNATHATGAAYGARYTNACNAARCCNGCNGARGCNGCNAARCARCARATGACNAARMGNTGYCARGAYYTNGCNTCNTTYATGGARAGYYTNATGCCNAARATHGARGARYTNATHGARATHCARGAYAAYGAYAAYTAYTAYMGNGAYTCNGTNATGYTNGGNGGNATHTCNCCNCAYCAYGARTAYAGYAARTCNAGYAARGARACNCCNYTNAGYTCNTGYACNGTNAARACNTGYTGGATGMGNYTNCCNACNTTYMGNTCNGTNGGNGAYTCNYTNAARGAYMGNTTYGAYGGNGCNTCNMGNGTNYTNATGMGNAAYGTNCCNGCN---MGNAAYGAYGCNGCNCCNCAYMGNGCNCCNMGNMGNGARMGNTAYMGNGTNCARYTNCARCCNCAYAAYCCNGAYCAYAARGCNCCNGGNGTNAARGAYYTNGTNTAYYTNGARTCNTCNCCNGGNTTYTGYGAYAARAAYCCNMGNYTNGGNATHCCNGGNACNMGNGGNMGNGTNTGYAAYGAYACNAGYATHGGNGTNGAYGGNTGYGAYYTNATGTGYTGYGGNMGNGGNTTYMGNACNGARACNGTNTGGGTNGTNGARMGNTGYAAY
Ambe_PYRA_PYRA_PHYC            YTNATHTGYGARGCNTAYAAYGTNATGAARGAYATHYTNGGNATGGARCARAAYGARATGGCNCARGTNTTYGARGARTGGAAYAARGGNGARYTNGAYTCNTTYYTNATHGARATHACNMGNGAYATHYTNAARTTYAARGAYTCNGAYGGNAARTAYYTNYTNCCNAARATHMGNGAYACNGCNGGNCARAARGGNACNGGNAARTGGACNGGNATHGCNGCNYTNGARTAYGGNGTNCCNGTNACNYTNATHGGNGARGCNGTNTTYGCNMGNTGYYTNTCNGCNYTNAARGAYGARMGNGTNAARGCNAGYAAYAGYYTNCCNGGNTCNACNATHAARTTYACNGGNAAYAARGCNGARTTYYTNGARCAYYTNMGNAARGCNYTNTTYGCNAGYAARYTNATHTCNTAYGCNCARGGNTTYATGYTNYTNMGNGARGCNGCNAARGTNAAYAARTGGAAYYTNAAYTAYGGNAGYATHGCNYTNATGTGGMGNGGNGGNTGYATHATHMGNAGYGTNTTYYTNGGNAAYATHAARGAYGCNTTYACNAARAAYCCNCARYTNTCNAAYYTNYTNYTNGAYCCNTTYTTYAGYTCNMGNATHAGYACNGCNCARGCNTCNYTNMGNCARGTNGTNGCNCARGCNGCNYTNGTNGGNGTNCCNTCNCCNGCNTTYTCNTCNGCNYTNGCNTTYTAYGAYGGNTAYMGNGCNGGNGTNYTNCCNGCNAAYYTNYTNCARGCNCARMGNACNATHGAYCCNAAYGARAGYMGNGTNCCNGTNCCNGAYGARMGNTTYGAYTAYYTNTGYGARTAYCAYAARCCNGCNAGYAARGTNCCNGCNTTYYTNAAYGTNGTNGAYATHGCNGGNYTNGTNMGNGGNGCNGCNGARGGNCARGGNYTNGGNAAYGCNTTYYTNTCNCAYATHAARGCNTGYGAYGCNATHTTYAAYYTNTGYMGNGCNTTYGARGARGARGARGTNATHCAYGTNGAYGGNGAYGTNAAYCCNATHMGNGAYYTNGARACNATHGGNGARGARYTNMGNYTNAARGAYGARGARCARYTNATGCARAAYTTYGARAARYTNGAYMGNGTNGTNAGYMGNGGNGGNGAYAARAARYTNAARCCNGARTAYGAYGCNYTNACNMGNATHAARGCNGTNYTNGTNGAYGARAARAARCAYATHMGNTTYGGNGAYTGGAGYGCNGCNGAYATHGARGTNYTNAAYAARTAYYTNTTYYTNACNTCNAARCCNGCNYTNTAYYTNGTNAAYYTNTCNGARAARGAYTAYATHMGNAARAARAAYAARTGGYTNCCNAARYTNAARGARTGGATHGAYAARAAYGAYCCNGGNGCNCCNYTNATHCCNTTYTCNGGNGTNYTNGARACNAARYTNATGGARATGGAYCCNGARGARAARAARGCNTAYYTNAARGARCAYAAYATHACNAGYGCNYTNGAYAARATHATHGTNGCNGGNTAYAARGCNYTNCARYTNGARTAYTTYTTYACNGCNGGNCCNGAYGARGTNAARGCNTGGACNATHCARAARGGNACNAARGCNCCNCARGCNGCNGGNMGNATHCAYACNMGNAARGCNAGYAAYATGGGNTGGYTNACNTTYACNTTYGGNYTNGARMGNAARTTYAARCARYTNTGYAARMGNYTNGAYGTNGTNMGNACNCAYCARCARCARGARAGYYTNAARTTYATGGCNCAYTTYCAYMGNAARTTYATHATHMGNGAYGGNAARMGNAAYCARAARCARCCNGTNGARYTNTTYGARYTNMGNAGYAAYGGNTCNGCNYTNTGYACNMGNYTNATHCARGTNAARGCNGAYGCNTCNCARYTNAAYAGYGCNTTYTGYTAYATHYTNAAYGTNCCNYTNGARGGNGARACNTCNTCNGCNATHGTNTAYGCNTGGATHGGNTCNAAYAGYTCNCCNGAYTGYGCNMGNYTNATHGARCARATHGCNGARGARAARTTYAAYAAYCCNTGGYTNAGYYTNCARGTNYTNACNGARGGNAGYGARCCNGAYAAYTTYTTYTGGGTNGCNYTNGGNGGNMGNAARCCNTAYGAYAGYGAYGCNGARTTYYTNAAYTAYACNMGNYTNTTYMGNTGYTCNAAYGARAARGGNTAYTTYACNGTNTCNGARAARTGYACN------------------------------------------------------------------------------------------------------------------------------------------------------------------------------------------------------------------------------------------------------------------------------------------------------------------------------------------------------------------------------------------------------------------GAYAARAGYCARATHAAYGARATHATHGARAAYYTNAARAARGGNCCNYTNGAYCCNAAYGCNGARGTNGTNYTNGGNATHCCNGCNATHTAYYTNGCNTAYGTNAARAGYATHGTNCCNGAYAAYATHGCNGTNGCNGCNCARAAYTGYTGGAARGTNCCNAARGGNGCNTTYACNGGNGARATHTCNCCNGCNATGATHAARGAYATHGGNGTNGARTGGGTNATHYTNGGNCAYTCNGARMGNMGNACNATHTTYGGNGARAARGAYGAYYTNGTNGCNGARAARGTNGCNCAYGCNYTNGARAGYGGNYTNAARGTNATHGCNTGYATHGGNGARACNYTNGARGARMGNGARGCNGGNAARACNGARGARGTNGTNTTYMGNCARACNAARGCNYTNGTNCCNGCNATHGGNGAYAARTGGGCNAAYGTNGTNYTNGCNMGNCARYTNGARGGNGARATHGCNGARGARTGGAAYACNYTNYTNGCNYTNGTNMGNGAYGTNGTNACNTTYGAYATGCARCAYTCNGCNGARATHCARGCNTGYGAYYTNYTNATGGARATHGAYMGNYTNGAYYTNYTNACNCARCAYATGGAYCARAGYAAYTAYCCNMGNGTNTGYYTNTAYYTNATHGGNTGYGCNAGYTAYGTNGTNGARCCNGARTCNACNCARATHYTNCARGGNGTNTTYGAYACNTAYYTNMGNTTYGGNGARTAYCCNMGNGCNYTNYTNGTNGCNATGCARYTNCAYGAYAARGTNAARTGYGARGARGTNTTYAAYTCNTGYAAYGAYTCNYTNYTNAARAARCARYTNTGYTAYATGYTNGCNMGNCARTAYGTNCCNYTNGAYGTNGAYGAYGARGAYYTNMGNACNATHYTNYTNAAYGCNCAYATHAAYGAYCAYTAYYTNAGYYTNGCNMGNGARYTNGGNCARTAYGAYCCNATGGTNCCNGAYGCNGARTGYYTNAARGTNGTNACNGARATHYTNGAYGCNYTNGAYATHGGNAARTAYGTNYTNAARGTNAAYCAYMGNMGNYTNYTNGAYGGNATGTTYGARGCNTGYGGNGTNCCNGCNGAYCARTTYMGNACNACNTGYTCNACNGTNGAYAARYTNGAYAARTCNCCNTGGGARGARGTNMGNACNGARATGATHAAYGARAARGGNATHTCNCCNGAYGCNGCNGAYMGNATHGGNGARTAYGTNMGNYTNAAYGGNAGYACNGARYTNGCNGAYAARATGYTNCARGAYGARAARYTNTCNAARAAYAARGCNGCNGTNGARGGNYTNAAYGGNATHAARYTNYTNYTNGARTAYTGYGARYTNTTYGGNATHAARGAYAARATHYTNTTYGAYYTNAGYYTNGCNMGNGGNYTNYTNMGNTTYATHAARAARACNYTNAARAAYCAYGCNGAYGARGTNGTNACNYTNCAYAARGGNACNCCNATGACNYTNAARGCNGTNTTYCARTCNATGAAYYTNAGYACNTAYGAYYTNACNGTNGAYATGYTNGAYGTNCAYGCNGAYMGNAAYACNTTYCAYMGNTTYGAYAARTTYAAYGCNAARTAYAAYCCNATHGGNGARAGYMGNYTNMGNGARGTNTTYYTNAARACNGAYAAYCAYATGAAYGGNAARTAYTTYGCNMGNATHATHAARGARGTNGCNTCNGAYYTNGARGARAGYAARTAYCARAAYGCNGARYTNMGNYTNTCNATHTAYGGNAARAGYACNACNGARTGGGCNAARYTNGCNAARTGGGCNATHCARTAYAAYGTNTAYTCNGAYAAYGTNMGNTGGYTNATHCARATHCCNMGNYTNTAYGAYATHTTYAARTCNAAYAARATHATGAARAAYTTYCARGARTTYYTNAAYAAYATHTTYCARCCNYTNTTYGARGTNACNAAYGAYCCNAAYAGYAAYYTNGARYTNCAYAARTTYYTNACNCAYGTNGTNGGNTTYGAYAGYGTNGAYGAYGARTCNAARCCNGARAAYCCNATGYTNGAYGCNGAYGTNAARGTNCCNGARGARTGGGAYGAYGAYGARAAYCCNCCNTAYGCNTAYTAYYTNTAYTAYATGTAYGCNAAYATGACNGTNYTNAAYCAYTTYMGNAARGARCARGGNYTNAAYACNTTYGTNYTNMGNCCNACNATHTGGTAYYTNTAYMGNGAYAAYYTNYTNCCNGARAARACNAARTTYTTYGGNTAYGCNMGNACNAARCARACNYTNGARGAYGTNAARGARAARTGYAARAARTAYATGAARGTNMGNCCNGGNGARGARGARAARTAYGARAARTTYTGGGCNAGYAAYGAYTAYYTNGCNGGNGCNTAYGAYAARMGNATHGAYTAYGARYTNYTNAAYCARTCNATHGCNAARTAYGARMGNGGNCCNGTNGCNAAYMGNATHTTYTAYYTNGCNGTNCCNCCNACNGTNTTYGARGAYGTNACNGTNAAYATHAARAAYGCNTGYGTNTCNATHAARGGNTAYACNMGNGTNATHATHGARAARCCNTTYGGNMGNGAYGAYAARAGYTCNGAYAARYTNAGYAAYCAYYTNGCNGGNYTNTTYAARGARGARCARYTNTAYMGNATHGAYCAYTAYYTNGGNAARGARATGGTNCARAAYYTNATGACNATHMGNTTYGCNAAYCARATHTTYAAYCCNTCNTGGAAYMGNGARAAYATHGCNTCNGTNYTNATHTCNTTYAARGARCCNTTYGGNACNGARGGNMGNGGNGGNTAYTTYGAYGAYTTYGGNATHATHMGNCAYYTNACNGGNGAYATHCAYGCNGTNACNGCNGCNAAYAAYYTNYTNGCNGCNCARYTNGAYGCNMGNATGTTYCAYGARYTNACNCARAARGAYGGNCCNYTNTAYGAYMGNYTNGTNCCNAGYATHAARGGNGTNMGNAARTTYTCNCCNATHCARYTNMGNMGNYTNAARAARYTNGGNATHAAYAARACNGAYCCNGAYTCNYTNACNCCNGARGARMGNACNAARTTYGCNMGNYTNGAYATHGAYCCNGCNAARGTNATGTGGAAYMGNGTNGTNGAYYTNAAYGAYMGNTAYYTNMGNAARATHACNATHGGNCARTCNCCNACNGARAARGGNTTYACNMGNGARACNTGYTTYGAYATHTCNGTNGCNTCNGARATHATGGCNATHYTNGCNYTNGGNAARGAYGTNGARGAYATHAARCARMGNYTNGCNAGYATGGTNGTNGCNATGGAYAARAARGGNAAYCCNGTNACNGCNGAYGAYYTNGGNATGACNGGNGCNYTNYTNGTNYTNYTNAARGAYGCNTTYGARCCNACNYTNATGCARTCNYTNGARGGNACNCCNGTNYTNGTNCAYACNGGNCCNGARACNGGNCCNTGYGGNCCNTGYTCNGARYTNCAYTAYGAYMGNATHGGNGGNMGNGARGCNGCNCAYYTNGTNAAYATGGAYGAYCCNGAYGTNYTNGARATHTGGAAYYTNGTNTTYATHCARTTYAAYMGNGARTCNGAYGGNACNYTNAARGTNYTNCCNAARAARCAYATHGAYTGYGGNYTNGGNYTNGARMGNYTNGTNTCNGTNATHCARAAYAARMGNGCNAAYTAYGAYACNGAYATHTTYATGCCNYTNTTYAARGCNATHGARATHGGNACNGGNGTNMGNCCNTAYTCNGGNAARGTNGGNAGYGAYGAYATHGAYGGNATHGAYATGGCNTAYMGNGTNYTNGCNGAYCAYGCNMGNACNYTNACNGTNGCNYTNTCNGAYGGNGGNMGNCCNGAYAAYACNGGNMGNGGNTAYGTNYTNMGNMGNATHYTNMGNMGNGCNGTNMGNTAYGCNTCNGARAARYTNAAYGCNAARCCNGGNGTNTTYGGNTCNYTNGTNTAYACNGTNGTNGARYTNYTNGGNGAYGTNTTYCCNGARYTNAARAARGAYCCNGARACNGTNATHCAYATHATHAAYGARGARGARATHCARTTYYTNAARACNYTNTCNMGNGGNMGNAAYYTNYTNAAYMGNACNATHGARMGNYTNTCNAARATHATHCCNGGNGAYATHGCNTGGMGNYTNCARAARAARCARAARAAYMGNGCNTTYTGYTAYTTYTGYCARGCNYTNCARMGNYTNCCNACNTGYGCNCAYTGYGGNAARGTNAARTGYATGGCNAARACNGGNGAYTGYGTNGTNMGNCAYGCNGGNGTNTTYACNACNGGNYTNGGNATGGTNGGNGCNATHTGYGAYTTYTGYGARGCNTGGGTNTGYCAYGGNMGNAARTGYYTNACNACNCAYGCNTGYTCNTGYCCNYTNCARGAYGCNGTNTGYYTNGARTGYGARMGNGGNGTNTGGGARCAYGGNGGNMGNGTNTTYMGNTGYTGYTTYTGYAGYGGNTTYYTNGGNMGNTAYTCNYTNTGGTCNGCNATHGGNYTNTCNATHTCNYTNTAYATHGGNTAYGAYAAYTTYGARAARYTNYTNGARGGNGCNAGYTTYATGGAYCARCAYTTYACNACNGCNCCNYTNGARAARAAYGCNCCNGTNATHYTNGCNYTNYTNGGNGTNTGGTAYTCNAAYTTYTAYGGNGCNGARACNCAYGCNYTNYTNCCNTAYGAYCARTAYYTNCAYMGNTTYGCNGCNTAYTTYCARCARGGNGAYATGGARAGYAAYGGNAARTAYGTNACNMGNTCNGGNGCNCARGTNGAYTAYAGYACNGGNCCNATHGTNTGGGGNGARCCNGGNACNAAYGGNCARCAYGCNTTYTAYCARYTNATHCAYCARGGNACNMGNYTNATHCCNTGYGAYTTYATHGCNCCNGCNCARACNCAYAAYCCNATHTCNAAYGGNGTNCAYCAYAARATHYTNYTNGCNAAYTTYYTNGCNCARACNGARGCNYTNATGAARGGNAARTCNGTNGARGAYGCNAARTCNGARYTNGARAARTCNGGNATGGCNGCNGAYGCNYTNGCNAARATHYTNCCNCAYAARGTNTTYAARGGNAAYMGNCCNACNAAYTCNATHGTNGTNAARAARGTNACNCCNTTYACNYTNGGNGCNYTNATHGCNATG---------------------------------------------------------------------------------------------------------------------------------------------------------------------------------------------------------------------------------------------------------------------------------------------------------------------------------------------------------------------------------------------------------------------------------------------------------------------------------------------------------------------------------------------------------------------------------------------------------------------------------------------------------------------------------------------------------------------------------------------------------------------------------------------------------------------------------------------------------------------------------------------------------------------------------------------------------------------------------------------------------------------------------------------------------------------------------------------------------------------------------------------------------------------------------------------------------------------------------------------YTNCCNTGYACNCAYAGYGGNACNGGNMGNTGYTTYATGACNTCNCARAAYCAYGGNTTYGCNGTNGAYGTNGAYTCNATHCCNTCNGAYTGGAARATHYTNTTYACNAAYGARAAYGAYAARACNAAYGARGGNATHATHCAYAARACNMGNCCNTTYTTYAGYGTNCARTTYCAYCCNGARCAYACNGCNGGNCCNACNGAYYTNGARTGYYTNTTYGAYATHTTYGTNGAYAGYGTNAARTCNTTYAARAAYNNNAARCCNGTNGTNYTNGAYNNNYTNATHACNAAYAARYTNCAYTTYGCNCCNACNATHCAYMGNCCNAARAARGTNYTNATHYTNGGNTCNGGNGGNYTNTCNATHGGNCARGCNGGNGARTTYGAYTAYTCNGGNTCNCARGGNGTNAARGCNYTNCARGARGARAARATHCARACNGTNYTNATHAAYCCNAAYATHGCNACNGTNCARACNTCNAARGGNYTNGCNGAYAARGTNTAYTTYYTNCCNATHACNCCNGTNTAYGTNGARCARGTNATHAARGCNGARMGNCCNACNGGNGTNYTNYTNACNTTYGGNGGNCARACNGCNYTNAAYTGYGGNGTNGARYTNGARAARTCNAAYGTNTTYCARAARTAYAAYGTNTCNATHYTNGGNACNCCNATHAARTCNATHGTNGAYACNGARGAYMGNAARATHTTYGCNGARAARATHAAYAGYATHGGNGARAARGTNGCNCCNAGYGCNGCNGTNACNTCNGTNGARGARGCNYTNATHGCNGCNAARCARATHGGNTAYCCNGTNATGGCNMGNTCNGCNTTYTCNYTNGGNGGNYTNGGNTCNGGNTTYGCNAAYAAYGARGAYGARYTNAARACNYTNGCNCAYCARGCNYTNTCNTAYTCNGAYCARYTNATHATHGAYAARTCNYTNAARGGNTGGAARGARGTNGARTAYGARGTNGTNMGNGAYGCNTAYGAYAAYTGYATHACNGTNTGYAAYATGGARAAYGTNGAYCCNYTNGGNATHCAYACNGGNGARTCNATHGTNGTNGCNCCNAGYCARACNYTNTCNAAYMGNGARTAYTAYATGYTNMGNAAYACNGCNATHAARGTNATHMGNCAYTTYGGNATHGTNGGNGARTGYAAYATHCARTAYGCNYTNAAYCCNAAYTCNGARGARTTYTAYATHATHGARGTNAAYGCNMGNYTNTCNMGNAGYTCNGCNYTNGCNAGYAARGCNACNGGNTAYCCNYTNGCNTAYGTNGCNGCNAARYTNGCNYTNGGNGTNCCNYTNCCNATGATHAARAAYTCNGTNACNGGNGTNACNACNGCNTGYTTYGARCCNAGYYTNGAYTAYTGYGTNGTNAARATHCCNMGNTGGGAYYTNGCNAARTTYAAYMGNGTNAGYACNAARATHGGNAGYTCNATGAARAGYGTNGGNGARGTNATGTCNATHGGNMGNAAYTTYGARGARGCNTTYCARAARGCNYTNMGNATGGTNGAYGARAAYGTNAAYGGNTTYGAYCCNAAYATHAARAARGTNAAYGARGAYGARYTNMGNGARCCNACNGAYAARMGNATGTTYGTNYTNGCNGCNGCNYTNAARGARGGNTAYAGYYTNGARAARYTNTAYGCNYTNACNAARATHGAYMGNTGGTTYYTNGARAARTTYAARAAYATHATHGAYCAYTAYAARACNYTNATHACNTCNGAYATGYTNAARAARGCNAARAARATHGGNTTYTCNGAYAARCARATHGCNGCNACNATHAARAGYACNGARGTNGCNGTNMGNAARYTNMGNGARGARTTYGGNATHACNCCNTAYGTNAARCARATHGAYACNGTNGCNGCNGARTGGCCNGCNACNACNAAYTAYYTNTAYYTNACNTAYAAYGGNAAYACNCAYGAYYTNGAYTTYCCNGGNGARTAYACNATGGTNYTNGGNTCNGGNGTNTAYMGNATHGGNAGYTCNGTNGARTTYGAYTGGTGYGCNGTNGGNTGYYTNMGNGARYTNMGNAARCARGGNAARAARACNATHATGGTNAAYTAYAAYCCNGARACNGTNAGYACNGAYTAYGAYATGAGYGAYMGNYTNTAYTTYGARGARATHTCNTTYGARGTNGTNATGGAYATHTAYAAYATHGARAARCCNAAYGGNATHATHYTNTCNGTNCCNTCNGTNAARCCNGGNTAYYTNMGNCCNYTNGTNCCNGARCARGCNCCNGARAARCCNGARCCNTGGACNGCNGTNATGGCNGAYATHGARMGNGTNGTNATGTCNGGNGTNACNCAYTGGCAYTCNCCNMGNTTYCAYGCNTAYTTYCCNACNGCNAAYTCNTAYCCNGCNATHGTNGCNGAYATGYTNAGYGGNGCNATHGCNTGYATHGGNTTYACNTGGATHGCNAGYCCNGCNTGYACNGARYTNGARGTNGTNATGYTNGAYTGGYTNGGNCARATGYTNGGNYTNCCNGARGARTTYYTNGCNMGNTCNGGNGGNGARGCNGGNGGNGTNATHCARGGNACNGCNAGYGARGCNACNYTNGTNGCNYTNYTNGGNGCNAARGCNMGNACNATGCARMGNYTNAARGARGARCAYCCNGARTGGACNGAYACNGARATHYTNTCNAARYTNGTNGGNTAYTGYAAYAARCARGCNCAYTCNTCNGTNGARMGNGCNGGNYTNYTNGGNGGNGTNAARYTNMGNTCNYTNAARCCNGAYAGYAARMGNMGNYTNMGNGGNGAYATHYTNMGNGAYGCNATGGARGARGAYATHMGNAAYGGNYTNATHCCNTTYTAYGTNGTNGCNACNYTNGGNACNACNTCNTCNTGYACNTTYGAYAAYYTNAAYGARATHGGNGAYGTNTGYCARGCNCARAAYGTNTGGYTNCAYGTNGAYGCNGCNTAYGCNGGNTCNGCNTTYGTNTGYCCNGARTTYMGNTAYYTNATGAARGGNATHCARAARGCNGAYTCNTTYAAYTTYAAYCCNCAYAARTGGYTNYTNGTNAAYTTYGAYTGYTCNGCNYTNTGGYTNAARCARCCNMGNTGGATHGTNGAYGCNTTYAAYGTNGAYCCNYTNTAYYTNAARCAYGAYCARCARGGNTCNGCNCCNGAYTAYMGNCAYTGGCARATHCCNYTNGGNMGNMGNTTYMGNGCNYTNAARYTNTGGTTYGTNYTNMGNYTNTAYGGNGTNGARAAYYTNCARAARCAYATHMGNAARCAYGTNGCNYTNGCNCAYYTNTTYGARAARYTNTGYACNTCNGAYGARMGNTTYGARYTNTTYGARGARGTNACNATGGGNYTNGTNTGYTTYMGNYTNAARGGNAGYAAYGARYTNAAYGARGARYTNYTNMGNMGNATHAAYGGNMGNGGNAARATHCAYYTNGTNCCNTCNAARATHGAYGAYGTNTAYTTYYTNMGNYTNGCNATHTGYTCNMGNTTYTCNGARGARAGYYTNGGNYTNTTYMGNGCNGCNGTNCCNTCNGGNGCNTCNACNGGNGTNCAYGARGCNYTNGARYTNMGNGAYAAYGTNAARGGNGARTAYCAYGGNAARGGNGTNYTNACNGCNATHAARAAYATHAAYGARATHATHGCNCCNGARYTNYTNAARCARAAYATHGARGTNACNCARCARAARGARATHGAYCARYTNATGYTNAAYYTNGAYGGNACNGARAAYAARTCNAARYTNGGNGCNAAYGCNATHYTNGGNGTNTCNYTNGCNGTNGCNAARGCNGGNGCNGCNAARAARGGNGTNCCNYTNTAYAARCAYYTNGCNGAYYTNGCNGGNAAYACNGAYATHGTNYTNCCNGTNCCNGCNTTYAAYGTNATHAAYGGNGGNTCNCAYGCNGGNAAYAARYTNGCNATGCARGARTTYATGATHYTNCCNACNGGNGCNTCNAGYTTYAARGARGCNATGMGNATGGGNACNGARGTNTAYCAYCAYYTNAARAARATHATHAARGARAARTTYGGNYTNGAYTCNACNGCNGTNGGNGAYGARGGNGGNTTYGCNCCNAAYATHYTNAAYAAYAARGAYGCNYTNTTYYTNATHCARGAYGCNATHCARCARGCNGGNTAYACNGGNAARATHGARATHGGNATGGAYGTNGCNGCNTCNGARTTYTTYAARAAYGGNACNTAYGAYYTNGAYTTYAARAAYCCNAARTCNAAYCCNGCNGAYTAYYTNTCNTCNGAYAARYTNGCNGARYTNTAYYTNGARTTYATHAARGAYTTYCCNATGGTNTCNATHGARGAYCCNTTYGAYCARGAYGAYTGGGCNGCNTGGGCNAGYYTNACNGCNMGNACNCCNATHCARATHGTNGGNGAYGAYYTNACNGTNACNAAYCCNAARMGNATHGCNACNGCNGTNGARAARAARGCNTGYAAYTGYYTNYTNYTNAARGTNAAYCARATHGGNAGYGTNACNGARTCNATHGCNGCNCAYYTNYTNGCNAARCARAAYGGNTGGGGNACNATGGTNTCNCAYMGNTCNGGNGARACNGARGAYACNTTYATHGCNGAYYTNGTNGTNGGNYTNTCNACNGGNCARATHAARACNGGNGCNCCNTGYMGNTCNGARMGNYTNATHGGNMGNTCNTTYATHGAYTTYGTNCAYCCNMGNGAYMGNAAYATHTTYGCNTCNCARATHACNAGYGGNYTNGCNGTNCCNGTNAAYGGNACNATGGTNTGYMGNATHMGNMGNTAYMGNGGNYTNGGNGGNTTYGGNGTNAARGARMGNGTNGTNACNTTYATGCCNTTYYTNYTNAARYTNTCNTTYAAYATHAGYGAYGARGARYTNGTNATHCARGCNACNCCNTTYTTYTCNGCNTTYAARGTNCCNAAYGARATHATGACNAARCCNTTYGTNATGMGNCAYGCNGCNGAYGGNCAYATHGARTAYATHGAYCAYGARTCNGTNCCNTAYATGGGNTAYYTNCCNCARGAYGTNGCNGAYAARGAYGCNYTNCARYTNTAYCAYCCNAGYGAYYTNGGNTAYYTNMGNCAYGTNTAYGARACNATHGTNAARGARGGNGCNATGCCNMGNTCNACNCCNTAYMGNATGATGACNCARAAYGGNGAYTTYGTNMGNYTNGARACNGARTGGTCNTCNTTYATHAAYCCNTGGTCNAARAARYTNGARTTYGTNATHGGNAARCAYCAYATHATHGARGGNCCNYTNAAYCCNGAYGTNTTYCARGCNCCNGARCCNGARAARTCNYTNYTNMGNGAYAGYATHATHMGNATHYTNAAYGARYTNACNAARCCNGCNGARGTNGCNAARCARCARATGAGYAARMGNTGYCARGAYYTNGCNTCNTTYATGGARAGYYTNATGCCNAARACNGAYGARTTYYTNGARATHCARGARGCNGAYAAYTAYTAYMGNGAYTCNGTNATGYTNGGNGGNATHTCNCCNCAYCAYGARTAYAGYACNTCNAGYACNGARACNCCNYTNAGYTCNTGYACNGTNAARACNTGYTGGATGMGNYTNCCNAGYTTYMGNTCNGTNGGNGAYGCNYTNAARGAYMGNTTYGAYGGNGCNTCNMGNGTNATGATGCCNAAYGCNCCNGCNCARMGNAAYGAYGCNGCNCCNCAYMGNGTNCCNMGNAARGAYMGNTAYAARTTYAARYTNMGNCCNTAYAAYCCNGAYCAYAARTAYCCNGGNGCNAARGAYYTNGTNTAYYTNGAYTCNTCNCCNGGNTTYTGYGARAARAAYCCNMGNYTNGGNATHCCNGGNACNCAYGGNMGNGCNTGYAAYGAYACNAGYATHGGNAAYGAYGGNTGYGAYYTNATGTGYTGYGCNMGNGGNTAYMGNACNGARACNATGTTYGTNGTNGARMGNTGYAAY
Amca_SESI_CAST                 YTNATHTGYGARGCNTAYCAYYTNATGAARGAYGTNYTNGAYATGGARCARGAYGARATGGCNCARGTNTTYGARGARTGGAAYAARGGNGARYTNGAYTCNTTYYTNATHGARATHACNMGNGAYATHYTNAARTTYAARGAYACNGAYGGNAARTAYYTNYTNCCNAARATHMGNGAYTCNGCNGGNCARAARGGNACNGGNAARTGGACNGGNATHAGYGCNYTNGARTAYGGNGTNCCNGTNACNYTNATHGGNGARGCNGTNTTYGCNMGNTGYYTNTCNGCNYTNAARGAYGARMGNGTNAARGCNAGYAARATHYTNCCNGGNTCNACNGAYAARTTYACNGGNGAYAARAARGARTTYYTNGARCAYYTNMGNAARGCNYTNTTYACNAGYAARATHATHTCNTAYGCNCARGGNTTYATGYTNYTNMGNGARGCNGCNAARTCNAAYAARTGGAAYYTNAAYTAYGGNAGYATHGCNYTNATGTGGMGNGGNGGNTGYATHATHMGNAGYGTNTTYYTNGGNAAYATHAARGARGCNTTYACNAARAAYMGNCARYTNTCNAAYYTNYTNYTNGAYCCNTAYTTYACNGARMGNATHACNGTNTCNCARGCNTCNYTNMGNCARGTNGTNGCNCARGCNGCNYTNGTNGGNGTNTCNGCNCCNGCNTTYTCNGCNGCNYTNGCNTTYTAYGAYGGNTAYMGNTCNGAYGTNYTNCCNGCNAAYYTNYTNCARGCNCARMGNACNATHGAYCCNAAYGARAGYMGNGTNCCNGTNCCNGAYGARMGNTTYGAYTTYYTNTGYGARTTYCAYAARCCNGCNAGYAARGTNCCNGCNTTYYTNAAYGTNGTNGAYATHGCNGGNYTNGTNMGNGGNGCNGCNGARGGNCARGGNYTNGGNAAYGCNTTYYTNTCNCAYATHAARGCNTGYGAYGCNATHTTYAAYYTNTGYMGNGCNTTYGAYGAYGARGAYGTNATHCAYGTNGAYGGNGAYGTNAAYCCNGTNMGNGAYYTNGARACNATHGGNGARGARYTNMGNYTNAARGAYGARGARCARYTNGTNCARAAYATHGARAARYTNGAYMGNGTNGTNAAYMGNGGNGGNGAYAARAARYTNAARCCNGARTAYGAYGCNTTYATGMGNATHAARGCNATHYTNGTNGAYGARAARAARCAYATHMGNTTYGGNGAYTGGAGYGCNGCNGAYATHGARGTNYTNAAYAARTAYYTNTTYYTNACNTCNAARCCNGCNYTNTAYYTNGTNAAYYTNTCNGARAARGAYTAYATHMGNAARAARAAYAARTGGYTNCCNAARYTNAARGARTGGATHGAYAARAAYGAYCCNGGNGCNCCNYTNATHCCNTTYTCNGGNGCNYTNGARATHAARYTNCARGAYATGGARCCNACNGARMGNCARGCNTTYYTNAARGARAAYAAYATHACNAGYGCNYTNGAYAARATHATHGTNCARGGNTAYAARGCNYTNCARYTNGARTAYTTYTTYACNGCNGGNCCNGAYGARGTNAARGCNTGGACNATHCARAARGGNACNAARGCNCCNCARGCNGCNGGNMGNATHCAYACNMGNMGNGCNCCNAAYATGGGNTGGYTNACNTTYACNTTYGGNYTNGARMGNAARTTYAARCARYTNTGYAARMGNYTNGARGTNGTNMGNACNCAYCARCARCARGARAGYYTNAARTTYATGGCNCAYTTYCAYMGNMGNTTYATHATHAARGAYGGNAARMGNAAYCARMGNCARCCNGTNGARYTNTTYGARYTNMGNAGYAAYGGNTCNGCNYTNTGYACNMGNYTNGTNCARATHAARGCNGAYGCNACNYTNYTNAAYAGYGCNTTYTGYTAYATHYTNAAYGTNCCNYTNGARGGNGAYACNTCNTCNGCNATHGTNTAYGTNTGGATHGGNAGYAARAGYGAYGCNGAYTCNGCNMGNYTNGTNGARCARATHGCNGARGARAARTTYAAYAAYCCNTGGGTNAGYYTNCARGTNYTNACNGARGGNAAYGARCCNGAYAAYTTYTTYTGGGTNGCNYTNGGNGGNMGNAARCCNTAYGARCCNAAYGCNGAYTTYYTNATHTAYACNMGNYTNTTYMGNTGYTCNAAYGARAARGGNTAYTTYACNGTNTCNGARAARTGYACN------------------------------------------------------------------------------------------------------------------------------------------------------------------------------------------------------------------------------------------------------------------------------------------------------------------------------------------------------------------------------------------------------------------GAYAARAAYCARATHAAYGARATHGTNAAYAAYYTNAARAARGGNCCNYTNGAYCCNAAYGTNGARGTNGTNGTNGGNGTNCCNGCNATHTAYYTNTCNTAYGTNAARAAYATHATHCCNGAYAAYATHGGNGTNGCNGCNCARAAYAGYTGGAARGTNCCNAARGGNGCNTTYACNGGNGARATHTCNCCNGCNATGATHAARGAYATHGGNGCNGAYTGGGTNATHYTNGGNCAYTCNGARMGNMGNACNATHTTYGGNGARAARGAYGAYYTNGTNGCNGARAARGTNGCNCAYGCNYTNGARTCNGGNYTNAARGTNATHGCNTGYATHGGNGARACNYTNGARGARMGNGARGCNGGNAARACNGARGARGTNGTNTTYMGNCARACNAARGCNYTNGTNCCNGCNATHGGNAAYAAYTGGGCNAAYGTNGTNYTNGCNMGNCARYTNGARGGNGARATHGCNGARGARTGGAAYACNYTNYTNCCNYTNGTNMGNGAYGTNGTNGCNTTYGAYATGCARCAYTCNGCNGARATHCARGCNTGYGAYYTNYTNATGGARATHGAYMGNYTNGAYYTNYTNACNCARCAYATGGAYAAYAGYAAYTAYCCNMGNGTNTGYYTNTAYYTNATHGGNTGYGCNAGYTAYGTNGTNGARCCNGARTCNACNCARATHYTNCARGGNGTNYTNGAYACNTAYYTNMGNTTYGGNGARTAYCCNMGNGCNYTNYTNGTNGCNATGCARYTNCAYGAYAARACNAARTGYGARGARGTNTTYAAYGCNTGYAAYGAYCARYTNATHAARAARCARYTNTGYTAYATGATGGCNMGNCARTAYGTNCCNYTNGAYYTNGARGAYGARGAYYTNMGNACNATHYTNYTNAAYGCNCAYATHAAYGAYCAYTTYYTNAGYYTNGCNMGNGARYTNGGNCARTAYGAYATGATGGTNCCNGAYGCNGARTGYYTNAARGTNGTNATHGARATHYTNGAYGCNYTNGAYATHGGNAARTAYGTNYTNAARGTNAAYCAYMGNMGNYTNYTNGAYGGNATGTTYGARGCNTGYGGNGTNCCNGCNGAYAARTTYMGNAGYACNTGYTCNACNGTNGAYAARYTNGAYAARTCNCCNTGGAARGARGTNMGNACNGARATGATHAAYGARAARGGNATHACNCCNGAYGCNGCNGAYMGNATHGGNGARTAYGTNMGNYTNAAYGGNAGYATGGARYTNGTNAAYAARYTNYTNAARGAYGARAARYTNTCNCARACNAARGCNGCNATHGARGGNYTNGARGARATHAARYTNYTNYTNCARTAYTGYGARYTNTTYGGNATHAARGAYAARATHYTNTTYGAYYTNAGYYTNGCNMGNGGNYTN------------------------------------------------------------------------------------------------------------------------------------------------------------------------------------------------------------------------------------------------------------------------------------------------------------------------------------------------------------------------------------------------------------------------------------------------------------------------------------------------------------------------------------------------------------------------------------------------------------------------------------------------------------------------------------------------------------------------------------------------------------------------------------------------ACNATHTGGTAYYTNTAYMGNGAYAAYYTNYTNCCNCARAAYACNAARTTYGTNGGNTAYGCNMGNACNAARCARACNGTNGCNGAYGCNMGNGARAARTGYAARAARTTYATGAARGTNMGNCCNGGNGARGARGAYAARTTYGARAARTTYTGGGARGTNAAYGAYTAYTTYGCNGGNTCNTAYAAYAARMGNATHGAYTAYGARYTNYTNAAYCARGARATHACNAARTAYGARAARGGNCCNGTNGCNAAYMGNATHTTYTAYYTNGCNGTNCCNCCNACNGTNTTYGARGAYGTNACNGTNAAYATHMGNAAYGCNTGYATHTCNATHAARGGNTTYACNMGNGTNATHATHGARAARCCNTTYGGNMGNGAYGAYGARAGYTCNGARAARYTNAGYAAYCAYYTNGCNAGYYTNTTYAARGARGARCARATHTAYMGNATHGAYCAYTAYYTNGGNAARGARATGGTNCARAAYYTNATGACNATHMGNTTYGCNAAYCARATHTTYAGYCCNTCNTGGAAYMGNGARAAYATHGCNTCNGTNYTNATHTCNTTYAARGARCCNTTYGGNACNGARGGNMGNGGNGGNTAYTTYAAYGAYTTYGGNATHGTNMGN------------------------------------------------------------------------------------------------------------------------------------------------------------------------------------------------------------------------------------------------------------------------------------------------------------------------------------------------------------------------------------------------------------------------------------------------------------------------------------------------------------------------------------------------------------------------------------------------------------------GARACNGGNCCNTGYGGNCCNTGYTCNGARYTNCAYTAYGAYMGNATHGGNGGNMGNGARGCNGCNCAYYTNGTNAAYATGGAYGAYCCNGAYGTNYTNGARATHTGGAAYYTNGTNTTYATHCARTTYAAYMGNGARACNGAYGGNTCNYTNAARYTNYTNCCNAARAARCAYATHGAYTGYGGNYTNGGNYTNGARMGNYTNGTNTCNGTNATHCARAAYAARMGNGCNAAYTAYGAYACNGAYTTYTTYGTNCCNYTNTTYAARGCNATHGARGAYGGNACNGGNGTNMGNTCNTAYACNGGNAARGTNGGNGTNGARGAYGTNGAYGGNATHGAYATGGCNTAYMGNGTNYTNGCNGAYCAYGCNMGNACNYTNACNATHGCNYTNTCNGAYGGNGGNTAYCCNGAYAAYACNGGNMGNGGNTAYGTNYTNMGNMGNATHYTNMGNMGNGCNGTNMGNTAYGCNTCNGARAARYTNAAYGCNAARCCNGARTTYTTYAGYTCNYTNGTNAAYACNGTNGTNGARYTNYTNGGNGAYGTNTTYCCNGARATHAARAARGAYCCNGARTCNATHATHCARATHATHAAYGARGARGARGTNCARTTYYTNAARACNYTNTCNMGNGGNMGNAAYYTNYTNAAYMGNACNATGGAYAARYTNTCNAARACNGTNCCNGGNGAYATHGCNTGGMGNYTNYTNAARAARCARAARAGYMGNGCNTTYTGYTAYTTYTGYCARGCNYTNCARMGNYTNCCNGCNTGYGCNCAYTGYGGNAARGTNAARTGYATGYTNAARTCNGGNGAYTGYGTNGTNMGNCAYCCNGGNGTNTTYACNACNGGNYTNGGNATGGTNGGNGCNATHTGYGAYTTYTGYGARGCNTGGGTNTGYCAYGGNMGNAARTGYYTNACNTCNCAYGCNTGYACNTGYCCNYTNATHGAYGCNGTNTGYYTNGARTGYGARMGNGGNGTNTGGGARCAYGGNGGNMGNGTNTTYMGNTGYTGYTTYTGYCARGGNTTYYTNGGNMGNTAYTCNYTNTGGTCNGCNATHGGNYTNTCNATHTCNYTNTAYATHGGNTAYGAYAAYTTYGARAARYTNYTNGAYGGNGCNAGYTTYATGGAYCARCAYTTYACNACNGCNCCNYTNGARAARAAYGCNCCNGTNYTNYTNGCNYTNATHGGNGTNTGGTAYCAYAAYATGTAYGGNGCNGARACNCAYGCNYTNYTNCCNTAYGAYCARTAYYTNCAYMGNTTYGCNGCNTAYTTYCARCARGGNGAYATGGARAGYAAYGGNAARTAYGTNACNMGNGCNGGNGCNCARGTNGARTAYTCNACNGGNCCNATHGTNTGGGGNGARCCNGGNACNAAYGGNCARCAYGCNTTYTAYCARYTNATHCAYCARGGNACNMGNYTNATHCCNTGYGAYTTYATHGCNCCNGCNCARACNCAYAAYCCNATHTCNAAYGGNGTNCAYCAYAARATHYTNYTNGCNAAYTTYYTNGCNCARACNGARGCNYTNATGAARGGNAARACNAGYGAYGARGCNAARGCNGARYTNGARAARTCNGGNATGGCNCCNGARGCNATHGCNAARATHYTNCCNCAYAARGTNTTYAARGGNAAYMGNCCNACNAAYTCNATHGTNGTNAARAARGTNTCNCCNTTYACNYTNGGNGCNYTNATHGCNATGTCNGARAAYCCNAARYTNCCNGARYTNYTNCAYMGNGCNGGNGTNGTNTTYATHGGNCCNCCNGARAARGCNATGTGGGCNYTNGGNGAYAARATHGCNTCNTCNATHGTNGCNCARACNGCNGAYATHCCNACNYTNCCNTGGAGYGGNAGYGARYTNAARGCNGTNTAYAAYTCNAARAARATHAARATHTCNTCNGARYTNTTYGCNAARGGNTGYGTNACNTCNCCNGARCARGGNYTNCARGCNGCNCAYAARATHGGNTTYCCNGTNATGATHAARGCNTCNGARGGNGGNGGNGGNAARGGNATHMGNAARGTNGARAAYCCNGAYGAYTTYAAYAAYATGTTYMGNCARGTNCARGCNGARGTNCCNGGNTCNCCNATHTTYGTNATGAARYTNGCNAARTCNGCNMGNCAYYTNGARGTNCARYTNYTNGCNGAYCARTAYGGNAAYGCNATHTCNYTNTTYGGNMGNGAYTGYTCNATHCARMGNMGNCAYGGNTAYCCNGARTCNYTNACNGAYCCNTCNTAYCAYGCNCARYTNYTNGTNYTNACNTAYCCNYTNATHGGNAAYTAYGGNGTNCCNGAYGARGAYGAYMGNGAYGARCAYGGNYTNCCNMGNTGGTTYGARTCNAGYMGNATHTGGGCNGCNGGNYTNATHGTNGGNGARGTNAGYACNMGNGCNTGYCAYTGGMGNGCNMGNMGNTCNYTNGGNGCNTGGYTNGCNGCNTGYGGNGTNCCNGGNYTNTGYAAYGTNGAYACNMGNGCNYTNACNTGYMGNYTNMGNYTNGGNGTNACNYTNGGNMGNATHGTNCARGGNGTNCCNTCNGAYCCNAAYACNMGNAAYYTNGTNGCNGARGTNTCNGTNAARGARGTNAARACNTTYAAYCCNCAYGGNGAYATHACNATHGTNGCNATHGAYTGYGGNYTNAARTAYAAYCARATHMGNTGYYTNATHAARMGNCAYGCNAARGTNATHYTNGTNCCNTGGAAYTAYAARYTNGAYCCNAAYGARTAYGAYGGNYTNTTYATHAGYAAYGGNCCNGGNGAYCCNGARATHTGYAARCARGTNGTNGARAAYATHMGNAAYGTNATHATHAARCCNATHTTYGGNATHTGYYTNGGNCAYCARYTNYTNTCNACNGCNATHGGNTGYAARACNTAYAARATGMGNTAYGGNAAYMGNGGNCAYAAYYTNCCNTGYACNCAYAARGGNACNGGNMGNTGYTTYATGACNTCNCARAAYCAYGGNTTYGCNGTNGAYGCNCAYTCNYTNCCNACNGAYTGGGARATHYTNTTYACNAAYGARAAYGAYAARACNAAYGARGGNATHATHCAYAARACNTAYCCNTTYTTYAGYGTNCARTTYCAYCCNGARCAYACNGGNGGNCCNACNGAYYTNGARTGYYTNTTYGAYGTNTTYYTNGAYGCNGTNAARTCNTAYAARGAYAARAARGARYTNATHGTNTCNGARGARATHACNAAYAARYTNAARTTYATHCCNACNATHATHMGNCCNAARAARGTNYTNATHYTNGGNTCNGGNGGNYTNTCNATHGGNCARGCNGGNGARTTYGAYTAYTCNGGNTCNCARGGNGTNAARGCNATGCARGARGARAARATHCARACNGTNYTNATHAAYCCNAAYATHGCNACNGTNCARACNTCNAARGGNYTNGCNGAYAARGTNTAYTTYYTNCCNATHACNCCNGARTAYGTNGARCARGTNATHAARGCNGARMGNCCNACNGGNATHYTNYTNCARTTYGGNGGNCARACNGCNYTNAAYTGYGGNGTNGARYTNCARAARTCNAARATHYTNGARAARTAYAAYGTNAAYGTNYTNGGNACNCCNATHCARTCNATHATHGAYACNGARGAYMGNAARGTNTTYGCNGARCARATHAAYGARATHGGNGARMGNGTNGCNCCNAGYGCNGCNGTNTCNTCNGTNGARGARGCNYTNGCNGCNGCNYTNGARATHGGNTAYCCNGTNATGGCNMGNTCNGCNTTYTCNYTNGGNGGNYTNGGNTCNGGNTTYGCNAAYAAYGARGAYGARYTNAARTCNYTNGCNCAYCARGCNYTNTCNCAYTCNGAYCARYTNATHATHGAYAARTCNYTNAARGGNTGGAARGARGTNGARTAYGARGTNGTNMGNGAYGCNTTYGAYAAYTGYATHACNGTNTGYAAYATGGARAAYGTNGAYCCNYTNGGNATHCAYACNGGNGARTCNATHGTNGTNGCNCCNAGYCARACNYTNTCNAAYMGNGARTAYTAYATGYTNMGNAAYACNGCNATHAARGTNATHMGNCAYTTYGGNATHATHGGNGARTGYAAYATHCARTAYGCNYTNAAYCCNAAYTCNGARGARYTNTAYATHATHGARGTNAAYGCNMGNYTNTCNMGNAGYTCNGCNYTNGCNAGYAARGCNACNGGNTAYCCNYTNGCNTAYGTNGCNGCNAARYTNGCNYTNGGNATHGCNYTNCCNGARATHAARAAYTCNGTNACNGGNGTNACNACNGCNTGYTTYGARCCNAGYYTNGAYTAYTGYGTNGTNAARATHCCNMGNTGGGAYYTNGCNAARTTYGAYMGNGTNAGYACNAARATHGGNAGYTCNATGAARAGYGTNGGNGARGTNATGTCNATHGGNMGNAAYTTYGARGARGCNTTYCARAARGCNYTNMGNATGGTNGAYGARAAYGTNAAYGGNTTYGAYCCNAAYATHAARAARGTNAAYGARAAYGARYTNMGNGARCCNACNGAYAARMGNATGTTYGTNYTNGCNGCNGCNYTNAARCARGGNTAYACNGTNGARAARYTNTAYGARYTNACNAARATHGAYMGNTGGTTYYTNGARAARTTYAARAAYATHATHAAYTAYTAYACNGAYYTNATHACNYTNGARATHYTNAARAARGCNAARCARATHGGNTTYTCNGAYAARCARATHGCNGTNACNATHAARAGYACNGARYTNGCNGTNMGNAARYTNMGNGARGARTAYAAYATHACNCCNTTYGTNAARCARATHGAYACNGTNGCNGCNGARTGGCCNGCNTCNACNAAYTAYYTNTAYYTNACNTAYAAYGGNACNACNCAYGAYYTNAAYTTYCCNGGNGARTTYATHATGGTNYTNGGNTCNGGNGTNTAYMGNATHGGNAGYTCNGTNGARTTYGAYTGGTGYGCNGTNGGNTGYYTNMGNGARYTNMGNAAYCARGGNAARAARACNATHATGATHAAYTAYAAYCCNGARACNGTNAGYACNGAYTAYGAYATGAGYGAYMGNYTNTAYTTYGARGARATHTCNTTYGARATHGTNATGGAYATHTAYAAYATHGARCARCCNGAYGGNGTNATHYTNTCNGTNCCNTCNGTNAARCCNGGNTAYYTNMGNCCNYTNGTNCCNGARCARGCNCCNGARAARGCNGARCCNTGGACNTCNGTNATGGCNGAYATHGARMGNGTNGTNATGTCNGGNGTNACNCAYTGGCAYTCNCCNMGNTTYCAYGCNTAYTTYCCNACNGCNAAYTCNTAYCCNGCNATHGTNGCNGAYATGYTNAGYGGNGCNATHGCNTGYATHGGNTTYACNTGGATHGCNAGYCCNGCNTGYACNGARYTNGARGTNGTNATGYTNGAYTGGYTNGGNCARATGYTNGGNYTNCCNGARGARTTYYTNGCNMGNTCNGGNGGNGARGCNGGNGGNGTNATHCARGGNACNGCNAGYGARGCNACNYTNGTNGCNYTNYTNGGNGCNAARTCNMGNACNATHCARMGNGTNAARGARCARCAYCCNGARTGGACNGARACNGARATHYTNTCNAARYTNGTNGGNTAYTGYAAYAARCARGCNCAYTCNTCNGTNGARMGNGCNGGNYTNYTNGGNGGNGTNAARYTNMGNACNYTNAARCCNGAYAAYAARMGNMGNYTNMGNGGNGAYACNYTNMGNGARGCNATHGTNGARGAYATHAAYAARGGNYTNATHCCNTTYTAYGTNGTNGCNACNYTNGGNACNACNTCNTCNTGYGCNTTYGAYGTNYTNGAYGARATHGGNGAYGTNTGYAAYTCNCAYGGNGTNTGGYTNCAYGTNGAYGCNGCNTAYGCNGGNTCNGCNTTYATHTGYCCNGARTAYMGNTAYYTNATGAARGGNGTNGARAARGCNGAYTCNTTYAAYTTYAAYCCNCAYAARTGGATGYTNGTNAAYTTYGAYTGYTCNGCNATGTGGYTNAARCARCCNMGNTGGATHGTNGAYGCNTTYAAYGTNGAYCCNYTNTAYYTNAARCAYGAYCARCARGGNTCNGCNCCN------------------------------------------------------------------------------------------------------------------------------------------------------------------------------------------------------------------------------------------------------------------------------------------------------------------------------------------------------YTNGGNYTNTTYMGNGCNGCNGTNCCNTCNGGNGCNTCNACNGGNGTNCAYGARGCNYTNGARYTNMGNGAYAAYATHAARGGNGARTAYCAYGGNAARGGNGTNMGNACNGCNGTNAAYAAYATHAAYAAYATHATHGCNCCNGARYTNYTNAARCARAAYATHGARGTNACNCARCARAARGARATHGAYCARYTNATGATHAAYYTNGAYGGNACNGARAAYAARTCNAARYTNGGNGCNAAYGCNATHYTNGGNGTNTCNYTNGCNATHGCNAARGCNGGNGCNGCNAARAARGGNGTNCCNYTNTAYAARCAYYTNGCNGAYYTNGCNGGNAAYAGYGAYATHGTNYTNCCNGTNCCNGCNTTYAAYGTNATHAAYGGNGGNTCNCAYGCNGGNAAYAARYTNGCNATGCARGARTTYATGATHYTNCCNACNGGNGCNTCNTCNTTYAAYGARGCNATGMGNATGGGNTCNGARGTNTAYCAYCAYYTNAARAARATHATHAARGARAARTTYGGNYTNGAYTCNACNGCNGTNGGNGAYGARGGNGGNTTYGCNCCNAAYATHCARAAYAAYAARGAYGCNYTNTAYYTNATHCARGAYGCNATHCARCARGCNGGNTAYACNGGNAARATHGAY------------------------------------------------------------------------------------------------------------------------------------------------------------------------------------------------------------------------------------------------------------------------------------------------------------------------------------------------------------------------------------------------------------------------------------------------------------------------------------------------------------ATHGGNMGNTCNTTYATHGAYTTYGTNCAYCCNMGNGAYMGNAAYACNTTYGCNTCNCARATHACNAAYGGNYTNGCNGTNCCNGTNAAYGGNACNATGGTNTGYMGNATHMGNMGNTAYMGNGGNYTNGCNGGNTTYGGNGTNAARGAYMGNGCNATHACNTTYATGACNTTYYTNYTNAARYTNTCNTTYAAYATHAGYGAYGARGARYTNGTNATHCARGCNATHCCNTTYTTYTCNGCNTTYAARATHCCNAAYGARATHGTNGTNAARCCNTTYGTNATGMGNCAYGTNGCNAAYGGNAAYYTNGARTAYATHGAYCCNGARTCNGTNCCNTAYYTNGGNTAYYTNYTNCARGAYATHATHGAYAARGAYGTNYTNCARYTNTAYCAYCCNGARGAYYTNTGYTAYYTNMGNCARGTNTAYGARACNATHGTNMGNGARGGNGGNATGCCNMGNTCNAARCCNTAYMGNATHATHGCNCARAAYGGNGAYTAYGTNAARGTNGARACNGARTGGTCNTCNTTYATHAAYCCNTGGTCNMGNAARYTNGARTTYGTNATHGCNAARCAYCAYATHATHGARGGNCCNACNAAYCCNGAYGTNTTYCARYTNCCNGAYCCNGARAARACNYTNYTNMGNGARGGNATHGTNMGNATHATGAAYGARYTNACNAARCCNGCNGARYTNGCNAARCARCARATGAGYAARMGNTGYCARGAYYTNGCNTCNTTYATGGARAGYYTNATGCCNAARACNTAYGARYTNYTNGARATHCARGAYCCNGAYCAYTAYTAYMGNGAYTCNGTNATGYTNGGNGGNATHTCNCCNCAYCAYGAYTAYAGYAARTCNAGYACNGARACNCCNYTNAGYTCNTGYACNGTNAARACNTGYTGGATGMGNYTNCCNAGYTTYMGNTCNGTNGGNGAYGCNYTNAARGAYMGNTTYGAYGGNGCNTCNMGNGTN---ACNCAYAAYGTNCCNGCNCARMGNAAYGAYGCNGCNCCNCAYMGNATHCCNMGNMGNGAYMGNTAYMGNTTYCARYTNMGNCCNCAYAAYCCNGAYCAYAARGCNCCNGGNGTNMGNGAYYTNGTNTAYYTNGARCCNTCNCCNGGNTTYTGYGARAARAAYCCNMGNYTNGGNATHCCNGGNACNCAYGGNMGNACNTGYAAYGAYTCNAGYATHGGNGTNGAYGGNTGYGAYYTNATGTGYTGYGGNMGNGGNTTYMGNACNGARACNATGTTYGTNGTNGARMGNTGYAAY
Amod_GELE_AUTO_AUTO            YTNATHTGYGARGCNTAYCAYYTNATGAARGAYGTNYTNGAYATGGARCARGAYGCNATGGCNCARGTNTTYGAYGARTGGAAYAARGGNGARYTNGAYTCNTTYYTNATHGARATHACNMGNGAYATHYTNAAYTTYAARGAYTCNGAYGGNAARTAYYTNYTNCCNAARATHMGNGAYACNGCNGGNCARAARGGNACNGGNAARTGGACNGGNATHAGYGCNYTNGARTAYGGNATHCCNGTNACNYTNATHGGNGARGCNGTNTTYGCNMGNTGYYTNTCNGCNATHAARGARGARMGNACNAARGCNAGYAARGTNYTNCCNGGNTCNTCNCARAARTTYACNGGNGAYMGNCARGARTTYYTNCARCAYYTNMGNAARGCNYTNTAYGCNAGYAARATHATHTCNTAYGCNCARGGNTTYATGYTNYTNMGNGARGCNGCNAARGTNAAYAAYTGGCAYYTNAAYTAYGGNAGYATHGCNYTNATGTGGMGNGGNGGNTGYATHATHMGNAGYGTNTTYYTNGGNAAYATHAARGARGCNTTYACNAARGAYCCNCARYTNTCNAAYYTNYTNYTNGAYCCNTTYTTYACNGARAARATHAGYGCNTCNCARGGNTCNYTNMGNCARGTNGTNGCNCARGCNGCNYTNGTNGGNGTNCCNATHCCNGCNTTYGGNGCNGCNYTNGCNTTYTAYGAYGGNTAYMGNAGYGGNGTNYTNCCNGCNAAYYTNYTNCARGCNCARMGNACNATHGAYCCNAAYGARAGYMGNGTNCCNGTNCCNGAYGARMGNTTYGARTAYYTNTGYGARTTYCAYAARCCNGCNAGYAARGTNCCNGCNTTYYTNAAYGTNGTNGAYATHGCNGGNYTNGTNMGNGGNGCNGCNGARGGNCARGGNYTNGGNAAYGCNTTYYTNTCNCAYATHAARGCNTGYGAYGCNATHTTYAAYYTNTGYMGNGCNTTYGARGAYGARGAYGTNATHCAYGTNGAYGGNGAYGTNAAYCCNGTNMGNGAYYTNGARACNATHGGNGARGARYTNMGNYTNAARGAYGARGARCARYTNYTNCARAAYATHGARAARYTNGAYMGNGTNGTNAAYMGNGGNGGNGAYAARAARYTNAARCCNGARTAYGAYTCNYTNTCNMGNATHAARACNGTNYTNGTNGAYGARAARAARCAYATHMGNTTYGGNGAYTGGAGYGCNGCNGAYATHGARGTNYTNAAYAARTAYYTNTTYYTNACNTCNAARCCNGCNYTNTAYYTNGTNAAYYTNTCNGARAARGAYTAYATHMGNAARAARAAYAARTGGYTNCCNAARYTNAARGARTGGATHGAYAARAAYGAYCCNGGNGCNCCNYTNATHCCNTTYTCNGGNGTNYTNGARTCNAARYTNATGGAYATGGAYGCNGARGARMGNAARGCNTTYYTNAARGARAAYGGNATHACNAGYGCNYTNGAYAARATHATHGTNCARGGNTAYAARGCNYTNCARYTNGARTAYTTYTTYACNGCNGGNCCNGAYGARGTNAARGCNTGGACNATHCARAARGGNACNAARGCNCCNCARGCNGCNGGNMGNATHCAYACNMGNAARGCNCCNAAYATGGGNTGGYTNACNTTYACNTTYGGNYTNGARMGNAARTTYAARCARYTNTGYAARMGNYTNGARGTNGTNMGNACNCAYCARCARCARGARAGYYTNAARTTYATGGCNCAYTTYCAYMGNMGNTTYATHATHMGNGAYGGNAARMGNAAYCARMGNCARCCNGTNGARYTNTTYGARYTNMGNAGYAAYGGNTCNGCNYTNTGYACNMGNYTNATHCARGTNAARGCNGAYGCNTCNCARYTNAAYAGYGCNTTYTGYTAYATHYTNAAYGTNCCNYTNGARGGNGARTCNTCNTCNGCNATHGTNTAYGCNTGGATHGGNAAYAARAGYGAYGCNGAYTGYGCNMGNYTNATHGARCARATHGCNGARGARAARTTYAAYAAYCCNTGGGTNAGYYTNCARGTNYTNAAYGARGGNAGYGARCCNGAYAAYTTYTTYTGGGTNGCNYTNGGNGGNMGNAARCCNTAYGAYACNGAYGCNGAYTAYYTNAAYTAYACNMGNYTNTTYMGNTGYTCNAAYGARAARGGNTAYTTYACNGTNTCNGARAARTGYACNGGNGGNTAYTAYACNACNACNGTNGARGCNTAYATHCCNGCNAGYGGNMGNGCNATHCARGGNGCNACNAGYCAYCAYYTNGGNCARAAYTTYTCNAARATGTTYGARATHATHTAYGAYGAYCCNGAYACNCARGARAARAARTAYGTNTAYCARAAYTCNTGGGGNYTNACNACNMGNACNATHGGNGTNATGGTNYTNGTNCAYGGNGAYGAYMGNGGNYTNGTNYTNCCNCCNMGNATHGCNGARGTNCARATHATHGTNGTNCCNTGYGGNATHACNGCNTCNAGYACNGAYYTNGAYMGNAARAGYYTNATHGARTCNTGYAARGARYTNGTNAAYTCNYTNATHGAYAGYGGNYTNMGNGTNGARGGNGAYTAYMGNGAYAAYTAYTCNCCNGGNGAYAARAAYCARATHAAYGARATHATHAAYAAYYTNAARAARGGNCCNYTNGAYCCNAAYGTNGARGTNGTNATHGGNGTNCCNGCNATHTAYYTNGCNTAYGTNAARAGYATHGTNCCNGAYACNATHAGYGTNTCNGCNCARAAYTGYTGGAARGTNCCNAARGGNGCNTTYACNGGNGARATHTCNCCNGCNATGATHAARGAYGTNGGNGTNGAYTGGGTNATHYTNGGNCAYTCNGARMGNMGNACNATHTTYGGNGARAARGAYGAYYTNGTNGCNGARAARGTNGCNCAYGCNYTNGARTCNGGNYTNAARGTNATHGCNTGYATHGGNGARACNYTNGARGARMGNGARGGNGGNAARACNGARGARGTNGTNTTYMGNCARACNAARGCNYTNGTNCCNAARATHGGNAAYAAYTGGGGNAAYGTNGTNYTNGCNMGNCARYTNGARGGNGARATHGCNGARGARTGGAAYACNYTNYTNCCNYTNGTNMGNGAYGTNGTNGCNTTYGAYATGCARCAYTCNGCNGARATHCARGCNTGYGAYYTNYTNATGGARATHGAYMGNYTNGAYYTNYTNACNCARCAYATGGAYCARAGYAAYTAYCCNMGNGTNTGYYTNTAYYTNATHGGNTGYGCNAGYTAYGTNGTNGARCCNGARTCNACNCARATHYTNCARGGNGTNYTNGAYACNTAYYTNMGNTTYGGNGARTAYCCNMGNGCNYTNYTNGTNGCNATGCARYTNCAYGAYAARACNAARTGYGARGARGTNTTYAAYGCNTGYAAYGAYCCNYTNATHAARAARCARYTNTGYTAYATGYTNGCNMGNCARTAYATHCCNYTNGARYTNGAYGAYGARGAYYTNMGNACNATHYTNYTNAAYGCNCAYATHAAYGAYCAYTTYYTNAGYYTNGCNMGNGARYTNGGNCARTAYGAYCCNATGGTNCCNGAYGCNGARTGYYTNAARGTNGTNACNGARATHYTNGAYGTNYTNGAYATHGGNCCNTAYCARYTNAARGTNAAYCAYMGNMGNYTNYTNGAYGGNATGTTYGARGCNTGYGGNGTNCCNGCNGAYAARTTYMGNAGYGCNTGYTCNACNATHGAYAARYTNGAYAARTCNCCNTGGGAYGARGTNMGNACNGARATGATHAAYGARAARGGNATHACNCCNGAYGCNGCNGAYMGNATHGGNGARTAYGTNMGNYTNAAYGGNGGNACNGARYTNGCNGAYACNYTNYTNAARGAYGARAARYTNTCNAARACNAARGCNGCNATHGARGGNYTNGARGGNATHAARYTNYTNYTNCAYTAYTGYGAYYTNTTYGGNATHAARAAYAARATHYTNTTYGAYYTNAGYYTNGCNMGNGGNYTNYTNMGNTTYATHAARAARACNYTNAARAAYCAYGCNGAYGARGTNGTNACNYTNCAYAARGGNAAYGARATGACNYTNAARGCNGTNTTYCARTCNATGAAYYTNAGYACNTAYGAYYTNACNGTNGAYATGYTNGAYGTNCAYGCNGAYMGNAAYACNTTYCAYMGNTTYGAYAARTTYAAYGCNAARTAYAAYCCNATHGGNGARAGYMGNYTNMGNGARGTNTTYYTNAARACNGAYAAYTAYATGAAYGGNAARTAYTTYGCNMGNATHATHAARGARGTNGCNTCNGAYYTNGARGARAGYAARTAYCARAAYGCNGARYTNMGNYTNTCNATHTAYGGNAARAGYCCNAGYGARTGGGCNAARYTNGCNAARTGGGCNATHCARTAYAAYGTNTAYTCNAAYAAYGTNMGNTGGYTNATHCARATHCCNMGNYTNTAYGAYATHTTYAARTCNAAYAARATHATGAAYAAYTTYCARGARTTYYTNAAYAAYATHTTYCARCCNYTNTTYGARGTNACNAAYGAYCCNGARAGYAAYATGGARYTNCAYAARTTYYTNACNCAYGTNATHGGNTTYGAYAGYGTNGAYGAYGARTCNAARCCNGARAAYCCNATGYTNGAYGCNGARGCNAARATHCCNGARGARTGGGAYGAYGARGARAAYCCNCCNTAYGCNTAYTAYYTNTAYTAYATGTAYGCNAAYATGACNGTNYTNAAYCAYTTYMGNAARGARCARGGNYTNAAYACNTTYYTNYTNMGNCCNACNATHTGGTAYYTNTAYMGNGAYAAYYTNYTNCCNGTNAAYACNAARTTYGTNGGNTAYGCNMGNACNAARCARTCNATHGARGARGTNAARGAYAARTGYAARAARTAYATGAARGTNMGNCCNGGNGARGARGARAARTTYGARGARTTYTGGAARGCNAAYGARTAYGTNGCNGGNTCNTAYGAYAARMGNATHGAYTTYGARYTNYTNAAYCARCARATHAGYAARCAYGARAARGGNCCNGTNTCNAAYMGNATHTTYTAYYTNGCNGTNCCNCCNACNGTNTTYGARGARGTNACNGTNAAYATHMGNAAYGCNTGYATHTCNATHAARGGNTTYACNMGNGTNATHATHGARAARCCNTTYGGNMGNGAYGAYGARAGYTCNGARAARYTNAGYAGYCAYGTNGCNGGNYTNTTYAARGARGARCARATHTAYMGNATHGAYCAYTAYYTNGGNAARGARATGGTNCARAAYYTNATGACNATHMGNTTYGCNAAYAARATHTTYTGYCCNTCNTGGAAYMGNGARAAYATHGCNTCNGTNYTNATHTCNTTYAARGARCCNTTYGGNACNGARGGNMGNGGNGGNTAYTTYGAYAAYTTYGGNATHGTNMGNCAYYTNACNGGNGAYATHCAYGCNGTNACNGCNGCNAAYAAYYTNYTNGCNGCNCARATGGAYGCNMGNATHTTYCAYGARYTNACNCARAARGAYGGNCCNYTNTAYGAYMGNYTNGTNCCNAARATHAARGGNGTNMGNAARTTYTCNCCNATHCARYTNMGNMGNATHCARAARYTNGGNATHAAYAARACNGAYCCNGAYTCNYTNACNGARGARGARMGNACNAARTTYGCNMGNYTNAAYATHGAYCCNGCNAARATHATGTGGAAYMGNGTNGTNGAYYTNAAYGAYMGNTAYYTNMGNAARATHACNATHGGNCARTCNCCNACNGARAARGGNTTYACNMGNGARACNAGYYTNGAYATHTCNGTNGCNTCNGARATHATGGCNATHYTNGCNYTNGGNACNGAYGTNGAYGAYATHAARGARMGNTTYGCNAGYATGGTNGTNGCNYTNGAYAARAAYGGNAANCCNGTNACNGCNGAYGAYYTNGGNGTNACNGGNGCNYTNYTNGTNYTNYTNMGNGAYGCNTTYGARCCNACNYTNATGCARACNYTNGARGGNACNCCNGTNYTN---------------GARACNGGNCCNTGYGGNCCNTGYTCNGARYTNCAYTAYGAYMGNATHGGNGGNMGNGARGCNGCNCAYYTNGTNAAYATGGAYGAYCCNGAYGTNYTNGARATHTGGAAYYTNGTNTTYATHCARTTYAAYMGNGARTCNGAYGGNTCNYTNAARYTNYTNCCNAARAARCAYATHGAYTGYGGNYTNGGNYTNGARMGNYTNGTNTCNGTNATHCARAAYAARMGNGCNAAYTAYGAYACNGAYYTNTTYATGCCNYTNTTYAARGCNATHGARACNGGNACNGGNGTNMGNCCNTAYTCNGGNAARGTNGGNGCNGARGAYGTNGAYGGNATHGAYATGGCNTAYMGNGTNYTNGCNGAYCAYGCNMGNACNYTNACNATHGCNYTNTCNGAYGGNGGNTAYCCNGAYAAYACNGGNMGNGGNTAYGTNYTNMGNMGNATHYTNMGNMGNGCNGTNMGNTAYTCNTCNGARAARYTNAAYGCNMGNCCNGGNTTYTTYTCNTCNYTNGTNCAYACNGTNGTNGCNATHYTNGGNGAYGTNTTYCCNGARATHACNAARGAYCCNGARTCNATHATHGAYATHATHAAYGARGARGARATHCARTTYYTNAARACNYTNTCNMGNGGNMGNAAYYTNYTNAAYMGNACNGTNGARAARYTNAGYAARATHATHCCNGGNGAYGTNGCNTGGMGNYTNCARAARAARCARAARAGYMGNGCNTTYTGYTAYTTYTGYGCNGCNGTNCARMGNYTNCCNGCNTGYGCNCARTGYGGNAARGTNAARTGYATGYTNAARTCNGGNGAYTGYGTNGTNMGNCAYCCNGGNGTNTAYACNACNGGNYTNGGNATGGTNGGNGCNATHTGYGAYTTYTGYGARGCNTGGGTNTGYCAYGGNMGNAARTGYYTNACNTCNCAYGCNTGYACNTGYCCNYTNATHGAYGCNGTNTGYYTNGARTGYGARMGNGGNGTNTGGGARCAYGGNGGNMGNGTNTTYMGNTGYTGYTTYTGYTCNGGNTTYYTNGGNMGNTAYTCNYTNTGGTCNGCNATHGGNYTNTCNATHTCNYTNTTYGTNGGNTTYGAYAAYTTYGARAARYTNYTNGARGGNGCNAAYTAYATGGAYCARCAYTTYACNTCNGCNCCNYTNGARAARAAYGCNCCNGTNYTNYTNGCNYTNATHGGNATHTGGTAYCAYAAYTTYCAYGGNGCNGARACNCAYGCNYTNYTNCCNTAYGAYCARTAYYTNCAYMGNTTYGCNGCNTAYTTYCARCARGGNGAYATGGARAGYAAYGGNAARTAYGTNACNMGNGCNGGNCARCARGTNGAYTAYTCNACNGGNCCNATHGTNTGGGGNGARCCNGGNACNAAYGGNCARCAYGCNTTYTAYCARYTNATHCAYCARGGNACNMGNYTNATHCCNTGYGAYTTYATHGCNCCNGCNCARACNCAYAAYCCNATHTCNGGNGGNGARCAYCAYAARATHYTNYTNGCNAAYTTYYTNGCNCARACNGARGCNYTNATGAARGGNAARACNGCNGAYGARGCNAARTCNGARYTNGARAARTCNGGNATGGCNCCNGARGCNGTNGCNAARATHYTNCCNCAYAARGTNTTYAARGGNAAYMGNCCNACNAAYTCNATHGTNGTNAARAARATHACNCCNTTYACNYTNGGNGCNYTNATHGCNATGTCNGARAAYCCNAARYTNCCNGARYTNYTNCAYMGNGCNGGNGTNGTNTTYATHGGNCCNCCNGARAARGCNATGTGGGCNYTNGGNGAYAARATHGCNTCNTCNATHGTNGCNCARACNGCNGAYATHCCNACNYTNCCNTGGAGYGGNAGYGARYTNAARGCNGARTAYAAYACNAARAARATHAARATHTCNTCNGARYTNTTYGCNAARGGNTGYGTNACNACNCCNGARCARGGNYTNCARGCNGCNTCNAARATHGGNTTYCCNGTNATGATHAARGCNTCNGARGGNGGNGGNGGNAARGGNATHMGNAARGTNGARAAYCCNGAYGAYTTYGGNAAYATGTTYMGNCARGTNCARGCNGARGTNCCNGGNTCNCCNATHTTYGTNATGAARYTNGCNAARTCNGCNMGNCAYYTNGARGTNCARYTNYTNGCNGAYCARTAYGGNAAYGCNATHTCNYTNTTYGGNMGNGAYTGYTCNATHCARMGNMGNCAYGGNTAYCCNGARTCNYTNACNGAYCCNTCNTAYCAYGCNCARYTNYTNGTNYTNACNTAYCCNYTNGTNGGNAAYTAYGGNGTNCCNGAYGARAAYGAYMGNGAYGARCAYGGNYTNCCNNNNTGGTTYGARTCNAAYMGNATHTGGGCNGCNGGNYTNATHGTNGGNGARGTNAGYACNMGNGCNTGYCAYTGGMGNGCNMGNMGNTCNYTNGGNTCNTGGYTNGCNGCNCAYAAYATHCCNGGNGTNTGYGAYGTNGAYACNMGNGCNYTNACNTTYMGNYTNMGNGCNGGNGTNGCNYTNGGNMGNATHATHCARGGNYTNCCNTCNGAYCCNAAYACNMGNAAYYTNGTNGCNGARGTNTCNGTNAAYGARATHACNACNTTYAAYCCNAAYGGNGARATHACNATHATGGCNATHGAYTGYGGNYTNAARTAYAAYCARATHMGNTGYYTNATHAARMGNAAYGCNAARGTNATHYTNGTNCCNTGGGAYCAYAARYTNGAYCCNACNCARTTYGAYGGNYTNTTYATHAGYAAYGGNCCNGGNGAYCCNGARGTNTGYAARAARGTNGTNAAYAAYATHAARAAYGTNGTNATHAARCCNATHTTYGGNATHTGYYTNGGNCAYCARYTNYTNTCNACNGCNGTNGGNTGYAARACNTAYAARACNAGYTAYGGNAAYMGNGGNCAYAAYYTNCCNTGYACNCAYAGYNNNACNGGNMGNTGYTTYATGACNTCNCARAAYCAYGGNTTYGCNGTNGAYGTNAAYACNYTNCCNGARGGNTGGAARATHYTNTTYACNAAYGARAAYGAYAARACNAAYGARGGNATHATHCAYAARTCNYTNCCNTAYTTYAGYGTNCARTTYCAYCCNGARCAYACNGCNGGNCCNACNGAYYTNGARTGYYTNTTYGAYGTNTTYATHGAYGCNGTNAARTCNTTYAARAAYAARAARAARTAYATHATHGAYGARATGATHACNAARACNYTNCARTAYACNCCNATHYTNCAYMGNCCNAARAARGTNYTNATHYTNGGNTCNGGNGGNYTNTCNATHGGNCARGCNGGNGARTTYGAYTAYTCNGGNTCNCARGGNGTNAARGCNATGCARGARGARAARATHCARACNGTNYTNATHAAYCCNAAYATHGCNACNGTNCARACNTCNAARGGNYTNGCNGAYAARGTNTAYTTYYTNCCNATHACNCCNGARTAYGTNGARCARGTNATHAARGCNGARMGNCCNACNGGNGTNYTNYTNACNTTYGGNGGNCARACNGCNYTNAAYTGYGGNGTNGARYTNCARAARTCNAARGTNTTYGARMGNTAYAAYGTNAAYGTNYTNGGNACNCCNATHGARTCNATHGTNAAYACNGARGAYMGNAARATHTTYGCNGARAARATHAAYTCNATHGARGARAARGTNGCNCCNAGYGCNGCNGTNTCNTCNGTNGAYGARGCNYTNGCNGCNGCNNNNCARATHGGNTAYCCNGTNATGGCNMGNTCNGCNTTYTCNYTNGGNGGNYTNGGNTCNGGNTTYGCNAAYAAYGARGARGARYTNMGNACNYTNGCNCAYCARGCNYTNTCNCAYTCNGAYCARYTNATHATHGAYAARTCNYTNAARGGNTGGAARGARGTNGARTAYGARGTNGTNMGNGAYGCNTAYGAYAAYTGYATHACNGTNTGYAAYATGGARAAYGTNGAYCCNYTNGGNATHCAYACNGGNGARTCNATHGTNGTNGCNCCNAGYCARACNYTNTCNAAYMGNGARTAYTAYATGYTNMGNAAYACNGCNYTNAARGTNATHMGNCAYTTYGGNATHGTNGGNGARTGYAAYATHCARTAYGCNYTNAAYCCNAAYTCNGARGARTAYTAYATHATHGARGTNAAYGCNMGNYTNTCNMGNAGYTCNGCNYTNGCNAGYAARGCNACNGGNTAYCCNYTNGCNTAYGTNGCNGCNAARYTNGCNYTNGGNGTNCCNYTNCCNGARATHAARAAYTCNGTNACNGGNGTNACNACNGCNTGYTTYGARCCNAGYYTNGAYTAYTGYGTNGTNAARATHCCNMGNTGGGAYYTNGCNAARTTYAAYAARGTNAGYACNAARATHGGNAGYTCNATGAARAGYGTNGGNGARGTNATGTCNATHGGNMGNAAYTTYGARGARGCNTTYCARAARGCNYTNMGNATGGTNGAYGARAAYGTNAAYGGNTTYGAYCCNAAYGTNAARAARGTNAAYGARAAYGARYTNMGNGARCCNACNGAYAARMGNATGTTYGTNYTNGCNGCNGCNYTNAARCARGGNTAYACNGTNGARAARYTNTAYGARYTNACNAARATHGAYMGNTGGTTYYTNGARAARTTYAARAAYATHATHGAYTAYTAYAARAAYYTNATHACNTTYGAYACNYTNAARAARGCNAARCARATHGGNTTYTCNGAYAARCARATHGCNGCNGCNATHAARAGYACNGARGTNGCNGTNMGNAARYTNMGNGARGARCAYAARATHACNCCNTTYGTNAARCARATHGAYACNGTNGCNGCNGARTGGCCNGCNTCNACNAAYTAYYTNTAYYTNACNTAYAAYGGNATHACNCAYGAYATHGAYTTYCCNGGNGAYTAYGTNATGGTNYTNGGNTCNGGNGTNTAYMGNATHGGNAGYTCNGTNGARTTYGAYTGGTGYGCNGTNGGNTGYYTNMGNGARYTNMGNAAYCARGGNAARAARACNATHATGGTNAAYTAYAAYCCNGARACNGTNAGYACNGAYTAYGAYATGAGYGAYAARYTNTAYTTYGARGARATHTCNTTYGARGTNGTNATGGAYATHTAYAAYATHGARMGNCCNAAYGGNGTNATHYTNTCN------------------------------------------------------------------------------------------------------------------------------------------------------------------------------------------------------------------------------------------------------------------------------------------------ATHGGNYTNCCNGAYGARTTYYTNGCNAARTCNGGNGGNGARGGNGGNGGNGTNATHCARGGNACNGCNAGYGARGCNACNYTNGTNGCNYTNYTNGGNGCNAARTCNMGNACNATHCARMGNGTNAARGARAARCAYCCNGARTGGTCNGAYCAYGARATHTAYTCNAARYTNGTNGGNTAYTGYAAYAGYCARGCNCAYTCNTCNGTNGARMGNGCNGGNYTNYTNGGNGGNGTNAARYTNMGNTCNYTNAARCCNGAYAAYAARMGNMGNYTNMGNGGNGAYACNYTNMGNGARGCNATHGARGARGAYATHMGNAAYGGNYTNATHCCNTTYTAYGTNGTNGCNACNYTNGGNACNACNTCNTCNTGYACNTTYGAYGAYYTNAAYGARATHGGNGAYGTNTGYYTNTCNCAYGARATHTGGYTNCAYGTNGAYGCNGCNTAYGCNGGNTCNGCNTTYATHTGYCCNGARTAYMGNTAYYTNATGAARGGNATHGARAARGCNGAYTCNTTYAAYTTYAAYCCNCAYAARTGGATGYTNGTNAAYTTYGAYTGYTCNGCNATGTGGYTNAARCARCCNMGNTGGATHATHGAYGCNTTYAAYGTNGAYCCNGTNTAYYTNAARCAYGAYCARCARGGNTCNGCNCCNGAYTAYMGNCAYTGGCARATHCCNYTNGGNMGNMGNTTYMGNTCNYTNAARYTNTGGTTYGTNYTNMGNYTNTAYGGNGTNGARAAYYTNCARAARTAYATHMGNAAYCAYATHTCNYTNGCNCAYYTNTTYGARAARYTNTGYACNTCNGAYGARMGNTTYGARYTNTTYGARGARGTNACNATGGGNYTNGTNTGYTTYMGNYTNAARGGNAGYAAYGARYTNAAYGARGARYTNYTNMGNMGNATHAAYGGNMGNGGNAARATHCAYYTNGTNCCNTCNAARATHGAYGAYGTNTAYTTYYTNMGNYTNGCNATHTGYTCNMGNTTYACNGARGARAAYYTNGGNYTNTTYMGNGCNGCNGTNCCNTCNGGNGCNTCNACNGGNGTNCAYGARGCNYTNGARYTNMGNGAYAAYGTNAARGGNGARTAYCAYGGNAARGGNGTNYTNACNGCNATHAAYAAYATHAAYAAYATHATHGCNCCNGARYTNYTNAARCARAAYATHGARGTNACNGARCARAARCARATHGAYCARYTNATGATHAGYYTNGAYGGNACNGARAAYAARTCNAARTTYGGNGCNAAYGCNATHYTNGGNGTNTCNYTNGCNGTNGCNAARGCNGGNGCNGCNAARAARGGNATHCCNYTNTAYAARCAYYTNGCNGAYYTNGCNGGNAAYGAYAAYATHGTNYTNCCNGTNCCNGCNTTYAAYGTNATHAAYGGNGGNTCNCAYGCNGGNAAYAARYTNGCNATGCARGARTTYATGATHYTNCCNACNGGNGCNTCNTCNTTYAARGARGCNATGMGNATGGGNACNGARGTNTAYCAYCAYYTNAARAAYATHATHAARAARAARTTYGGNYTNGAYTCNACNGCNGTNGGNGAYGARGGNGGNTTYGCNCCNAAYATHYTNAAYAAYAARGAYGCNYTNTTYYTNATHCARGAYGCNATHCARCARGCNGGNTAYACNGGNAARATHGARATHGGNATGGAYGTNGCNGCNTCNGARTTYTTYAARAAYGGNACNTAYGAYYTNGAYTTYAARAAYCCNAAYTCNAAYCCNGCNGAYTAYYTNCCNTCNGAYAARYTNGCNGAYYTNTAYYTNGARTTYATHAARGAYTTYCCNATGGTNTCNATHGARGAYCCNTTYGAYCARGAYGAYTGGGCNGCNTGGGCNAAYYTNACNTCNMGNACNCCNATHCARATHGTNGGNGAYGAYYTNACNGTNACNAAYCCNAARMGNATHACNACNGCNGTNGARAARAARGCNTGYAAYTGYYTNYTNYTNAARGTNAAYCARATHGGNAGYGTNACNGARTCNATHGAYGCNCAYYTNYTNGCNAARAARAAYGGNTGGGGNACNATGGTNTCNCAYMGNTCNGGNGARACNGARGAYACNTTYATHGCNGAYYTNGTNGTNGGNYTNTCNACNGGNCARATHAARACNGGNGCNCCNTGYMGNTCNGARMGNYTNATHGGNMGNTCNTTYATHGAYTTYGTNCAYCCNMGNGAYMGNAAYACNTTYGCNTCNCARATHACNAAYGGNYTNGCNYTNCCNGTNATHGGNATGATGGTNTGYMGNATHMGNMGNTAYMGNAAYYTNATHGGNTTYGGNGTNAARGARMGNGGNGTNTCNTAYGTNCCNTTYYTNYTNAARYTNTCNTTYAAYATHACNGAYGARGARYTNGTNATHCARGCNACNCARTTYACNTCNGCNTTYMGNGTNCCNCAYGARTCNGTNAAYAAYCCNTTYGTNATGMGNCAYGCNGCNAAYGGNAAYYTNGARTAYATHGAYCCNGARTCNGTNCCNTAYYTNGGNTAYYTNCCNCARGAYATHACNGAYAARGAYGCNYTNCARTTYTAYCAYCCNGGNGAYYTNCCNTAYYTNMGNCARGTNTAYGARACNATHGTNMGNGARGGNGGNYTNCCNMGNTCNAARCCNTAYMGNYTNYTNTCNCARAAYGGNGGNTAYYTNAARGTNGARACNGARTGGTCNTCNTTYATHAAYCCNTGGTCNAARAARYTNGARTTYGTNATHGGNAARCAYCAYATHATHGARGGNCCNGCNAAYCCNGAYGTNTTYCARCCNCCNACNYTNGARACNACNATHTTYMGNGARYTNATHATHMGNATHATGAAYGARYTNACNAARCCNGCNGARGTNGCNAARCARCAYATGAGYAARMGNTGYCARGAYYTNGCNTCNTTYATGGARAGYYTNATHCCNAARGGNGAYGAYYTNYTNGARATHCARGAYGCNGAYCAYTAYTAYMGNGAYTCNGTNATGYTNGGNGGNATHTCNCCNCAYCAYGAYTAYAGYAARTCNAGYACNGARACNCCNYTNAGYTCNTGYACNGTNAARACNTGYTGGATGMGNYTNCCNAGYTTYMGNTCNGTNGGNGAYGCNYTNAARGAYMGNTTYGAYGGNGCNTCNMGNGTNATGATGCARAAYACNCCNGCNCARMGNAAYGAYGCNGCNCCNCAYMGNGTNCCNMGNMGNGAYMGNTAYMGNTTYCARYTNMGNCCNCAYAAYCCNGAYCAYAARGCNCCNGGNGTNAARGAYYTNGTNTAYYTNGARCCNTCNCCNGGNTTYTGYGARAARAAYCCNMGNYTNGGNATHCCNGGNACNCAYGGNMGNGCNTGYAAYGAYACNAGYATHGGNGTNGAYGGNTGYGAYYTNATGTGYTGYGGNMGNGGNTAYMGNACNGAYACNGTNTTYGTNGTNGARMGNTGYAAY
Amst_GELE_GELE_ANOM            YTNATHTGYGARGCNTAYCAYYTNATGAARGAYGTNYTNGGNYTNGARCARGGNGARATGGCNGARGTNTTYGARGARTGGAAYAARGGNGAYYTNGAYTCNTTYYTNATHGARATHACNMGNGAYATHYTNAARTAYAARGAYGTNGAYGGNAARTAYYTNYTNCCNAARATHMGNGAYACNGCNGGNCARAARGGNACNGGNAARTGGACNGGNATHGCNGCNYTNGARTAYGGNGTNCCNGTNACNYTNATHGGNGARGCNGTNTTYGCNMGNTGYYTNTCNGCNATHAARGAYGARMGNGTNGARGCNAGYAARTCNYTNCCNGGNTCNTCNATHAARTTYTCNGGNGAYAARAARGARTTYYTNGARCAYYTNMGNAARGCNYTNTAYGCNAGYAARGTNATHTCNTAYGCNCARGGNTTYATGYTNYTNMGNGARGCNGCNAARGTNAAYAARTGGAAYYTNAAYTAYGGNAGYATHGCNYTNATGTGGMGNGGNGGNTGYATHATHMGNAGYGTNTTYYTNGGNAAYATHAARGARGCNTTYTCNAARAAYCCNTCNYTNTCNAAYYTNYTNYTNGAYCCNTAYTTYAGYGARMGNATHAGYGTNGCNCARCARTCNYTNMGNCARGTNGTNGCNCARTCNGCNYTNGTNGGNGTNCCNGCNCCNGCNTTYGGNGCNGCNYTNGCNTTYTAYGAYGGNTAYMGNAGYAGYGTNYTNCCNGCNAAYYTNYTNCARGCNCARMGNACNATHGAYCCNAAYGARAGYMGNGTNCCNGTNCCNGAYGARMGNTTYGAYTAYYTNTGYGARTTYCAYAARCCNGCNAGYAARGTNCCNGCNTTYYTNAAYGTNGTNGAYATHGCNGGNYTNGTNMGNGGNGCNGCNGARGGNCARGGNYTNGGNAAYGCNTTYYTNTCNCAYATHAARGCNTGYGAYGCNATHTTYAAYYTNTGYMGNGCNTTYGAYGAYGARGARGTNATHCAYGTNGAYGGNGARGTNAAYCCNGTNMGNGAYYTNGARACNATHGGNGARGARYTNMGNYTNAARGAYGARGARCARYTNGTNCARAAYTTYGARAARYTNGAYAARYTNGTNAAYMGNGGNGGNGAYAARAARYTNAARGGNGARTAYGAYTCNYTNACNAARATHAARCARGTNYTNGTNGAYGARAARAARCAYATHMGNTTYGGNGAYTGGAGYGCNGCNGAYATHGARGTNYTNAAYAARTAYYTNTTYYTNACNTCNAARCCNGCNYTNTAYYTNGTNAAYYTNTCNGARAARGAYTAYATHMGNAARAARAAYAARTGGYTNCCNAARYTNAARGARTGGATHGAYAARAAYGAYCCNGGNGCNCCNYTNATHCCNTTYTCNGGNGTNYTNGARACNAARYTNYTNGARATGNNNCCNGARGARMGNAARGCNTAYYTNAARGARCANAAYATHACNAGYGCNYTNGAYAARATHATHGTNCARGGNTAYAARGCNYTNCARYTNGARTAYTTYTTYACNGCNGGNCCNGAYGARGTNAARGCNTGGACNATHCARAARGGNACNAARGCNCCNCARGCNGCNGGNMGNATHCAYACNMGNAARGCNCCNAAYATGGGNTGGNNNACNTTYACNTTYGGNYTNGARMGNAARTTYAARCARYTNTGYAARMGNYTNGAYGTNGTNMGNACNCAYCARCARCARGARAGYYTNAARTTYATGTCNCAYTTYCAYMGNMGNTTYATHATHAARGAYGGNAARMGNAAYTGYMGNCCNCCNGTNGARYTNTAYGARYTNMGNAGYAAYGGNTCNGCNYTNTGYACNMGNYTNGTNCARGTNAARGCNGARGCNTCNCARYTNAAYAGYGCNTTYTGYTAYATHYTNTAYGTNCCNYTNGARGGNGCNAGYGARTCNGCNATHGTNTAYGCNTGGATHGGNAGYCARGCNGAYGCNGARGARGCNMGNYTNATHGARGTNATHGCNGARGARAARTTYAAYAAYTCNTGGGTNAGYYTNCARGTNYTNACNGARGGNAGYGARCCNGAYAAYTTYTTYTGGGTNGGNYTNGGNGGNMGNGCNCCNCAYCCNTCNGGNGCNGAYTTYYTNAAYTAYACNMGNYTNTTYMGNTGYTCNAAYGARAARGGNTAYTTYACNGTNTCNGARAARTGYACNGGNTCNGCNTAYACNGAYACNGTNGARGGNTAYATHCCNGCNTCNGGNMGNGGNATHCARGGNGCNACNAGYCAYCAYYTNGGNCARAAYTTYTCNAARATGTTYGARGTNGTNTAYGAYGAYCCNGAYACNCAYGARAARGCNTAYGTNTTYCARAAYTCNTGGGGNATHACNACNMGNACNATHGGNGTNATGGTNYTNGTNCAYGGNGAYGAYAARGGNYTNGTNYTNCCNCCNMGNGTNGCNGARATHCARGTNNNNGTNGTNCCNTGYGGNATHACNGCNTCNAGYACNGAYNNNGAYMGNAARACNYTNATHGAYTCNTGYCARCARYTNGTNGAYGAYTTYGTNGCNGCNGGNATHMGNAGYGARGGNGAYTTYMGNGAYAAYTAYTCNCCNGGNGAYAARATHCARATHAAYGARATHATHAAYACNYTNAARAARGGNCCNYTNGAYCCNAAYGTNGAYGTNGTNYTNGGNATHCCNGCNATHTAYYTNGCNTAYGTNAARAGYATHGTNCCNCCNAAYATHGGNGTNGCNGCNCARAAYTGYTGGAARGTNGCNAARGGNGCNTTYACNGGNGARATHTCNCCNGCNATGATHAARGAYGTNGGNGCNGAYTGGGTNATHYTNGGNCAYTCNGARMGNMGNACNATHTTYGGNGARAARGAYGAYYTNGTNGCNGAYAARGTNAARCAYGCNYTNGARTCNGGNYTNAARGTNATHGCNTGYATHGGNGARACNYTNGARGARMGNGARGCNGGNAARACNGARGARGTNGTNTTYMGNCARACNCARGCNYTNGTNCCNGCNATHGGNAAYGCNTGGGCNAAYGTNGTNYTNGCNMGNCARYTNGARGGNGARATHGCNGARGARTGGAAYACNYTNYTNCCNATHGTNAARGAYGTNATHTCNTTYGAYATGAARCAYTCNGCNGARATHCARGCNTGYGAYYTNYTNATGGARATHGAYMGNYTNGAYYTNYTNACNGGNCAYATGGAYCARAGYAAYTAYCCNMGNGTNTGYYTNTAYYTNATHGGNTGYGCNAGYTAYGTNGTNGARCCNGARTCNTCNATHATHYTNCARGGNGTNYTNGARACNTAYYTNAARTTYGGNGARTAYCCNMGNGCNYTNYTNGTNGCNATGCARYTNCAYGAYAARGCNAARTGYGARGARGTNTTYAAYTCNTGYACNGAYCCNYTNATHAARAARCARYTNTGYTAYATGYTNGCNMGNCARTAYATHCCNYTNGARATHGAYGAYGARGAYYTNMGNACNATHYTNYTNAAYGCNCAYATHAAYGAYCAYTTYYTNAGYYTNGCNMGNGARYTNGGNTCNTAYGAYCCNATGGTNCCNGAYGCNGARTGYYTNAARGTNGTNACNGARATHYTNGAYGCNYTNGCNATHGGNMGNTAYCARATHAARGTNAAYCAYMGNMGNYTNYTNGAYGGNATGTTYGARGCNTGYGGNGTNCCNTCNGAYAARTTYMGNACNACNTGYTCNACNGTNGAYAARYTNGAYAARTCNCCNTGGGARGARGTNMGNACNGARATGATHAAYGARAARGGNGTNACNCCNGAYGCNGCNGAYMGNATHGGNGARTAYGTNMGNYTNAAYGGNGGNACNGARYTNGTNGAYACNYTNYTNAARGAYGARAARYTNTCNAARACNAARGCNGCNATHGARGGNYTNGARGGNATHAARYTNYTNYTNCAYTAYTGYGARYTNTTYGGNATHAARNNNAARATHYTNTTYGAYYTNAGYYTNGCNMGNGGNYTNYTNMGNTTYATHAARAARACNYTNAARAAYCAYGCNGAYGARGTNGTNACNYTNCAYAARGGNACNCCNATGACNYTNAARGCNGTNTTYCARTCNATGAAYYTNAGYACNTAYGAYYTNACNGTNGAYATGYTNGAYGTNCAYGCNGAYMGNAAYACNTTYCAYMGNTTYGAYAARTTYAAYGCNAARTAYAAYCCNATHGGNGARAGYMGNYTNMGNGARGTNTTYYTNAARACNGAYAAYTAYATGAAYGGNAARTAYTTYGCNMGNATHATHAARGARGTNGCNTCNGAYYTNGARGARAGYAARTAYCARAAYACNGARYTNMGNYTNTCNATHTAYGGNAARAAYCCNAAYGARTGGGCNAAYYTNGCNAARTGGGCNATHCARTAYAAYGTNTAYTCNGAYAAYGTNMGNTGGYTNATHCARATHCCNMGNYTNTAYGAYATHTTYAARTCNAAYAARATHATGAAYAAYTTYCARGARTTYATHAGYAAYATHTTYYTNCCNYTNTTYGARGTNACNAARGAYCCNAAYTCNAAYYTNGARYTNCAYAARTTYYTNACNCAYGTNGTNGGNTTYGAYAGYGTNGAYGAYGARTCNAARCCNGARAAYCCNATGYTNGAYGCNGAYGTNMGNGCNCCNCCNGCNTGGGAYGAYGTNGARAAYCCNCCNTAYGCNTAYTAYYTNTAYTAYATGTTYGCNAAYATHACNGTNYTNAAYCAYTTYMGNAARGARCARGGNYTNAAYACNTTYGTNYTNMGNCCNACNATHTGGTAYYTNTAYMGNGAYGGNGTNYTNCCNCARCARACNMGNTTYGTNGGNTAYGCNMGNACNAARCARACNATHGARGARGTNMGNGARAARTGYAARAARTAYATGAARATHMGNCCNGGNGARGARGARAARTTYGARMGNTTYTGGGARYTNAAYGAYTAYGTNGCNGGNTCNTAYGAYAARMGNGTNGAYTAYGARYTNYTNAAYCARCAYATHAGYAARCAYGARAARGGNCCNACNGCNAAYMGNATHTTYTAYYTNGCNGTNCCNCCNACNGTNTTYGARGAYGTNACNGTNAAYATHMGNAAYGCNTGYATHTCNATHAARGGNTTYACNMGNGTNATHATHGARAARCCNTTYGGNMGNGAYGAYGARAGYTCNGCNAARYTNAGYAAYCAYYTNGCNGGNYTNTTYAARGARGARCARYTNTAYMGNATHGAYCAYTAYYTNGGNAARGARATGGTNCARAAYYTNATGACNATHMGNTTYGCNAAYCARATHTTYAGYCCNTCNTGGAAYMGNGARAAYATHGCNTCNGTNYTNATHTCNTTYAARGARCCNTTYGGNACNGARGGNMGNGGNGGNTAYTTYGAYGAYTTYGGNATHGTNMGNCAYATGACNGGNGAYATHCAYGCNGTNACNGCNGCNAAYAAYYTNYTNGCNGCNCARATGGAYGCNMGNATGTTYCAYGARYTNACNCARAARGAYGGNCCNYTNTAYGAYMGNYTNGTNCCNAARATHAARGGNGCNMGNAARTTYTCNGCNATHCARYTNMGNMGNYTNCARMGNYTNGGNATHGAYAARACNGAYCCNGAYTCNYTNACNCCNGARGARMGNACNAARTTYGCNMGNYTNAAYATHGAYCCNAARAARGTNATGTGGAAYMGNGTNGTNGAYYTNAAYGAYMGNTAYYTNMGNAARATHACNATHGGNCARTCNCCNACNGARAARGGNTTYACNMGNGARACNCARTTYGAYATHTCNGTNGCNTCNGARATHATGGCNATHYTNGCNYTNGGNAGYGAYGTNGARGAYATHAARCARMGNATHGCNAGYATGGTNGTNGCNYTNGAYACNAGYGGNAAYCCNGTNACNGCNGAYGAYYTNGGNGTNACNGGNGCNATHATGGTNYTNYTNAARGAYGCNTTYGARCCNACNYTNATGCARACNYTNGARGGNACNCCNGTNYTNGTNCAYGCNGGNCCNGARACNGGNCCNTGYGGNCCNTGYTCNGARYTNCAYTAYGAYMGNATHGGNGGNMGNGAYGCNGCNCAYYTNGTNAAYATGGAYGAYCCNGAYGTNYTNGARATHTGGAAYYTNGTNTTYATHCARTTYAAYMGNGARAGYGAYGGNACNYTNAARCCNYTNCCNAARAARCAYATHGAYTGYGGNYTNGGNYTNGARMGNYTNGTNTCNGTNATHCARGAYAARAARGCNAAYTAYGAYACNGAYYTNTTYGTNCCNATHTTYAARGCNATHGARAARGGNACNGGNATHMGNCCNTAYTCNGGNAARGTNGGNGCNGARGAYGTNGAYGGNATHGAYATGGCNTAYMGNGTNYTNGCNGAYCAYGCNMGNACNYTNACNATHGCNYTNTCNGAYGGNGGNAAYCCNGAYAAYACNGGNMGNGGNTAYGTNYTNMGNMGNATHYTNMGNMGNGCNGTNMGNTAYGCNTCNGARAARYTNAAYGCNAARCCNGGNTTYTTYGCNACNYTNGTNCAYACNGTNGTNNNNATHYTNGGNGAYGTNTTYCCNGARATHACNAARGAYCCNACNTCNGTNATHCARACNATHAAYGARGARGARATHCARTTYYTNAARACNYTNTCNMGNGGNMGNAAYYTNYTNAAYMGNACNATHGARMGNYTNTCNAAYGTNATHCCNGGNGAYGTNGCNTGGMGNYTNCARMGNAARCARAARAAYMGNGCNTTYTGYTAYTTYTGYTCNGCNGTNCARMGNYTNCCNGTNTGYGCNGCNTGYGGNAARYTNAARTGYATGYTNAARGCNGGNGAYTGYYTNGTNMGNCAYCCNGGNGTNTAYACNACNGGNYTNGCNATGGTNGGNGCNATHTGYGAYTTYTGYGARGCNTGGGTNTGYCAYGGNMGNAARTGYYTNACNAGYCAYGCNTGYACNTGYCCNYTNGCNGAYGCNGTNTGYYTNGARTGYGARMGNGGNGTNTGGGARCAYGGNGGNMGNGTNTTYMGNTGYTGYTTYTGYAGYGGNTTYYTNGGNMGNTAYTCNYTNTGGTCNGCNATHGGNYTNTCNATHGCNYTNTAYGTNGGNTTYGAYAAYTTYGARAARYTNYTNGARGGNGCNTTYTTYATGGAYCARCAYTTYGCNTCNGCNCCNYTNGARGARAAYGTNCCNGTNATHYTNGCNYTNYTNGGNGTNTGGTAYGGNACNYTNCAYGGNGCNGARACNCAYGCNYTNYTNCCNTAYGAYCARTAYYTNCAYMGNTTYGCNGCNTAYTTYCARCARGGNGAYATGGARAGYAAYGGNAARTAYGTNACNMGNGCNGGNGARGARGTNNNNTGYCCNACNGGNCCNGTNGTNTGGGGNGARCCNGGNACNAAYGGNCARCAYGCNTTYTAYCARYTNATHCAYCARGGNACNMGNYTNATHCCNTGYGAYTTYATHGCNCCNGCNCARACNCAYAAYCCNGTNGCNGGNGGNYTNCAYCAYAARYTNYTNYTNGCNAAYTTYYTNGCNCARACNGARGCNYTNATGAARGGNAARACNAARGARGARGCNAARGCNGARYTNGARAARAGYGGNATGGCNCCNGARGCNGTNGCNAARATHYTNCCNCAYAARGTNTTYAARGGNAAYMGNCCNACNAAYTCNATHATHGTNAARAARATHACNCCNTTYACNYTNGGNGCNYTNATHGCNATGTCNGARAAYCCNAARYTNCCNGARYTNYTNCAYMGNGCNGGNGTNGTNTTYATHGGNCCNCCNGARAARGCNATGTGGGCNYTNGGNGAYAARATHGCNTCNTCNATHGTNGCNCARACNGCNGAYATHCCNACNYTNCCNTGGAGYGGNAGYGARYTNAARGCNGARTAYAAYACNAARAARATHAARATHTCNTCNGARYTNTTYGCNAARGGNTGYGTNACNACNCCNGARCARGGNYTNYTNGCNGCNCARAARATHGGNTTYCCNGTNATGATHAARGCNTCNGARGGNGGNGGNGGNAARGGNATHMGNAARGTNGARAAYCCNGAYGAYTTYCAYAAYATGTTYMGNCARGTNCARGCNGARGTNCCNGGNTCNCCNATHTTYGTNATGAARYTNGCNAARTCNGCNMGNCAYYTNGARGTNCARYTNYTNGCNGAYCARTAYGGNAAYGCNATHTCNYTNTTYGGNMGNGAYTGYTCNATHCARMGNMGNCAYGGNTAYCCNGARTCNYTNACNGAYCCNTCNTAYCAYGCNCARYTNYTNGTNYTNACNTAYCCNYTNATHGGNAAYTAYGGNGTNCCNGAYGARGAYGAYMGNGAYGARCAYGGNYTNCCNMGNTGGTTYGARTCNGAYMGNATHTGGGCNGCNGGNYTNATHGTNGGNGARGTNAGYACNMGNGCNTGYCAYTGGMGNGCNMGNMGNTCNYTNGGNGCNTGGYTNGCNGCNMGNGGNATHCCNGGNGTNTGYGGNATHGAYACNMGNGCNYTNACNTTYMGNYTNMGNGARGGNGTNACNYTNGGNMGNATHATHCARGGNGTNCCNAARGAYCCNAAYGARMGNAAYYTNGTNGCNGARGTNTCNATHAARGARCCNAARATHTTYAAYCCNAAYGGNACNGTNACNATHGTNGCNGTNGAYTGYGGNYTNAARTAYAAYCARATHMGNTGYYTNATHAARMGNAAYGCNAARGTNATHYTNGTNCCNTGGGAYTAYAARYTNGAYCCNGAYAARTTYGAYGGNYTNTTYATHAGYAAYGGNCCNGGNGAYCCNGARAARTGYNNNAARGTNGTNAAYAAYNNNAARGARGTNATHATHAARCCNATHTTYGGNATHTGYYTNGGNCAYCARYTNYTNTCNACNGCNATHGGNTGYAARACNTAYAARACNMGNTAYGGNAAYMGNGGNCAYAAYYTNCCNTGYACNCAYAGYGGNACNGGNMGNTGYTTYATGACNTCNCARAAYCAYGGNTTYGCNGTNGAYGCNCARACNYTNCCNAARGAYTGGAARATHYTNTTYACNAAYGARAAYGAYMGNACNAAYGARGGNATHATHCAYGARAARYTNCCNTAYTTYAGYGTNCARTTYCAYCCNGARCAYACNGCNGGNCCNACNGAYYTNGARTGYYTNTTYGAYATHTTYATHGAYTCNGTNAARGCNNNNAARACNAAYAARATHTAYGTNATHGAYGARATGATHACNAARGCNYTNAAYTTYGTNCCNAARYTNCARMGNCCNAARAARGTNYTNATHYTNGGNTCNGGNGGNYTNAGYATHGGNCARGCNGGNGARTTYGAYTAYTCNGGNTCNCARGGNGTNAARGCNATGCARGARGARAARATHCARACNGTNYTNATHAAYCCNAAYATHGCNACNGTNCARACNTCNAARGGNYTNGCNGAYAARGTNTAYTTYYTNCCNATHACNCCNGARTAYGTNGARCARGTNATHAARGCNGARMGNCCNACNGGNGTNYTNYTNACNTTYGGNGGNCARACNGCNYTNAAYTGYGGNGTNGARYTNCARAARTCNAARATHTTYGARAARTAYGAYGTNACNGTNYTNGGNACNCCNATHCARTCNATHGTNGAYACNGARGAYMGNAARATHTTYGCNGARAARATHAAYGCNATHGGNGARAARGTNGCNCCNAGYGCNGCNGTNTCNTCNGTNGARGARGCNYTNGCNGCNGCNAARCARATHGGNTAYCCNGTNATGTCNMGNTCNGCNTTYTCNYTNGGNGGNYTNGGNTCNGGNTTYGCNAAYAAYGARGARGARYTNAARACNYTNGCNCAYCAYGCNYTNTCNCAYTCNGAYCARYTNATHATHGAYAARTCNYTNAARGGNTGGAARGARGTNGARTAYGARGTNGTNMGNGAYGCNTAYGAYAAYTGYATHACNGTNTGYAAYATGGARAAYGTNGAYCCNYTNGGNATHCAYACNGGNGARTCNATHGTNGTNGCNCCNAGYCARACNYTNTCNAAYMGNGARTAYTAYATGYTNMGNAAYACNGCNATHAARGTNATHMGNCAYTTYGGNATHGTNGGNGARTGYAAYATHCARTAYGCNYTNAAYCCNAAYTCNGARGARTTYTAYATHATHGARGTNAAYGCNMGNYTNTCNMGNAGYTCNGCNYTNGCNAGYAARGCNACNGGNTAYCCNYTNGCNTAYGTNGCNGCNAARYTNGCNYTNGGNATHCCNYTNCCNAARATHAARAAYTCNGTNACNGGNGTNACNACNGCNTGYTTYGARCCNAGYYTNGAYTAYTGYGTNGTNAARATHCCNMGNTGGGAYYTNGCNAARTTYAAYMGNGTNAGYACNAARATHGGNAGYTCNATGAARAGYGTNGGNGARGTNATGTCNATHGGNMGNAGYTTYGARGARGCNTTYCARAARGCNYTNMGNATGGTNGAYGARAAYGTNAAYGGNTTYGAYCCNAAYATHAARGARGTNAAYGARAAYGARYTNMGNGARCCNACNGAYAARMGNATGTTYGTNYTNGCNGCNGCNYTNCARAARGGNTTYTCNGTNGARAARYTNTAYGARYTNACNAARATHGAYMGNTGGTTYYTNGARAARTTYAARAARATHATHGAYTAYTAYAARACNYTNATHACNTCNGARATHYTNGTNAAYGCNAARAARATHGGNTTYTCNGAYAARCARATHGCNGCNGCNATHAARAGYACNGARYTNGCNGTNMGNAARYTNMGNGARCARTTYAARATHACNCCNTTYGTNAARCARATHGAYACNGTNGCNGCNGARTGGCCNGCNACNACNAAYTAYYTNTAYYTNACNTAYAAYGGNATHTCNCAYGAYYTNGAYTTYCCNMGNGARTAYACNATGGTNYTNGGNTCNGGNGTNTAYMGNATHGGNAGYTCNGTNGARTTYGAYTGGTGYGCNGTNGGNTGYYTNMGNGARYTNMGNAAYCARGGNMGNAARACNATHATGATHAAYTAYAAYCCNGARACNGTNAGYACNGAYTAYGAYATGAGYGAYMGNYTNTAYTTYGARGARATHTCNTTYGARGTNGTNATGGAYATHTAYAAYYTNGARCARCCNAAYGGNGTNGTNYTNTCNGTNCCNTCNGTNAARCCNGGNTAYYTNMGNCCNYTNGTNCCNGARTCNGCNCCNGARAARCCNGARCCNTGGACNGCNGTNATGGCNGAYATHGARMGNGTNGTNATGTCNGGNGTNACNCAYTGGCAYTCNCCNMGNTTYCAYGCNTAYTTYCCNACNGCNCARTCNTAYCCNGCNATHGTNGCNGAYATGYTNAGYGGNGCNATHGCNTGYATHGGNTTYACNTGGATHGCNAGYCCNGCNTGYACNGARYTNGARGTNGTNATGYTNGAYTGGYTNGGNCARATGGTNGGNYTNCCNGAYGARTTYYTNGCNAARTCNGGNGGNGARGCNGGNGGNGTNATHCARGGNACNGCNAGYGARGCNACNYTNGTNGCNYTNYTNGGNGCNAARAGYMGNATGATGGTNMGNGTNAARGARCARCAYCCNGARTGGAGYGARTTYGAYATHYTNTCNAARYTNGTNGGNTAYTGYAAYAARCARGCNCAYTCNTCNGTNGARMGNGCNGGNYTNYTNGGNGGNGTNAARATGMGNGCNYTNAARCCNGAYGCNAARMGNMGNYTNMGNGGNGAYATHYTNMGNGCNGCNGTNGARGARGAYATHAARAAYGGNYTNATHCCNTTYTAYGTNGTNGCNACNYTNGGNACNACNTCNTCNTGYACNTTYGAYCCNYTNGGNGARATHGGNGAYGTNTGYAAYGARCAYCARYTNTGGYTNCAYGTNGAYGCNGCNTAYGCNGGNTCNTCNTTYATHTGYCCNGARTAYMGNTAYYTNATGGARGGNATHGARAARGCNGAYTCNTTYAAYTTYAAYCCNCAYAARTGGATGYTNGTNAAYTTYGAYTGYTCNACNATGTGGYTNAARCARCCNMGNTGGATHGTNGAYGCNTTYAAYGTNGAYCCNYTNTAYYTNAARCAYGAYATGCARGGNTCNGCNCCNGAYTAYMGNCAYTGGCARATHCCNYTNGGNMGNMGNTTYMGNGCNYTNAARYTNTGGTTYGTNYTNMGNYTNTAYGGNGTNGARAAYYTNCARAARCAYATHMGNAARCARATHGCNYTNGCNCAYYTNTTYGARMGNYTNTGYACNGARGAYNNNMGNTTYGARATHGTNGARGARGTNACNATGGGNYTNGTNTGYTTYMGNYTNAARGGNAAYAAYGAYYTNAAYAARGARYTNYTNMGNMGNATHAAYGGNMGNGGNAARATHCAYYTNGTNCCNTCNGARATHGAYGAYGTNTAYTTYYTNMGNYTNGCNGTNTGYTCNMGNTTYACNGARGAYAGYYTNGGNYTNTTYMGNGCNGCNGTNCCNTCNGGNGCNTCNACNGGNGTNCAYGARGCNYTNGARYTNMGNGAYAAYGTNAARACNGARTAYCAYGGNAARGGNGTNYTNACNGCNATHAARAAYATHAAYGAYATHYTNGCNCCNGARYTNYTNAARGCNAAYATHGARGTNACNGARCARAARCARATHGAYCARYTNATGYTNGGNYTNGAYGGNACNGARAAYAARTCNAARTTYGGNGCNAAYGCNATHYTNGGNGTNTCNYTNGCNGTNGCNAARGCNGGNGCNGCNAARAARGGNGTNCCNYTNTAYAARCAYYTNGCNGAYYTNGCNGGNAAYACNGAYATHGTNYTNCCNGTNCCNGCNTTYAAYGTNATHAAYGGNGGNTCNCAYGCNGGNAAYAARYTNGCNATGCARGARTTYATGATHYTNCCNACNGGNGCNACNTCNTTYAGYGARGCNATGMGNATGGGNACNGARGTNTAYCAYCAYYTNAARAARATHATHAARGARAARTTYGGNYTNGAYTCNACNGCNGTNGGNGAYGARGGNGGNTTYGCNCCNAAYATHYTNAAYAAYAARGAYGCNYTNTTYYTNATHCARGAYGCNATHCARCARGCNGGNTAYACNGGNAARATHGARATHGGNATGGAYGTNGCNGCNTCNGARTTYTAYAARAAYAGYACNTAYGAYYTNGAYTTYAARAAYCCNAARTCNAAYCCNGCNGAYTAYYTNCCNTCNGAYAARYTNGCNGARYTNTAYYTNGARTTYATHAARGAYTTYCCNATGGTNTCNATHGARGAYCCNTTYGAYCARGAYGAYTGGTCNGCNTGGGCNAGYYTNACNGCNMGNACNCCNATHCARATHGTNGGNGAYGAYYTNACNGTNACNAAYCCNAARMGNATHCARACNGCNGTNGARAARAARGCNTGYAAYTGYYTNYTNYTNAARGTNAAYCARATHGGNTCNGTNACNGARTCNATHGCNGCNCAYYTNYTNGCNAARCARAAYGGNTGGGGNACNATGGTNTCNCAYMGNTCNGGNGARACNGARGAYACNTTYATHGCNGAYYTNGTNGTNGGNYTNTCNACNGGNCARATHAARACNGGNGCNCCNTGYMGNTCNGARMGNYTN------------------------------------------------------------------------------------------------------------------------------------------------------------------------------------------------------------------------------------------------------------------------------------------------------------------------------------------------------------------------YTNAAYGARAARAAYGCNYTNGARYTNTAYTAYCCNGAYGAYYTNCCNTAYYTNMGNCARGTNTAYGARACNATHGTNAARCARGGNGGNYTNTCNAARTCNAARCCNTTYMGNATGATHGCNCARAAYGGNGAYTCNATHAARGTNGARTCNGARTGGTCNTCNTTYATHAAYCCNTGGTCNAARAARYTNGARTTYGTNACNGGNAARCAYYTNATHATHGARGGNCCNGAYAAYCCNGAYGTNTTYCARGCNCCNGCNATHGAYAARTTYCARYTNMGNGAYACNATHGTNMGNATHATGAAYGARYTNACNAARCCNGCNGARATHGTNAARCARCARATGTCNAARMGNTGYCARGAYYTNGCNGTNTTYATGGARAGYYTNATHCCNAARGTNGARGARYTNYTNGARATHACNGAYGCNGAYAAYTAYTAYMGNGAYTCNGTNATGYTNGGNGGNATHTCNCCNCAYCAYGAYCAYGGNAARTCNAGYACNGARACNCCNYTNAGYTCNTGYACNGTNAARACNTGYTGGATGMGNYTNCCNAGYTTYMGNTCNGTNGGNGAYTCNYTNAARGAYMGNTTYGAYGGNGCNTCNMGNGTNATGATHCAYAAYCCNCCNGCNCARMGNAAYGAYGCNGCNCCNCAYMGNGTNCCNMGNMGNGAYMGNTAYMGNTTYCARYTNMGNCCNCAYAAYCCNGAYCAYAARTCNCCNGGNGCNAARGAYYTNGTNTAYYTNGARTCNTCNCCNGGNTTYTGYGARAARAAYCCNMGNYTNGGNATHCCNGGNACNCAYGGNMGNACNTGYAAYGAYACNAGYATHGGNGTNGAYGGNTGYGAYYTNATGTGYTGYGGNMGNGGNTAYMGNACNGARACNATGATHGTNATGGARMGNTGYAAY
[truncated: 6,698,649 more chars]
